# Supplementary material for: Genome-Wide Transcriptome and Expression Profile Analysis of Phalaenopsis during Explant Browning
Source: PLoS One. 2015 Apr 14;10(4):e0123356. doi: 10.1371/journal.pone.0123356 (PMC4397044; doi:10.1371/journal.pone.0123356)
Supplement: S3 Table — (XLS) [file pone.0123356.s006.xls]

S3 Table Annotation of Phalaenopsis transcriptome
#Qeury_name	Qeury_length	ORF	NR_tophit_name	NR_tophit_description	NR_topHSP_%-Simil	GOs	String_tophit_name	String_tophit_description	String_topHSP_%-Simil	COG	KOG	NOG	KO/Gene_ID	KEGG_GENE_NAME
comp24305_c0_seq2	943	194-3022(-)	gi|302141761|emb|CBI18964.3|	unnamed protein product [Vitis vinifera]	81%	_	29760.GSVIVG00015453001	SubName: Full=Chromosome chr18 scaffold_1, whole genome shotgun sequence;	86.70%	COG2940	KOG4442	_	None	_
comp21759_c0_seq2	288	794-1657(+)	gi|357139378|ref|XP_003571259.1|	PREDICTED: putative copper-transporting ATPase 3-like [Brachypodium distachyon]	87%	_	_	_	_	_	_	_	K01533	E3.6.3.4, ATP7, copA
comp19709_c0_seq5	747	233-2473(-)	gi|164605000|dbj|BAF98296.1|	4-hydroxy-3-methylbut-2-en-1-yl diphosphate synthase [Hevea brasiliensis]	93%	GO:0005506;GO:0009862;GO:0019288;GO:0055114;GO:0051539;GO:0016114;GO:0009941;GO:0046429;GO:0009617;GO:0009570	39947.LOC_Os02g39160.1	hydroxymethylbutenyl 4-diphosphate synthase, putative, expressed	96.76%	COG0821	_	_	K03526	E1.17.7.1, gcpE, ispG
comp174235_c0_seq1	151	2-457(+)	gi|102139749|gb|ABF69956.1|	pre-mRNA processing protein-related [Musa acuminata]	67%	GO:0006396;GO:0005622	_	_	_	_	_	_	K13217	PRPF39, PRP39
comp26077_c0_seq1	350	247-1296(+)	gi|242036977|ref|XP_002465883.1|	hypothetical protein SORBIDRAFT_01g047550 [Sorghum bicolor]	56%	_	_	_	_	_	_	_	None	_
comp20833_c0_seq1	174	304-825(-)	gi|50252264|dbj|BAD28270.1|	putative ubiquitin-specific protease [Oryza sativa Japonica Group]	80%	GO:0048608;GO:0006511;GO:0008233;GO:0008270;GO:0016023;GO:0004221;GO:0048367	_	_	_	_	_	_	None	_
comp22164_c0_seq2	141	237-659(-)	_	_	_	_	_	_	_	_	_	_	None	_
comp12271_c0_seq2	146	1-438(+)	_	_	_	_	_	_	_	_	_	_	None	_
comp10871_c0_seq1	144	2-436(+)	_	_	_	_	_	_	_	_	_	_	None	_
comp12378_c0_seq1	435	1-1308(+)	gi|296081949|emb|CBI20954.3|	unnamed protein product [Vitis vinifera]	86%	_	_	_	_	_	_	_	None	_
comp21568_c1_seq1	764	1-2292(+)	gi|225446619|ref|XP_002280724.1|	PREDICTED: uncharacterized protein LOC100255804 [Vitis vinifera]	82%	GO:0004674;GO:0005524;GO:0004715;GO:0006468	29760.GSVIVG00018740001	SubName: Full=Chromosome chr12 scaffold_18, whole genome shotgun sequence;	93.83%	COG0515	_	_	None	_
comp18886_c0_seq1	353	234-1292(+)	gi|224132700|ref|XP_002327859.1|	predicted protein [Populus predicted protein [Populus trichocarpa]	85%	_	3694.eugene3.00640087	hypothetical protein	84.00%	_	KOG2920	_	None	_
comp20969_c0_seq1	578	286-2019(-)	gi|357144667|ref|XP_003573372.1|	PREDICTED: external NADH-ubiquinone oxidoreductase 1, mitochondrial-like [Brachypodium distachyon]	88%	GO:0005509;GO:0050660;GO:0005739;GO:0055114;GO:0016491	15368.BRADI3G14800.1	annotation not avaliable	89.33%	COG1252	KOG2495	_	K03885	ndh
comp21419_c0_seq1	309	83-1009(+)	gi|147786912|emb|CAN68894.1|	hypothetical protein VITISV_026036 [Vitis vinifera]	88%	GO:0003779;GO:0005634;GO:0030036;GO:0008290	29760.GSVIVG00022716001	SubName: Full=Chromosome chr14 scaffold_27, whole genome shotgun sequence;	88.81%	_	KOG0836	_	K10364	CAPZA
comp15683_c0_seq1	516	120-1667(+)	gi|225452146|ref|XP_002263321.1|	PREDICTED: protoporphyrinogen oxidase, mitochondrial [Vitis vinifera]	79%	GO:0055114;GO:0009507;GO:0004729;GO:0006779	29760.GSVIVG00020543001	SubName: Full=Chromosome chr14 scaffold_21, whole genome shotgun sequence;	81.80%	COG1232	KOG1276	_	K00231	PPOX, hemY
comp20113_c0_seq1	233	2-703(+)	gi|147858526|emb|CAN81385.1|	hypothetical protein VITISV_012324 [Vitis vinifera]	83%	GO:0015074;GO:0008270;GO:0003676	_	_	_	_	_	_	None	_
comp21041_c0_seq3	117	120-470(-)	gi|224034395|gb|ACN36273.1|	unknown [Zea mays]	87%	GO:0006357;GO:0016592;GO:0001104	4558.Sb04g006040.1	hypothetical protein	84.07%	_	_	NOG245178	K15131	MED11
comp1434_c0_seq1	134	1-402(+)	gi|297742734|emb|CBI35368.3|	unnamed protein product [Vitis vinifera]	81%	GO:0005634;GO:0006479;GO:0008276;GO:0005737	_	_	_	_	_	_	K11437	PRMT6
comp135389_c0_seq1	108	3-326(+)	gi|255558188|ref|XP_002520121.1|	pentatricopeptide repeat-containing protein, putative [Ricinus communis]	75%	_	_	_	_	_	_	_	None	_
comp18636_c0_seq2	283	198-1046(+)	gi|224119832|ref|XP_002331172.1|	predicted protein [Populus predicted protein [Populus trichocarpa]	63%	GO:0005634;GO:0006355;GO:0009734;GO:0046983	_	_	_	_	_	_	None	_
comp18154_c0_seq1	393	229-1407(-)	gi|255555393|ref|XP_002518733.1|	polyadenylate-binding protein, putative [Ricinus communis]	89%	GO:0003723;GO:0046686;GO:0000166;GO:0009651	29760.GSVIVG00014861001	SubName: Full=Putative uncharacterized protein (Chromosome chr18 scaffold_1, whole genome sh [...]	93.75%	COG0724	_	_	K13126	PABPC
comp20605_c0_seq2	551	316-1968(-)	gi|326509959|dbj|BAJ87196.1|	predicted protein [Hordeum vulgare subsp. vulgare]	74%	GO:0016043;GO:0016023	15368.BRADI1G70900.1	annotation not avaliable	83.18%	_	KOG1922	_	None	_
comp21193_c0_seq1	324	238-1209(+)	gi|255542618|ref|XP_002512372.1|	peroxisomal membrane protein pmp34, putative [Ricinus communis]	87%	GO:0055085;GO:0015867;GO:0015217;GO:0005777;GO:0006635;GO:0080024;GO:0090351;GO:0005347;GO:0016021;GO:0015866	_	_	_	_	_	_	None	_
comp16501_c0_seq2	92	3-278(-)	gi|34393509|dbj|BAC83070.1|	putative elicitor inducible beta-1,3-glucanase [Oryza sativa Japonica Group]	78%	GO:0043169;GO:0004553;GO:0005975;GO:0016023;GO:0046658	_	_	_	_	_	_	None	_
comp12236_c0_seq1	198	2-598(+)	_	_	_	_	_	_	_	_	_	_	None	_
comp137578_c0_seq1	110	115-444(-)	_	_	_	_	_	_	_	_	_	_	None	_
comp21634_c0_seq2	307	193-1113(-)	gi|215769020|dbj|BAH01249.1|	unnamed protein product [Oryza sativa Japonica Group]	70%	_	_	_	_	_	_	_	None	_
comp22271_c0_seq1	344	1-1032(+)	gi|115447817|ref|NP_001047688.1|	Os02g0669000 [Oryza sativa Japonica Group]	78%	_	39947.LOC_Os02g44860.1	GDSL-like lipase/acylhydrolase, putative, expressed	77.74%	COG3240	_	_	None	_
comp24391_c0_seq4	98	139-432(+)	_	_	_	_	_	_	_	_	_	_	None	_
comp19395_c0_seq1	196	311-898(-)	gi|225451561|ref|XP_002274525.1|	PREDICTED: translocon-associated protein subunit beta isoform 1 [Vitis vinifera]	82%	GO:0005783;GO:0016021;GO:0016023;GO:0005886	3694.estExt_fgenesh4_pg.C_LG_I2376	SubName: Full=Putative uncharacterized protein;	83.70%	_	KOG3317	_	K13250	SSR2
comp231404_c0_seq1	124	2-373(-)	gi|77554763|gb|ABA97559.1|	intron maturase, type II family protein, putative, expressed [Oryza sativa Japonica Group]	81%	_	_	_	_	_	_	_	None	_
comp21240_c0_seq2	354	278-1339(-)	gi|42571961|ref|NP_974071.1|	Core-2/I-branching beta-1,6-N-acetylglucosaminyltransferase family protein [Arabidopsis thaliana]	69%	GO:0016757;GO:0005794	_	_	_	_	_	_	None	_
comp15256_c0_seq1	683	130-2178(+)	gi|24960749|gb|AAN65443.1|	Putative transposase [Oryza sativa Japonica Group]	76%	GO:0005488	39947.LOC_Os03g08370.1	transposon protein, putative, unclassified, expressed	82.50%	_	KOG1601	NOG281616	None	_
comp174187_c0_seq1	165	47-544(+)	gi|225440860|ref|XP_002276489.1|	PREDICTED: ABC transporter B family member 29, chloroplastic [Vitis vinifera]	60%	GO:0009987;GO:0009941;GO:0060918;GO:0016887;GO:0022857	_	_	_	_	_	_	K02021	ABC.MR
comp8746_c0_seq1	217	1-651(+)	gi|38455904|gb|AAR20919.1|	jasmonate-induced protein [Triticum aestivum]	50%	_	_	_	_	_	_	_	None	_
comp23424_c0_seq5	300	3-905(+)	gi|356535497|ref|XP_003536281.1|	PREDICTED: protein TRANSPORT INHIBITOR RESPONSE 1-like [Glycine max]	81%	_	_	_	_	_	_	_	K14485	TIR1
comp8704_c0_seq1	73	285-503(-)	_	_	_	_	_	_	_	_	_	_	None	_
comp24303_c0_seq1	1399	3-4199(-)	gi|296085156|emb|CBI28651.3|	unnamed protein product [Vitis vinifera]	91%	_	_	_	_	_	_	_	None	_
comp12532_c0_seq1	251	2-754(+)	gi|226504416|ref|NP_001148427.1|	LOC100282042 [Zea mays]	85%	GO:0055085;GO:0016021;GO:0005739	_	_	_	_	_	_	None	_
comp20033_c0_seq1	313	1084-2022(-)	gi|225447584|ref|XP_002272021.1|	PREDICTED: uncharacterized protein LOC100249432 isoform 1 [Vitis vinifera]	75%	_	_	_	_	_	_	_	K14300	NUP133
comp21328_c0_seq1	524	3-1574(+)	gi|397788018|gb|AFO66662.1|	AMT1;3 [Citrus trifoliata]	83%	GO:0072488;GO:0015398;GO:0016021;GO:0005886	3694.fgenesh4_pm.C_LG_II001196	ammonium transporter	85.98%	COG0004	KOG0682	_	None	_
comp23876_c0_seq2	446	189-1526(-)	gi|326527649|dbj|BAK08099.1|	predicted protein [Hordeum vulgare subsp. vulgare]	84%	_	_	_	_	_	_	_	K08232	E1.6.5.4
comp18481_c0_seq4	396	163-1350(-)	gi|357507175|ref|XP_003623876.1|	Ribulose-1,5 bisphosphate carboxylase/oxygenase large subunit N-methyltransferase [Medicago Ribulose-1,5 bisphosphate carboxyl	67%	_	_	_	_	_	_	_	None	_
comp8830_c0_seq1	269	2-811(+)	gi|297742959|emb|CBI35826.3|	unnamed protein product [Vitis vinifera]	61%	_	_	_	_	_	_	_	None	_
comp399196_c0_seq1	57	1-171(+)	_	_	_	_	_	_	_	_	_	_	None	_
comp226648_c0_seq1	117	2-352(-)	gi|255586003|ref|XP_002533671.1|	heparanase, putative [Ricinus heparanase, putative [Ricinus communis]	88%	_	_	_	_	_	_	_	None	_
comp58094_c0_seq1	290	2-874(+)	gi|224124604|ref|XP_002319373.1|	predicted protein [Populus predicted protein [Populus trichocarpa]	81%	_	_	_	_	_	_	_	None	_
comp12355_c0_seq1	278	2-838(+)	gi|225431096|ref|XP_002265360.1|	PREDICTED: lysosomal alpha-mannosidase [Vitis vinifera]	80%	GO:0043169;GO:0015923;GO:0005975	_	_	_	_	_	_	None	_
comp96193_c0_seq1	245	2-739(+)	gi|218192326|gb|EEC74753.1|	hypothetical protein OsI_10511 [Oryza sativa Indica Group]	94%	_	_	_	_	_	_	_	K01529	E3.6.1.-
comp22653_c0_seq1	203	84-692(+)	gi|326506616|dbj|BAJ91349.1|	predicted protein [Hordeum vulgare subsp. vulgare]	73%	_	_	_	_	_	_	_	None	_
comp1957_c0_seq1	206	3-623(+)	gi|147768425|emb|CAN73625.1|	hypothetical protein VITISV_026637 [Vitis vinifera]	77%	GO:0043169;GO:0030246;GO:0004565;GO:0005576;GO:0005975;GO:0016023	_	_	_	_	_	_	None	_
comp12908_c0_seq1	204	2-613(+)	gi|224063637|ref|XP_002301240.1|	predicted protein [Populus predicted protein [Populus trichocarpa]	70%	GO:0005488	_	_	_	_	_	_	None	_
comp8897_c0_seq2	106	2-319(+)	gi|357121068|ref|XP_003562244.1|	PREDICTED: uncharacterized protein LOC100841607 [Brachypodium distachyon]	54%	_	_	_	_	_	_	_	None	_
comp22035_c0_seq2	185	3-557(-)	gi|255587508|ref|XP_002534296.1|	2,4-dihydroxyhept-2-ene-1,7-dioic acid aldolase, putative [Ricinus communis]	57%	_	_	_	_	_	_	_	None	_
comp21590_c0_seq2	181	183-725(-)	gi|225445943|ref|XP_002263967.1|	PREDICTED: DNA ligase 4-like [Vitis vinifera]	46%	_	_	_	_	_	_	_	K10777	LIG4, DNL4
comp21221_c0_seq2	391	2-1174(+)	gi|357148046|ref|XP_003574603.1|	PREDICTED: DNA polymerase epsilon subunit 2-like [Brachypodium distachyon]	92%	GO:0003677;GO:0003887;GO:0006261;GO:0008622;GO:0005739	_	_	_	_	_	_	K02325	POLE2
comp14101_c0_seq1	294	130-1011(+)	gi|297738568|emb|CBI27813.3|	unnamed protein product [Vitis vinifera]	77%	GO:0016740;GO:0009536	_	_	_	_	_	_	None	_
comp17882_c0_seq2	185	120-674(-)	gi|358346683|ref|XP_003637395.1|	hypothetical protein MTR_084s0018 [Medicago truncatula]	77%	_	4558.Sb03g023773.1	hypothetical protein	81.82%	_	_	NOG256057	None	_
comp19109_c0_seq1	258	357-1130(-)	gi|225444609|ref|XP_002274986.1|	PREDICTED: eukaryotic translation initiation factor 3 subunit K [Vitis vinifera]	88%	GO:0043022;GO:0005634;GO:0003743;GO:0006446;GO:0005852	15368.BRADI1G72470.1	annotation not avaliable	87.39%	_	KOG3252	_	K15028	EIF3K
comp13216_c0_seq1	115	31-375(-)	gi|356561045|ref|XP_003548796.1|	PREDICTED: omega-hydroxypalmitate O-feruloyl transferase-like [Glycine max]	73%	GO:0016740;GO:0005737	_	_	_	_	_	_	None	_
comp99231_c0_seq1	133	1-402(+)	gi|122894108|gb|ABM67700.1|	polygalacturonase [Citrus sinensis]	81%	_	_	_	_	_	_	_	None	_
comp23713_c0_seq8	130	3-392(-)	gi|255584811|ref|XP_002533123.1|	Poly(rC)-binding protein, putative [Ricinus communis]	66%	_	_	_	_	_	_	_	None	_
comp143593_c0_seq1	124	1-372(-)	gi|147833906|emb|CAN62191.1|	hypothetical protein VITISV_020114 [Vitis vinifera]	98%	GO:0003677;GO:0003682	29760.GSVIVG00022504001	SubName: Full=Chromosome chr14 scaffold_27, whole genome shotgun sequence;	98.20%	COG5147	_	_	K09422	MYBP
comp24388_c0_seq1	1678	1-5034(+)	gi|296085968|emb|CBI31409.3|	unnamed protein product [Vitis vinifera]	64%	_	3694.fgenesh4_pg.C_LG_VIII000253	hypothetical protein	75.76%	COG0250;COG5164	_	_	None	_
comp7622_c0_seq1	298	1-894(-)	gi|226532433|ref|NP_001151262.1|	D-erythro-sphingosine kinase/ diacylglycerol kinase [Zea mays]	73%	_	_	_	_	_	_	_	K04718	E2.7.1.91
comp20432_c1_seq2	138	72-485(-)	gi|16329644|ref|NP_440372.1|	hypothetical protein slr1753 [Synechocystis sp. PCC 6803]	70%	GO:0006612;GO:0007165;GO:0016301;GO:0005622;GO:0006139;GO:0032555;GO:0017111;GO:0004871;GO:0005886;GO:0035639	_	_	_	_	_	_	K02487	pilL
comp18606_c0_seq1	327	3-983(+)	gi|242087219|ref|XP_002439442.1|	hypothetical protein SORBIDRAFT_09g006480 [Sorghum bicolor]	92%	GO:0055085;GO:0005618;GO:0016021;GO:0005739;GO:0009941;GO:0005886	4558.Sb09g006480.1	hypothetical protein	94.44%	_	KOG0759	_	K15104	SLC25A11, OGC
comp10379_c0_seq1	271	31-846(+)	gi|147780655|emb|CAN66818.1|	hypothetical protein VITISV_004776 [Vitis vinifera]	71%	_	_	_	_	_	_	_	None	_
comp15290_c0_seq1	277	180-1010(+)	gi|224057551|ref|XP_002299263.1|	predicted protein [Populus predicted protein [Populus trichocarpa]	89%	GO:0004535;GO:0005634;GO:0006499;GO:0009451;GO:0003676	3694.grail3.0008000501	hypothetical protein	89.41%	COG5228	KOG0304	_	K12581	CNOT7_8, CAF1, POP2
comp24023_c0_seq2	529	267-1853(+)	gi|297745888|emb|CBI15944.3|	unnamed protein product [Vitis vinifera]	68%	_	_	_	_	_	_	_	None	_
comp21365_c0_seq2	297	1099-1989(+)	gi|147860573|emb|CAN79719.1|	hypothetical protein VITISV_012742 [Vitis vinifera]	86%	GO:0004674;GO:0005524;GO:0004715;GO:0006468;GO:0006950	_	_	_	_	_	_	None	_
comp16208_c0_seq1	327	3-983(+)	gi|225439141|ref|XP_002271601.1|	PREDICTED: ELMO domain-containing protein A [Vitis vinifera]	70%	GO:0010583;GO:0009611;GO:0016036;GO:0009738;GO:0019375;GO:0042538;GO:0009407;GO:0005739;GO:0042631	29760.GSVIVG00033680001	SubName: Full=Chromosome chr8 scaffold_68, whole genome shotgun sequence;	80.77%	_	KOG2998	_	None	_
comp23313_c0_seq1	247	219-959(-)	gi|1181589|dbj|BAA11766.1|	high mobility group protein [Canavalia gladiata]	57%	_	_	_	_	_	_	_	None	_
comp4963_c0_seq1	364	3-1094(+)	gi|125546247|gb|EAY92386.1|	hypothetical protein OsI_14116 [Oryza sativa Indica Group]	72%	_	_	_	_	_	_	_	None	_
comp23276_c0_seq4	586	144-1901(+)	gi|356525485|ref|XP_003531355.1|	PREDICTED: uncharacterized protein LOC100816695 [Glycine max]	89%	_	3694.gw1.V.2856.1	hypothetical protein	92.98%	_	KOG4234	_	None	_
comp19653_c0_seq1	267	2-802(-)	gi|242062576|ref|XP_002452577.1|	hypothetical protein SORBIDRAFT_04g028430 [Sorghum bicolor]	69%	GO:0005739	_	_	_	_	_	_	None	_
comp11803_c0_seq1	153	1-462(+)	gi|255579651|ref|XP_002530666.1|	catalytic, putative [Ricinus catalytic, putative [Ricinus communis]	84%	GO:0016020;GO:0050508	_	_	_	_	_	_	None	_
comp20915_c0_seq1	426	3-1280(+)	gi|115460346|ref|NP_001053773.1|	Os04g0602500 [Oryza sativa Japonica Group]	77%	GO:0016020;GO:0009505;GO:0005739;GO:0016023	39947.LOC_Os04g51340.1	pectinacetylesterase domain containing protein, expressed	81.39%	_	KOG4287	_	None	_
comp19629_c0_seq4	284	473-1324(+)	gi|225438902|ref|XP_002283902.1|	PREDICTED: metal transporter Nramp3 [Vitis vinifera]	80%	GO:0006810;GO:0006879;GO:0010039;GO:0010043;GO:0009624;GO:0042742;GO:0005774;GO:0005886;GO:0005215	_	_	_	_	_	_	K12347	SLC11A, NRAMP
comp19450_c0_seq1	589	1-1767(-)	gi|7406426|emb|CAB85535.1|	ubiquitin-protein ligase E3-alpha-like protein [Arabidopsis thaliana]	72%	GO:0006511;GO:0008270;GO:0016567;GO:0050994;GO:0010029;GO:0004842;GO:0009737	_	_	_	_	_	_	None	_
comp17691_c0_seq1	185	175-729(-)	gi|357132021|ref|XP_003567631.1|	PREDICTED: CRS2-associated factor 2, chloroplastic-like [Brachypodium distachyon]	78%	GO:0008380;GO:0009507	_	_	_	_	_	_	None	_
comp13666_c0_seq2	192	128-706(+)	gi|224137812|ref|XP_002326446.1|	predicted protein [Populus predicted protein [Populus trichocarpa]	97%	GO:0006657;GO:0004105	59689.scaffold_703051.1	annotation not avaliable	94.64%	COG0615	_	_	K00968	E2.7.7.15, PCYT1
comp23455_c0_seq3	204	424-1035(-)	gi|255587934|ref|XP_002534445.1|	Minor allergen Alt a, putative [Ricinus communis]	96%	_	3694.grail3.0055008002	SubName: Full=Putative uncharacterized protein;	95.45%	COG0655	KOG3135	_	K03809	wrbA
comp23308_c0_seq4	393	532-1710(-)	gi|195622438|gb|ACG33049.1|	hypothetical protein [Zea mays]	65%	_	_	_	_	_	_	_	None	_
comp23055_c0_seq15	147	176-616(+)	gi|255566325|ref|XP_002524149.1|	glutathione transferase, putative [Ricinus communis]	87%	_	_	_	_	_	_	_	K07393	ECM4
comp22407_c1_seq3	271	1572-2384(+)	gi|225439223|ref|XP_002276438.1|	PREDICTED: 5-methyltetrahydropteroyltriglutamate--homocysteine methyltransferase [Vitis vinifera]	96%	_	_	_	_	_	_	_	K00549	E2.1.1.14, metE
comp22083_c0_seq7	222	1-666(+)	gi|297719959|ref|NP_001172341.1|	Os01g0367300 [Oryza sativa Japonica Group]	67%	_	4558.Sb02g034650.2	annotation not avaliable	92.41%	COG0724	KOG4661	_	K12897	TRA2
comp187953_c0_seq1	168	3-509(+)	gi|224082698|ref|XP_002306801.1|	predicted protein [Populus predicted protein [Populus trichocarpa]	78%	GO:0009536	_	_	_	_	_	_	None	_
comp17933_c0_seq3	196	2-589(+)	_	_	_	_	_	_	_	_	_	_	None	_
comp23702_c0_seq1	455	361-1725(-)	gi|356535198|ref|XP_003536135.1|	PREDICTED: ankyrin repeat domain-containing protein 13A-like [Glycine max]	74%	_	_	_	_	_	_	_	None	_
comp8290_c0_seq1	184	3-554(+)	gi|225440266|ref|XP_002278827.1|	PREDICTED: zinc finger and SCAN domain-containing protein 10-like [Vitis vinifera]	74%	_	_	_	_	_	_	_	K09191	GTF3A
comp1197_c0_seq1	163	5-493(-)	gi|115452671|ref|NP_001049936.1|	Os03g0314800 [Oryza sativa Japonica Group]	93%	GO:0033926;GO:0008152;GO:0005739	_	_	_	_	_	_	None	_
comp24279_c0_seq8	358	830-1903(+)	gi|295913274|gb|ADG57894.1|	transcription factor [Lycoris longituba]	62%	_	_	_	_	_	_	_	K13464	JAZ
comp24398_c0_seq7	712	1-2136(-)	gi|42407620|dbj|BAD08735.1|	1-phosphatidylinositol-3-phosphate 5-kinase-like [Oryza sativa Japonica Group]	80%	_	39947.LOC_Os08g34950.1	chaperonin Cpn60/TCP-1, putative, expressed	88.64%	COG0459	_	_	K00921	PIKFYVE, FAB1
comp19632_c0_seq3	578	42-1775(+)	gi|225443738|ref|XP_002265546.1|	PREDICTED: uncharacterized protein LOC100241189 [Vitis vinifera]	82%	GO:0000166;GO:0009507;GO:0005773	_	_	_	_	_	_	None	_
comp411711_c0_seq1	119	1-357(-)	_	_	_	_	_	_	_	_	_	_	None	_
comp24372_c0_seq1	481	189-1631(-)	gi|225428564|ref|XP_002281077.1|	PREDICTED: cytochrome c biogenesis protein CCS1, chloroplastic [Vitis vinifera]	87%	_	29760.GSVIVG00036435001	SubName: Full=Chromosome chr3 scaffold_8, whole genome shotgun sequence;	89.69%	COG1333	_	_	K07399	resB, ccs1
comp23479_c0_seq1	592	789-2564(+)	gi|242083452|ref|XP_002442151.1|	hypothetical protein SORBIDRAFT_08g015020 [Sorghum bicolor]	95%	_	_	_	_	_	_	_	K11838	USP7, UBP15
comp20301_c0_seq1	347	191-1231(+)	gi|224105961|ref|XP_002313995.1|	predicted protein [Populus unknown [Populus trichocarpa]	92%	GO:0009846;GO:0006508;GO:0009555;GO:0016021;GO:0005789;GO:0004190	3694.estExt_fgenesh4_pm.C_LG_IX0436	SubName: Full=Putative uncharacterized protein;	93.19%	_	KOG2443	_	K09595	HM13
comp8635_c0_seq1	94	154-435(-)	gi|357126369|ref|XP_003564860.1|	PREDICTED: thimet oligopeptidase-like [Brachypodium distachyon]	83%	_	_	_	_	_	_	_	K01392	THOP1
comp3556_c0_seq1	225	3-680(+)	gi|359489321|ref|XP_002269223.2|	PREDICTED: pentatricopeptide repeat-containing protein At5g39710-like [Vitis vinifera]	65%	_	_	_	_	_	_	_	None	_
comp20783_c0_seq3	75	1-225(-)	_	_	_	_	_	_	_	_	_	_	None	_
comp205089_c0_seq1	53	97-255(-)	_	_	_	_	_	_	_	_	_	_	None	_
comp16050_c0_seq1	151	1-453(-)	gi|356552286|ref|XP_003544499.1|	PREDICTED: IgA FC receptor-like [Glycine max]	59%	_	_	_	_	_	_	_	None	_
comp23247_c0_seq1	377	2-1132(+)	gi|225445466|ref|XP_002285124.1|	PREDICTED: chaperone protein dnaJ 49 isoform 1 [Vitis vinifera]	73%	_	29760.GSVIVG00016875001	SubName: Full=Chromosome chr11 scaffold_13, whole genome shotgun sequence;	82.08%	COG0484	KOG0714	_	K09518	DNAJB12
comp21158_c0_seq1	1117	487-3837(-)	gi|225435754|ref|XP_002285720.1|	PREDICTED: importin-5 [Vitis vinifera]	94%	GO:0006886;GO:0005618;GO:0008565;GO:0005622	4558.Sb02g037270.1	hypothetical protein	91.99%	COG5215	KOG2171	_	None	_
comp17323_c0_seq1	345	166-1200(-)	gi|242045610|ref|XP_002460676.1|	hypothetical protein SORBIDRAFT_02g032970 [Sorghum bicolor]	66%	_	_	_	_	_	_	_	None	_
comp17008_c0_seq1	208	362-985(-)	gi|115435844|ref|NP_001042680.1|	Os01g0266600 [Oryza sativa Japonica Group]	83%	GO:0005759;GO:0006979;GO:0046686;GO:0009058;GO:0004601;GO:0006096;GO:0009060;GO:0051920	39947.LOC_Os01g16152.1	peroxiredoxin, putative, expressed; Reduces hydrogen peroxide and alkyl hydroperoxides with [...]	88.76%	COG0678	KOG0541	_	None	_
comp17054_c0_seq1	335	3-1007(+)	gi|242063580|ref|XP_002453079.1|	hypothetical protein SORBIDRAFT_04g037940 [Sorghum bicolor]	83%	GO:0045226;GO:0000166;GO:0016853;GO:0008831	4558.Sb04g037940.1	hypothetical protein	83.50%	COG1091	KOG1430	_	None	_
comp21266_c0_seq6	103	112-420(+)	gi|39545646|emb|CAE03120.3|	OJ000114_01.1 [Oryza sativa Japonica Group]	85%	GO:0017089;GO:0051861;GO:0046836;GO:0005737	_	_	_	_	_	_	None	_
comp14826_c0_seq1	428	3-1286(+)	gi|225424407|ref|XP_002281436.1|	PREDICTED: uncharacterized protein LOC100261217 [Vitis vinifera]	68%	_	_	_	_	_	_	_	None	_
comp18949_c0_seq1	242	494-1219(-)	gi|297612639|ref|NP_001066118.2|	Os12g0139400 [Oryza sativa Japonica Group]	85%	GO:0007623;GO:0005634;GO:0006355;GO:0035556;GO:0009736;GO:0000160;GO:0009536;GO:0000156	39947.LOC_Os12g04500.1	response regulator receiver domain containing protein	85.94%	COG0784	_	_	K14492	ARR-A
comp16570_c0_seq1	199	3-602(+)	gi|225462068|ref|XP_002269877.1|	PREDICTED: subtilisin-like protease-like [Vitis vinifera]	81%	GO:0004252;GO:0006508;GO:0005618;GO:0042802;GO:0043086;GO:0016023	_	_	_	_	_	_	None	_
comp8578_c0_seq1	176	2-529(-)	gi|326512864|dbj|BAK03339.1|	predicted protein [Hordeum vulgare subsp. vulgare]	65%	_	_	_	_	_	_	_	None	_
comp7660_c0_seq1	253	1-759(-)	gi|74476783|gb|ABA08442.1|	neutral/alkaline invertase [Manihot esculenta]	91%	_	_	_	_	_	_	_	None	_
comp22348_c0_seq1	706	54-2171(-)	gi|356560901|ref|XP_003548725.1|	PREDICTED: uncharacterized protein LOC100777686 [Glycine max]	69%	_	_	_	_	_	_	_	K13094	RBM5_10
comp23404_c0_seq2	266	2-799(-)	gi|297846722|ref|XP_002891242.1|	hypothetical protein ARALYDRAFT_891304 [Arabidopsis lyrata subsp. lyrata]	74%	_	_	_	_	_	_	_	None	_
comp8154_c0_seq1	257	216-986(+)	gi|224141873|ref|XP_002324285.1|	predicted protein [Populus predicted protein [Populus trichocarpa]	88%	_	3694.fgenesh4_pm.C_LG_XVIII000124	hypothetical protein	88.19%	COG0400	KOG2112	_	K06130	LYPLA2
comp23232_c0_seq3	466	149-1549(+)	gi|242062754|ref|XP_002452666.1|	hypothetical protein SORBIDRAFT_04g030250 [Sorghum bicolor]	67%	_	59689.fgenesh2_kg.8__1146__AT5G52580.1	annotation not avaliable	77.61%	_	KOG2197	_	None	_
comp13206_c0_seq1	146	2-439(-)	gi|242094498|ref|XP_002437739.1|	hypothetical protein SORBIDRAFT_10g001640 [Sorghum bicolor]	82%	GO:0005524;GO:0004683;GO:0006468	_	_	_	_	_	_	None	_
comp24035_c0_seq13	96	299-586(-)	gi|102139944|gb|ABF70084.1|	trehalose-6-phosphate synthase, putative [Musa balbisiana]	83%	_	15368.BRADI2G19640.1	annotation not avaliable	90.91%	_	KOG1050	_	K00697	E2.4.1.15, otsA
comp24002_c1_seq2	547	1713-3353(-)	gi|115478128|ref|NP_001062659.1|	Os09g0246200 [Oryza sativa Japonica Group]	85%	_	_	_	_	_	_	_	K10908	POLRMT, RPO41
comp20574_c0_seq2	376	317-1444(-)	gi|255577577|ref|XP_002529666.1|	Protease ecfE, putative [Ricinus communis]	76%	GO:0006508;GO:0004222;GO:0010207;GO:0005886;GO:0009658;GO:0009706	3694.gw1.XIV.3339.1	hypothetical protein	76.45%	COG0750	_	_	None	_
comp19733_c0_seq3	173	21-539(-)	gi|255555559|ref|XP_002518816.1|	gibberellin 20-oxidase, putative [Ricinus communis]	84%	GO:0016702;GO:0016707;GO:0055114	_	_	_	_	_	_	None	_
comp17191_c0_seq4	290	245-1114(-)	gi|147771517|emb|CAN66748.1|	hypothetical protein VITISV_005691 [Vitis vinifera]	94%	GO:0016020	29760.GSVIVG00026192001	SubName: Full=Putative uncharacterized protein (Chromosome chr15 scaffold_37, whole genome s [...]	97.52%	COG0330	KOG3090	_	None	_
comp9144_c0_seq1	162	2-487(-)	gi|357123117|ref|XP_003563259.1|	PREDICTED: uncharacterized protein LOC100844441 [Brachypodium distachyon]	80%	_	_	_	_	_	_	_	None	_
comp19329_c0_seq1	182	1-546(+)	gi|359475440|ref|XP_002266866.2|	PREDICTED: uncharacterized protein LOC100261713 [Vitis vinifera]	78%	GO:0003691;GO:0010413;GO:0005634;GO:0009733;GO:0009739;GO:0009753;GO:0009723;GO:0042803;GO:0009737;GO:0000911;GO:0009751;GO:0046686;GO:0009651;GO:0045492;GO:0003700	_	_	_	_	_	_	K09422	MYBP
comp15200_c0_seq2	297	1-891(+)	gi|224054398|ref|XP_002298240.1|	ABC transporter family, pleiotropic drug resistance protein [Populus trichocarpa]	81%	GO:0009817;GO:0005524;GO:0042742;GO:0042344;GO:0016021;GO:0005739;GO:0009941;GO:0005886;GO:0052544;GO:0016887;GO:0070574;GO:0071366;GO:0009627;GO:0009737;GO:0015086;GO:0006200;GO:0031348	3694.estExt_Genewise1_v1.C_LG_I0381	ABC transporter family, pleiotropic drug resistance protein	85.11%	COG0842	_	_	None	_
comp7949_c0_seq1	76	181-408(-)	_	_	_	_	_	_	_	_	_	_	None	_
comp21031_c0_seq1	181	336-878(+)	gi|255586687|ref|XP_002533970.1|	protein with unknown function [Ricinus communis]	88%	_	_	_	_	_	_	_	None	_
comp11101_c0_seq1	238	1-717(+)	gi|224108946|ref|XP_002315025.1|	predicted protein [Populus predicted protein [Populus trichocarpa]	67%	GO:0008270	3694.fgenesh4_pg.C_LG_X001466	hypothetical protein	93.33%	COG5273	_	_	None	_
comp15173_c0_seq1	145	2-436(+)	gi|255641561|gb|ACU21054.1|	unknown [Glycine max]	96%	GO:0000287;GO:0006833;GO:0006739;GO:0006097;GO:0048046;GO:0006096;GO:0005777;GO:0042742;GO:0051788;GO:0051049;GO:0006099;GO:0006972;GO:0006511;GO:0005507;GO:0005829;GO:0006102;GO:0009651;GO:0005886;GO:0009506;GO:0006094;GO:0010043;GO:0007030;GO:0051287;GO:0009266;GO:0004450;GO:0046686;GO:0080129;GO:0009853;GO:0009570	_	_	_	_	_	_	K00031	IDH1, IDH2, icd
comp20286_c0_seq15	90	313-585(+)	gi|115469828|ref|NP_001058513.1|	Os06g0704900 [Oryza sativa Japonica Group]	100%	GO:0008168;GO:0001510	_	_	_	_	_	_	K14864	FTSJ1, TRM7
comp16357_c0_seq1	391	2-1174(-)	gi|225470348|ref|XP_002269604.1|	PREDICTED: UPF0533 protein C5orf44 [Vitis vinifera]	84%	_	_	_	_	_	_	_	None	_
comp18985_c0_seq2	348	142-1185(-)	gi|242063916|ref|XP_002453247.1|	hypothetical protein SORBIDRAFT_04g002470 [Sorghum bicolor]	71%	_	_	_	_	_	_	_	None	_
comp23252_c1_seq1	129	3-389(+)	_	_	_	_	_	_	_	_	_	_	None	_
comp12412_c0_seq1	124	137-511(+)	gi|224111118|ref|XP_002315753.1|	predicted protein [Populus predicted protein [Populus trichocarpa]	72%	_	_	_	_	_	_	_	None	_
comp10584_c0_seq1	65	195-392(+)	_	_	_	_	_	_	_	_	_	_	None	_
comp17704_c0_seq1	184	3-554(+)	gi|224138388|ref|XP_002326590.1|	predicted protein [Populus predicted protein [Populus trichocarpa]	82%	GO:0005634;GO:0009677;GO:0005739;GO:0009553	3694.estExt_fgenesh4_pm.C_290147	hypothetical protein	82.55%	COG0666	KOG0504	_	None	_
comp14831_c0_seq1	170	1-513(+)	gi|357167734|ref|XP_003581307.1|	PREDICTED: gamma-glutamyltranspeptidase 1-like, partial [Brachypodium distachyon]	89%	GO:0006979;GO:0048046;GO:0009505;GO:0003840;GO:0006751;GO:0005739;GO:0016756	_	_	_	_	_	_	K00681	ggt
comp13751_c0_seq1	143	14-442(-)	gi|224120124|ref|XP_002318248.1|	predicted protein [Populus predicted protein [Populus trichocarpa]	88%	GO:0005524;GO:0004683;GO:0006468	_	_	_	_	_	_	None	_
comp230529_c0_seq1	130	2-394(+)	gi|359482718|ref|XP_002263673.2|	PREDICTED: putative pentatricopeptide repeat-containing protein At5g09950-like [Vitis vinifera]	77%	_	_	_	_	_	_	_	None	_
comp11314_c0_seq1	309	32-958(-)	gi|38202447|gb|AAR14129.1|	exo-beta-glucanase [Lilium longiflorum]	87%	GO:0009505;GO:0004553;GO:0005975;GO:0005886	_	_	_	_	_	_	None	_
comp239137_c0_seq1	231	2-694(+)	gi|225440370|ref|XP_002266032.1|	PREDICTED: protein kinase APK1A, chloroplastic [Vitis vinifera]	81%	_	_	_	_	_	_	_	None	_
comp16518_c0_seq1	657	21-1991(-)	gi|225445372|ref|XP_002281635.1|	PREDICTED: probable inactive receptor kinase At2g26730 [Vitis vinifera]	76%	GO:0016020;GO:0016310;GO:0000166;GO:0004672	29760.GSVIVG00016817001	SubName: Full=Chromosome chr11 scaffold_13, whole genome shotgun sequence;	82.75%	COG0515	KOG0619;KOG1187	_	None	_
comp16782_c0_seq1	240	209-928(+)	gi|326512864|dbj|BAK03339.1|	predicted protein [Hordeum vulgare subsp. vulgare]	68%	_	_	_	_	_	_	_	None	_
comp11623_c0_seq1	156	1-468(+)	gi|147801312|emb|CAN77022.1|	hypothetical protein VITISV_015333 [Vitis vinifera]	76%	GO:0046872	_	_	_	_	_	_	None	_
comp7201_c0_seq1	168	3-509(+)	gi|15233463|ref|NP_193185.1|	SMAD/FHA domain-containing protein [Arabidopsis thaliana]	61%	_	_	_	_	_	_	_	None	_
comp22214_c0_seq2	108	126-449(-)	gi|125555393|gb|EAZ00999.1|	hypothetical protein OsI_23033 [Oryza sativa Indica Group]	74%	_	_	_	_	_	_	_	None	_
comp18469_c0_seq2	288	3-866(+)	gi|224124790|ref|XP_002329949.1|	predicted protein [Populus predicted protein [Populus trichocarpa]	92%	GO:0005768;GO:0016787;GO:0009504;GO:0007264;GO:0005525;GO:0015031;GO:0005886	3694.estExt_Genewise1_v1.C_1370112	hypothetical protein	91.39%	COG1100	KOG0087	_	K07976	RAB
comp7629_c0_seq1	205	1-615(-)	gi|256538311|gb|ACU82515.1|	pleiotropic drug resistance protein [Cucumis sativus]	80%	_	_	_	_	_	_	_	None	_
comp18466_c0_seq2	426	2-1279(+)	gi|365222938|gb|AEW69821.1|	Hop-interacting protein THI138 [Solanum lycopersicum]	88%	GO:0005524;GO:0008765;GO:0008360;GO:0007047;GO:0009252;GO:0051301;GO:0009295;GO:0007049;GO:0009507;GO:0010020	_	_	_	_	_	_	None	_
comp18038_c0_seq1	568	3-1706(+)	gi|209168853|gb|ABF74732.1|	acetyl-CoA carboxylase [Elaeis guineensis]	91%	GO:0003989;GO:0004075;GO:0005524;GO:0046872;GO:2001295;GO:0006633;GO:0009941;GO:0009570	3694.estExt_fgenesh4_pm.C_LG_VI0248	hypothetical protein	95.95%	COG0439	KOG0238	_	K01961	accC
comp99028_c0_seq1	71	254-466(-)	_	_	_	_	_	_	_	_	_	_	None	_
comp19152_c0_seq2	261	18-800(-)	gi|224063629|ref|XP_002301236.1|	predicted protein [Populus predicted protein [Populus trichocarpa]	83%	GO:0005856;GO:0006909	3694.estExt_fgenesh4_pg.C_LG_II1249	hypothetical protein	83.15%	_	KOG2998	_	None	_
comp19093_c0_seq1	424	98-1369(-)	gi|224111270|ref|XP_002315799.1|	predicted protein [Populus predicted protein [Populus trichocarpa]	80%	GO:0005634;GO:0004674;GO:0005524;GO:0004715;GO:0006468;GO:0009536;GO:0005886	3694.estExt_fgenesh4_pg.C_LG_X0854	hypothetical protein	79.62%	COG0515	KOG1187	_	None	_
comp18996_c0_seq2	61	2-184(+)	_	_	_	_	_	_	_	_	_	_	None	_
comp3946_c0_seq1	79	161-397(-)	_	_	_	_	_	_	_	_	_	_	None	_
comp21175_c0_seq1	420	128-1387(-)	gi|357131207|ref|XP_003567231.1|	PREDICTED: probable methionyl-tRNA synthetase-like [Brachypodium distachyon]	71%	GO:0000049	3694.gw1.XIX.1643.1	hypothetical protein	93.53%	COG0073	KOG2241	_	K15437	AIMP1, ARC1
comp20853_c0_seq4	318	59-1012(+)	gi|242053899|ref|XP_002456095.1|	hypothetical protein SORBIDRAFT_03g030380 [Sorghum bicolor]	78%	GO:0006508;GO:0009543;GO:0008236	_	_	_	_	_	_	None	_
comp13403_c0_seq2	112	36-374(+)	_	_	_	_	_	_	_	_	_	_	None	_
comp24326_c0_seq21	348	2085-3128(-)	gi|225428366|ref|XP_002280118.1|	PREDICTED: phototropin-2 [Vitis vinifera]	70%	_	29760.GSVIVG00036312001	SubName: Full=Chromosome chr3 scaffold_8, whole genome shotgun sequence;	92.37%	COG2202	KOG0498	_	None	_
comp15914_c0_seq1	378	1-1134(-)	gi|115485699|ref|NP_001067993.1|	Os11g0525600 [Oryza sativa Japonica Group]	81%	GO:0048046;GO:0016023;GO:0004559;GO:0005773;GO:0009505;GO:0030246;GO:0006013;GO:0008270;GO:0005886	_	_	_	_	_	_	K01191	E3.2.1.24
comp24162_c0_seq1	522	422-1987(+)	gi|147770771|emb|CAN60953.1|	hypothetical protein VITISV_008875 [Vitis vinifera]	84%	_	4558.Sb08g006370.1	hypothetical protein	84.57%	_	KOG2635	_	None	_
comp10088_c0_seq1	164	3-494(-)	_	_	_	_	_	_	_	_	_	_	None	_
comp22524_c0_seq1	540	2-1621(+)	gi|226508568|ref|NP_001147173.1|	succinate semialdehyde dehydrogenase [Zea mays]	93%	_	4558.Sb04g004920.1	annotation not avaliable	93.15%	COG1012	KOG2451	_	K00135	E1.2.1.16, gabD
comp17794_c0_seq1	210	116-745(-)	gi|357130643|ref|XP_003566957.1|	PREDICTED: Werner Syndrome-like exonuclease-like [Brachypodium distachyon]	71%	GO:0004527;GO:0009536	_	_	_	_	_	_	None	_
comp17382_c0_seq1	428	2-1285(+)	gi|118489469|gb|ABK96537.1|	unknown [Populus trichocarpa x Populus deltoides]	95%	GO:0048046;GO:0005524;GO:0004124;GO:0048868;GO:0046686;GO:0006535;GO:0008270;GO:0005739;GO:0009941;GO:0016740;GO:0009570	3694.gw1.142.135.1	hypothetical protein	97.12%	COG0031	KOG1252	_	K01738	cysK
comp16920_c0_seq1	490	161-1630(+)	gi|225428067|ref|XP_002279715.1|	PREDICTED: probable 26S proteasome non-ATPase regulatory subunit 3 [Vitis vinifera]	94%	GO:0005634;GO:0000502;GO:0042176;GO:0030234;GO:0009536;GO:0050790;GO:0005886	29760.GSVIVG00036141001	SubName: Full=Chromosome chr3 scaffold_8, whole genome shotgun sequence;	94.25%	_	KOG2581	_	K03033	PSMD3, RPN3
comp16123_c0_seq3	124	101-472(-)	gi|295855280|dbj|BAJ07206.1|	glycinebetaine/proline transporter [Hordeum vulgare subsp. vulgare]	86%	GO:0015193;GO:0035524;GO:0016021;GO:0016023;GO:0005275;GO:0005886	_	_	_	_	_	_	None	_
comp13601_c0_seq1	96	79-366(-)	_	_	_	_	_	_	_	_	_	_	None	_
comp24368_c0_seq5	277	352-1182(+)	gi|225451633|ref|XP_002276803.1|	PREDICTED: rRNA-processing protein UTP23 homolog [Vitis vinifera]	71%	_	29760.GSVIVG00037965001	SubName: Full=Chromosome chr14 scaffold_9, whole genome shotgun sequence;	75.61%	COG1412	_	_	K14773	UTP23
comp19324_c0_seq1	734	386-2590(+)	gi|115481280|ref|NP_001064233.1|	Os10g0170300 [Oryza sativa Japonica Group]	74%	GO:0016020;GO:0005739	3702.AT5G17250.1-P	catalytic/ transferase; catalytic/ transferase; FUNCTIONS IN: transferase activity, catalyti [...]	78.96%	COG1524	_	_	K05288	PIGO
comp15531_c0_seq1	329	2-988(-)	gi|326489957|dbj|BAJ94052.1|	predicted protein [Hordeum vulgare subsp. vulgare]	56%	GO:0008168;GO:0044464;GO:0009987;GO:0032259;GO:0005488	_	_	_	_	_	_	None	_
comp24249_c0_seq2	535	3-1607(+)	gi|359486279|ref|XP_002265950.2|	PREDICTED: putative hydroxymethylpyrimidine/phosphomethylpyrimidine kinase 2-like [Vitis vinifera]	80%	_	29760.GSVIVG00035470001	SubName: Full=Chromosome chr12 scaffold_78, whole genome shotgun sequence;	84.49%	COG0351;COG0352	_	_	K14153	thiDE
comp143323_c0_seq1	72	1-216(+)	_	_	_	_	_	_	_	_	_	_	None	_
comp20884_c1_seq1	398	209-1402(+)	gi|326524578|dbj|BAK00672.1|	predicted protein [Hordeum vulgare subsp. vulgare]	82%	GO:0008299;GO:0005783;GO:0006744;GO:0052923;GO:0046872;GO:0050347;GO:0000010;GO:0015979;GO:0009507	15368.BRADI2G15310.1	annotation not avaliable	94.00%	COG0142	KOG0776	_	K05356	SPS, sds
comp162355_c0_seq1	158	185-658(-)	gi|115447749|ref|NP_001047654.1|	Os02g0662700 [Oryza sativa Japonica Group]	75%	GO:0006351	_	_	_	_	_	_	None	_
comp22198_c0_seq16	299	189-1085(+)	gi|224129238|ref|XP_002320535.1|	predicted protein [Populus predicted protein [Populus trichocarpa]	67%	_	_	_	_	_	_	_	None	_
comp10679_c0_seq1	194	127-708(+)	gi|225435973|ref|XP_002271255.1|	PREDICTED: RNA polymerase II subunit A C-terminal domain phosphatase SSU72 [Vitis vinifera]	91%	GO:0006397;GO:0005634;GO:0004721;GO:0006470;GO:0005739;GO:0009507	29760.GSVIVG00017338001	SubName: Full=Chromosome chr6 scaffold_15, whole genome shotgun sequence;	91.10%	COG5211	KOG2424	_	K15544	SSU72
comp22171_c0_seq1	466	3-1400(-)	gi|242044194|ref|XP_002459968.1|	hypothetical protein SORBIDRAFT_02g019470 [Sorghum bicolor]	67%	_	_	_	_	_	_	_	None	_
comp5173_c0_seq1	257	1-771(+)	gi|357113256|ref|XP_003558420.1|	PREDICTED: metal tolerance protein 4-like [Brachypodium distachyon]	92%	_	39946.BGIOSIBCE010214	Putative uncharacterized protein	91.74%	COG0053	_	_	None	_
comp24326_c0_seq20	348	2101-3144(-)	gi|225428366|ref|XP_002280118.1|	PREDICTED: phototropin-2 [Vitis vinifera]	70%	_	29760.GSVIVG00036312001	SubName: Full=Chromosome chr3 scaffold_8, whole genome shotgun sequence;	92.37%	COG2202	KOG0498	_	None	_
comp24254_c0_seq1	556	241-1908(+)	gi|242091225|ref|XP_002441445.1|	hypothetical protein SORBIDRAFT_09g026810 [Sorghum bicolor]	92%	_	4558.Sb09g026810.1	hypothetical protein	94.65%	COG1012;COG4230	KOG2451	_	K00294	E1.5.1.12
comp16625_c0_seq1	182	1-546(-)	gi|9971229|dbj|BAB12443.1|	gibberellin 2-oxidase No2 [Lactuca sativa]	63%	GO:0009987;GO:0044710;GO:0016491	_	_	_	_	_	_	K04125	E1.14.11.13
comp4830_c0_seq1	81	82-324(+)	gi|242050850|ref|XP_002463169.1|	hypothetical protein SORBIDRAFT_02g039000 [Sorghum bicolor]	98%	_	4558.Sb02g039000.1	hypothetical protein	98.55%	COG1958	KOG1780	_	K11099	SNRPG, SMG
comp4747_c0_seq1	352	135-1190(+)	gi|225452712|ref|XP_002282568.1|	PREDICTED: V-type proton ATPase subunit d2 [Vitis vinifera]	99%	_	29760.GSVIVG00020891001	SubName: Full=Putative uncharacterized protein (Chromosome chr14 scaffold_21, whole genome s [...]	98.58%	COG1527	KOG2957	_	K02146	ATPeVAC39, ATP6D
comp19411_c0_seq2	262	79-867(+)	gi|225448063|ref|XP_002273405.1|	PREDICTED: probable plastid-lipid-associated protein 4, chloroplastic [Vitis vinifera]	85%	GO:0010287;GO:0009535;GO:0005198	_	_	_	_	_	_	None	_
comp13027_c0_seq2	169	1-507(-)	gi|195325719|gb|ACF95746.1|	MYB transcription factor MYBAS1 [Saccharum hybrid cultivar Co 740]	93%	GO:0005634;GO:0003677;GO:0006355;GO:0003682	39946.BGIOSIBCE035350	Myb-related protein MYBAS1; Transcription factor (Probable)	93.46%	COG5147	_	_	K09422	MYBP
comp15007_c0_seq1	226	55-735(+)	gi|296085749|emb|CBI29560.3|	unnamed protein product [Vitis vinifera]	71%	_	_	_	_	_	_	_	None	_
comp20616_c0_seq2	375	154-1278(-)	gi|75232618|sp|Q7XI14.1|D2HDH_ORYSJ	RecName: Full=Probable D-2-hydroxyglutarate dehydrogenase, mitochondrial; Flags: putative actin interacting protein [Oryza sa	90%	GO:0008762;GO:0051990;GO:0050660;GO:0005739;GO:0055114	_	_	_	_	_	_	None	_
comp19874_c0_seq1	222	224-889(-)	gi|224097190|ref|XP_002310869.1|	predicted protein [Populus unknown [Populus trichocarpa]	89%	GO:0005634;GO:0009923;GO:0030154;GO:0051302;GO:0048640;GO:0005829;GO:0007275;GO:0016021;GO:0006633;GO:0050732;GO:0004300	3694.estExt_Genewise1_v1.C_LG_VII3995	SubName: Full=Putative uncharacterized protein;	89.09%	COG5198	KOG3187	_	K10703	PHS1
comp18746_c0_seq1	132	269-664(-)	gi|242066072|ref|XP_002454325.1|	hypothetical protein SORBIDRAFT_04g028710 [Sorghum bicolor]	92%	GO:0006886;GO:0005783;GO:0016021;GO:0016023	39946.BGIOSIBCE008564	Os02g0734900	93.13%	_	_	NOG245492	None	_
comp10992_c0_seq1	364	92-1183(-)	gi|224099669|ref|XP_002311572.1|	predicted protein [Populus predicted protein [Populus trichocarpa]	84%	GO:0055114;GO:0016491	3694.grail3.0009001001	hypothetical protein	87.58%	COG0656	KOG1577	_	None	_
comp21465_c0_seq1	522	264-1829(-)	gi|255573386|ref|XP_002527619.1|	Ras-GTPase-activating protein-binding protein, putative [Ricinus communis]	59%	_	_	_	_	_	_	_	None	_
comp16929_c0_seq1	197	184-774(-)	_	_	_	_	_	_	_	_	_	_	None	_
comp22045_c0_seq4	596	595-2382(-)	gi|242066626|ref|XP_002454602.1|	hypothetical protein SORBIDRAFT_04g034160 [Sorghum bicolor]	88%	_	4558.Sb04g034160.1	hypothetical protein	89.36%	COG0155;COG1251	KOG0560	_	K00366	E1.7.7.1, nirA
comp21146_c0_seq2	297	171-1061(+)	gi|357128264|ref|XP_003565794.1|	PREDICTED: uncharacterized protein LOC100840715 [Brachypodium distachyon]	66%	_	_	_	_	_	_	_	None	_
comp85949_c0_seq1	130	2-391(-)	gi|297736398|emb|CBI25121.3|	unnamed protein product [Vitis vinifera]	94%	_	_	_	_	_	_	_	K07203	FRAP
comp24088_c0_seq1	615	3-1850(+)	gi|224089356|ref|XP_002308702.1|	predicted protein [Populus predicted protein [Populus trichocarpa]	74%	_	_	_	_	_	_	_	None	_
comp14070_c0_seq1	135	283-687(-)	gi|89276319|gb|ABD66516.1|	ribosomal protein [Gymnadenia conopsea]	98%	GO:0005774;GO:0005730;GO:0006412;GO:0022625;GO:0003735;GO:0005886;GO:0009507	3694.estExt_fgenesh4_pg.C_LG_XVII0366	SubName: Full=Putative uncharacterized protein;	94.74%	COG2174	KOG1790	_	K02915	RP-L34e, RPL34
comp10687_c0_seq2	344	3-1034(+)	gi|225462225|ref|XP_002271727.1|	PREDICTED: DNA repair protein recA homolog 1, chloroplastic-like [Vitis vinifera]	92%	GO:0003697;GO:0006281;GO:0005524;GO:0009536;GO:0008094;GO:0006310;GO:0009432	_	_	_	_	_	_	K03553	recA
comp19253_c0_seq1	136	62-469(-)	gi|297726585|ref|NP_001175656.1|	Os08g0513400 [Oryza sativa Japonica Group]	68%	GO:0080153;GO:0043234;GO:0009416;GO:0070417;GO:0034605;GO:0009507;GO:0071454	_	_	_	_	_	_	None	_
comp17267_c0_seq2	172	208-723(-)	_	_	_	_	_	_	_	_	_	_	None	_
comp15157_c0_seq1	139	131-547(+)	gi|357131404|ref|XP_003567328.1|	PREDICTED: uncharacterized protein LOC100846910 [Brachypodium distachyon]	71%	_	_	_	_	_	_	_	None	_
comp24169_c1_seq3	529	1-1587(+)	gi|118489103|gb|ABK96358.1|	unknown [Populus trichocarpa x Populus deltoides]	67%	_	_	_	_	_	_	_	None	_
comp22270_c0_seq2	428	41-1324(+)	gi|115462211|ref|NP_001054705.1|	Os05g0157300 [Oryza sativa Japonica Group]	82%	_	39947.LOC_Os05g06510.1	4Fe-4S binding domain containing protein, expressed	82.62%	COG1142	_	_	None	_
comp23094_c0_seq2	535	131-1735(-)	gi|147777649|emb|CAN78204.1|	hypothetical protein VITISV_019153 [Vitis vinifera]	65%	_	_	_	_	_	_	_	None	_
comp6665_c0_seq1	87	132-392(-)	gi|356553186|ref|XP_003544939.1|	PREDICTED: probable inactive receptor kinase At5g58300-like [Glycine max]	93%	_	_	_	_	_	_	_	None	_
comp22992_c0_seq4	259	133-909(-)	gi|225441674|ref|XP_002282707.1|	PREDICTED: uncharacterized protein C4orf29 homolog [Vitis vinifera]	92%	_	_	_	_	_	_	_	None	_
comp29005_c0_seq1	79	349-585(-)	gi|25901033|dbj|BAC41250.1|	vacuolar proton-inorganic pyrophosphatase [Pyrus communis]	100%	_	_	_	_	_	_	_	K01507	E3.6.1.1, ppa
comp16682_c0_seq1	210	3-632(+)	gi|33309215|gb|AAQ03205.1|AF405728_1	coat protein [Cymbidium mosaic virus]	57%	_	_	_	_	_	_	_	None	_
comp4979_c0_seq1	239	3-719(-)	gi|296085704|emb|CBI29503.3|	unnamed protein product [Vitis vinifera]	63%	_	_	_	_	_	_	_	None	_
comp11290_c0_seq1	274	319-1140(+)	gi|359489351|ref|XP_002269115.2|	PREDICTED: uncharacterized protein LOC100254125 [Vitis vinifera]	83%	_	_	_	_	_	_	_	None	_
comp106005_c0_seq1	137	68-478(+)	_	_	_	_	_	_	_	_	_	_	None	_
comp23204_c0_seq15	86	76-333(-)	_	_	_	_	_	_	_	_	_	_	None	_
comp17920_c0_seq1	288	378-1241(+)	gi|297744202|emb|CBI37172.3|	unnamed protein product [Vitis vinifera]	59%	GO:0009536	4558.Sb01g036440.1	hypothetical protein	88.89%	_	KOG1601	_	None	_
comp252424_c0_seq1	146	2-442(+)	gi|147827247|emb|CAN70971.1|	hypothetical protein VITISV_009202 [Vitis vinifera]	67%	_	_	_	_	_	_	_	None	_
comp15703_c0_seq2	204	33-644(-)	_	_	_	_	_	_	_	_	_	_	None	_
comp23909_c0_seq1	699	299-2395(-)	gi|28273376|gb|AAO38462.1|	unknown protein [Oryza sativa Japonica Group]	78%	_	_	_	_	_	_	_	None	_
comp22127_c0_seq1	498	395-1888(+)	gi|297737649|emb|CBI26850.3|	unnamed protein product [Vitis vinifera]	87%	_	29760.GSVIVG00030570001	SubName: Full=Chromosome chr1 scaffold_5, whole genome shotgun sequence;	92.74%	_	KOG1267	_	None	_
comp228996_c0_seq1	140	1-420(+)	gi|356523564|ref|XP_003530407.1|	PREDICTED: ATP-dependent DNA helicase MPH1-like [Glycine max]	52%	_	_	_	_	_	_	_	None	_
comp21440_c0_seq1	268	111-914(-)	gi|296083731|emb|CBI23720.3|	unnamed protein product [Vitis vinifera]	86%	GO:0000166;GO:0030529;GO:0003676	29760.GSVIVG00020349001	SubName: Full=Chromosome chr5 scaffold_2, whole genome shotgun sequence;	93.83%	COG0724	KOG0118	_	None	_
comp10686_c0_seq1	171	2-514(-)	gi|115444423|ref|NP_001045991.1|	Os02g0164600 [Oryza sativa Japonica Group]	56%	_	_	_	_	_	_	_	None	_
comp9245_c0_seq1	273	2-820(-)	gi|326491505|dbj|BAJ94230.1|	predicted protein [Hordeum vulgare subsp. vulgare]	78%	_	_	_	_	_	_	_	K01193	E3.2.1.26, sacA
comp12801_c0_seq1	377	1-1131(+)	gi|225470210|ref|XP_002270048.1|	PREDICTED: F-box protein PP2-B1 [Vitis vinifera]	71%	_	_	_	_	_	_	_	None	_
comp252483_c0_seq1	56	1-168(+)	_	_	_	_	_	_	_	_	_	_	None	_
comp16790_c0_seq1	169	3-509(+)	gi|297823119|ref|XP_002879442.1|	hydrolase [Arabidopsis lyrata subsp. lyrata]	78%	GO:0008152;GO:0005739;GO:0008967	_	_	_	_	_	_	None	_
comp13394_c0_seq1	334	3-1007(+)	gi|225425009|ref|XP_002267464.1|	PREDICTED: DNA-directed RNA polymerase 1, mitochondrial [Vitis vinifera]	93%	GO:0003899;GO:0003677;GO:0005739;GO:0006351;GO:0009507	_	_	_	_	_	_	K10908	POLRMT, RPO41
comp19516_c0_seq1	685	2-2056(+)	gi|259490196|ref|NP_001159287.1|	uncharacterized protein LOC100304377 [Zea mays]	86%	GO:0055085;GO:0005886	_	_	_	_	_	_	None	_
comp330619_c0_seq1	188	2-565(-)	gi|242036625|ref|XP_002465707.1|	hypothetical protein SORBIDRAFT_01g044210 [Sorghum bicolor]	72%	_	_	_	_	_	_	_	None	_
comp21918_c0_seq2	784	285-2636(-)	gi|356531379|ref|XP_003534255.1|	PREDICTED: oligopeptidase A-like [Glycine max]	88%	_	3702.AT5G65620.1-P	peptidase M3 family protein / thimet oligopeptidase family protein; peptidase M3 family prot [...]	90.57%	COG0339	KOG2089	_	K01414	prlC
comp18768_c0_seq3	77	1-231(+)	_	_	_	_	_	_	_	_	_	_	None	_
comp5726_c0_seq2	490	3-1472(+)	gi|297739079|emb|CBI28568.3|	unnamed protein product [Vitis vinifera]	88%	_	29760.GSVIVG00002751001	SubName: Full=Chromosome chr1 scaffold_135, whole genome shotgun sequence;	92.60%	COG0515	KOG1187	_	None	_
comp22480_c0_seq2	307	283-1203(-)	gi|225457753|ref|XP_002278084.1|	PREDICTED: transmembrane protein 184C [Vitis vinifera]	88%	_	_	_	_	_	_	_	None	_
comp21076_c0_seq1	703	1-2109(+)	gi|225456443|ref|XP_002280705.1|	PREDICTED: uncharacterized protein LOC100266395 [Vitis vinifera]	88%	_	_	_	_	_	_	_	None	_
comp18326_c0_seq1	363	1-1092(+)	gi|1359905|emb|CAA59450.1|	twi1 [Solanum lycopersicum]	66%	GO:0016757	_	_	_	_	_	_	None	_
comp10253_c0_seq1	174	3-524(-)	gi|242061724|ref|XP_002452151.1|	hypothetical protein SORBIDRAFT_04g020710 [Sorghum bicolor]	77%	GO:0008152;GO:0016023	_	_	_	_	_	_	None	_
comp17553_c0_seq6	268	3-809(+)	gi|255579414|ref|XP_002530551.1|	Serine/threonine-protein kinase PBS1, putative [Ricinus communis]	89%	GO:0004709;GO:0004713;GO:0005524;GO:0005886;GO:0019901;GO:0000186	_	_	_	_	_	_	None	_
comp21008_c0_seq4	277	2-835(+)	gi|195645374|gb|ACG42155.1|	ROS1 protein [Zea mays]	76%	GO:0003677;GO:0006284;GO:0003824	4558.Sb10g008590.1	hypothetical protein	84.97%	COG0177	_	_	K10773	NTH
comp8392_c0_seq1	327	69-1049(+)	gi|224054176|ref|XP_002298129.1|	2-oxoglutarate-dependent dioxygenase [Populus trichocarpa]	58%	_	_	_	_	_	_	_	None	_
comp18686_c0_seq1	121	3-365(+)	_	_	_	_	_	_	_	_	_	_	None	_
comp20820_c0_seq1	520	2-1561(+)	gi|357478305|ref|XP_003609438.1|	Translocase of chloroplast [Medicago truncatula]	72%	_	_	_	_	_	_	_	None	_
comp20032_c0_seq1	289	238-1104(-)	gi|225442333|ref|XP_002280889.1|	PREDICTED: inorganic pyrophosphatase 2 [Vitis vinifera]	81%	GO:0016311;GO:0016791	29760.GSVIVG00034199001	SubName: Full=Chromosome chr9 scaffold_7, whole genome shotgun sequence;	85.25%	_	KOG3120	_	K13248	PHOSPHO2
comp19091_c0_seq1	213	3-641(-)	gi|255551080|ref|XP_002516588.1|	afc, putative [Ricinus communis]	84%	GO:0004712;GO:0004674;GO:0005524;GO:0046777	_	_	_	_	_	_	K00924	E2.7.1.-
comp21870_c0_seq6	370	104-1213(+)	gi|115449309|ref|NP_001048434.1|	Os02g0804500 [Oryza sativa Japonica Group]	85%	_	_	_	_	_	_	_	K03686	dnaJ
comp255296_c0_seq1	179	55-594(+)	gi|115447025|ref|NP_001047292.1|	Os02g0592300 [Oryza sativa Japonica Group]	61%	_	_	_	_	_	_	_	K10858	PMS2
comp23581_c0_seq1	767	1890-4190(+)	gi|326510473|dbj|BAJ87453.1|	predicted protein [Hordeum vulgare subsp. vulgare]	82%	_	_	_	_	_	_	_	None	_
comp12770_c0_seq1	243	1-732(+)	gi|224126633|ref|XP_002329603.1|	SET domain protein [Populus SET domain protein [Populus trichocarpa]	75%	GO:0016571;GO:0043229;GO:0008168;GO:0000166	_	_	_	_	_	_	None	_
comp14149_c0_seq1	392	3-1181(+)	gi|255549639|ref|XP_002515871.1|	conserved hypothetical protein [Ricinus communis]	67%	GO:0009508;GO:0042793;GO:0045893;GO:0009507	_	_	_	_	_	_	None	_
comp285631_c0_seq1	71	426-641(+)	_	_	_	_	_	_	_	_	_	_	None	_
comp23741_c1_seq2	333	82-1080(-)	gi|242076506|ref|XP_002448189.1|	hypothetical protein SORBIDRAFT_06g022670 [Sorghum bicolor]	85%	_	_	_	_	_	_	_	None	_
comp24333_c0_seq3	846	3-2540(+)	gi|159461698|gb|ABW96888.1|	MET1-type DNA-methyltransferase [Elaeis guineensis]	77%	_	_	_	_	_	_	_	K00558	E2.1.1.37, DNMT, dcm
comp22306_c0_seq1	318	95-1048(-)	gi|115478593|ref|NP_001062890.1|	Os09g0327400 [Oryza sativa Japonica Group]	80%	_	39947.LOC_Os09g15820.1	aldose 1-epimerase, putative, expressed	87.40%	COG0676	_	_	None	_
comp17640_c0_seq1	323	3-971(+)	gi|357110958|ref|XP_003557282.1|	PREDICTED: glutaminyl-peptide cyclotransferase-like [Brachypodium distachyon]	78%	GO:0016740	_	_	_	_	_	_	None	_
comp283682_c0_seq1	119	1-360(+)	gi|357160830|ref|XP_003578890.1|	PREDICTED: pentatricopeptide repeat-containing protein At5g04780-like [Brachypodium distachyon]	79%	_	_	_	_	_	_	_	None	_
comp21134_c0_seq1	504	225-1736(-)	gi|242066204|ref|XP_002454391.1|	hypothetical protein SORBIDRAFT_04g029950 [Sorghum bicolor]	79%	GO:0006694;GO:0005783;GO:0047012;GO:0000166;GO:0016853;GO:0003854;GO:0055114	4558.Sb04g029950.1	hypothetical protein	81.11%	COG0451	KOG1430	_	None	_
comp19039_c0_seq1	595	226-2010(-)	gi|255546624|ref|XP_002514371.1|	ctp synthase, putative [Ricinus ctp synthase, putative [Ricinus communis]	88%	GO:0046686;GO:0006221;GO:0003883	3694.gw1.X.1387.1	CTP synthase (EC:6.3.4.2)	90.11%	COG0504	KOG2387	_	K01937	E6.3.4.2, pyrG
comp20447_c0_seq1	252	3-758(+)	gi|212723510|ref|NP_001131228.1|	CASP-like protein 6 [Zea mays]	78%	GO:0080167;GO:0016021;GO:0005886	_	_	_	_	_	_	None	_
comp6542_c0_seq1	51	243-395(-)	gi|356557941|ref|XP_003547268.1|	PREDICTED: proline-rich receptor-like protein kinase PERK8-like [Glycine max]	84%	_	_	_	_	_	_	_	K13429	CERK1
comp13916_c0_seq1	140	1-420(-)	gi|255573431|ref|XP_002527641.1|	Flavonol synthase/flavanone 3-hydroxylase, putative [Ricinus communis]	74%	GO:0016706;GO:0044710	_	_	_	_	_	_	None	_
comp18902_c0_seq4	362	67-1152(-)	gi|224119626|ref|XP_002318120.1|	predicted protein [Populus predicted protein [Populus trichocarpa]	88%	GO:0016757;GO:0006970;GO:0006487;GO:0005789;GO:0009832;GO:0009737	_	_	_	_	_	_	K03844	ALG11
comp22774_c0_seq1	993	277-3255(+)	gi|225447723|ref|XP_002273150.1|	PREDICTED: staphylococcal nuclease domain-containing protein 1 [Vitis vinifera]	88%	_	3694.estExt_fgenesh4_pm.C_LG_XV0342	hypothetical protein	85.25%	COG1525	KOG2039	_	None	_
comp8648_c0_seq2	87	151-411(-)	gi|115444577|ref|NP_001046068.1|	Os02g0177500 [Oryza sativa Japonica Group]	99%	_	39947.LOC_Os11g43620.1	LSM domain containing protein, expressed	100.00%	COG1958	KOG3482	_	K11098	SNRPF, SMF
comp72560_c0_seq1	229	1-687(-)	gi|255559661|ref|XP_002520850.1|	Potassium transporter, putative [Ricinus communis]	92%	_	_	_	_	_	_	_	K03549	kup
comp14609_c0_seq1	293	194-1072(-)	gi|225469216|ref|XP_002264407.1|	PREDICTED: transcription factor bHLH93-like [Vitis vinifera]	88%	GO:0046983	_	_	_	_	_	_	None	_
comp16882_c0_seq1	577	1-1731(-)	_	_	_	_	_	_	_	_	_	_	None	_
comp18986_c0_seq1	109	113-439(+)	gi|19225002|gb|AAL86478.1|AC077693_17	putative nuclear protein [Oryza sativa Japonica Group]	81%	GO:0005739	39946.BGIOSIBCE033137	Os10g0571100	76.92%	_	KOG3363	_	K09008	K09008
comp14381_c0_seq2	333	130-1128(+)	gi|255580323|ref|XP_002530990.1|	WRKY transcription factor, putative [Ricinus communis]	61%	GO:0006355;GO:0043565;GO:0003700	_	_	_	_	_	_	None	_
comp151617_c0_seq1	118	1-354(-)	gi|225461679|ref|XP_002283164.1|	PREDICTED: uncharacterized protein LOC100248749 [Vitis vinifera]	84%	GO:0009790;GO:0009507	_	_	_	_	_	_	None	_
comp21503_c0_seq1	218	3-656(-)	_	_	_	_	_	_	_	_	_	_	None	_
comp19142_c0_seq1	220	317-976(-)	gi|225454890|ref|XP_002279047.1|	PREDICTED: mediator of RNA polymerase II transcription subunit 31 [Vitis vinifera]	82%	GO:0006355;GO:0016592;GO:0001104	3694.gw1.XV.2583.1	hypothetical protein	97.94%	COG5088	KOG4086	_	K15153	MED31, SOH1
comp15986_c0_seq1	107	1-321(+)	gi|125525093|gb|EAY73207.1|	hypothetical protein OsI_01078 [Oryza sativa Indica Group]	61%	GO:0043231;GO:0044444	_	_	_	_	_	_	None	_
comp21609_c0_seq2	310	1-930(+)	gi|51091163|dbj|BAD35858.1|	lustrin A-like [Oryza sativa Japonica Group]	93%	GO:0045489;GO:0030244;GO:0009827;GO:0009834	_	_	_	_	_	_	None	_
comp16652_c0_seq2	129	40-426(+)	gi|326519953|dbj|BAK03901.1|	predicted protein [Hordeum vulgare subsp. vulgare]	60%	_	_	_	_	_	_	_	None	_
comp14539_c0_seq2	181	3-545(+)	gi|242065670|ref|XP_002454124.1|	hypothetical protein SORBIDRAFT_04g024970 [Sorghum bicolor]	90%	GO:0016480;GO:0005634	_	_	_	_	_	_	None	_
comp14061_c0_seq1	220	187-846(+)	gi|242043270|ref|XP_002459506.1|	hypothetical protein SORBIDRAFT_02g005730 [Sorghum bicolor]	98%	GO:0016021;GO:0005886;GO:0009507;GO:0016192	4558.Sb02g005730.1	hypothetical protein	100.00%	COG5143	KOG0859	_	K08511	ATVAMP72
comp8937_c0_seq1	120	3-362(-)	gi|357463229|ref|XP_003601896.1|	hypothetical protein MTR_3g086550 [Medicago truncatula]	69%	_	_	_	_	_	_	_	K13150	COIL, CLN80
comp22794_c0_seq2	551	204-1856(+)	gi|225434921|ref|XP_002280853.1|	PREDICTED: uncharacterized protein LOC100253495 [Vitis vinifera]	67%	_	_	_	_	_	_	_	None	_
comp22138_c0_seq1	647	99-2039(+)	gi|302787569|ref|XP_002975554.1|	hypothetical protein SELMODRAFT_150666 [Selaginella moellendorffii]	72%	_	59689.fgenesh2_kg.6__2145__AT5G20990.1	annotation not avaliable	82.99%	COG0303	_	_	K15376	GPHN
comp12761_c0_seq1	61	1-183(+)	_	_	_	_	_	_	_	_	_	_	None	_
comp9004_c0_seq1	92	410-688(+)	gi|293337155|ref|NP_001167736.1|	uncharacterized protein LOC100381424 [Zea mays]	55%	_	_	_	_	_	_	_	None	_
comp23341_c0_seq3	216	3-650(+)	gi|224133404|ref|XP_002321559.1|	predicted protein [Populus predicted protein [Populus trichocarpa]	47%	_	_	_	_	_	_	_	None	_
comp16369_c0_seq1	238	128-841(+)	gi|147854406|emb|CAN81292.1|	hypothetical protein VITISV_005315 [Vitis vinifera]	92%	GO:0005634;GO:0006281;GO:0006355;GO:0016023	_	_	_	_	_	_	K03144	TFIIH4, GTF2H4, TFB2
comp19967_c0_seq1	257	2-772(+)	gi|115442591|ref|NP_001045575.1|	Os01g0977600 [Oryza sativa Japonica Group]	87%	GO:0006486;GO:0016567;GO:0009909;GO:0050826;GO:0009640;GO:0010182;GO:0010228;GO:0000911;GO:0005829;GO:0008270;GO:0005634;GO:0000226;GO:0009845;GO:0009933;GO:0019915;GO:0009630;GO:0010162;GO:0009793	39947.LOC_Os01g74610.1	zinc finger, C3HC4 type domain containing protein, expressed	92.52%	COG5219	_	_	None	_
comp152886_c0_seq1	170	1-510(-)	gi|110377793|gb|ABG73417.1|	chloroplast pigment-binding protein CP26 [Nicotiana tabacum]	98%	GO:0009644;GO:0010287;GO:0010196;GO:0009517;GO:0009637;GO:0006364;GO:0009744;GO:0009765;GO:0010218;GO:0009533;GO:0019344;GO:0016168;GO:0010114;GO:0009783;GO:0010155	_	_	_	_	_	_	K08916	LHCB5
comp13001_c0_seq1	167	1-501(-)	_	_	_	_	_	_	_	_	_	_	None	_
comp15379_c0_seq1	387	273-1433(-)	gi|225461118|ref|XP_002282472.1|	PREDICTED: polycomb group protein FIE2 [Vitis vinifera]	96%	GO:0016571;GO:0006349;GO:0009409;GO:2000014;GO:0043078	3694.estExt_fgenesh4_pm.C_LG_XIII0359	hypothetical protein	95.44%	COG2319	KOG1034	_	K11462	EED
comp5707_c0_seq1	133	1-399(-)	gi|255567632|ref|XP_002524795.1|	conserved hypothetical protein [Ricinus communis]	78%	_	_	_	_	_	_	_	None	_
comp23044_c0_seq1	646	165-2105(+)	gi|255566397|ref|XP_002524184.1|	aconitase, putative [Ricinus aconitase, putative [Ricinus communis]	93%	_	_	_	_	_	_	_	K01681	ACO, acnA
comp20510_c0_seq1	347	153-1193(-)	gi|211953543|gb|ACJ13933.1|	cycling DOF factor 2 [Helianthus annuus]	69%	_	_	_	_	_	_	_	None	_
comp19909_c0_seq1	197	138-728(-)	gi|242078797|ref|XP_002444167.1|	hypothetical protein SORBIDRAFT_07g011860 [Sorghum bicolor]	69%	_	_	_	_	_	_	_	None	_
comp18137_c0_seq2	287	37-897(+)	gi|225451543|ref|XP_002273840.1|	PREDICTED: shikimate kinase, chloroplastic [Vitis vinifera]	78%	GO:0009657;GO:0016301;GO:0009507	29760.GSVIVG00037913001	SubName: Full=Chromosome chr14 scaffold_9, whole genome shotgun sequence;	76.73%	COG0703	_	_	K00891	E2.7.1.71, aroK, aroL
comp13712_c0_seq2	230	2-691(+)	gi|115449281|ref|NP_001048420.1|	Os02g0802200 [Oryza sativa Japonica Group]	87%	GO:0016020;GO:0043169;GO:0009505;GO:0005975;GO:0016023;GO:0004566	_	_	_	_	_	_	None	_
comp23782_c0_seq4	458	3-1376(-)	gi|357147676|ref|XP_003574437.1|	PREDICTED: squamosa promoter-binding-like protein 3-like [Brachypodium distachyon]	55%	_	_	_	_	_	_	_	None	_
comp19310_c0_seq3	152	68-523(+)	gi|255564541|ref|XP_002523266.1|	conserved hypothetical protein [Ricinus communis]	71%	GO:0009535;GO:0005739	_	_	_	_	_	_	None	_
comp18839_c0_seq1	430	633-1922(+)	gi|359485581|ref|XP_002274355.2|	PREDICTED: SPX and EXS domain-containing protein 1-like [Vitis vinifera]	85%	GO:0005794;GO:0016021;GO:0016023;GO:0005886	29760.GSVIVG00026065001	SubName: Full=Chromosome chr12 scaffold_36, whole genome shotgun sequence;	88.64%	COG5409	KOG1162	_	None	_
comp15319_c0_seq2	492	1-1479(+)	gi|297737359|emb|CBI26560.3|	unnamed protein product [Vitis vinifera]	76%	GO:0016740;GO:0032259	_	_	_	_	_	_	K00558	E2.1.1.37, DNMT, dcm
comp24204_c0_seq15	289	2-871(+)	gi|255554328|ref|XP_002518204.1|	dead box ATP-dependent RNA helicase, putative [Ricinus communis]	80%	_	_	_	_	_	_	_	K14805	DDX24, MAK5
comp21523_c0_seq5	200	182-781(-)	gi|33945879|emb|CAE45590.1|	hypothetical protein [Lotus CM0216.520.nc [Lotus japonicus]	75%	_	_	_	_	_	_	_	None	_
comp21610_c0_seq3	497	65-1555(+)	gi|23617117|dbj|BAC20799.1|	hypothetical protein [Oryza sativa Japonica Group]	75%	GO:0016020	_	_	_	_	_	_	None	_
comp20294_c0_seq1	356	207-1274(+)	gi|224076046|ref|XP_002304887.1|	predicted protein [Populus predicted protein [Populus trichocarpa]	77%	GO:0005634	_	_	_	_	_	_	None	_
comp12369_c0_seq2	157	1-474(+)	gi|357506047|ref|XP_003623312.1|	Exportin-2 [Medicago truncatula]	81%	GO:0006886;GO:0008565;GO:0005622	_	_	_	_	_	_	None	_
comp16537_c0_seq1	243	3-731(+)	gi|359472544|ref|XP_002281499.2|	PREDICTED: protein vip1-like [Vitis vinifera]	81%	GO:0000166;GO:0003676	_	_	_	_	_	_	None	_
comp17374_c0_seq1	490	152-1621(+)	gi|357156974|ref|XP_003577639.1|	PREDICTED: uncharacterized protein LOC100842995 [Brachypodium distachyon]	64%	GO:0097159;GO:1901363	15368.BRADI4G20900.1	annotation not avaliable	78.28%	COG5193	KOG1855	_	None	_
comp7675_c0_seq1	177	160-690(-)	gi|225457620|ref|XP_002274272.1|	PREDICTED: uncharacterized protein LOC100244433 [Vitis vinifera]	76%	_	29760.GSVIVG00002916001	SubName: Full=Chromosome chr18 scaffold_137, whole genome shotgun sequence;	76.05%	_	_	NOG239366	None	_
comp24287_c0_seq2	1253	266-4024(-)	gi|359488906|ref|XP_002283051.2|	PREDICTED: ABC transporter B family member 19-like [Vitis vinifera]	94%	_	29760.GSVIVG00020929001	SubName: Full=Chromosome chr14 scaffold_21, whole genome shotgun sequence;	95.05%	COG1132	KOG0055	_	K05658	ABCB1
comp115933_c0_seq1	98	125-418(-)	_	_	_	_	_	_	_	_	_	_	None	_
comp8518_c0_seq1	273	71-889(-)	gi|357138054|ref|XP_003570613.1|	PREDICTED: probable pectin methyltransferase QUA2-like [Brachypodium distachyon]	83%	_	_	_	_	_	_	_	None	_
comp10425_c0_seq1	167	2-502(-)	gi|225436383|ref|XP_002271505.1|	PREDICTED: uncharacterized protein LOC100262008 [Vitis vinifera]	66%	_	_	_	_	_	_	_	None	_
comp91020_c0_seq1	116	174-524(+)	gi|297607672|ref|NP_001060397.2|	Os07g0637000 [Oryza sativa Japonica Group]	86%	_	_	_	_	_	_	_	None	_
comp15459_c0_seq1	204	1-615(+)	gi|225447486|ref|XP_002267175.1|	PREDICTED: uncharacterized protein LOC100256290 [Vitis vinifera]	83%	GO:2001070;GO:0003723;GO:1901259;GO:0009902;GO:0016556;GO:0004521;GO:0010239;GO:0042793;GO:0010027;GO:0009507	_	_	_	_	_	_	None	_
comp13670_c0_seq2	165	1-495(+)	gi|242055045|ref|XP_002456668.1|	hypothetical protein SORBIDRAFT_03g040520 [Sorghum bicolor]	84%	GO:0016020;GO:0016301;GO:0008138;GO:0006470;GO:0033549;GO:0000188	_	_	_	_	_	_	None	_
comp23330_c0_seq1	778	249-2582(-)	gi|222617406|gb|EEE53538.1|	hypothetical protein OsJ_36746 [Oryza sativa Japonica Group]	58%	_	_	_	_	_	_	_	None	_
comp23956_c1_seq4	160	53-532(+)	gi|99033697|gb|ABF61870.1|	chaperone [Agave tequilana]	89%	_	29760.GSVIVG00032243001	SubName: Full=Chromosome chr4 scaffold_6, whole genome shotgun sequence;	86.90%	COG0071	KOG0710	_	K13993	HSP20
comp22574_c0_seq1	277	290-1120(-)	gi|12230568|sp|O65175.1|SODCP_ZANAE	RecName: Full=Superoxide dismutase [Cu-Zn]	88%	_	39947.LOC_Os08g44770.1	copper/zinc superoxide dismutase, putative, expressed; Destroys radicals which are normally [...]	88.03%	COG2032	KOG0441	NOG238481	K04565	E1.15.1.1C, sodC, SOD1
comp19351_c0_seq2	374	124-1245(+)	gi|118488133|gb|ABK95886.1|	unknown [Populus trichocarpa]	64%	_	_	_	_	_	_	_	None	_
comp24355_c0_seq2	191	436-1008(+)	gi|192910768|gb|ACF06492.1|	ribosomal L9-like protein [Elaeis guineensis]	97%	_	39946.BGIOSIBCE030386	60S ribosomal protein L9	97.35%	COG0097	KOG3255	_	K02940	RP-L9e, RPL9
comp11964_c0_seq1	99	63-359(-)	_	_	_	_	_	_	_	_	_	_	None	_
comp6753_c0_seq1	176	2-532(+)	gi|115485837|ref|NP_001068062.1|	Os11g0546000 [Oryza sativa Japonica Group]	93%	_	_	_	_	_	_	_	K06174	ABCE1
comp23967_c0_seq4	86	398-658(+)	_	_	_	_	_	_	_	_	_	_	None	_
comp23698_c0_seq3	857	247-2817(+)	gi|147818682|emb|CAN76185.1|	hypothetical protein VITISV_023086 [Vitis vinifera]	92%	_	3694.grail3.0010065002	trehalose-phosphatase/synthase 6 (EC:2.4.1.15)	91.62%	COG0380;COG1877	KOG1050	_	None	_
comp21912_c0_seq2	636	452-2359(-)	gi|255555861|ref|XP_002518966.1|	ATP binding protein, putative [Ricinus communis]	87%	_	29760.GSVIVG00000452001	SubName: Full=Chromosome chr2 scaffold_105, whole genome shotgun sequence;	86.51%	_	_	NOG281868	None	_
comp17510_c0_seq2	117	67-417(-)	gi|357129158|ref|XP_003566233.1|	PREDICTED: epoxide hydrolase 3-like [Brachypodium distachyon]	72%	GO:0009536	_	_	_	_	_	_	None	_
comp16079_c0_seq2	261	5-787(-)	gi|226532634|ref|NP_001141641.1|	uncharacterized protein LOC100273764 [Zea mays]	82%	GO:0006457;GO:0004674;GO:0005524;GO:0051082;GO:0031072;GO:0006468	39946.BGIOSIBCE005998	Os02g0195800	91.67%	COG0484	_	_	K09529	DNAJC9
comp9696_c0_seq1	111	238-573(+)	gi|242076722|ref|XP_002448297.1|	hypothetical protein SORBIDRAFT_06g024830 [Sorghum bicolor]	61%	_	_	_	_	_	_	_	K13783	SLC37A1_2
comp19879_c0_seq1	460	370-1749(-)	gi|359481833|ref|XP_002277512.2|	PREDICTED: carboxyl-terminal-processing protease-like [Vitis vinifera]	87%	GO:0016020;GO:0006508;GO:0008236	_	_	_	_	_	_	None	_
comp6498_c0_seq1	201	1-606(+)	gi|147799030|emb|CAN74834.1|	hypothetical protein VITISV_023323 [Vitis vinifera]	79%	_	_	_	_	_	_	_	None	_
comp19563_c0_seq1	232	134-829(-)	gi|346469013|gb|AEO34351.1|	hypothetical protein [Amblyomma maculatum]	80%	GO:0000166;GO:0009536;GO:0005739;GO:0003676	39947.LOC_Os08g04440.1	RNA recognition motif containing protein, putative, expressed	89.77%	_	KOG0118	_	None	_
comp22745_c0_seq2	308	81-1004(+)	gi|357442367|ref|XP_003591461.1|	SAP30-binding protein [Medicago SAP30-binding protein [Medicago truncatula]	58%	_	_	_	_	_	_	_	None	_
comp63969_c0_seq1	324	188-1159(-)	gi|297737781|emb|CBI26982.3|	unnamed protein product [Vitis vinifera]	85%	_	_	_	_	_	_	_	K15115	SLC25A32, MFT
comp17100_c0_seq1	270	1-810(+)	gi|225431796|ref|XP_002272388.1|	PREDICTED: uncharacterized protein At3g15000, mitochondrial [Vitis vinifera]	80%	GO:0005739;GO:0050897	_	_	_	_	_	_	None	_
comp7938_c0_seq1	115	127-471(+)	gi|225444780|ref|XP_002279914.1|	PREDICTED: protein ELF4-LIKE 4 [Vitis vinifera]	86%	_	3694.grail3.0084000801	hypothetical protein	85.96%	_	_	NOG227754;NOG239546	None	_
comp21043_c0_seq3	184	252-803(+)	gi|115452365|ref|NP_001049783.1|	Os03g0288300 [Oryza sativa Japonica Group]	61%	_	_	_	_	_	_	_	None	_
comp21876_c0_seq1	627	393-2273(+)	gi|115487700|ref|NP_001066337.1|	Os12g0189900 [Oryza sativa Japonica Group]	70%	_	_	_	_	_	_	_	None	_
comp18269_c0_seq1	139	165-581(+)	gi|359482360|ref|XP_002266079.2|	PREDICTED: uncharacterized protein LOC100242207 [Vitis vinifera]	67%	GO:0046470;GO:0004142	_	_	_	_	_	_	None	_
comp13588_c0_seq1	75	3-227(+)	_	_	_	_	_	_	_	_	_	_	None	_
comp23414_c0_seq4	357	533-1603(+)	gi|255560303|ref|XP_002521168.1|	argininosuccinate synthase, putative [Ricinus communis]	96%	_	_	_	_	_	_	_	K01940	E6.3.4.5, argG
comp20267_c1_seq1	246	287-1024(-)	gi|255540771|ref|XP_002511450.1|	Pollen-specific protein SF3, putative [Ricinus communis]	86%	GO:0008270	3694.estExt_fgenesh4_pm.C_LG_XV0182	hypothetical protein	88.37%	_	KOG1700	_	K09377	CSRP
comp13464_c0_seq1	229	204-890(-)	gi|225444764|ref|XP_002279553.1|	PREDICTED: putative mediator of RNA polymerase II transcription subunit 20-like [Vitis vinifera]	85%	GO:0006357;GO:0016592;GO:0001104	_	_	_	_	_	_	K13528	MED20
comp23979_c0_seq6	504	8-1519(+)	gi|357484583|ref|XP_003612579.1|	Alpha glucosidase-like protein [Medicago truncatula]	84%	_	_	_	_	_	_	_	K01187	E3.2.1.20, malZ
comp18610_c0_seq1	535	2-1606(-)	gi|242068555|ref|XP_002449554.1|	hypothetical protein SORBIDRAFT_05g019010 [Sorghum bicolor]	72%	GO:0005634;GO:0004721	4558.Sb05g019010.1	hypothetical protein	84.26%	COG5190	_	_	None	_
comp9786_c0_seq1	57	112-282(-)	gi|46390992|dbj|BAD16526.1|	putative CRK1 protein [Oryza sativa Japonica Group]	90%	_	_	_	_	_	_	_	None	_
comp24229_c0_seq2	546	320-1957(-)	gi|255573419|ref|XP_002527635.1|	transcription factor, putative [Ricinus communis]	69%	_	29760.GSVIVG00015824001	SubName: Full=Chromosome chr2 scaffold_11, whole genome shotgun sequence;	78.33%	COG2204	_	_	None	_
comp20622_c0_seq2	247	160-900(+)	_	_	_	_	_	_	_	_	_	_	None	_
comp13182_c0_seq1	187	147-707(-)	gi|351723523|ref|NP_001236514.1|	uncharacterized protein LOC100500336 [Glycine max]	71%	_	_	_	_	_	_	_	None	_
comp8520_c0_seq1	133	1-402(+)	gi|242067737|ref|XP_002449145.1|	hypothetical protein SORBIDRAFT_05g005750 [Sorghum bicolor]	76%	_	_	_	_	_	_	_	None	_
comp18921_c0_seq1	534	3-1604(+)	gi|261263490|gb|ACX55085.1|	Mlo1 [Cucumis melo]	73%	GO:0016020;GO:0050896;GO:0016023	39947.LOC_Os05g34550.1	MLO domain containing protein, putative, expressed	77.38%	_	_	NOG278234	K08472	MLO
comp19888_c0_seq1	394	202-1383(-)	gi|297610077|ref|NP_001064121.2|	Os10g0135600 [Oryza sativa Japonica Group]	84%	GO:0016787;GO:0009536	39947.LOC_Os10g04620.1	OsPOP20 - Putative Prolyl Oligopeptidase homologue, expressed	87.32%	COG2267	KOG1455	_	None	_
comp21340_c0_seq1	981	164-3106(-)	gi|225429981|ref|XP_002284012.1|	PREDICTED: uncharacterized protein KIAA0090 homolog [Vitis vinifera]	81%	GO:0005783;GO:0016023;GO:0005886;GO:0005773	29760.GSVIVG00032451001	SubName: Full=Chromosome chr4 scaffold_6, whole genome shotgun sequence;	81.09%	_	KOG2103	_	None	_
comp15057_c0_seq2	458	184-1557(-)	gi|115440907|ref|NP_001044733.1|	Os01g0836800 [Oryza sativa Japonica Group]	78%	GO:0016021;GO:0016023	39946.BGIOSIBCE004188	Os01g0836800	80.25%	_	KOG2569	_	None	_
comp16590_c0_seq1	942	354-3179(-)	gi|224129594|ref|XP_002328755.1|	predicted protein [Populus predicted protein [Populus trichocarpa]	83%	GO:0006886;GO:0030117;GO:0016192	_	_	_	_	_	_	K12400	AP4E1
comp14479_c0_seq1	446	2-1339(+)	gi|357153751|ref|XP_003576554.1|	PREDICTED: glutamate receptor 2.7-like [Brachypodium distachyon]	75%	GO:0016020;GO:0006810;GO:0005230;GO:0016023	_	_	_	_	_	_	None	_
comp8021_c0_seq1	591	185-1957(-)	gi|359494079|ref|XP_002277391.2|	PREDICTED: LOW QUALITY PROTEIN: 65-kDa microtubule-associated protein 1-like [Vitis vinifera]	84%	_	3694.estExt_Genewise1_v1.C_LG_I4410	SubName: Full=Putative uncharacterized protein;	85.54%	_	KOG4302	_	None	_
comp409512_c0_seq1	124	2-376(+)	gi|115450849|ref|NP_001049025.1|	Os03g0158800 [Oryza sativa Japonica Group]	73%	_	_	_	_	_	_	_	None	_
comp6067_c0_seq1	252	47-805(+)	gi|225439127|ref|XP_002266745.1|	PREDICTED: protein PHYTOCHROME KINASE SUBSTRATE 4 [Vitis vinifera]	54%	_	_	_	_	_	_	_	None	_
comp14857_c0_seq3	232	1-696(+)	gi|19225001|gb|AAL86477.1|AC077693_16	putative GTPase domain containing protein [Oryza sativa Japonica Group]	70%	GO:0042254;GO:0006184;GO:0005739;GO:0003924	_	_	_	_	_	_	None	_
comp22143_c0_seq1	384	1-1152(-)	gi|302142718|emb|CBI19921.3|	unnamed protein product [Vitis vinifera]	49%	_	_	_	_	_	_	_	None	_
comp19128_c0_seq1	420	1-1260(-)	gi|242062488|ref|XP_002452533.1|	hypothetical protein SORBIDRAFT_04g027500 [Sorghum bicolor]	83%	GO:0008168;GO:0010289;GO:0048364;GO:0005794;GO:0009735;GO:0032259;GO:0048367;GO:0005886	_	_	_	_	_	_	None	_
comp14763_c0_seq1	251	63-815(-)	gi|242058417|ref|XP_002458354.1|	hypothetical protein SORBIDRAFT_03g031890 [Sorghum bicolor]	79%	GO:0005739;GO:0009507;GO:0004045	4558.Sb03g031890.1	hypothetical protein	90.81%	COG0193	KOG2255	_	K01056	PTH1, pth, spoVC
comp14308_c0_seq1	195	212-796(-)	gi|225424600|ref|XP_002285424.1|	PREDICTED: uncharacterized protein LOC100244027 [Vitis vinifera]	64%	_	_	_	_	_	_	_	None	_
comp1964_c0_seq1	136	2-409(-)	gi|224139126|ref|XP_002326774.1|	predicted protein [Populus predicted protein [Populus trichocarpa]	77%	_	_	_	_	_	_	_	None	_
comp17262_c0_seq1	417	1022-2272(-)	gi|116739148|gb|ABF22680.3|	alpha-L-arabinofuranosidase [Prunus persica]	85%	GO:0045493;GO:0046556;GO:0048046;GO:0009505;GO:0046373;GO:0009044;GO:0005773	_	_	_	_	_	_	None	_
comp15224_c0_seq3	92	214-489(-)	gi|147770509|emb|CAN75678.1|	hypothetical protein VITISV_033053 [Vitis vinifera]	79%	GO:0008152;GO:0003824	_	_	_	_	_	_	None	_
comp21656_c0_seq1	387	1497-2657(-)	gi|224067383|ref|XP_002302477.1|	predicted protein [Populus predicted protein [Populus trichocarpa]	50%	_	_	_	_	_	_	_	None	_
comp17330_c0_seq1	149	220-666(-)	gi|357125619|ref|XP_003564489.1|	PREDICTED: ubiquitin-conjugating enzyme E2-17 kDa-like isoform 1 [Brachypodium distachyon]	98%	GO:0005634;GO:0005524;GO:0016567;GO:0005737;GO:0004842	15368.BRADI2G22200.1	annotation not avaliable	97.97%	COG5078	KOG0417	_	K06689	UBE2D_E, UBC4, UBC5
comp16592_c0_seq1	171	178-690(-)	gi|18398279|ref|NP_566336.1|	uncharacterized protein [Arabidopsis thaliana]	91%	_	3702.AT3G08890.1-P	unknown protein; unknown protein; FUNCTIONS IN: molecular_function unknown; INVOLVED IN: bio [...]	90.59%	_	_	NOG225892;NOG296159	None	_
comp23312_c0_seq5	422	1-1266(+)	gi|255545932|ref|XP_002514026.1|	Aspartic proteinase nepenthesin-1 precursor, putative [Ricinus communis]	66%	_	_	_	_	_	_	_	None	_
comp11155_c0_seq1	180	1-543(+)	_	_	_	_	_	_	_	_	_	_	None	_
comp24081_c0_seq4	329	2-988(+)	gi|356506190|ref|XP_003521870.1|	PREDICTED: transketolase, chloroplastic-like [Glycine max]	91%	_	_	_	_	_	_	_	K00615	E2.2.1.1, tktA, tktB
comp17276_c0_seq1	174	204-725(+)	gi|357514243|ref|XP_003627410.1|	17.4 kDa class III heat shock protein [Medicago truncatula]	81%	GO:0009644;GO:0042542	3702.AT1G54050.1-P	17.4 kDa class III heat shock protein (HSP17.4-CIII); 17.4 kDa class III heat shock protein [...]	75.53%	COG0071	_	_	None	_
comp10017_c0_seq1	315	90-1034(-)	gi|242032293|ref|XP_002463541.1|	hypothetical protein SORBIDRAFT_01g001670 [Sorghum bicolor]	85%	GO:0008565;GO:0016021;GO:0005886;GO:0015031	4558.Sb01g001670.1	hypothetical protein	90.37%	COG5232	_	_	K12275	SEC62
comp12489_c0_seq6	357	215-1288(+)	gi|115435524|ref|NP_001042520.1|	Os01g0235200 [Oryza sativa Japonica Group]	75%	GO:0010468;GO:0009987	_	_	_	_	_	_	None	_
comp22699_c0_seq1	291	114-986(+)	gi|225434808|ref|XP_002282278.1|	PREDICTED: eukaryotic translation initiation factor 3 subunit G-B [Vitis vinifera]	90%	_	29760.GSVIVG00024233001	SubName: Full=Chromosome chr6 scaffold_3, whole genome shotgun sequence;	91.15%	COG0724	KOG0122	_	K03248	EIF3G
comp130902_c0_seq1	132	2-397(+)	_	_	_	_	_	_	_	_	_	_	None	_
comp19145_c0_seq1	301	75-977(-)	gi|225426464|ref|XP_002276319.1|	PREDICTED: probable aquaporin NIP5-1 [Vitis vinifera]	85%	GO:0015105;GO:0080029;GO:0080138;GO:0035445;GO:0046715;GO:0015700;GO:0046685;GO:0016021;GO:0016328	29760.GSVIVG00000446001	SubName: Full=Chromosome chr2 scaffold_105, whole genome shotgun sequence;	93.66%	COG0580	KOG0223	_	None	_
comp21768_c1_seq1	303	153-1061(-)	gi|255552475|ref|XP_002517281.1|	cmp-2-keto-3-deoctulosonate (cmp-kdo) cytidyltransferase, putative [Ricinus communis]	88%	_	29760.GSVIVG00027664001	SubName: Full=Chromosome chr19 scaffold_4, whole genome shotgun sequence;	92.56%	COG1212	_	_	K00979	kdsB
comp21213_c0_seq1	364	3-1094(+)	gi|255561895|ref|XP_002521956.1|	DNA binding protein, putative [Ricinus communis]	64%	_	_	_	_	_	_	_	None	_
comp281666_c0_seq1	182	2-547(-)	gi|357123680|ref|XP_003563536.1|	PREDICTED: uncharacterized protein LOC100827557 [Brachypodium distachyon]	68%	_	_	_	_	_	_	_	None	_
comp14709_c0_seq1	225	40-714(+)	gi|226510452|ref|NP_001144540.1|	uncharacterized protein LOC100277537 [Zea mays]	60%	_	_	_	_	_	_	_	None	_
comp11444_c0_seq1	98	249-542(-)	gi|31432129|gb|AAP53799.1|	expressed protein [Oryza sativa Japonica Group]	86%	GO:0016706;GO:0055114	_	_	_	_	_	_	K10768	ALKBH6
comp6548_c0_seq1	170	3-512(-)	_	_	_	_	_	_	_	_	_	_	None	_
comp21912_c0_seq7	634	2-1903(-)	gi|224117704|ref|XP_002317647.1|	predicted protein [Populus predicted protein [Populus trichocarpa]	86%	_	29760.GSVIVG00000452001	SubName: Full=Chromosome chr2 scaffold_105, whole genome shotgun sequence;	86.83%	_	_	NOG281868	None	_
comp8455_c0_seq1	133	3-404(+)	_	_	_	_	_	_	_	_	_	_	None	_
comp23347_c0_seq1	355	127-1191(-)	gi|356496189|ref|XP_003516952.1|	PREDICTED: probable xyloglucan endotransglucosylase/hydrolase protein 30-like [Glycine max]	77%	_	39947.LOC_Os02g03550.1	glycosyl hydrolases family 16, putative, expressed	77.24%	COG2273	_	NOG282977	K08235	E2.4.1.207
comp18624_c0_seq1	442	185-1510(-)	_	_	_	_	_	_	_	_	_	_	None	_
comp11626_c0_seq1	143	3-434(+)	gi|242065386|ref|XP_002453982.1|	hypothetical protein SORBIDRAFT_04g022680 [Sorghum bicolor]	87%	GO:0006457;GO:0031072;GO:0051082;GO:0005739	_	_	_	_	_	_	None	_
comp553_c0_seq1	122	3-371(+)	gi|326488767|dbj|BAJ97995.1|	predicted protein [Hordeum vulgare subsp. vulgare]	75%	_	_	_	_	_	_	_	None	_
comp16806_c0_seq1	552	1-1659(+)	gi|224072628|ref|XP_002303814.1|	predicted protein [Populus predicted protein [Populus trichocarpa]	87%	GO:0046872;GO:0003993	3694.gw1.III.1797.1	hypothetical protein	86.12%	COG1409	KOG1378	_	None	_
comp23216_c0_seq1	405	141-1355(-)	gi|357149089|ref|XP_003574996.1|	PREDICTED: uncharacterized protein LOC100821526 [Brachypodium distachyon]	59%	_	_	_	_	_	_	_	None	_
comp12999_c0_seq1	89	2-268(-)	_	_	_	_	_	_	_	_	_	_	None	_
comp10640_c0_seq2	226	48-725(-)	gi|147780094|emb|CAN73288.1|	hypothetical protein VITISV_027088 [Vitis vinifera]	65%	_	_	_	_	_	_	_	None	_
comp24089_c0_seq3	379	241-1377(+)	gi|297816144|ref|XP_002875955.1|	pectinesterase family protein [Arabidopsis lyrata subsp. lyrata]	76%	_	_	_	_	_	_	_	None	_
comp16862_c0_seq1	228	1-684(+)	gi|255572207|ref|XP_002527043.1|	Ran GTPase binding protein, putative [Ricinus communis]	79%	GO:0071944;GO:0005488	_	_	_	_	_	_	None	_
comp21688_c0_seq2	192	96-671(-)	gi|255539126|ref|XP_002510628.1|	conserved hypothetical protein [Ricinus communis]	92%	_	_	_	_	_	_	_	None	_
comp16705_c0_seq3	381	1-1143(+)	gi|242089335|ref|XP_002440500.1|	hypothetical protein SORBIDRAFT_09g002030 [Sorghum bicolor]	78%	GO:0000166;GO:0044464	_	_	_	_	_	_	K10398	KIF11
comp22632_c0_seq2	171	60-572(-)	gi|308081032|ref|NP_001183205.1|	uncharacterized protein LOC100501588 [Zea mays]	75%	_	_	_	_	_	_	_	None	_
comp20861_c0_seq1	259	170-946(+)	gi|242096638|ref|XP_002438809.1|	hypothetical protein SORBIDRAFT_10g026570 [Sorghum bicolor]	89%	GO:0008152;GO:0008967	4558.Sb10g026570.1	hypothetical protein	90.37%	COG1011	KOG3085	_	None	_
comp15671_c0_seq1	391	2-1174(+)	gi|115455987|ref|NP_001051594.1|	Os03g0801700 [Oryza sativa Japonica Group]	73%	GO:0009536	39947.LOC_Os03g58710.1	riboflavin biosynthesis protein-related, putative, expressed	81.40%	COG0196	KOG2628	_	None	_
comp202559_c0_seq1	183	1-552(+)	gi|242088609|ref|XP_002440137.1|	hypothetical protein SORBIDRAFT_09g026680 [Sorghum bicolor]	73%	_	_	_	_	_	_	_	None	_
comp22263_c0_seq2	506	302-1819(-)	gi|1710841|sp|P50249.1|SAHH_PHASS	RecName: Full=Adenosylhomocysteinase; Short=AdoHcyase; AltName: Full=S-adenosyl-L-homocysteine hydrolase S-adenosylhomocysteine hydrolase [	96%	_	3702.AT4G13940.1-P	MEE58 (MATERNAL EFFECT EMBRYO ARREST 58); adenosylhomocysteinase; Encodes a S-adenosyl-L-hom [...]	95.26%	COG0499	KOG1370	_	K01251	E3.3.1.1, ahcY
comp33806_c0_seq1	423	48-1316(+)	gi|326509193|dbj|BAJ86989.1|	predicted protein [Hordeum vulgare subsp. vulgare]	58%	_	_	_	_	_	_	_	None	_
comp19402_c0_seq1	416	382-1629(-)	gi|147832340|emb|CAN75517.1|	hypothetical protein VITISV_033021 [Vitis vinifera]	86%	GO:0008234;GO:0006511;GO:0004221	_	_	_	_	_	_	K11855	USP36_42
comp24129_c0_seq1	1933	317-6115(+)	gi|225453660|ref|XP_002268369.1|	PREDICTED: endoribonuclease Dicer homolog 1-like [Vitis vinifera]	86%	_	29760.GSVIVG00026189001	SubName: Full=Chromosome chr15 scaffold_37, whole genome shotgun sequence;	86.68%	COG0571;COG1111	_	_	K11592	DICER1, DCR1
comp23182_c0_seq2	298	3-896(-)	gi|224118684|ref|XP_002331422.1|	predicted protein [Populus predicted protein [Populus trichocarpa]	51%	_	_	_	_	_	_	_	None	_
comp18820_c0_seq2	228	3-689(+)	_	_	_	_	_	_	_	_	_	_	None	_
comp24027_c0_seq2	401	1051-2253(-)	gi|297734001|emb|CBI15248.3|	unnamed protein product [Vitis vinifera]	82%	_	15368.BRADI3G23590.1	annotation not avaliable	82.79%	_	KOG1072	_	None	_
comp22279_c0_seq1	103	159-470(+)	gi|255581578|ref|XP_002531594.1|	40S ribosomal protein S5, putative [Ricinus communis]	86%	_	_	_	_	_	_	_	K02989	RP-S5e, RPS5
comp123226_c0_seq1	137	1-411(+)	gi|296089625|emb|CBI39444.3|	unnamed protein product [Vitis vinifera]	94%	GO:0010051;GO:0010229;GO:0009958;GO:0009637;GO:0048443;GO:0009723;GO:0009640;GO:0009921;GO:0009926;GO:0009749;GO:0046685;GO:0016021;GO:0010358;GO:0010315;GO:0055085;GO:0048830;GO:0010338;GO:0009672;GO:0008361;GO:0010329;GO:0009925;GO:0043481;GO:0045177;GO:0048826;GO:0000323	_	_	_	_	_	_	K13947	PIN
comp5471_c0_seq1	138	85-501(+)	_	_	_	_	_	_	_	_	_	_	None	_
comp16495_c0_seq1	156	172-642(+)	gi|225426428|ref|XP_002270198.1|	PREDICTED: uncharacterized protein LOC100263372 isoform 1 [Vitis vinifera]	88%	GO:0005634;GO:0005737	3218.JGI49259	hypothetical protein	76.34%	_	_	NOG237995	None	_
comp19009_c0_seq3	156	196-663(-)	gi|115447461|ref|NP_001047510.1|	Os02g0633400 [Oryza sativa Japonica Group]	63%	GO:0005515	_	_	_	_	_	_	K10739	RFA2, RPA2
comp17082_c0_seq1	697	3-2093(+)	gi|242080197|ref|XP_002444867.1|	hypothetical protein SORBIDRAFT_07g000590 [Sorghum bicolor]	71%	GO:0016310;GO:0046488;GO:0016301	4558.Sb07g000590.1	hypothetical protein	83.86%	COG5253	KOG0230	_	None	_
comp17239_c0_seq2	168	1-504(-)	gi|295913414|gb|ADG57959.1|	transcription factor [Lycoris longituba]	77%	GO:0006355;GO:0043565;GO:0003700;GO:0046983	3694.eugene3.00031610	SubName: Full=Putative uncharacterized protein;	80.30%	_	_	NOG248634	None	_
comp15330_c0_seq2	241	280-1002(+)	gi|224088832|ref|XP_002308559.1|	predicted protein [Populus predicted protein [Populus trichocarpa]	91%	GO:0006486;GO:0005794;GO:0016021;GO:0047220	_	_	_	_	_	_	None	_
comp24150_c0_seq1	613	231-2069(-)	gi|359492219|ref|XP_002280236.2|	PREDICTED: 5'-3' exoribonuclease 3-like [Vitis vinifera]	83%	_	39947.LOC_Os01g65220.1	XRN 5'-3' exonuclease N-terminus domain containing protein, expressed	90.69%	COG5049	_	_	K12619	XRN2, RAT1
comp23848_c0_seq1	780	2102-4441(-)	gi|359474491|ref|XP_002279304.2|	PREDICTED: regulator of nonsense transcripts 1 homolog [Vitis vinifera]	94%	_	_	_	_	_	_	_	K14326	UPF1, RENT1
comp24058_c1_seq3	385	153-1307(+)	gi|225450527|ref|XP_002281395.1|	PREDICTED: uncharacterized protein At1g09340, chloroplastic [Vitis vinifera]	86%	_	29760.GSVIVG00022571001	SubName: Full=Putative uncharacterized protein (Chromosome chr14 scaffold_27, whole genome s [...]	91.22%	COG0451	_	_	None	_
comp23885_c0_seq2	137	140-550(+)	gi|194696952|gb|ACF82560.1|	unknown [Zea mays]	75%	_	_	_	_	_	_	_	None	_
comp134496_c0_seq1	152	2-457(-)	gi|255554489|ref|XP_002518283.1|	UDP-glucuronic acid/UDP-N-acetylgalactosamine transporter, putative [Ricinus UDP-glucuronic acid/UDP-N-acetylgalactosamine trans	97%	GO:0006486;GO:0005802;GO:0006944;GO:0005768;GO:0048193;GO:0005794;GO:0016021;GO:0005886	_	_	_	_	_	_	K15285	SLC35E3
comp19643_c0_seq1	126	372-749(-)	_	_	_	_	_	_	_	_	_	_	None	_
comp23804_c0_seq2	454	76-1437(+)	gi|125532648|gb|EAY79213.1|	hypothetical protein OsI_34329 [Oryza sativa Indica Group]	86%	_	39946.BGIOSIBCE032769	Os10g0517500	88.36%	COG0626	KOG0053	_	K01761	E4.4.1.11
comp16233_c0_seq1	234	204-905(+)	gi|226509462|ref|NP_001150072.1|	DNA binding protein [Zea mays]	70%	GO:0005634	_	_	_	_	_	_	None	_
comp11062_c0_seq2	166	173-670(-)	gi|350539233|ref|NP_001233870.1|	deoxyuridine 5'-triphosphate nucleotidohydrolase [Solanum lycopersicum]	86%	GO:0000287;GO:0006281;GO:0042802;GO:0005829;GO:0006261;GO:0006226;GO:0046080;GO:0004170	3694.estExt_fgenesh4_pg.C_LG_II2596	SubName: Full=Putative uncharacterized protein;	88.61%	COG0756	KOG3370	_	K01520	E3.6.1.23, dut
comp5049_c0_seq1	143	66-494(-)	gi|125543531|gb|EAY89670.1|	hypothetical protein OsI_11203 [Oryza sativa Indica Group]	54%	_	_	_	_	_	_	_	None	_
comp22124_c0_seq1	494	134-1615(-)	gi|225428955|ref|XP_002263556.1|	PREDICTED: uncharacterized transporter lpg1691 [Vitis vinifera]	82%	_	29760.GSVIVG00001446001	SubName: Full=Chromosome chr3 scaffold_117, whole genome shotgun sequence;	86.25%	COG0531	KOG1287	_	None	_
comp20004_c0_seq1	603	193-2001(-)	gi|357155599|ref|XP_003577173.1|	PREDICTED: uncharacterized protein LOC100828328 [Brachypodium distachyon]	65%	_	3694.gw1.VI.955.1	hypothetical protein	75.94%	_	KOG1812	_	None	_
comp7685_c0_seq1	217	168-818(-)	gi|115461637|ref|NP_001054418.1|	Os05g0106500 [Oryza sativa Japonica Group]	56%	_	39946.BGIOSIBCE017156	Os04g0687300	75.41%	_	KOG0714	_	None	_
comp21643_c0_seq8	326	83-1060(-)	gi|356576215|ref|XP_003556229.1|	PREDICTED: uncharacterized protein sll0005-like [Glycine max]	69%	_	_	_	_	_	_	_	K08869	ADCK, ABC1
comp14411_c0_seq1	455	1-1368(+)	gi|242074822|ref|XP_002447347.1|	hypothetical protein SORBIDRAFT_06g033400 [Sorghum bicolor]	70%	GO:0016020;GO:0016023	_	_	_	_	_	_	None	_
comp13616_c0_seq1	202	584-1192(+)	gi|242032667|ref|XP_002463728.1|	hypothetical protein SORBIDRAFT_01g004920 [Sorghum bicolor]	69%	GO:0007140;GO:0007143;GO:0009561;GO:0005731;GO:0033169;GO:0005739;GO:0055046;GO:0003676	_	_	_	_	_	_	K11596	AGO1
comp17151_c0_seq3	145	1-438(+)	gi|357509871|ref|XP_003625224.1|	TBCC domain-containing protein [Medicago truncatula]	73%	_	_	_	_	_	_	_	None	_
comp644_c0_seq1	184	1-555(+)	gi|212275111|ref|NP_001130305.1|	uncharacterized protein LOC100191399 [Zea mays]	62%	_	_	_	_	_	_	_	None	_
comp13284_c0_seq1	298	3-896(+)	gi|242049572|ref|XP_002462530.1|	hypothetical protein SORBIDRAFT_02g027475 [Sorghum bicolor]	84%	GO:0004252;GO:0006508;GO:0070008;GO:0005739;GO:0009507	_	_	_	_	_	_	None	_
comp19547_c0_seq1	481	184-1626(+)	gi|326487850|dbj|BAJ89764.1|	predicted protein [Hordeum vulgare subsp. vulgare]	76%	GO:0006355;GO:0046983	_	_	_	_	_	_	None	_
comp14925_c0_seq2	66	1-198(+)	_	_	_	_	_	_	_	_	_	_	None	_
comp9116_c0_seq1	219	156-815(+)	_	_	_	_	_	_	_	_	_	_	None	_
comp12876_c0_seq1	260	261-1040(+)	gi|356532227|ref|XP_003534675.1|	PREDICTED: uncharacterized protein At5g23160-like [Glycine max]	56%	_	_	_	_	_	_	_	None	_
comp14144_c0_seq1	471	138-1550(+)	gi|242076846|ref|XP_002448359.1|	hypothetical protein SORBIDRAFT_06g025790 [Sorghum bicolor]	62%	_	_	_	_	_	_	_	None	_
comp21327_c0_seq1	721	185-2347(-)	gi|255558560|ref|XP_002520305.1|	ATP binding protein, putative [Ricinus communis]	75%	GO:0004674;GO:0000166	29760.GSVIVG00015455001	SubName: Full=Chromosome chr18 scaffold_1, whole genome shotgun sequence;	86.21%	COG0515	_	_	None	_
comp12376_c0_seq1	395	3-1187(+)	gi|222632561|gb|EEE64693.1|	hypothetical protein OsJ_19548 [Oryza sativa Japonica Group]	82%	GO:0005730;GO:0006184;GO:0005525;GO:0009507;GO:0003924	_	_	_	_	_	_	None	_
comp523397_c0_seq1	132	3-398(-)	gi|296082479|emb|CBI21484.3|	unnamed protein product [Vitis vinifera]	71%	_	_	_	_	_	_	_	None	_
comp21063_c0_seq2	140	229-648(-)	gi|315932716|gb|ADU55788.1|	HSP15.9 [Citrullus lanatus]	68%	GO:0006950	3694.estExt_fgenesh4_pm.C_LG_II1042	hypothetical protein	75.25%	COG0071	_	_	K13993	HSP20
comp22233_c0_seq2	409	264-1490(+)	gi|115465185|ref|NP_001056192.1|	Os05g0542200 [Oryza sativa Japonica Group]	77%	_	39947.LOC_Os05g46460.1	hydrolase, alpha/beta fold family domain containing protein, expressed	84.98%	COG0596	KOG4178	_	None	_
comp21610_c0_seq2	539	296-1912(+)	gi|125601357|gb|EAZ40933.1|	hypothetical protein OsJ_25414 [Oryza sativa Japonica Group]	78%	GO:0016020	39947.LOC_Os07g46240.1	choline transporter-related, putative, expressed	82.49%	_	KOG1362	_	None	_
comp23765_c0_seq2	821	230-2692(-)	gi|357151909|ref|XP_003575946.1|	PREDICTED: replication factor C subunit 1-like [Brachypodium distachyon]	79%	_	15368.BRADI4G16040.1	annotation not avaliable	82.60%	COG0470;COG5275	KOG1968	_	K10754	RFC1
comp17680_c0_seq1	301	1-906(+)	_	_	_	_	_	_	_	_	_	_	None	_
comp15067_c0_seq1	274	113-934(-)	gi|357126490|ref|XP_003564920.1|	PREDICTED: selenium-binding protein 1-like [Brachypodium distachyon]	91%	GO:0000103;GO:0046686;GO:0071291;GO:0008430;GO:0010197;GO:0042542	_	_	_	_	_	_	None	_
comp12664_c0_seq2	108	2-325(+)	gi|225423680|ref|XP_002276547.1|	PREDICTED: chaperonin 60 subunit alpha 2, chloroplastic-like [Vitis vinifera]	89%	GO:0005524;GO:0009536;GO:0042026	_	_	_	_	_	_	None	_
comp22948_c0_seq1	399	2-1198(+)	gi|164371454|gb|ABY51682.1|	Yrg1 [Hordeum vulgare subsp. vulgare]	81%	_	_	_	_	_	_	_	None	_
comp210375_c0_seq1	93	157-438(+)	gi|224127876|ref|XP_002329199.1|	predicted protein [Populus predicted protein [Populus trichocarpa]	53%	_	_	_	_	_	_	_	None	_
comp24018_c0_seq1	171	395-907(-)	gi|62701832|gb|AAX92905.1|	expressed protein [Oryza sativa Japonica Group]	82%	_	39947.LOC_Os11g17930.1	expressed protein	83.65%	_	KOG4197	_	None	_
comp22313_c0_seq1	372	244-1359(-)	gi|255556974|ref|XP_002519520.1|	isocitrate dehydrogenase, putative [Ricinus communis]	95%	_	29760.GSVIVG00023212001	SubName: Full=Chromosome chr8 scaffold_29, whole genome shotgun sequence;	96.37%	COG0473	KOG0785	_	K00030	IDH3
comp21398_c0_seq1	320	82-1041(+)	gi|255574752|ref|XP_002528284.1|	phospholipase C, putative [Ricinus communis]	83%	GO:0005622;GO:0035556;GO:0004629;GO:0006629	3694.grail3.0001031401	hypothetical protein	83.02%	_	KOG4306	_	None	_
comp10915_c0_seq1	91	228-500(-)	gi|242035905|ref|XP_002465347.1|	hypothetical protein SORBIDRAFT_01g036890 [Sorghum bicolor]	88%	_	_	_	_	_	_	_	None	_
comp174517_c0_seq1	126	2-379(-)	gi|255547317|ref|XP_002514716.1|	conserved hypothetical protein [Ricinus communis]	94%	GO:0003779;GO:0030036;GO:0004721	_	_	_	_	_	_	None	_
comp286514_c0_seq1	154	1-465(+)	gi|225431291|ref|XP_002268828.1|	PREDICTED: uncharacterized protein LOC100260906 [Vitis vinifera]	65%	_	_	_	_	_	_	_	None	_
comp22688_c0_seq2	146	453-890(+)	gi|224099981|ref|XP_002311696.1|	predicted protein [Populus unknown [Populus trichocarpa]	86%	_	_	_	_	_	_	_	None	_
comp12022_c0_seq1	162	120-608(+)	gi|242040311|ref|XP_002467550.1|	hypothetical protein SORBIDRAFT_01g030070 [Sorghum bicolor]	78%	GO:0016023	_	_	_	_	_	_	None	_
comp14633_c0_seq1	211	3-635(-)	gi|242036561|ref|XP_002465675.1|	hypothetical protein SORBIDRAFT_01g043520 [Sorghum bicolor]	52%	_	_	_	_	_	_	_	None	_
comp8145_c0_seq1	156	1-468(+)	gi|326501076|dbj|BAJ98769.1|	predicted protein [Hordeum vulgare subsp. vulgare]	76%	_	_	_	_	_	_	_	None	_
comp13228_c0_seq1	264	103-894(-)	gi|224111206|ref|XP_002315780.1|	predicted protein [Populus predicted protein [Populus trichocarpa]	84%	GO:0009611;GO:0005506;GO:0055114;GO:0048364;GO:0051707;GO:0031408;GO:0009507;GO:0016165	_	_	_	_	_	_	K15718	LOX1_5
comp9464_c0_seq1	141	1-423(-)	_	_	_	_	_	_	_	_	_	_	None	_
comp162206_c0_seq1	143	3-434(+)	gi|125532851|gb|EAY79416.1|	hypothetical protein OsI_34549 [Oryza sativa Indica Group]	60%	GO:0005739	_	_	_	_	_	_	None	_
comp23521_c0_seq2	328	525-1508(+)	gi|222639869|gb|EEE68001.1|	hypothetical protein OsJ_25956 [Oryza sativa Japonica Group]	61%	_	_	_	_	_	_	_	None	_
comp21584_c1_seq1	390	250-1419(-)	gi|115466414|ref|NP_001056806.1|	Os06g0147800 [Oryza sativa Japonica Group]	85%	GO:0009611;GO:0009814;GO:0000187;GO:0005524;GO:0009414;GO:0042742;GO:0042542;GO:0005737;GO:0002237;GO:0004674;GO:0004708;GO:0009651;GO:0005886;GO:0009631	39947.LOC_Os06g05520.1	OsMKK1 - putative MAPKK based on amino acid sequence homology, expressed	86.57%	COG0515	KOG0581	_	K04368	MAP2K1, MEK1
comp22428_c0_seq4	444	1-1332(-)	gi|151655577|gb|ABS18382.1|	3-ketoacyl-CoA synthase [Eranthis hyemalis]	92%	_	_	_	_	_	_	_	K15397	KCS
comp17166_c0_seq1	333	339-1337(-)	gi|296085663|emb|CBI29462.3|	unnamed protein product [Vitis vinifera]	80%	GO:0008152;GO:0003824	_	_	_	_	_	_	K07053	K07053
comp13236_c0_seq2	241	164-886(-)	gi|147767601|emb|CAN73381.1|	hypothetical protein VITISV_003162 [Vitis vinifera]	71%	_	_	_	_	_	_	_	None	_
comp50249_c0_seq1	422	233-1501(+)	gi|115484525|ref|NP_001067406.1|	Os11g0186800 [Oryza sativa Japonica Group]	86%	_	39946.BGIOSIBCE033772	Os11g0186800	86.45%	COG0477	KOG2532	_	None	_
comp22245_c0_seq1	496	82-1569(+)	gi|226501886|ref|NP_001140596.1|	uncharacterized protein LOC100272666 [Zea mays]	74%	_	15368.BRADI4G43110.1	annotation not avaliable	75.16%	_	KOG0157	_	K09588	CYP90A1, CPD
comp109725_c0_seq1	142	3-428(-)	gi|356523679|ref|XP_003530463.1|	PREDICTED: probable zinc protease pqqL-like [Glycine max]	89%	GO:0006508;GO:0004222;GO:0008270;GO:0005739;GO:0009507	_	_	_	_	_	_	None	_
comp16875_c0_seq1	164	2-493(-)	gi|296089063|emb|CBI38766.3|	unnamed protein product [Vitis vinifera]	69%	GO:0003677	_	_	_	_	_	_	None	_
comp21324_c0_seq2	320	64-1023(-)	gi|255551255|ref|XP_002516674.1|	Ubiquitin ligase SINAT3, putative [Ricinus communis]	90%	GO:0005634;GO:0006511;GO:0007275;GO:0008270;GO:0016567;GO:0005739;GO:0004842	3694.gw1.II.2951.1	hypothetical protein	95.13%	_	KOG3002	_	K04506	SIAH1
comp96110_c0_seq1	207	2-625(+)	gi|115442339|ref|NP_001045449.1|	Os01g0957900 [Oryza sativa Japonica Group]	75%	_	_	_	_	_	_	_	K14794	RRP12
comp9080_c0_seq1	105	1-315(+)	gi|295913538|gb|ADG58017.1|	transcription factor [Lycoris longituba]	88%	_	_	_	_	_	_	_	None	_
comp23181_c0_seq1	391	249-1421(+)	gi|226497612|ref|NP_001145902.1|	uncharacterized protein LOC100279419 [Zea mays]	78%	_	_	_	_	_	_	_	None	_
comp18216_c0_seq1	567	1-1701(+)	gi|225459806|ref|XP_002285912.1|	PREDICTED: T-complex protein 1 subunit beta [Vitis vinifera]	97%	GO:0006457;GO:0005524;GO:0005618;GO:0051082;GO:0046658;GO:0005737	29760.GSVIVG00015538001	SubName: Full=Chromosome chr18 scaffold_1, whole genome shotgun sequence;	96.72%	COG0459	KOG0363	_	K09494	CCT2
comp93619_c0_seq1	198	3-596(-)	gi|47848463|dbj|BAD22319.1|	trithorax 1 (ATX-1) (TRX1)-like [Oryza sativa Japonica Group]	67%	_	_	_	_	_	_	_	None	_
comp20516_c0_seq4	120	3-362(+)	gi|356496068|ref|XP_003516892.1|	PREDICTED: uncharacterized protein C17orf39 homolog [Glycine max]	96%	_	_	_	_	_	_	_	None	_
comp22630_c0_seq4	236	156-863(-)	gi|255555835|ref|XP_002518953.1|	ubiquitin-protein ligase, putative [Ricinus communis]	79%	_	15368.BRADI3G29020.1	annotation not avaliable	80.70%	_	KOG1609	_	None	_
comp20530_c0_seq1	528	107-1690(-)	gi|381283009|gb|AFG19394.1|	lycopene epsilon cyclase [Narcissus tazetta var. chinensis]	82%	GO:0016705;GO:0016117	_	_	_	_	_	_	K06444	lcyE, crtL2
comp24343_c0_seq5	97	2-292(-)	_	_	_	_	_	_	_	_	_	_	None	_
comp18940_c0_seq1	567	291-1991(-)	gi|356570416|ref|XP_003553384.1|	PREDICTED: microtubule-associated protein 70-1-like [Glycine max]	73%	GO:0031048;GO:0005874;GO:0051322;GO:0051567;GO:0006302;GO:0007131;GO:0042138;GO:0005739;GO:0005886;GO:0016572;GO:0007129;GO:0051225;GO:0008017;GO:0045010;GO:0006346;GO:0007062;GO:0006312;GO:0009560;GO:0045132	_	_	_	_	_	_	None	_
comp13266_c0_seq1	198	3-599(+)	gi|297742068|emb|CBI33855.3|	unnamed protein product [Vitis vinifera]	77%	GO:0005634;GO:0046872;GO:0006499;GO:0006487;GO:0009610	_	_	_	_	_	_	K11971	RNF14, ARA54
comp142945_c0_seq1	135	1-408(+)	gi|53792886|dbj|BAD54063.1|	putative 68 kDa protein [Oryza sativa Japonica Group]	82%	GO:0005768;GO:0047262;GO:0005794;GO:0016023;GO:0005802;GO:0010289;GO:0010075	_	_	_	_	_	_	K13648	GAUT
comp20202_c0_seq1	188	36-599(-)	gi|147790116|emb|CAN65462.1|	hypothetical protein VITISV_002198 [Vitis vinifera]	57%	GO:0009536;GO:0016491	_	_	_	_	_	_	None	_
comp14488_c0_seq2	180	31-570(-)	gi|242063220|ref|XP_002452899.1|	hypothetical protein SORBIDRAFT_04g034590 [Sorghum bicolor]	78%	_	_	_	_	_	_	_	None	_
comp124608_c0_seq1	206	96-713(-)	gi|224129514|ref|XP_002320605.1|	predicted protein [Populus predicted protein [Populus trichocarpa]	80%	GO:0010583;GO:0004364;GO:0009407;GO:0009507	_	_	_	_	_	_	K07393	ECM4
comp10267_c0_seq1	254	3-764(+)	gi|356550066|ref|XP_003543411.1|	PREDICTED: dnaJ homolog subfamily C member 8-like isoform 1 [Glycine max]	95%	GO:0006457;GO:0051082;GO:0031072	29760.GSVIVG00007486001	SubName: Full=Chromosome undetermined scaffold_191, whole genome shotgun sequence;	94.79%	_	KOG1150;KOG0714	_	K09528	DNAJC8
comp81224_c0_seq1	80	3-242(-)	gi|87241425|gb|ABD33283.1|	hypothetical protein MtrDRAFT_AC158501g20v2 [Medicago truncatula]	71%	_	_	_	_	_	_	_	None	_
comp45143_c0_seq1	222	3-671(+)	gi|37572974|dbj|BAC98666.1|	putative histone-lysine N-methyltransferase [Oryza sativa Japonica Group]	64%	_	_	_	_	_	_	_	None	_
comp24083_c0_seq1	427	342-1622(+)	gi|224098004|ref|XP_002311105.1|	predicted protein [Populus predicted protein [Populus trichocarpa]	96%	_	3694.eugene3.00080363	hypothetical protein	97.28%	COG5159	KOG1463	_	K03036	PSMD11, RPN6
comp24035_c0_seq3	990	101-3070(-)	gi|357128755|ref|XP_003566035.1|	PREDICTED: alpha,alpha-trehalose-phosphate synthase [UDP-forming]	91%	_	15368.BRADI2G19640.1	annotation not avaliable	95.30%	COG0380;COG1877	KOG1050	_	K00697	E2.4.1.15, otsA
comp19865_c0_seq1	338	337-1350(-)	gi|158513656|sp|A2YNT8.2|SAPK2_ORYSI	RecName: Full=Serine/threonine-protein kinase SAPK2; AltName: Full=Osmotic stress/abscisic acid-activated protein kinase 2 hypothetica	88%	GO:0005634;GO:0009738;GO:0005524;GO:0004674;GO:0080167;GO:0005829;GO:0009651;GO:0006468	4558.Sb02g039640.1	hypothetical protein	91.18%	COG0515	KOG0583	_	K14498	SNRK2
comp14141_c0_seq1	752	1-2259(+)	gi|297837189|ref|XP_002886476.1|	predicted protein [Arabidopsis lyrata subsp. lyrata]	63%	_	_	_	_	_	_	_	K15601	KDM3
comp6906_c0_seq1	174	2-523(-)	gi|222640837|gb|EEE68969.1|	hypothetical protein OsJ_27878 [Oryza sativa Japonica Group]	56%	_	_	_	_	_	_	_	None	_
comp6035_c0_seq1	175	31-558(+)	_	_	_	_	_	_	_	_	_	_	None	_
comp17344_c0_seq2	306	2-919(+)	gi|255546167|ref|XP_002514143.1|	conserved hypothetical protein [Ricinus communis]	68%	_	_	_	_	_	_	_	None	_
comp20330_c0_seq1	212	212-847(+)	gi|225463868|ref|XP_002267796.1|	PREDICTED: uncharacterized protein LOC100246803 [Vitis vinifera]	72%	_	_	_	_	_	_	_	None	_
comp19824_c0_seq2	360	88-1167(-)	gi|15238878|ref|NP_200203.1|	ribosomal protein L11 methyltransferase-like protein [Arabidopsis thaliana]	74%	GO:0006744	_	_	_	_	_	_	None	_
comp15963_c0_seq1	175	107-631(-)	gi|115466992|ref|NP_001057095.1|	Os06g0206200 [Oryza sativa Japonica Group]	83%	_	29760.GSVIVG00025418001	SubName: Full=Chromosome chr8 scaffold_34, whole genome shotgun sequence;	82.05%	_	_	NOG265184	None	_
comp21058_c0_seq1	1121	1-3363(+)	gi|115484523|ref|NP_001067405.1|	Os11g0186400 [Oryza sativa Japonica Group]	90%	GO:0003677;GO:0007346;GO:0045004;GO:0006287;GO:0000084;GO:0019985;GO:0008408;GO:0003887;GO:0046872;GO:0000166;GO:0043625;GO:0051539;GO:0090305;GO:0006297;GO:0043137	39947.LOC_Os11g08330.1	POLD1 - Putative DNA polymerase delta catalytic subunit, expressed; This polymerase possesse [...]	93.21%	COG0417	KOG0969	_	K02327	POLD1
comp22128_c0_seq1	704	1-2112(+)	gi|37699750|gb|AAR00586.1|U77053_1	acyl-CoA oxidase [Phalaenopsis hybrid cultivar]	100%	_	15368.BRADI4G14090.1	annotation not avaliable	90.45%	COG1960	KOG0135	_	K00232	E1.3.3.6, ACOX1, ACOX3
comp19756_c0_seq1	253	277-1035(-)	gi|225432171|ref|XP_002267959.1|	PREDICTED: [Pyruvate dehydrogenase [lipoamide]	91%	GO:0016310;GO:0005524;GO:0004740;GO:0009927	_	_	_	_	_	_	K00898	E2.7.11.2, PDK
comp16511_c0_seq1	474	411-1832(-)	gi|351727427|ref|NP_001238440.1|	protein disulfide family pdiq-1a precursor [Glycine max]	78%	GO:0050789;GO:0003824	15368.BRADI2G17330.2	annotation not avaliable	75.42%	_	KOG1731	_	None	_
comp411686_c0_seq1	166	2-499(+)	gi|3914473|sp|Q41385.1|PSAL_SPIOL	RecName: Full=Photosystem I reaction center subunit XI, chloroplastic; Short=PSI-L; AltName: Full=PSI subunit V; Flags: Precursor L Chain L, Im	99%	_	3694.gw1.2719.1.1	annotation not avaliable	94.81%	_	_	NOG237156	K02699	psaL
comp24213_c0_seq3	246	2-739(-)	gi|371534690|gb|AEX32796.1|	phytochrome-interacting factor 3 [Malus x domestica]	63%	_	_	_	_	_	_	_	None	_
comp23816_c0_seq1	696	392-2479(-)	gi|359476651|ref|XP_002273723.2|	PREDICTED: uncharacterized protein LOC100264247 [Vitis vinifera]	87%	_	15368.BRADI3G00260.1	annotation not avaliable	86.16%	_	_	NOG70747	None	_
comp22332_c0_seq1	290	301-1170(-)	gi|377774506|gb|AFB75401.1|	IPK2 protein [Vitis vinifera]	76%	_	_	_	_	_	_	_	K00915	IPK2
comp14377_c0_seq1	116	260-607(-)	gi|414200|emb|CAA53243.1|	chloroplast outer envelope 24 kD protein (omp24) [Spinacia oleracea]	64%	_	_	_	_	_	_	_	None	_
comp13995_c0_seq1	158	342-818(+)	gi|255541598|ref|XP_002511863.1|	CRP, putative [Ricinus communis]	77%	GO:0006357;GO:0016592;GO:0001104;GO:0050793	_	_	_	_	_	_	None	_
comp23988_c0_seq3	461	780-2162(+)	gi|225465785|ref|XP_002268387.1|	PREDICTED: HBS1-like protein-like [Vitis vinifera]	85%	_	29760.GSVIVG00031276001	SubName: Full=Chromosome undetermined scaffold_55, whole genome shotgun sequence;	87.53%	COG5256	KOG0458	_	K14416	HBS1
comp18966_c0_seq1	482	245-1690(-)	gi|115470235|ref|NP_001058716.1|	Os07g0108300 [Oryza sativa Japonica Group]	94%	GO:0016020;GO:0048046;GO:0008453;GO:0004021;GO:0005777;GO:0047958;GO:0005773;GO:0009853;GO:0030170;GO:0009570	39946.BGIOSIBCE023435	Os07g0108300	94.65%	COG0436	KOG0258	_	K00814	GPT, ALT
comp13634_c0_seq1	361	103-1185(+)	gi|125538096|gb|EAY84491.1|	hypothetical protein OsI_05866 [Oryza sativa Indica Group]	79%	GO:0000166;GO:0050660;GO:0005886;GO:0055114;GO:0016491	39946.BGIOSIBCE005631	Os02g0150300	78.47%	COG0446	KOG2495	_	None	_
comp14056_c0_seq1	246	152-889(-)	gi|89276317|gb|ABD66515.1|	quinone oxidoreductase [Gymnadenia conopsea]	92%	GO:0045892;GO:0009733;GO:0016023;GO:0055114;GO:0005773;GO:0050625;GO:0010181;GO:0005886	3694.grail3.0055008002	SubName: Full=Putative uncharacterized protein;	90.40%	COG0655	KOG3135	_	K03809	wrbA
comp130106_c0_seq1	146	3-440(-)	gi|255544976|ref|XP_002513549.1|	trithorax, putative [Ricinus trithorax, putative [Ricinus communis]	94%	GO:0005634;GO:0008270;GO:0034968;GO:0018024	_	_	_	_	_	_	None	_
comp6028_c0_seq1	192	2-580(+)	gi|297602271|ref|NP_001052261.2|	Os04g0218600 [Oryza sativa Japonica Group]	74%	_	_	_	_	_	_	_	None	_
comp7643_c0_seq1	217	1-651(+)	gi|224058621|ref|XP_002299570.1|	predicted protein [Populus predicted protein [Populus trichocarpa]	74%	_	_	_	_	_	_	_	None	_
comp8987_c0_seq2	202	32-637(+)	gi|356531947|ref|XP_003534537.1|	PREDICTED: diacylglycerol kinase-like [Glycine max]	85%	_	_	_	_	_	_	_	K07029	K07029
comp12966_c0_seq1	253	964-1722(-)	gi|81051963|gb|ABB55317.1|	zinc transporter, putative [Asparagus officinalis]	76%	GO:0006810	_	_	_	_	_	_	K14709	SLC39A1_2_3, ZIP1_2_3
comp173110_c0_seq1	115	3-347(+)	gi|255561076|ref|XP_002521550.1|	conserved hypothetical protein [Ricinus communis]	71%	_	_	_	_	_	_	_	None	_
comp13388_c0_seq1	162	1-489(+)	_	_	_	_	_	_	_	_	_	_	None	_
comp10903_c0_seq2	115	2-346(+)	gi|225462854|ref|XP_002271632.1|	PREDICTED: 40S ribosomal protein S6 isoform 1 [Vitis vinifera]	97%	GO:0005730;GO:0006412;GO:0040007;GO:0003735;GO:0005886;GO:0009507;GO:0022626	_	_	_	_	_	_	K02991	RP-S6e, RPS6
comp20405_c0_seq1	216	1-648(+)	gi|47027022|gb|AAT08726.1|	multisubunit regulator protein COP9 [Hyacinthus orientalis]	89%	_	59689.scaffold_703228.1	annotation not avaliable	81.22%	_	KOG4414	_	K12181	COPS8, CSN8
comp23949_c1_seq1	524	176-1747(-)	gi|359487622|ref|XP_002279695.2|	PREDICTED: uncharacterized protein LOC100259614 [Vitis vinifera]	59%	_	_	_	_	_	_	_	None	_
comp13941_c0_seq7	140	1-420(+)	gi|297734532|emb|CBI16583.3|	unnamed protein product [Vitis vinifera]	93%	GO:0005634;GO:0003887;GO:0005739;GO:0009793	_	_	_	_	_	_	None	_
comp20606_c0_seq3	124	3-374(+)	gi|357516315|ref|XP_003628446.1|	Protein transport protein Sec61 subunit alpha [Medicago truncatula]	100%	GO:0005739;GO:0005886;GO:0015031	_	_	_	_	_	_	K10956	SEC61A
comp10742_c0_seq1	114	3-344(-)	gi|224055319|ref|XP_002298478.1|	predicted protein [Populus predicted protein [Populus trichocarpa]	77%	GO:0005634;GO:0009793	_	_	_	_	_	_	K13140	INTS3
comp18075_c0_seq1	265	1-795(+)	gi|224146679|ref|XP_002326095.1|	predicted protein [Populus predicted protein [Populus trichocarpa]	87%	GO:0000398;GO:0000166;GO:0030529;GO:0015030;GO:0017069;GO:0005737	3694.estExt_fgenesh4_pm.C_LG_XIX0309	hypothetical protein	89.27%	_	KOG4206	_	None	_
comp151404_c0_seq1	125	1-378(+)	gi|161089458|gb|ABX57719.1|	acyltransferase [Vanda hybrid cultivar]	98%	GO:0050643;GO:0010327	_	_	_	_	_	_	None	_
comp11429_c0_seq1	555	163-1827(-)	gi|218184905|gb|EEC67332.1|	hypothetical protein OsI_34367 [Oryza sativa Indica Group]	82%	_	39946.BGIOSIBCE032806	Putative arm repeat containing protein (Armadillo/beta-catenin-like repeat family protein, e [...]	82.69%	_	KOG0167	_	None	_
comp7255_c0_seq1	115	24-368(-)	_	_	_	_	_	_	_	_	_	_	None	_
comp20445_c0_seq1	304	196-1107(-)	gi|255577183|ref|XP_002529474.1|	hydroxyacylglutathione hydrolase, putative [Ricinus communis]	79%	GO:0016020;GO:0006694;GO:0005783;GO:0004416;GO:0005506;GO:0055114;GO:0000166;GO:0003854;GO:0008800;GO:0008270;GO:0006750;GO:0009507	_	_	_	_	_	_	None	_
comp22826_c0_seq1	321	120-1082(+)	gi|225457658|ref|XP_002275562.1|	PREDICTED: bifunctional dihydroflavonol 4-reductase/flavanone 4-reductase [Vitis vinifera]	78%	_	4558.Sb10g024520.1	hypothetical protein	75.08%	COG0451	KOG1502	_	None	_
comp15581_c0_seq1	111	3-335(+)	gi|255557781|ref|XP_002519920.1|	Ubiquitin-fold modifier 1 precursor, putative [Ricinus communis]	97%	GO:0006661	39946.BGIOSIBCE005097	Probable ubiquitin-fold modifier 1 precursor; Ubiquitin-like modifier protein which binds to [...]	98.80%	_	KOG3483	_	K12162	UFM1
comp23742_c0_seq4	639	652-2568(-)	gi|297842755|ref|XP_002889259.1|	hypothetical protein ARALYDRAFT_477135 [Arabidopsis lyrata subsp. lyrata]	78%	_	59689.fgenesh2_kg.2__2265__AT1G79620.1	annotation not avaliable	79.88%	_	KOG0619	_	None	_
comp22229_c0_seq2	261	1-783(+)	gi|218198084|gb|EEC80511.1|	hypothetical protein OsI_22778 [Oryza sativa Indica Group]	87%	_	_	_	_	_	_	_	K14457	MOGAT2, MGAT2
comp23543_c0_seq1	1077	265-3495(-)	gi|255551667|ref|XP_002516879.1|	helicase, putative [Ricinus helicase, putative [Ricinus communis]	90%	_	3694.gw1.X.4431.1	hypothetical protein	94.26%	COG0553	KOG0385	_	K11654	SMARCA5, SNF2H, ISWI
comp17642_c0_seq1	344	101-1132(-)	gi|357112259|ref|XP_003557927.1|	PREDICTED: metal tolerance protein 2-like [Brachypodium distachyon]	83%	GO:0055085;GO:0016021;GO:0006812;GO:0008324	_	_	_	_	_	_	None	_
comp145768_c0_seq1	245	1-738(+)	gi|218201748|gb|EEC84175.1|	hypothetical protein OsI_30556 [Oryza sativa Indica Group]	85%	GO:0016020;GO:0005634;GO:0006464;GO:0005829;GO:0016881;GO:0005739	_	_	_	_	_	_	None	_
comp23690_c0_seq1	362	209-1294(-)	gi|326527947|dbj|BAJ89025.1|	predicted protein [Hordeum vulgare subsp. vulgare]	79%	_	_	_	_	_	_	_	None	_
comp18288_c0_seq2	115	251-595(-)	gi|212723792|ref|NP_001131262.1|	uncharacterized protein LOC100192575 [Zea mays]	92%	GO:0016706;GO:0005506;GO:0055114	_	_	_	_	_	_	K06892	K06892
comp21243_c0_seq2	436	2-1309(+)	gi|255580000|ref|XP_002530834.1|	26S proteasome non-atpase regulatory subunit, putative [Ricinus communis]	86%	GO:0000502	3694.eugene3.00030612	hypothetical protein	85.86%	COG5148	KOG2884	_	K03029	PSMD4, RPN10
comp7076_c0_seq1	263	3-794(+)	gi|226713357|sp|B6SLJ0.1|NNJA3_MAIZE	RecName: Full=Ninja-family protein 3 hypothetical protein [Zea mays]	57%	_	_	_	_	_	_	_	None	_
comp485089_c0_seq1	133	3-404(+)	gi|125597302|gb|EAZ37082.1|	hypothetical protein OsJ_21424 [Oryza sativa Japonica Group]	69%	_	_	_	_	_	_	_	None	_
comp12475_c0_seq1	124	157-528(-)	gi|90657609|gb|ABD96908.1|	hypothetical protein [Cleome spinosa]	69%	GO:0004674;GO:0005524;GO:0016021;GO:0006468	_	_	_	_	_	_	None	_
comp11745_c0_seq1	154	367-831(+)	gi|242093940|ref|XP_002437460.1|	hypothetical protein SORBIDRAFT_10g027500 [Sorghum bicolor]	89%	GO:0016020	_	_	_	_	_	_	K15289	SLC35F5
comp205498_c0_seq1	113	2-340(+)	_	_	_	_	_	_	_	_	_	_	None	_
comp158773_c0_seq1	222	2-670(+)	gi|104294983|gb|ABF71999.1|	hypothetical protein MA4_111B14.30 [Musa acuminata]	61%	_	_	_	_	_	_	_	None	_
comp2123_c0_seq1	69	32-238(-)	_	_	_	_	_	_	_	_	_	_	None	_
comp21430_c0_seq2	527	295-1875(-)	gi|357158513|ref|XP_003578151.1|	PREDICTED: probable mitochondrial chaperone BCS1-B-like [Brachypodium distachyon]	77%	GO:0000166	15368.BRADI4G30930.1	annotation not avaliable	80.81%	COG0465	KOG0743	_	None	_
comp259997_c0_seq1	157	2-472(+)	gi|115479217|ref|NP_001063202.1|	Os09g0421200 [Oryza sativa Japonica Group]	63%	_	_	_	_	_	_	_	None	_
comp24279_c0_seq10	148	150-593(-)	gi|357141229|ref|XP_003572142.1|	PREDICTED: iron-sulfur assembly protein IscA-like 2, mitochondrial-like [Brachypodium distachyon]	75%	_	15368.BRADI3G34680.1	annotation not avaliable	88.89%	COG0316	KOG1119	_	None	_
comp24069_c0_seq5	646	1290-3227(+)	gi|378407336|gb|ADZ30930.4|	soluble starch synthase gene [Musa acuminata AAA Group]	78%	_	_	_	_	_	_	_	None	_
comp20291_c0_seq2	348	72-1115(-)	gi|356566785|ref|XP_003551608.1|	PREDICTED: phospholipid-transporting ATPase 1-like [Glycine max]	83%	GO:0000287;GO:0015662;GO:0005524;GO:0015914;GO:0016021;GO:0006812;GO:0004012	_	_	_	_	_	_	None	_
comp5796_c0_seq1	181	2-544(-)	gi|224101951|ref|XP_002312487.1|	predicted protein [Populus predicted protein [Populus trichocarpa]	93%	_	_	_	_	_	_	_	None	_
comp99305_c0_seq1	83	126-374(-)	_	_	_	_	_	_	_	_	_	_	None	_
comp23724_c0_seq1	284	518-1369(+)	gi|224114585|ref|XP_002316803.1|	predicted protein [Populus predicted protein [Populus trichocarpa]	85%	_	_	_	_	_	_	_	K12840	RBM17, SPF45
comp20230_c0_seq1	406	43-1260(-)	gi|115480227|ref|NP_001063707.1|	Os09g0521500 [Oryza sativa Japonica Group]	94%	GO:0005524;GO:0006200;GO:0071722;GO:0016887	39947.LOC_Os09g34970.1	arsenical pump-driving ATPase, putative, expressed	96.10%	COG0003	KOG2825	_	K01551	E3.6.3.16, arsA
comp15026_c0_seq1	205	2-619(+)	gi|111120239|dbj|BAF02598.1|	RNA ligase isoform 1 [Triticum aestivum]	80%	GO:0004113;GO:0006388;GO:0003746;GO:0006414;GO:0051731;GO:0003972	_	_	_	_	_	_	None	_
comp8698_c0_seq1	120	1-363(+)	gi|242032997|ref|XP_002463893.1|	hypothetical protein SORBIDRAFT_01g008410 [Sorghum bicolor]	85%	_	_	_	_	_	_	_	None	_
comp17026_c0_seq1	279	1-837(-)	gi|356530854|ref|XP_003533994.1|	PREDICTED: uncharacterized protein LOC100776475 [Glycine max]	90%	GO:0016042;GO:0004091;GO:0004806;GO:0006950;GO:0005576;GO:0005516	_	_	_	_	_	_	None	_
comp23875_c0_seq1	501	389-1891(+)	gi|108706079|gb|ABF93874.1|	RNA recognition motif family protein, expressed [Oryza sativa Japonica Group]	61%	_	_	_	_	_	_	_	None	_
comp22156_c0_seq1	196	1-588(-)	gi|225429494|ref|XP_002278305.1|	PREDICTED: cytokinin riboside 5'-monophosphate phosphoribohydrolase LOG8 [Vitis vinifera]	89%	_	29760.GSVIVG00032184001	SubName: Full=Putative uncharacterized protein (Chromosome chr4 scaffold_6, whole genome sho [...]	89.07%	COG1611	_	_	K06966	K06966
comp20293_c0_seq1	443	5-1333(-)	gi|298204692|emb|CBI25190.3|	unnamed protein product [Vitis vinifera]	82%	GO:0015693;GO:0055085;GO:0015095;GO:0005886;GO:0005773	_	_	_	_	_	_	None	_
comp19727_c0_seq2	486	1-1458(-)	gi|255578160|ref|XP_002529949.1|	heat shock protein binding protein, putative [Ricinus communis]	74%	GO:0005515	29760.GSVIVG00025780001	SubName: Full=Chromosome chr19 scaffold_35, whole genome shotgun sequence;	83.33%	COG2214;COG0484	_	_	None	_
comp24246_c0_seq1	530	52-1641(-)	gi|116308895|emb|CAH66027.1|	H0515C11.3 [Oryza sativa Indica Group]	76%	_	39946.BGIOSIBCE014242	Os04g0223500	76.75%	COG2072	_	_	None	_
comp19525_c0_seq1	252	2-757(+)	gi|33146675|dbj|BAC80021.1|	putative DAZ associated protein 1 [Oryza sativa Japonica Group]	82%	GO:0003723;GO:0003677;GO:0000166;GO:0008270	_	_	_	_	_	_	None	_
comp10436_c0_seq1	176	2-529(-)	gi|224087689|ref|XP_002308207.1|	predicted protein [Populus predicted protein [Populus trichocarpa]	61%	_	_	_	_	_	_	_	None	_
comp22219_c0_seq1	490	232-1701(-)	gi|225440898|ref|XP_002282740.1|	PREDICTED: cell division protein ftsZ homolog 2-1, chloroplastic [Vitis vinifera]	80%	_	3702.AT2G36250.1-P	FTSZ2-1; protein binding / structural molecule; Encodes one of two FtsZ proteins, tubulin-li [...]	95.42%	COG0206	_	_	K03531	ftsZ
comp20065_c0_seq1	704	270-2381(-)	gi|90102226|gb|ABD85301.1|	polycomb group protein EMF2 [Asparagus officinalis]	81%	GO:0005622;GO:0008270	_	_	_	_	_	_	None	_
comp18892_c0_seq1	188	70-633(+)	gi|255572309|ref|XP_002527093.1|	hypoxanthine-guanine phosphoribosyltransferase, putative [Ricinus communis]	84%	GO:0046100;GO:0046098;GO:0052657;GO:0009845;GO:0006166;GO:0005737;GO:0004422	3694.estExt_fgenesh4_pg.C_LG_V1144	SubName: Full=Putative uncharacterized protein;	83.87%	COG0634	KOG3367	NOG263522	K00760	hprT, hpt, HPRT1
comp7247_c0_seq1	219	1-660(+)	gi|115462671|ref|NP_001054935.1|	Os05g0215800 [Oryza sativa Japonica Group]	93%	_	_	_	_	_	_	_	None	_
comp23003_c0_seq1	419	614-1870(-)	gi|225429422|ref|XP_002276103.1|	PREDICTED: clathrin interactor EPSIN 1-like isoform 1 [Vitis vinifera]	70%	_	4558.Sb06g027400.1	hypothetical protein	86.50%	_	KOG2056	_	None	_
comp11313_c0_seq1	305	1-915(-)	gi|147782968|emb|CAN74488.1|	hypothetical protein VITISV_029272 [Vitis vinifera]	76%	GO:0016020;GO:0043231;GO:0055085;GO:0046873;GO:0030001;GO:0044444	_	_	_	_	_	_	K14709	SLC39A1_2_3, ZIP1_2_3
comp76847_c0_seq1	57	3-173(-)	_	_	_	_	_	_	_	_	_	_	None	_
comp21680_c0_seq1	322	170-1135(-)	gi|255541166|ref|XP_002511647.1|	DNA binding protein, putative [Ricinus communis]	60%	_	_	_	_	_	_	_	None	_
comp20476_c0_seq1	242	326-1051(+)	gi|326508380|dbj|BAJ99457.1|	predicted protein [Hordeum vulgare subsp. vulgare]	71%	GO:0009536;GO:0006351	_	_	_	_	_	_	None	_
comp18716_c0_seq1	646	1-1938(-)	gi|302141964|emb|CBI19167.3|	unnamed protein product [Vitis vinifera]	68%	GO:0003677;GO:0008270;GO:0005622	_	_	_	_	_	_	None	_
comp18107_c0_seq2	115	75-419(-)	gi|356496494|ref|XP_003517102.1|	PREDICTED: F-box protein SKIP31-like [Glycine max]	92%	GO:0005737	_	_	_	_	_	_	None	_
comp14630_c0_seq1	403	76-1284(-)	gi|359475893|ref|XP_002283360.2|	PREDICTED: uncharacterized protein LOC100244119 [Vitis vinifera]	83%	GO:0016020	_	_	_	_	_	_	None	_
comp17994_c0_seq2	77	265-495(-)	_	_	_	_	_	_	_	_	_	_	None	_
comp23173_c0_seq1	366	236-1333(-)	gi|6899972|emb|CAB71293.1|	chloroplast ferredoxin-NADP+ oxidoreductase precursor [Capsicum annuum]	91%	_	29760.GSVIVG00036774001	RecName: Full=Ferredoxin--NADP reductase; EC=1.18.1.2;	95.24%	COG0369	KOG1158	_	K02641	petH
comp21427_c0_seq2	60	233-412(-)	_	_	_	_	_	_	_	_	_	_	None	_
comp11813_c0_seq1	171	2-514(+)	gi|226497996|ref|NP_001146831.1|	uncharacterized protein LOC100280438 [Zea mays]	79%	GO:0046872;GO:0051603	4558.Sb02g039995.1	hypothetical protein	78.95%	_	KOG4692	_	K12169	KPC1, RNF123
comp19705_c0_seq1	164	71-562(-)	gi|558606|emb|CAA50022.1|	Nthsp18p [Nicotiana tabacum]	78%	_	3694.eugene3.00011624	hypothetical protein	78.12%	COG0071	_	_	K13993	HSP20
comp12791_c0_seq1	192	3-578(+)	gi|89276325|gb|ABD66519.1|	unknown [Gymnadenia conopsea]	88%	GO:0010150	_	_	_	_	_	_	None	_
comp23407_c0_seq1	663	224-2212(-)	gi|32488318|emb|CAE02895.1|	OSJNBa0015K02.12 [Oryza sativa Japonica Group]	81%	_	39947.LOC_Os04g56510.1	ABC1 family domain containing protein, putative, expressed	90.18%	COG0661	KOG1236	_	K08869	ADCK, ABC1
comp17193_c0_seq1	666	1-1998(-)	gi|242066918|ref|XP_002454748.1|	hypothetical protein SORBIDRAFT_04g036630 [Sorghum bicolor]	77%	_	_	_	_	_	_	_	None	_
comp14055_c0_seq1	115	2-346(+)	gi|110083393|dbj|BAE97401.1|	mitogen-activated protein kinase 2 [Nicotiana tabacum]	89%	GO:0005634;GO:0009814;GO:0000187;GO:0005524;GO:2000037;GO:0005737;GO:0010227;GO:0004674;GO:0004708;GO:2000038	_	_	_	_	_	_	K13413	MKK4_5P
comp23143_c0_seq3	312	148-1083(+)	gi|297735185|emb|CBI17547.3|	unnamed protein product [Vitis vinifera]	94%	_	_	_	_	_	_	_	K12837	U2AF2
comp24233_c0_seq2	688	1-2064(+)	gi|242079227|ref|XP_002444382.1|	hypothetical protein SORBIDRAFT_07g021050 [Sorghum bicolor]	67%	_	_	_	_	_	_	_	None	_
comp22118_c0_seq2	317	1-951(+)	gi|297804606|ref|XP_002870187.1|	hypothetical protein ARALYDRAFT_493280 [Arabidopsis lyrata subsp. lyrata]	89%	_	29760.GSVIVG00033056001	SubName: Full=Chromosome chr5 scaffold_64, whole genome shotgun sequence;	89.12%	_	_	NOG239021	None	_
comp24010_c0_seq3	233	184-882(+)	gi|225464529|ref|XP_002272399.1|	PREDICTED: methyltransferase-like protein 1-like [Vitis vinifera]	75%	_	_	_	_	_	_	_	None	_
comp16071_c0_seq1	133	1-399(-)	gi|285309967|emb|CBE71057.1|	aconitate hydratase 3 [Citrus clementina]	91%	GO:0006101;GO:0048046;GO:0048027;GO:0005773;GO:0005507;GO:0006102;GO:0051539;GO:0009651;GO:0005739;GO:0009536;GO:0005886;GO:0052633;GO:0052632	_	_	_	_	_	_	K01681	ACO, acnA
comp14147_c0_seq1	341	284-1306(-)	gi|45238339|emb|CAD27342.1|	protein kinase CK2 alpha chain [Nicotiana tabacum]	100%	GO:0004674;GO:0005524;GO:0010229;GO:0009648;GO:0006468;GO:0005886;GO:0003700	29760.GSVIVG00019635001	SubName: Full=Putative uncharacterized protein (Chromosome chr7 scaffold_20, whole genome sh [...]	99.09%	COG0515	KOG0668	_	K03097	CSNK2A
comp4635_c0_seq1	138	180-593(-)	gi|147835475|emb|CAN66130.1|	hypothetical protein VITISV_033611 [Vitis vinifera]	61%	_	_	_	_	_	_	_	None	_
comp20672_c0_seq1	337	136-1146(-)	gi|255545158|ref|XP_002513640.1|	ornithine cyclodeaminase, putative [Ricinus communis]	75%	GO:0016829	3694.gw1.IV.4016.1	hypothetical protein	79.13%	COG2423	KOG3007	_	None	_
comp22769_c0_seq1	526	169-1746(+)	gi|242068437|ref|XP_002449495.1|	hypothetical protein SORBIDRAFT_05g016730 [Sorghum bicolor]	89%	_	4558.Sb05g016730.1	hypothetical protein	92.24%	COG0262;COG0207	KOG0673;KOG1324	_	K13998	DHFR-TS
comp22335_c0_seq7	337	606-1616(+)	gi|357125569|ref|XP_003564465.1|	PREDICTED: type I inositol-1,4,5-trisphosphate 5-phosphatase CVP2-like [Brachypodium distachyon]	74%	_	39946.BGIOSIBCE004048	Os01g0814200	84.77%	COG5411	_	_	None	_
comp20390_c0_seq2	553	118-1776(-)	gi|115453163|ref|NP_001050182.1|	Os03g0367000 [Oryza sativa Japonica Group]	83%	GO:0016020;GO:0006457;GO:0005783;GO:0009826;GO:0003755;GO:0030154;GO:0048527;GO:0030010;GO:0009880;GO:0000413;GO:0009735;GO:0005528;GO:0042761	_	_	_	_	_	_	None	_
comp18525_c0_seq1	243	1-729(-)	gi|357135169|ref|XP_003569184.1|	PREDICTED: uncharacterized protein LOC100825605 [Brachypodium distachyon]	62%	_	_	_	_	_	_	_	None	_
comp93880_c0_seq1	237	2-715(+)	gi|255544856|ref|XP_002513489.1|	origin recognition complex subunit, putative [Ricinus communis]	88%	_	_	_	_	_	_	_	K02603	ORC1
comp5800_c0_seq1	132	88-483(-)	gi|297742828|emb|CBI35582.3|	unnamed protein product [Vitis vinifera]	79%	_	_	_	_	_	_	_	None	_
comp19103_c0_seq2	102	312-617(+)	gi|147827064|emb|CAN64202.1|	hypothetical protein VITISV_016187 [Vitis vinifera]	81%	GO:0003677;GO:0009524;GO:0009536;GO:0005739;GO:0008017;GO:0009574	_	_	_	_	_	_	None	_
comp17079_c0_seq1	355	41-1105(+)	gi|55295905|dbj|BAD67773.1|	pentatricopeptide (PPR) repeat-containing protein-like [Oryza sativa Japonica Group]	75%	GO:0009536	_	_	_	_	_	_	None	_
comp15763_c0_seq8	57	211-381(-)	gi|356527585|ref|XP_003532389.1|	PREDICTED: uncharacterized protein LOC100798948 [Glycine max]	90%	GO:0006626;GO:0006355;GO:0043189	_	_	_	_	_	_	None	_
comp20800_c0_seq1	318	753-1706(-)	gi|297745288|emb|CBI40368.3|	unnamed protein product [Vitis vinifera]	89%	GO:0043169;GO:0000272;GO:0016161;GO:0009507	_	_	_	_	_	_	K01177	E3.2.1.2
comp22241_c0_seq3	347	68-1108(+)	gi|326494944|dbj|BAJ85567.1|	predicted protein [Hordeum vulgare subsp. vulgare]	79%	_	4558.Sb03g035480.1	hypothetical protein	79.76%	COG1608	_	_	None	_
comp18122_c0_seq2	176	3-530(-)	gi|356548973|ref|XP_003542873.1|	PREDICTED: uncharacterized protein LOC100802088 [Glycine max]	83%	GO:0005634;GO:0008270	_	_	_	_	_	_	None	_
comp4866_c0_seq1	170	1-510(+)	gi|297744302|emb|CBI37272.3|	unnamed protein product [Vitis vinifera]	56%	_	_	_	_	_	_	_	None	_
comp20458_c0_seq1	165	198-692(+)	gi|15239148|ref|NP_196729.1|	uncharacterized protein [Arabidopsis thaliana]	80%	GO:0005634;GO:0005829;GO:0005739;GO:0005886	_	_	_	_	_	_	None	_
comp11789_c0_seq1	549	1-1647(+)	gi|224106768|ref|XP_002314279.1|	predicted protein [Populus predicted protein [Populus trichocarpa]	83%	GO:0005886;GO:0005543	_	_	_	_	_	_	None	_
comp12682_c0_seq1	377	2-1132(+)	gi|115481460|ref|NP_001064323.1|	Os10g0210500 [Oryza sativa Japonica Group]	81%	GO:0016020	4558.Sb10g006950.1	hypothetical protein	79.32%	_	_	NOG250763	None	_
comp341576_c0_seq1	154	2-466(+)	_	_	_	_	_	_	_	_	_	_	None	_
comp2197_c0_seq1	138	3-416(-)	gi|29150404|gb|AAO72413.1|	gag-pol polyprotein [Oryza sativa Japonica Group]	82%	_	_	_	_	_	_	_	None	_
comp23102_c0_seq1	461	111-1493(-)	gi|242086641|ref|XP_002439153.1|	hypothetical protein SORBIDRAFT_09g001450 [Sorghum bicolor]	78%	_	3694.estExt_fgenesh4_pm.C_LG_I0693	hypothetical protein	79.38%	_	_	NOG263248	None	_
comp17511_c0_seq1	603	1-1812(+)	gi|224128678|ref|XP_002329063.1|	aminophospholipid ATPase [Populus trichocarpa]	86%	GO:0000287;GO:0015662;GO:0008152;GO:0005524;GO:0006812;GO:0015914;GO:0016021;GO:0008270;GO:0004012	_	_	_	_	_	_	K01530	E3.6.3.1
comp15452_c0_seq1	114	62-403(-)	gi|226530657|ref|NP_001146964.1|	mitochondrial import inner membrane translocase subunit TIM14 precursor [Zea mays]	87%	GO:0031072;GO:0009536;GO:0005739	4558.Sb07g004910.1	hypothetical protein	90.77%	COG2214	KOG0723	_	K09539	DNAJC19
comp8640_c0_seq1	212	3-638(+)	gi|195628958|gb|ACG36241.1|	hypothetical protein [Zea mays]	95%	_	_	_	_	_	_	_	K10255	FAD6, desA
comp24214_c1_seq3	291	102-974(-)	gi|356549741|ref|XP_003543249.1|	PREDICTED: nucleolar GTP-binding protein 2-like [Glycine max]	93%	_	_	_	_	_	_	_	K14537	NUG2, GNL2
comp22497_c0_seq2	619	32-1888(-)	gi|219886177|gb|ACL53463.1|	unknown [Zea mays]	87%	_	39947.LOC_Os01g14810.1	5-nucleotidase domain-containing protein, putative, expressed	90.44%	_	KOG2469	_	None	_
comp9913_c0_seq2	195	2-586(+)	gi|357464077|ref|XP_003602320.1|	Aldo-keto reductase/ oxidoreductase [Medicago truncatula]	92%	_	_	_	_	_	_	_	None	_
comp18156_c0_seq1	161	129-614(+)	gi|192913010|gb|ACF06613.1|	mitochondrial import receptor subunit TOM20 [Elaeis guineensis]	80%	GO:0045040;GO:0005742	_	_	_	_	_	_	None	_
comp24330_c0_seq6	106	88-405(-)	gi|255542636|ref|XP_002512381.1|	beta-mannosidase, putative [Ricinus communis]	86%	_	_	_	_	_	_	_	None	_
comp23931_c0_seq1	481	171-1613(-)	gi|359477563|ref|XP_002283373.2|	PREDICTED: dymeclin-like [Vitis unnamed protein product [Vitis vinifera]	80%	_	_	_	_	_	_	_	None	_
comp20904_c0_seq4	134	3-404(+)	gi|225437593|ref|XP_002271003.1|	PREDICTED: uncharacterized protein LOC100253777 [Vitis vinifera]	82%	GO:0009536	_	_	_	_	_	_	None	_
comp109259_c0_seq1	163	1-489(-)	gi|225462896|ref|XP_002263466.1|	PREDICTED: ZF-HD homeobox protein At4g24660 [Vitis vinifera]	63%	GO:0003677	_	_	_	_	_	_	None	_
comp9880_c0_seq1	177	2-535(+)	gi|225425082|ref|XP_002273118.1|	PREDICTED: BTB/POZ domain-containing protein At3g19850 [Vitis vinifera]	76%	_	_	_	_	_	_	_	None	_
comp143280_c0_seq1	165	1-495(-)	gi|357467883|ref|XP_003604226.1|	Ribonuclease CAF1 [Medicago Ribonuclease CAF1 [Medicago truncatula]	86%	GO:0004535;GO:0005634;GO:0003676	_	_	_	_	_	_	K12581	CNOT7_8, CAF1, POP2
comp21289_c0_seq1	315	121-1065(-)	gi|115442307|ref|NP_001045433.1|	Os01g0954500 [Oryza sativa Japonica Group]	69%	GO:0009536	_	_	_	_	_	_	None	_
comp19066_c0_seq2	272	215-1030(-)	gi|212723770|ref|NP_001132279.1|	uncharacterized protein LOC100193715 [Zea mays]	92%	GO:0004674;GO:0005524;GO:0006468;GO:0005739	4558.Sb10g025840.1	hypothetical protein	99.22%	COG0515	_	_	None	_
comp12899_c0_seq1	262	3-788(+)	gi|147854523|emb|CAN82787.1|	hypothetical protein VITISV_037813 [Vitis vinifera]	72%	GO:0005840;GO:0016020;GO:0010267;GO:0010228;GO:0042254;GO:0048481;GO:0003735;GO:0009941;GO:0010027;GO:0035196;GO:0051607;GO:0019288;GO:0010103;GO:0016226;GO:0006412;GO:0009793;GO:0009570	29760.GSVIVG00011414001	SubName: Full=Chromosome undetermined scaffold_306, whole genome shotgun sequence;	96.81%	COG0335	KOG1698	_	None	_
comp23035_c0_seq1	392	238-1413(-)	gi|211906462|gb|ACJ11724.1|	glutamine synthase [Gossypium hirsutum]	96%	_	39947.LOC_Os02g50240.1	glutamine synthetase, catalytic domain containing protein, expressed; High-affinity glutamin [...]	96.45%	COG0174	_	_	K01915	glnA
comp17935_c0_seq1	196	296-883(+)	gi|225449557|ref|XP_002283841.1|	PREDICTED: CASP-like protein POPTRDRAFT_822486 [Vitis vinifera]	71%	GO:0016020	_	_	_	_	_	_	None	_
comp24290_c0_seq1	323	38-1006(-)	gi|255538150|ref|XP_002510140.1|	cytochrome P450, putative [Ricinus communis]	69%	_	_	_	_	_	_	_	None	_
comp21648_c0_seq1	311	927-1859(+)	gi|359476692|ref|XP_002266577.2|	PREDICTED: ZF-HD homeobox protein At4g24660-like [Vitis vinifera]	63%	_	_	_	_	_	_	_	None	_
comp13054_c0_seq1	181	3-545(-)	gi|224146324|ref|XP_002325965.1|	predicted protein [Populus predicted protein [Populus trichocarpa]	87%	GO:0032389;GO:0032407;GO:0005712;GO:0005524;GO:0006298;GO:0030983;GO:0032390;GO:0003697;GO:0007131;GO:0006200;GO:0000795;GO:0016887	_	_	_	_	_	_	K08734	MLH1
comp11092_c0_seq4	168	76-579(-)	gi|33146854|dbj|BAC79849.1|	putative pre-mRNA splicing factor SF2 [Oryza sativa Japonica Group]	73%	GO:0050789;GO:0016607;GO:0048731;GO:0003676;GO:0009791;GO:0000166;GO:0035061;GO:0005739;GO:0009639	_	_	_	_	_	_	K12890	SFRS1_9
comp20225_c0_seq1	406	291-1508(+)	gi|224144928|ref|XP_002325465.1|	predicted protein [Populus predicted protein [Populus trichocarpa]	73%	_	_	_	_	_	_	_	None	_
comp15504_c0_seq1	233	146-844(-)	gi|115434658|ref|NP_001042087.1|	Os01g0159800 [Oryza sativa Japonica Group]	65%	GO:0005634;GO:0009536	_	_	_	_	_	_	None	_
comp113709_c0_seq1	153	2-460(+)	gi|297741840|emb|CBI33153.3|	unnamed protein product [Vitis vinifera]	85%	GO:0051015;GO:0043169;GO:0004553;GO:0030674;GO:0005975	_	_	_	_	_	_	None	_
comp10193_c0_seq1	152	3-461(+)	gi|218193694|gb|EEC76121.1|	hypothetical protein OsI_13389 [Oryza sativa Indica Group]	92%	GO:0005524;GO:0005388;GO:0006816;GO:0055071;GO:0048364;GO:0015410;GO:0012505;GO:0006754;GO:0046872;GO:0005794;GO:0016021;GO:0006828	_	_	_	_	_	_	K01537	E3.6.3.8
comp20655_c0_seq3	447	328-1668(-)	gi|359490792|ref|XP_002268036.2|	PREDICTED: splicing factor 3A subunit 3-like [Vitis vinifera]	90%	GO:0005634;GO:0005829;GO:0008270;GO:0045694;GO:0003676	_	_	_	_	_	_	K12827	SF3A3, SAP61, PRP9
comp8129_c0_seq1	151	1-456(+)	gi|225464840|ref|XP_002272473.1|	PREDICTED: transcription factor E2FB-like [Vitis vinifera]	75%	_	_	_	_	_	_	_	None	_
comp21629_c0_seq1	658	445-2418(+)	gi|357116480|ref|XP_003560009.1|	PREDICTED: zinc finger Ran-binding domain-containing protein 3-like [Brachypodium distachyon]	78%	_	_	_	_	_	_	_	None	_
comp24030_c0_seq2	235	655-1359(-)	gi|293334645|ref|NP_001168653.1|	uncharacterized protein LOC100382440 [Zea mays]	85%	_	4558.Sb04g028350.1	hypothetical protein	92.00%	COG2214;COG0484	_	_	None	_
comp23595_c0_seq4	471	1-1413(+)	gi|213876486|gb|ACJ54281.1|	lipoxygenase [Camellia sinensis]	80%	_	_	_	_	_	_	_	K00454	LOX2S
comp20983_c0_seq1	351	234-1286(-)	gi|359480784|ref|XP_002268541.2|	PREDICTED: ribosome production factor 1-like [Vitis vinifera]	86%	GO:0009793	15368.BRADI1G51480.1	annotation not avaliable	88.40%	COG2136	KOG2780	_	K14846	RPF1
comp23444_c0_seq1	428	169-1452(-)	gi|255571922|ref|XP_002526903.1|	conserved hypothetical protein [Ricinus communis]	70%	_	_	_	_	_	_	_	None	_
comp15680_c0_seq2	294	2-883(-)	gi|226498912|ref|NP_001150650.1|	serologically defined breast cancer antigen NY-BR-84 [Zea mays]	85%	_	_	_	_	_	_	_	None	_
comp14110_c0_seq1	212	1-636(+)	gi|326503100|dbj|BAJ99175.1|	predicted protein [Hordeum vulgare subsp. vulgare]	77%	_	_	_	_	_	_	_	None	_
comp21995_c0_seq2	196	1167-1754(-)	_	_	_	_	_	_	_	_	_	_	None	_
comp23751_c0_seq2	473	228-1646(+)	gi|225442341|ref|XP_002281000.1|	PREDICTED: ubiquitin carboxyl-terminal hydrolase 6 [Vitis vinifera]	86%	_	4558.Sb03g025180.1	hypothetical protein	85.81%	_	KOG1872	_	K11843	USP14, UBP6
comp17522_c0_seq1	827	147-2627(-)	gi|356574904|ref|XP_003555583.1|	PREDICTED: protein MON2 homolog [Glycine max]	74%	GO:0005086;GO:0005802;GO:0016192	_	_	_	_	_	_	None	_
comp9734_c0_seq1	189	3-572(+)	gi|125569550|gb|EAZ11065.1|	hypothetical protein OsJ_00910 [Oryza sativa Japonica Group]	72%	_	_	_	_	_	_	_	None	_
comp22507_c0_seq5	436	429-1736(+)	gi|168480803|gb|ACA24495.1|	gamma reponse I-like protein [Cucumis sativus]	72%	_	_	_	_	_	_	_	K13096	SF4
comp6902_c0_seq1	99	184-480(-)	_	_	_	_	_	_	_	_	_	_	None	_
comp5343_c0_seq1	118	3-356(+)	gi|225435528|ref|XP_002283014.1|	PREDICTED: uncharacterized protein LOC100265521 [Vitis vinifera]	83%	_	_	_	_	_	_	_	None	_
comp7857_c0_seq1	89	115-384(+)	_	_	_	_	_	_	_	_	_	_	None	_
comp21794_c0_seq1	247	96-836(+)	gi|225435249|ref|XP_002284989.1|	PREDICTED: proteasome subunit beta type-4 isoform 1 [Vitis vinifera]	93%	_	29760.GSVIVG00024499001	RecName: Full=Proteasome subunit beta type; EC=3.4.25.1;; The proteasome is a multicatalytic [...]	95.71%	COG0638	KOG0185	_	K02736	PSMB4
comp14905_c0_seq1	329	268-1254(-)	gi|297725255|ref|NP_001174991.1|	Os06g0710800 [Oryza sativa Japonica Group]	84%	_	4558.Sb10g029640.1	hypothetical protein	85.99%	_	KOG4197	_	None	_
comp21717_c0_seq1	190	370-939(-)	gi|242054535|ref|XP_002456413.1|	hypothetical protein SORBIDRAFT_03g035880 [Sorghum bicolor]	64%	_	_	_	_	_	_	_	None	_
comp18089_c0_seq3	185	212-766(-)	gi|27923849|sp|Q945U1.1|RS15_ELAOL	RecName: Full=40S ribosomal protein S15 40S ribosomal protein S15 [Elaeis oleifera]	99%	GO:0003723;GO:0005730;GO:0006412;GO:0022627;GO:0003735;GO:0005886	39947.LOC_Os07g08660.1	40S ribosomal protein S15, putative, expressed	95.95%	COG0185	KOG0898	_	K02958	RP-S15e, RPS15
comp22213_c0_seq1	412	230-1465(-)	gi|225451754|ref|XP_002280247.1|	PREDICTED: eukaryotic translation initiation factor 3 subunit M [Vitis vinifera]	85%	_	_	_	_	_	_	_	K15030	EIF3M
comp23762_c1_seq5	370	434-1543(+)	gi|225427147|ref|XP_002277288.1|	PREDICTED: WD repeat-containing protein 74 [Vitis vinifera]	77%	_	_	_	_	_	_	_	K14841	NSA1, WDR74
comp20090_c0_seq1	411	260-1492(-)	gi|225424904|ref|XP_002276462.1|	PREDICTED: uncharacterized protein LOC100258620 [Vitis vinifera]	81%	GO:0005739	29760.GSVIVG00028990001	SubName: Full=Chromosome chr1 scaffold_46, whole genome shotgun sequence;	84.43%	_	_	NOG09476	None	_
comp24179_c0_seq1	646	203-2140(+)	gi|359481892|ref|XP_002274571.2|	PREDICTED: uncharacterized protein yqeH-like [Vitis vinifera]	79%	_	29760.GSVIVG00025325001	SubName: Full=Chromosome chr8 scaffold_34, whole genome shotgun sequence;	85.17%	COG1161	KOG1249	_	None	_
comp19466_c0_seq1	294	2-883(+)	gi|61651608|dbj|BAD91177.1|	plastidic phosphate translocator-like protein2 [Mesembryanthemum crystallinum]	97%	GO:0016021	_	_	_	_	_	_	None	_
comp19249_c0_seq3	93	91-372(+)	gi|242059451|ref|XP_002458871.1|	hypothetical protein SORBIDRAFT_03g041910 [Sorghum bicolor]	57%	_	_	_	_	_	_	_	None	_
comp21920_c0_seq1	384	159-1310(+)	gi|116786963|gb|ABK24320.1|	unknown [Picea sitchensis]	65%	_	_	_	_	_	_	_	K05359	ADT, PDT
comp19498_c0_seq1	310	52-981(+)	gi|7378643|emb|CAB83319.1|	putative protein [Arabidopsis thaliana]	78%	GO:0030529;GO:0015391;GO:0015931;GO:0009507	39947.LOC_Os06g20354.1	PPR repeat domain containing protein, putative, expressed	80.81%	_	KOG0568	_	K03457	TC.NCS1
comp21750_c0_seq2	139	3-419(-)	gi|147840633|emb|CAN68320.1|	hypothetical protein VITISV_032192 [Vitis vinifera]	67%	_	_	_	_	_	_	_	None	_
comp18133_c0_seq1	254	587-1348(-)	gi|225457389|ref|XP_002284856.1|	PREDICTED: chlorophyll a-b binding protein 4, chloroplastic [Vitis vinifera]	88%	GO:0016020;GO:0009765;GO:0009507	_	_	_	_	_	_	K08910	LHCA4
comp8660_c0_seq1	158	3-476(-)	gi|224065397|ref|XP_002301797.1|	predicted protein [Populus predicted protein [Populus trichocarpa]	66%	_	_	_	_	_	_	_	None	_
comp13828_c0_seq1	68	345-548(-)	gi|225454138|ref|XP_002270379.1|	PREDICTED: DEAD-box ATP-dependent RNA helicase 8 [Vitis vinifera]	98%	GO:0005524;GO:0019048;GO:0003676;GO:0008026	_	_	_	_	_	_	K12614	DDX6, RCK, DHH1
comp19445_c0_seq1	529	329-1915(-)	gi|125552677|gb|EAY98386.1|	hypothetical protein OsI_20297 [Oryza sativa Indica Group]	78%	GO:0019867;GO:0009536;GO:0005739	39946.BGIOSIBCE019371	Os05g0470800	82.51%	COG4775	KOG2602	_	None	_
comp8817_c0_seq1	241	2-724(-)	gi|296081406|emb|CBI16839.3|	unnamed protein product [Vitis vinifera]	80%	_	_	_	_	_	_	_	None	_
comp15525_c0_seq1	136	54-461(+)	gi|47497362|dbj|BAD19401.1|	DNAJ heat shock N-terminal domain-containing protein-like [Oryza sativa Japonica Group]	80%	GO:0006457;GO:0031072;GO:0051082;GO:0006950	39947.LOC_Os02g52270.1	heat shock protein DnaJ, putative, expressed	91.04%	COG2214;COG0484	KOG0714	_	None	_
comp23349_c0_seq1	203	667-1275(+)	gi|357142020|ref|XP_003572431.1|	PREDICTED: GDT1-like protein 4-like [Brachypodium distachyon]	97%	_	_	_	_	_	_	_	None	_
comp18499_c0_seq3	429	421-1710(+)	gi|359486761|ref|XP_002277686.2|	PREDICTED: folylpolyglutamate synthase, mitochondrial-like [Vitis vinifera]	79%	GO:0005739;GO:0044281;GO:0016874;GO:0009396	_	_	_	_	_	_	K01930	E6.3.2.17
comp17050_c0_seq1	123	309-677(-)	gi|102139975|gb|ABF70110.1|	mitochondrial ATP synthase g subunit family protein [Musa balbisiana]	94%	GO:0015986;GO:0000276;GO:0015078	29760.GSVIVG00027454001	SubName: Full=Chromosome chr19 scaffold_4, whole genome shotgun sequence;	89.34%	_	_	NOG235127	K02140	ATPeFG, ATP5L
comp14618_c0_seq2	254	3-764(+)	gi|359477281|ref|XP_003631958.1|	PREDICTED: pentatricopeptide repeat-containing protein At3g06920-like [Vitis vinifera]	71%	_	_	_	_	_	_	_	None	_
comp21534_c0_seq3	66	515-712(-)	_	_	_	_	_	_	_	_	_	_	None	_
comp24367_c0_seq3	1046	1780-4917(-)	gi|359485959|ref|XP_002267672.2|	PREDICTED: probable LRR receptor-like serine/threonine-protein kinase At1g56130-like [Vitis vinifera]	77%	_	29760.GSVIVG00031542001	SubName: Full=Chromosome chr12 scaffold_57, whole genome shotgun sequence;	79.23%	COG0515	KOG0619;KOG1187	_	None	_
comp21408_c0_seq1	146	550-987(+)	gi|326503796|dbj|BAK02684.1|	predicted protein [Hordeum vulgare subsp. vulgare]	63%	GO:0016020;GO:0009536	_	_	_	_	_	_	None	_
comp15406_c0_seq2	79	135-371(+)	gi|294463944|gb|ADE77493.1|	unknown [Picea sitchensis]	80%	_	_	_	_	_	_	_	None	_
comp6561_c0_seq1	211	1-633(-)	gi|255580552|ref|XP_002531100.1|	pentatricopeptide repeat-containing protein, putative [Ricinus communis]	67%	_	_	_	_	_	_	_	None	_
comp331068_c0_seq1	133	1-402(+)	gi|147776373|emb|CAN65263.1|	hypothetical protein VITISV_010580 [Vitis vinifera]	84%	_	_	_	_	_	_	_	None	_
comp18640_c0_seq1	211	86-718(+)	gi|357119717|ref|XP_003561581.1|	PREDICTED: uncharacterized protein LOC100833142 [Brachypodium distachyon]	64%	GO:0008233;GO:0051603;GO:0005375;GO:0010043;GO:0005488;GO:0005839;GO:0005774;GO:0035434;GO:0005829;GO:0009767;GO:0009941;GO:0009570	15368.BRADI1G60840.1	annotation not avaliable	83.12%	_	KOG0207	_	None	_
comp69977_c0_seq1	144	1-432(+)	_	_	_	_	_	_	_	_	_	_	None	_
comp22900_c0_seq1	704	424-2535(-)	gi|225454300|ref|XP_002275491.1|	PREDICTED: pentatricopeptide repeat-containing protein At3g61520, mitochondrial [Vitis unnamed protein product [Vitis vinifera]	61%	_	_	_	_	_	_	_	None	_
comp18842_c0_seq4	391	99-1271(+)	gi|224130746|ref|XP_002320917.1|	predicted protein [Populus predicted protein [Populus trichocarpa]	79%	GO:0016787	_	_	_	_	_	_	None	_
comp10080_c0_seq1	288	181-1047(+)	gi|218194712|gb|EEC77139.1|	hypothetical protein OsI_15577 [Oryza sativa Indica Group]	50%	_	_	_	_	_	_	_	None	_
comp23055_c0_seq5	366	1-1098(+)	gi|255566325|ref|XP_002524149.1|	glutathione transferase, putative [Ricinus communis]	87%	_	_	_	_	_	_	_	K07393	ECM4
comp17772_c0_seq7	95	247-531(+)	gi|255546223|ref|XP_002514171.1|	conserved hypothetical protein [Ricinus communis]	89%	_	_	_	_	_	_	_	None	_
comp14626_c0_seq1	149	1-447(+)	gi|242072918|ref|XP_002446395.1|	hypothetical protein SORBIDRAFT_06g015270 [Sorghum bicolor]	69%	_	_	_	_	_	_	_	None	_
comp20286_c0_seq8	191	206-778(+)	gi|115469828|ref|NP_001058513.1|	Os06g0704900 [Oryza sativa Japonica Group]	92%	GO:0008168;GO:0001510;GO:0019243;GO:0005737;GO:0003676	_	_	_	_	_	_	K14864	FTSJ1, TRM7
comp14577_c0_seq1	267	3-806(+)	gi|115435036|ref|NP_001042276.1|	Os01g0192000 [Oryza sativa Japonica Group]	75%	GO:0005634;GO:0009867;GO:0010150;GO:0008270;GO:0003676	_	_	_	_	_	_	None	_
comp22875_c0_seq1	883	330-2978(-)	gi|125605934|gb|EAZ44970.1|	hypothetical protein OsJ_29613 [Oryza sativa Japonica Group]	61%	_	39946.BGIOSIBCE030194	Os09g0454900	75.79%	COG0515	KOG1187	_	None	_
comp23560_c0_seq1	470	163-1572(-)	gi|357166120|ref|XP_003580605.1|	PREDICTED: uncharacterized protein LOC100832295 [Brachypodium distachyon]	67%	_	_	_	_	_	_	_	None	_
comp16517_c0_seq1	169	535-1041(+)	gi|225440628|ref|XP_002278729.1|	PREDICTED: uncharacterized protein LOC100263069 [Vitis vinifera]	73%	GO:0005488	_	_	_	_	_	_	None	_
comp24314_c0_seq2	742	322-2547(-)	gi|297736458|emb|CBI25329.3|	unnamed protein product [Vitis vinifera]	73%	_	29760.GSVIVG00029486001	SubName: Full=Chromosome chr13 scaffold_48, whole genome shotgun sequence;	86.51%	COG3947;COG3437;COG4753	_	_	K12129	APRR7
comp13685_c0_seq1	180	169-708(-)	gi|225470668|ref|XP_002269339.1|	PREDICTED: uncharacterized protein LOC100252029 [Vitis vinifera]	66%	_	_	_	_	_	_	_	None	_
comp22003_c0_seq2	211	3-635(+)	gi|242076266|ref|XP_002448069.1|	hypothetical protein SORBIDRAFT_06g020460 [Sorghum bicolor]	86%	_	39947.LOC_Os12g19090.1	metalloprotease ATP23, putative, expressed	77.32%	_	KOG3314	_	None	_
comp2920_c0_seq1	65	154-348(-)	_	_	_	_	_	_	_	_	_	_	None	_
comp23631_c0_seq1	402	109-1314(+)	gi|218201187|gb|EEC83614.1|	hypothetical protein OsI_29322 [Oryza sativa Indica Group]	90%	_	39947.LOC_Os08g33390.1	Regulator of chromosome condensation domain containing protein, expressed	91.34%	COG5184	KOG1426	_	None	_
comp21420_c0_seq2	218	155-808(-)	gi|242060840|ref|XP_002451709.1|	hypothetical protein SORBIDRAFT_04g006390 [Sorghum bicolor]	90%	GO:0006357;GO:0016592;GO:0001104	4558.Sb04g006390.1	hypothetical protein	92.67%	_	KOG3264	_	K15135	MED18
comp22634_c0_seq1	792	273-2648(-)	gi|225457911|ref|XP_002272227.1|	PREDICTED: vacuolar protein sorting-associated protein 35 isoform 1 [Vitis vinifera]	94%	_	29760.GSVIVG00014384001	SubName: Full=Chromosome chr18 scaffold_1, whole genome shotgun sequence;	93.87%	_	KOG1107	_	None	_
comp19995_c0_seq5	228	1-684(+)	gi|118488012|gb|ABK95827.1|	unknown [Populus trichocarpa]	85%	GO:0031365;GO:0046872;GO:0006508;GO:0004177;GO:0019243;GO:0005739;GO:0009507;GO:0008235	_	_	_	_	_	_	K01265	E3.4.11.18, map
comp15039_c0_seq1	94	191-472(-)	gi|297599090|ref|NP_001046657.2|	Os02g0313500 [Oryza sativa Japonica Group]	90%	_	_	_	_	_	_	_	None	_
comp20779_c0_seq1	406	3-1223(+)	gi|15242850|ref|NP_200579.1|	heat shock protein-like protein [Arabidopsis thaliana]	62%	GO:0080167	_	_	_	_	_	_	None	_
comp21952_c0_seq8	178	146-679(-)	gi|295913224|gb|ADG57870.1|	transcription factor [Lycoris longituba]	92%	_	_	_	_	_	_	_	K13108	SNIP1
comp19114_c0_seq1	248	554-1297(+)	gi|118483717|gb|ABK93752.1|	unknown [Populus trichocarpa]	58%	GO:0005622;GO:0008270	_	_	_	_	_	_	None	_
comp24310_c0_seq16	171	1-513(-)	gi|326502496|dbj|BAJ95311.1|	predicted protein [Hordeum vulgare subsp. vulgare]	74%	_	_	_	_	_	_	_	None	_
comp18559_c0_seq1	394	255-1436(-)	gi|115480175|ref|NP_001063681.1|	Os09g0517700 [Oryza sativa Japonica Group]	88%	GO:0016787;GO:0009536;GO:0005739;GO:0005777	39946.BGIOSIBCE030589	Os09g0517700	90.23%	COG1607	_	_	None	_
comp15318_c0_seq1	182	203-748(+)	gi|255576895|ref|XP_002529333.1|	conserved hypothetical protein [Ricinus communis]	79%	GO:0005794	_	_	_	_	_	_	None	_
comp22469_c0_seq3	113	78-416(-)	gi|115441867|ref|NP_001045213.1|	Os01g0919700 [Oryza sativa Japonica Group]	83%	_	29760.GSVIVG00011886001	SubName: Full=Chromosome undetermined scaffold_346, whole genome shotgun sequence;	80.26%	_	KOG1454	_	None	_
comp18287_c0_seq1	454	425-1786(-)	gi|297743073|emb|CBI35940.3|	unnamed protein product [Vitis vinifera]	85%	GO:0009055;GO:0016709;GO:0020037;GO:0005506;GO:0016132;GO:0048443;GO:0022900;GO:0016021;GO:0048441;GO:0048366	29760.GSVIVG00034159001	SubName: Full=Chromosome chr9 scaffold_7, whole genome shotgun sequence;	84.63%	COG2124	KOG0157	_	None	_
comp12654_c0_seq1	207	486-1106(+)	gi|357142100|ref|XP_003572459.1|	PREDICTED: ubiquitin thioesterase otubain-like [Brachypodium distachyon]	81%	GO:0006508;GO:0008242	_	_	_	_	_	_	K09602	OTUB1
comp18386_c0_seq1	176	2-529(+)	gi|359485747|ref|XP_002265916.2|	PREDICTED: uncharacterized protein LOC100241703 [Vitis vinifera]	87%	GO:0005634	_	_	_	_	_	_	None	_
comp21096_c0_seq1	261	1-783(+)	gi|357141588|ref|XP_003572278.1|	PREDICTED: uncharacterized protein LOC100828707 [Brachypodium distachyon]	85%	GO:0008270	39947.LOC_Os08g36170.1	cytokinesis negative regulator RCP1, putative, expressed	78.69%	_	KOG0800	_	K11982	RNF115_126
comp15978_c0_seq1	314	314-1255(+)	gi|356531445|ref|XP_003534288.1|	PREDICTED: uncharacterized protein LOC100798081 [Glycine max]	67%	GO:0003677;GO:0006355;GO:0009845;GO:0009737;GO:0048481;GO:0003682;GO:0010162;GO:0009944;GO:0009793	3702.AT1G32240.1-P	KAN2 (KANADI 2); DNA binding / transcription factor; Encodes a member of the KANADI family o [...]	98.21%	_	KOG1601	_	None	_
comp15892_c0_seq1	171	50-562(+)	gi|224118650|ref|XP_002317873.1|	predicted protein [Populus predicted protein [Populus trichocarpa]	81%	_	3694.estExt_Genewise1_v1.C_LG_XII0064	hypothetical protein	81.21%	COG5038	KOG1030	_	None	_
comp11473_c0_seq1	153	3-461(+)	gi|38345190|emb|CAE03368.2|	OSJNBb0065L13.11 [Oryza sativa Japonica Group]	77%	GO:0007275;GO:0016740;GO:0016023;GO:0048856	_	_	_	_	_	_	None	_
comp8235_c0_seq1	150	1-450(-)	_	_	_	_	_	_	_	_	_	_	None	_
comp24200_c0_seq1	465	1707-3101(-)	gi|296088356|emb|CBI36801.3|	unnamed protein product [Vitis vinifera]	73%	_	_	_	_	_	_	_	K15718	LOX1_5
comp18382_c0_seq2	96	659-946(-)	gi|315364830|gb|ADU05416.1|	chloroplast Rieske-type ion-sulfur protein [Citrullus lanatus]	78%	GO:0044434;GO:0016679;GO:0044237;GO:0009628;GO:0051536;GO:0055114;GO:0042651	_	_	_	_	_	_	K02636	petC
comp261226_c0_seq1	315	2-946(-)	_	_	_	_	_	_	_	_	_	_	None	_
comp14035_c0_seq1	262	95-880(-)	gi|297724301|ref|NP_001174514.1|	Os05g0551350 [Oryza sativa Japonica Group]	62%	GO:0009536	_	_	_	_	_	_	None	_
comp7602_c0_seq1	269	2-808(-)	gi|242034145|ref|XP_002464467.1|	hypothetical protein SORBIDRAFT_01g018940 [Sorghum bicolor]	59%	_	_	_	_	_	_	_	None	_
comp14318_c0_seq2	148	94-537(+)	gi|356564298|ref|XP_003550392.1|	PREDICTED: uncharacterized protein LOC100798264 [Glycine max]	66%	_	_	_	_	_	_	_	None	_
comp18792_c0_seq1	212	228-863(-)	gi|147845835|emb|CAN82190.1|	hypothetical protein VITISV_031115 [Vitis vinifera]	77%	GO:0003723;GO:0030529;GO:0009536	_	_	_	_	_	_	None	_
comp10574_c0_seq1	181	2-547(+)	_	_	_	_	_	_	_	_	_	_	None	_
comp81341_c0_seq1	320	1-963(+)	gi|357442507|ref|XP_003591531.1|	Zinc finger CCCH domain-containing protein [Medicago truncatula]	58%	_	_	_	_	_	_	_	None	_
comp14522_c0_seq2	142	1-426(-)	gi|297740895|emb|CBI31077.3|	unnamed protein product [Vitis vinifera]	78%	GO:0005524;GO:0006260;GO:0003678;GO:0032508	_	_	_	_	_	_	None	_
comp16351_c0_seq1	317	1-951(+)	gi|225449042|ref|XP_002273746.1|	PREDICTED: uncharacterized protein LOC100259928 [Vitis vinifera]	83%	GO:0009536;GO:0008080	3694.gw1.VIII.956.1	hypothetical protein	81.61%	_	_	NOG260254	None	_
comp10563_c0_seq1	240	3-722(+)	gi|225439416|ref|XP_002264016.1|	PREDICTED: trihelix transcription factor GT-3a [Vitis vinifera]	63%	GO:0010583;GO:0016592;GO:0042802;GO:0006355;GO:0009407;GO:0005730;GO:0010200;GO:0043565;GO:0003700	_	_	_	_	_	_	None	_
comp7353_c0_seq1	235	2-706(-)	gi|225425410|ref|XP_002277620.1|	PREDICTED: uncharacterized protein LOC100253955 [Vitis vinifera]	74%	_	_	_	_	_	_	_	None	_
comp214752_c0_seq1	151	3-455(-)	gi|242032627|ref|XP_002463708.1|	hypothetical protein SORBIDRAFT_01g004640 [Sorghum bicolor]	60%	_	_	_	_	_	_	_	None	_
comp5047_c0_seq1	180	173-712(-)	gi|302775738|ref|XP_002971286.1|	hypothetical protein SELMODRAFT_68039 [Selaginella moellendorffii]	63%	_	3694.gw1.I.9263.1	hypothetical protein	83.05%	_	KOG4282	_	None	_
comp9253_c0_seq1	160	290-772(+)	gi|18447915|dbj|BAB84323.1|	ras-related protein RAB8-2 [Nicotiana tabacum]	99%	_	_	_	_	_	_	_	K07901	RAB8A, MEL
comp17981_c0_seq1	262	1-786(+)	gi|242347921|gb|ACS92721.1|	isopentenyl transferase [Triticum aestivum]	75%	GO:0000166	29760.GSVIVG00022073001	SubName: Full=Chromosome chr6 scaffold_25, whole genome shotgun sequence;	89.38%	COG0324	_	_	K00791	miaA, TRIT1
comp20639_c0_seq1	387	3-1163(+)	gi|115465497|ref|NP_001056348.1|	Os05g0567100 [Oryza sativa Japonica Group]	85%	GO:0006508;GO:0016023;GO:0006629;GO:0004190	_	_	_	_	_	_	K08245	E3.4.23.40
comp11842_c0_seq1	176	2-529(-)	gi|255563778|ref|XP_002522890.1|	nucleotide binding protein, putative [Ricinus communis]	87%	_	_	_	_	_	_	_	K14961	RBBP5, SWD1, CPS50
comp1754_c0_seq1	65	1-195(+)	_	_	_	_	_	_	_	_	_	_	None	_
comp17548_c0_seq1	333	327-1325(-)	gi|225451439|ref|XP_002273907.1|	PREDICTED: uncharacterized protein LOC100263426 [Vitis vinifera]	92%	GO:0006508;GO:0004222;GO:0009536;GO:0005886	29760.GSVIVG00037849001	SubName: Full=Chromosome chr14 scaffold_9, whole genome shotgun sequence;	96.17%	COG0501	_	_	None	_
comp6557_c0_seq1	126	1-378(-)	gi|225438329|ref|XP_002273254.1|	PREDICTED: uncharacterized protein LOC100255993 [Vitis vinifera]	78%	_	_	_	_	_	_	_	None	_
comp22980_c0_seq4	510	215-1744(+)	gi|225454518|ref|XP_002277370.1|	PREDICTED: beclin 1 protein [Vitis vinifera]	83%	_	29760.GSVIVG00027024001	SubName: Full=Chromosome chr15 scaffold_40, whole genome shotgun sequence;	83.83%	_	KOG2751	_	K08334	BECN1, VPS30, ATG6
comp23782_c0_seq14	473	6-1424(-)	gi|357147676|ref|XP_003574437.1|	PREDICTED: squamosa promoter-binding-like protein 3-like [Brachypodium distachyon]	54%	_	_	_	_	_	_	_	None	_
comp20414_c0_seq4	131	3-395(-)	gi|255545313|ref|XP_002513717.1|	expressed protein, putative [Ricinus communis]	67%	_	_	_	_	_	_	_	None	_
comp21375_c0_seq10	116	3-350(+)	gi|218200132|gb|EEC82559.1|	hypothetical protein OsI_27104 [Oryza sativa Indica Group]	82%	GO:0009055;GO:0004129;GO:0005886;GO:0005746	39946.BGIOSIBCE025828	Os07g0647500	89.55%	_	_	NOG264638;NOG257678	None	_
comp11171_c0_seq1	203	149-757(+)	gi|192910716|gb|ACF06466.1|	thioredoxin family Trp26-like protein [Elaeis guineensis]	87%	_	39947.LOC_Os01g37832.1	thioredoxin, putative, expressed	90.00%	_	KOG1730	_	None	_
comp19929_c0_seq3	347	444-1484(+)	gi|357148481|ref|XP_003574781.1|	PREDICTED: nucleolysin TIAR-like [Brachypodium distachyon]	80%	GO:0000166;GO:0003676	_	_	_	_	_	_	K13201	TIA1, TIAL1
comp7888_c0_seq1	163	2-490(-)	gi|255565870|ref|XP_002523924.1|	Regulator of nonsense transcripts, putative [Ricinus communis]	85%	_	_	_	_	_	_	_	K14327	UPF2, RENT2
comp16081_c0_seq1	194	181-762(+)	_	_	_	_	_	_	_	_	_	_	None	_
comp127119_c0_seq1	70	2-211(-)	_	_	_	_	_	_	_	_	_	_	None	_
comp13627_c0_seq3	192	61-636(+)	gi|225430159|ref|XP_002284759.1|	PREDICTED: uncharacterized protein LOC100249178 [Vitis vinifera]	86%	_	_	_	_	_	_	_	None	_
comp23078_c0_seq5	149	400-846(-)	gi|115435238|ref|NP_001042377.1|	Os01g0212100 [Oryza sativa Japonica Group]	88%	_	_	_	_	_	_	_	K13117	DHX35
comp18145_c0_seq1	407	146-1366(+)	gi|225454194|ref|XP_002273844.1|	PREDICTED: UPF0187 protein At3g61320, chloroplastic [Vitis vinifera]	79%	_	29760.GSVIVG00026838001	SubName: Full=Chromosome chr15 scaffold_40, whole genome shotgun sequence;	83.40%	COG3781	_	_	None	_
comp17390_c0_seq2	128	189-575(+)	gi|1345588|sp|Q01526.2|14332_MAIZE	RecName: Full=14-3-3-like protein GF14-12 GF14-12=GRF2 product/14-3-3 protein homolog [Zea mays, XL80, Peptide, 261 aa]	95%	GO:0046686;GO:0005524;GO:0005618;GO:0019904;GO:0005635;GO:0005739;GO:0005886;GO:0009570	_	_	_	_	_	_	K06630	YWHA
comp21284_c0_seq1	186	106-663(+)	gi|346466443|gb|AEO33066.1|	hypothetical protein [Amblyomma maculatum]	90%	GO:0008233;GO:0016021;GO:0005787;GO:0006465	_	_	_	_	_	_	K12947	SPCS2, SPC2
comp23513_c0_seq3	235	2-706(+)	gi|225465845|ref|XP_002264860.1|	PREDICTED: uncharacterized protein LOC100244671 [Vitis vinifera]	95%	_	_	_	_	_	_	_	None	_
comp23975_c0_seq16	115	334-678(-)	gi|115463463|ref|NP_001055331.1|	Os05g0366600 [Oryza sativa Japonica Group]	68%	_	_	_	_	_	_	_	K01188	E3.2.1.21
comp14866_c0_seq1	254	361-1122(-)	gi|255578184|ref|XP_002529960.1|	homeobox protein, putative [Ricinus communis]	67%	GO:0005634;GO:0006355;GO:0000976;GO:0003700	4558.Sb02g030660.1	hypothetical protein	82.11%	_	KOG0483	_	None	_
comp24341_c0_seq9	357	3-1073(-)	gi|115445559|ref|NP_001046559.1|	Os02g0281000 [Oryza sativa Japonica Group]	88%	_	_	_	_	_	_	_	K04345	PKA
comp23380_c0_seq1	709	302-2428(-)	gi|357155746|ref|XP_003577224.1|	PREDICTED: high affinity cationic amino acid transporter 1-like [Brachypodium distachyon]	83%	_	15368.BRADI4G01240.1	annotation not avaliable	85.31%	COG0531	KOG1286	_	None	_
comp24314_c2_seq1	157	97-567(+)	gi|224101075|ref|XP_002312132.1|	predicted protein [Populus predicted protein [Populus trichocarpa]	87%	_	4558.Sb01g039990.1	hypothetical protein	91.74%	COG0071	KOG0710	_	K13993	HSP20
comp16493_c0_seq1	72	1-216(-)	_	_	_	_	_	_	_	_	_	_	None	_
comp14253_c0_seq1	163	2-490(+)	gi|133917263|emb|CAJ77391.1|	major chlorophyll a/b binding protein LHCb1.1 [Spinacia oleracea]	100%	GO:0009535;GO:0009523;GO:0018298;GO:0046872;GO:0009765;GO:0016021;GO:0016168;GO:0009522	_	_	_	_	_	_	K08912	LHCB1
comp14861_c0_seq2	352	108-1166(+)	gi|359473435|ref|XP_002265075.2|	PREDICTED: RING-H2 finger protein ATL46-like [Vitis vinifera]	76%	GO:0005524;GO:0004672;GO:0008270;GO:0016021;GO:0006468	_	_	_	_	_	_	None	_
comp20836_c0_seq1	231	95-787(+)	gi|75223179|sp|O80362.1|RK10_TOBAC	RecName: Full=50S ribosomal protein L10, chloroplastic; AltName: Full=CL10; Flags: Precursor chloroplast ribosomal protein L10 [Nicotiana	86%	GO:0009902;GO:0016556;GO:0009965;GO:0045893;GO:0006354;GO:0010207;GO:0003735;GO:0009941;GO:0019843;GO:0010027;GO:0030154;GO:0006364;GO:0035304;GO:0010103;GO:0006412;GO:0042793;GO:0022626;GO:0009570	59689.fgenesh2_kg.6__1307__AT5G13510.1	annotation not avaliable	87.28%	COG0244	_	_	K02864	RP-L10, rplJ
comp16824_c0_seq2	114	189-530(-)	gi|255565391|ref|XP_002523686.1|	snf1-kinase beta subunit, plants, putative [Ricinus communis]	84%	GO:0016310;GO:0016301	39946.BGIOSIBCE029658	Os09g0364900	81.08%	_	KOG1616	_	None	_
comp161683_c0_seq1	253	3-764(+)	gi|224055303|ref|XP_002298470.1|	predicted protein [Populus predicted protein [Populus trichocarpa]	85%	GO:0016788	_	_	_	_	_	_	K01114	plcC
comp15758_c0_seq1	205	61-675(-)	gi|242055207|ref|XP_002456749.1|	hypothetical protein SORBIDRAFT_03g041880 [Sorghum bicolor]	69%	_	_	_	_	_	_	_	None	_
comp19932_c0_seq2	473	154-1572(+)	gi|55297627|dbj|BAD69002.1|	unknown protein [Oryza sativa Japonica Group]	60%	_	_	_	_	_	_	_	None	_
comp13425_c0_seq1	368	2-1105(+)	gi|242038263|ref|XP_002466526.1|	hypothetical protein SORBIDRAFT_01g009330 [Sorghum bicolor]	58%	GO:0005634;GO:0005524;GO:0006355;GO:0016818;GO:0009536	_	_	_	_	_	_	None	_
comp21514_c0_seq1	832	3-2501(+)	gi|125553229|gb|EAY98938.1|	hypothetical protein OsI_20893 [Oryza sativa Indica Group]	79%	GO:0009536	39946.BGIOSIBCE019930	Os05g0551900	81.45%	_	KOG1990	_	None	_
comp23919_c0_seq2	505	1400-2914(+)	gi|297742501|emb|CBI34650.3|	unnamed protein product [Vitis vinifera]	87%	_	_	_	_	_	_	_	K01256	pepN
comp23798_c2_seq6	410	71-1300(-)	gi|226498400|ref|NP_001146659.1|	uncharacterized protein LOC100280259 [Zea mays]	83%	_	29760.GSVIVG00018160001	SubName: Full=Chromosome chr13 scaffold_17, whole genome shotgun sequence;	88.46%	COG0515	_	_	None	_
comp17772_c0_seq1	217	2-652(+)	gi|225445001|ref|XP_002279951.1|	PREDICTED: uncharacterized protein LOC100257820 [Vitis vinifera]	83%	_	_	_	_	_	_	_	None	_
comp23778_c0_seq10	226	973-1650(+)	gi|115486799|ref|NP_001068543.1|	Os11g0704300 [Oryza sativa Japonica Group]	85%	_	3694.gw1.I.1303.1	hypothetical protein	88.71%	COG0536	KOG1489	_	None	_
comp19130_c0_seq1	410	181-1410(-)	gi|225423755|ref|XP_002278958.1|	PREDICTED: photosystem II stability/assembly factor HCF136, chloroplastic [Vitis vinifera]	88%	GO:0009637;GO:0009902;GO:0045893;GO:0010218;GO:0010207;GO:0009941;GO:0016117;GO:0010114;GO:0010027;GO:0015995;GO:0030095;GO:0006364;GO:0035304;GO:0010304;GO:0006098;GO:0046686;GO:0009543;GO:0009533;GO:0042744;GO:0042793	29760.GSVIVG00030205001	SubName: Full=Chromosome chr1 scaffold_5, whole genome shotgun sequence;	96.53%	COG4447	KOG3511	_	None	_
comp16858_c0_seq1	296	3-890(-)	gi|255544638|ref|XP_002513380.1|	Nucleolar complex-associated protein, putative [Ricinus communis]	79%	_	_	_	_	_	_	_	K14834	NOC3
comp18411_c0_seq1	323	209-1180(+)	gi|255547277|ref|XP_002514696.1|	Heparanase-2, putative [Ricinus Heparanase-2, putative [Ricinus communis]	79%	GO:0016020;GO:0009505;GO:0016798	_	_	_	_	_	_	None	_
comp22377_c0_seq2	338	2-1015(-)	gi|225439183|ref|XP_002275127.1|	PREDICTED: dof zinc finger protein DOF5.2-like [Vitis vinifera]	64%	_	_	_	_	_	_	_	None	_
comp15449_c0_seq1	304	1-912(+)	gi|357145944|ref|XP_003573822.1|	PREDICTED: MORC family CW-type zinc finger protein 4-like [Brachypodium distachyon]	73%	GO:0005768;GO:0016310;GO:0005524;GO:0009626;GO:0016301;GO:0009816	_	_	_	_	_	_	None	_
comp24309_c0_seq1	870	194-2803(-)	gi|326508502|dbj|BAJ95773.1|	predicted protein [Hordeum vulgare subsp. vulgare]	60%	_	_	_	_	_	_	_	None	_
comp21698_c0_seq1	170	502-1014(+)	gi|356576519|ref|XP_003556378.1|	PREDICTED: casein kinase I isoform delta-like [Glycine max]	99%	_	_	_	_	_	_	_	K08960	CSNK1E
comp14887_c0_seq1	483	1-1449(+)	gi|90399053|emb|CAJ86102.1|	H0103C06.6 [Oryza sativa Indica hypothetical protein OsI_17903 [Oryza sativa Indica Group]	72%	GO:0046872	_	_	_	_	_	_	None	_
comp14333_c0_seq1	92	52-327(-)	gi|351725771|ref|NP_001237104.1|	cyclin-dependent kinases regulatory subunit [Glycine max]	99%	GO:0005634;GO:0000278;GO:0016538;GO:0042023;GO:0006661;GO:0045736;GO:0005737;GO:0010440;GO:0004693;GO:0005515;GO:0051301	39946.BGIOSIBCE009661	Cyclin-dependent kinases regulatory subunit 1; Binds to the catalytic subunit of the cyclin [...]	98.63%	_	KOG3484	_	K02219	CKS1
comp16280_c0_seq2	321	127-1089(+)	gi|225445652|ref|XP_002265472.1|	PREDICTED: proteasomal ubiquitin receptor ADRM1 [Vitis vinifera]	77%	GO:0005634;GO:0005737	29760.GSVIVG00017007001	SubName: Full=Chromosome chr11 scaffold_14, whole genome shotgun sequence;	81.54%	_	KOG3037	_	None	_
comp20277_c0_seq1	373	132-1250(+)	gi|357162637|ref|XP_003579473.1|	PREDICTED: dihydroorotate dehydrogenase (quinone), mitochondrial-like [Brachypodium distachyon]	89%	GO:0016020;GO:0006222;GO:0004158;GO:0006207;GO:0005739;GO:0055114	_	_	_	_	_	_	K00254	DHODH
comp20482_c0_seq1	178	1-534(+)	gi|239985557|ref|NP_001152588.1|	mitochondrial import inner membrane translocase subunit TIM16 [Zea mays]	89%	GO:0005634;GO:0006626;GO:0005829;GO:0031072;GO:0005739	_	_	_	_	_	_	None	_
comp21548_c0_seq1	385	2-1156(+)	gi|255554154|ref|XP_002518117.1|	conserved hypothetical protein [Ricinus communis]	65%	GO:0005515;GO:0044434;GO:0009295	_	_	_	_	_	_	None	_
comp23387_c0_seq1	650	431-2380(-)	gi|359491073|ref|XP_002276849.2|	PREDICTED: uncharacterized protein LOC100243361 [Vitis vinifera]	85%	_	3694.fgenesh4_pg.C_LG_XV000597	quinolinate synthetase A	90.84%	COG0379;COG2166	_	_	K03517	nadA
comp393509_c0_seq1	117	78-428(-)	gi|40850565|gb|AAR95997.1|	hypothetical protein kinase [Musa acuminata]	75%	_	_	_	_	_	_	_	None	_
comp23507_c0_seq1	352	256-1311(+)	gi|9758472|dbj|BAB09001.1|	disease resistance protein kinase Pto-like protein [Arabidopsis thaliana]	68%	_	29760.GSVIVG00030852001	SubName: Full=Chromosome undetermined scaffold_52, whole genome shotgun sequence;	76.00%	COG0515	_	_	None	_
comp23204_c0_seq12	87	1097-1357(-)	gi|357514681|ref|XP_003627629.1|	Signal recognition 54 kDa protein [Medicago truncatula]	93%	_	_	_	_	_	_	_	K03110	ftsY
comp18594_c0_seq1	117	202-552(+)	gi|357129314|ref|XP_003566309.1|	PREDICTED: uncharacterized protein LOC100844259 [Brachypodium distachyon]	85%	_	3694.estExt_Genewise1_v1.C_1550178	SubName: Full=Putative uncharacterized protein;	75.45%	_	_	NOG283149	None	_
comp333805_c0_seq1	151	1-456(+)	gi|296083564|emb|CBI23556.3|	unnamed protein product [Vitis vinifera]	70%	_	_	_	_	_	_	_	None	_
comp23520_c0_seq7	456	204-1571(+)	gi|297597891|ref|NP_001044672.2|	Os01g0825800 [Oryza sativa Japonica Group]	76%	_	29760.GSVIVG00029394001	SubName: Full=Chromosome chr13 scaffold_48, whole genome shotgun sequence;	75.93%	COG0814	KOG1305	_	None	_
comp19751_c0_seq1	234	249-950(-)	_	_	_	_	_	_	_	_	_	_	None	_
comp19843_c0_seq1	142	272-697(+)	gi|125536127|gb|EAY82615.1|	hypothetical protein OsI_37836 [Oryza sativa Indica Group]	67%	_	39946.BGIOSIBCE036092	Os12g0223300	75.86%	COG5274	KOG0537	_	None	_
comp15025_c0_seq1	240	146-865(+)	gi|225438783|ref|XP_002283079.1|	PREDICTED: CBS domain-containing protein CBSX1, chloroplastic-like [Vitis vinifera]	84%	GO:0009570;GO:0045454	29760.GSVIVG00019540001	SubName: Full=Chromosome chr7 scaffold_20, whole genome shotgun sequence;	85.91%	COG0517	_	_	None	_
comp21560_c0_seq2	181	2-544(+)	gi|326521740|dbj|BAK00446.1|	predicted protein [Hordeum vulgare subsp. vulgare]	89%	GO:0005634;GO:0000502;GO:0009062	_	_	_	_	_	_	K11877	PSMG3, PAC3
comp20359_c0_seq2	428	425-1711(+)	gi|359485813|ref|XP_003633340.1|	PREDICTED: pentatricopeptide repeat-containing protein At2g29760, chloroplastic-like [Vitis vinifera]	79%	_	_	_	_	_	_	_	None	_
comp169905_c0_seq1	115	72-416(-)	_	_	_	_	_	_	_	_	_	_	None	_
comp16120_c0_seq1	231	234-929(+)	gi|218197912|gb|EEC80339.1|	hypothetical protein OsI_22408 [Oryza sativa Indica Group]	55%	GO:0003677;GO:0016585;GO:0005524;GO:0009616;GO:0009909;GO:0016567;GO:0004386;GO:0050826;GO:0009640;GO:0010267;GO:0010228;GO:0010182;GO:0000911;GO:0003682;GO:0005829;GO:0043044;GO:0016887;GO:0009611;GO:0000226;GO:0006342;GO:0035196;GO:0009845;GO:0007267;GO:0010199;GO:0006306;GO:0009933;GO:0019915;GO:0010162;GO:0009793	_	_	_	_	_	_	None	_
comp21536_c0_seq2	474	396-1817(-)	gi|224089068|ref|XP_002308622.1|	predicted protein [Populus predicted protein [Populus trichocarpa]	75%	GO:0003676	_	_	_	_	_	_	None	_
comp17670_c0_seq2	362	111-1196(-)	gi|255576527|ref|XP_002529155.1|	DNA binding protein, putative [Ricinus communis]	56%	_	39947.LOC_Os02g22020.1	MYB family transcription factor, putative, expressed	86.36%	_	KOG1601	_	None	_
comp7333_c0_seq1	325	245-1219(+)	gi|225464152|ref|XP_002266399.1|	PREDICTED: diphosphomevalonate decarboxylase [Vitis vinifera]	89%	_	_	_	_	_	_	_	K01597	E4.1.1.33, mvaD
comp23546_c0_seq4	376	113-1240(+)	gi|242077056|ref|XP_002448464.1|	hypothetical protein SORBIDRAFT_06g027550 [Sorghum bicolor]	91%	_	_	_	_	_	_	_	None	_
comp14383_c0_seq1	240	120-839(-)	gi|226532684|ref|NP_001149241.1|	ids4-like protein [Zea mays]	76%	GO:0045892;GO:0006817;GO:0005634;GO:0019375;GO:0080040;GO:0070417	39946.BGIOSIBCE011499	Os03g0406100	79.59%	COG5036	_	_	None	_
comp5328_c0_seq1	141	1-423(-)	_	_	_	_	_	_	_	_	_	_	None	_
comp22655_c0_seq4	193	49-627(+)	gi|194699074|gb|ACF83621.1|	unknown [Zea mays]	72%	_	_	_	_	_	_	_	None	_
comp6518_c0_seq1	68	169-372(-)	_	_	_	_	_	_	_	_	_	_	None	_
comp24126_c1_seq3	373	235-1353(+)	gi|242050184|ref|XP_002462836.1|	hypothetical protein SORBIDRAFT_02g032810 [Sorghum bicolor]	62%	_	_	_	_	_	_	_	None	_
comp23927_c0_seq2	956	290-3157(-)	gi|255537884|ref|XP_002510007.1|	Receptor protein kinase CLAVATA1 precursor, putative [Ricinus communis]	72%	_	29760.GSVIVG00038540001	SubName: Full=Chromosome chr3 scaffold_95, whole genome shotgun sequence;	75.00%	COG0515	_	_	None	_
comp15386_c0_seq1	119	369-725(+)	gi|357159105|ref|XP_003578340.1|	PREDICTED: dihydroflavonol-4-reductase-like [Brachypodium distachyon]	73%	GO:0005488	_	_	_	_	_	_	None	_
comp17879_c0_seq1	460	136-1515(-)	gi|255560950|ref|XP_002521488.1|	tRNA-pseudouridine synthase, putative [Ricinus communis]	80%	GO:0006396;GO:0003723;GO:0005739;GO:0001522;GO:0009982	29760.GSVIVG00020642001	SubName: Full=Chromosome chr14 scaffold_21, whole genome shotgun sequence;	93.52%	COG0130	KOG2529	_	K03177	truB, PUS4, TRUB1
comp11340_c0_seq1	107	45-368(+)	gi|297742246|emb|CBI34395.3|	unnamed protein product [Vitis vinifera]	57%	GO:0006486;GO:0000166;GO:0005829	_	_	_	_	_	_	None	_
comp5067_c0_seq1	218	190-843(+)	gi|225449603|ref|XP_002284071.1|	PREDICTED: ras-related protein RABE1c [Vitis vinifera]	96%	_	29760.GSVIVG00018533001	SubName: Full=Chromosome chr13 scaffold_17, whole genome shotgun sequence;	97.50%	COG1100	KOG0078	_	K07901	RAB8A, MEL
comp6541_c0_seq1	101	97-402(+)	gi|224098962|ref|XP_002311335.1|	predicted protein [Populus unknown [Populus trichocarpa]	93%	_	_	_	_	_	_	_	K06630	YWHA
comp18626_c0_seq2	156	2-469(+)	_	_	_	_	_	_	_	_	_	_	None	_
comp23614_c0_seq1	471	845-2260(+)	gi|296086486|emb|CBI32075.3|	unnamed protein product [Vitis vinifera]	74%	_	_	_	_	_	_	_	None	_
comp22073_c0_seq2	513	2-1540(+)	gi|255580451|ref|XP_002531051.1|	conserved hypothetical protein [Ricinus communis]	83%	_	_	_	_	_	_	_	None	_
comp20594_c0_seq4	126	99-479(+)	gi|326522923|dbj|BAJ88507.1|	predicted protein [Hordeum vulgare subsp. vulgare]	76%	GO:0003949;GO:0000105;GO:0009507	_	_	_	_	_	_	K01814	E5.3.1.16, hisA
comp24358_c0_seq4	482	3-1448(+)	gi|359491523|ref|XP_002278967.2|	PREDICTED: uncharacterized protein LOC100262718 [Vitis vinifera]	70%	_	_	_	_	_	_	_	K00120	E1.1.-.-
comp14982_c0_seq2	466	2-1402(+)	gi|115452995|ref|NP_001050098.1|	Os03g0347300 [Oryza sativa Japonica Group]	68%	_	_	_	_	_	_	_	None	_
comp19269_c0_seq1	538	2-1615(+)	gi|125550352|gb|EAY96174.1|	hypothetical protein OsI_18058 [Oryza sativa Indica Group]	83%	GO:0001735;GO:0009738;GO:0030327;GO:0055114;GO:0005773;GO:0030328;GO:0045338;GO:0005886	_	_	_	_	_	_	K05906	PCYOX1, FCLY
comp13873_c1_seq1	213	2-643(+)	gi|326529613|dbj|BAK04753.1|	predicted protein [Hordeum vulgare subsp. vulgare]	63%	_	_	_	_	_	_	_	None	_
comp13867_c0_seq1	189	1-570(+)	gi|224144852|ref|XP_002325438.1|	cationic amino acid transporter [Populus trichocarpa]	88%	GO:0009705;GO:0016021;GO:0003333;GO:0005739;GO:0005886;GO:0015171	_	_	_	_	_	_	None	_
comp20718_c0_seq4	83	61-309(+)	_	_	_	_	_	_	_	_	_	_	None	_
comp23055_c0_seq9	260	197-979(+)	gi|224136622|ref|XP_002322375.1|	predicted protein [Populus predicted protein [Populus trichocarpa]	87%	_	_	_	_	_	_	_	K07393	ECM4
comp17884_c0_seq1	266	2-802(+)	_	_	_	_	_	_	_	_	_	_	None	_
comp14350_c0_seq2	192	3-578(-)	gi|255560229|ref|XP_002521132.1|	Serine/threonine-protein kinase PBS1, putative [Ricinus communis]	77%	GO:0009855;GO:0005524;GO:0009506;GO:0006468;GO:0010075;GO:0010014;GO:0007169;GO:0004674;GO:0005886;GO:0009944	3702.AT3G24660.1-P	TMKL1 (transmembrane kinase-like 1); ATP binding / kinase/ protein serine/threonine kinase; [...]	78.90%	_	KOG0619	_	None	_
comp20135_c0_seq1	227	193-873(+)	gi|225447474|ref|XP_002264182.1|	PREDICTED: protein transport protein SFT2 [Vitis vinifera]	89%	GO:0005768;GO:0005794;GO:0016021;GO:0005802;GO:0006891;GO:0006944	29760.GSVIVG00029058001	SubName: Full=Chromosome chr12 scaffold_47, whole genome shotgun sequence;	92.08%	COG5102	KOG2887	_	None	_
comp12819_c0_seq1	133	205-606(+)	gi|225447266|ref|XP_002279062.1|	PREDICTED: probable galacturonosyltransferase 10 [Vitis vinifera]	66%	GO:0005768;GO:0016757;GO:0005794;GO:0005802	_	_	_	_	_	_	K13648	GAUT
comp13240_c0_seq1	400	2-1204(+)	gi|255571909|ref|XP_002526897.1|	ATP binding protein, putative [Ricinus communis]	62%	_	_	_	_	_	_	_	None	_
comp19308_c0_seq1	358	1-1074(+)	gi|255568557|ref|XP_002525252.1|	Peroxidase 73 precursor, putative [Ricinus communis]	84%	GO:0006979;GO:0046872;GO:0020037;GO:0004601;GO:0009651;GO:0055114;GO:0005737	3694.eugene3.00030584	hypothetical protein	81.52%	_	_	NOG230375	K00430	E1.11.1.7
comp109337_c0_seq1	103	2-310(-)	gi|255546923|ref|XP_002514519.1|	Phospholipid-transporting ATPase, putative [Ricinus communis]	83%	GO:0000287;GO:0005524;GO:0015662;GO:0006812;GO:0015914;GO:0016021;GO:0009941;GO:0004012;GO:0005886	_	_	_	_	_	_	K01530	E3.6.3.1
comp333239_c0_seq1	119	2-358(-)	_	_	_	_	_	_	_	_	_	_	None	_
comp535564_c0_seq1	116	3-353(+)	gi|350537661|ref|NP_001234303.1|	beta-galactosidase precursor [Solanum lycopersicum]	91%	_	_	_	_	_	_	_	None	_
comp154879_c0_seq1	277	72-905(+)	gi|224127496|ref|XP_002329292.1|	predicted protein [Populus predicted protein [Populus trichocarpa]	59%	_	_	_	_	_	_	_	None	_
comp10549_c0_seq1	195	2-586(+)	gi|115460344|ref|NP_001053772.1|	Os04g0602400 [Oryza sativa Japonica Group]	85%	GO:0015768;GO:0000023;GO:0007154;GO:0009624;GO:0005363;GO:0009629;GO:0009706;GO:0007275;GO:0016021;GO:0005983	_	_	_	_	_	_	None	_
comp22778_c0_seq1	556	380-2047(-)	gi|115464797|ref|NP_001055998.1|	Os05g0508800 [Oryza sativa Japonica Group]	81%	_	_	_	_	_	_	_	None	_
comp21491_c0_seq1	339	325-1341(+)	gi|359496884|ref|XP_002272588.2|	PREDICTED: uncharacterized protein LOC100248144 [Vitis vinifera]	66%	_	39946.BGIOSIBCE029379	Os09g0299200	94.55%	_	KOG1601	_	None	_
comp21863_c0_seq3	148	201-644(-)	gi|242035497|ref|XP_002465143.1|	hypothetical protein SORBIDRAFT_01g032740 [Sorghum bicolor]	73%	_	_	_	_	_	_	_	None	_
comp16348_c0_seq1	1707	227-5347(+)	gi|225434540|ref|XP_002276855.1|	PREDICTED: clathrin heavy chain 2 [Vitis vinifera]	97%	GO:0006886;GO:0030132;GO:0030130;GO:0005198;GO:0016192	3694.eugene3.00101807	hypothetical protein	97.16%	_	KOG0985	_	K04646	CLTC
comp14611_c0_seq1	672	480-2498(+)	gi|356528869|ref|XP_003533020.1|	PREDICTED: uncharacterized protein At1g51745-like [Glycine max]	79%	_	_	_	_	_	_	_	None	_
comp5403_c0_seq1	129	2-388(-)	gi|297729077|ref|NP_001176902.1|	Os12g0277400 [Oryza sativa Japonica Group]	91%	_	_	_	_	_	_	_	None	_
comp21691_c0_seq1	308	197-1120(+)	gi|374671175|gb|AEZ56253.1|	phosphatidate phosphatase [Jatropha curcas]	83%	_	59689.fgenesh1_pm.C_scaffold_1001283	annotation not avaliable	81.66%	COG0671	KOG3030	_	None	_
comp21670_c0_seq1	810	88-2517(+)	gi|242063876|ref|XP_002453227.1|	hypothetical protein SORBIDRAFT_04g001940 [Sorghum bicolor]	69%	_	_	_	_	_	_	_	None	_
comp4285_c0_seq1	74	193-417(+)	_	_	_	_	_	_	_	_	_	_	None	_
comp23487_c0_seq2	442	195-1520(-)	gi|224136328|ref|XP_002322302.1|	predicted protein [Populus predicted protein [Populus trichocarpa]	86%	_	_	_	_	_	_	_	K03107	SRP68
comp22931_c0_seq1	668	3-2006(+)	gi|115465121|ref|NP_001056160.1|	Os05g0535900 [Oryza sativa Japonica Group]	58%	_	_	_	_	_	_	_	None	_
comp22322_c0_seq6	469	3-1409(+)	gi|225434137|ref|XP_002274786.1|	PREDICTED: ion channel CASTOR-like [Vitis vinifera]	89%	_	_	_	_	_	_	_	None	_
comp12788_c0_seq1	206	249-866(-)	gi|194702832|gb|ACF85500.1|	unknown [Zea mays]	69%	_	_	_	_	_	_	_	None	_
comp202471_c0_seq1	202	2-610(+)	gi|224141823|ref|XP_002324261.1|	predicted protein [Populus predicted protein [Populus trichocarpa]	73%	GO:0009536	_	_	_	_	_	_	None	_
comp16693_c0_seq1	310	2-934(+)	gi|147846228|emb|CAN81660.1|	hypothetical protein VITISV_006043 [Vitis vinifera]	57%	_	_	_	_	_	_	_	None	_
comp9409_c0_seq1	216	119-769(+)	gi|297745909|emb|CBI15965.3|	unnamed protein product [Vitis vinifera]	86%	_	_	_	_	_	_	_	None	_
comp123177_c0_seq1	194	3-587(+)	gi|147780534|emb|CAN69127.1|	hypothetical protein VITISV_008196 [Vitis vinifera]	82%	GO:0005886;GO:0009723;GO:0016049	_	_	_	_	_	_	None	_
comp17761_c0_seq1	239	2-721(+)	gi|33521214|gb|AAQ21369.1|	beta-galactosidase [Sandersonia aurantiaca]	87%	GO:0048046;GO:0030246;GO:0043169;GO:0009505;GO:0004565;GO:0005975;GO:0016023	_	_	_	_	_	_	None	_
comp18226_c0_seq1	307	3-923(+)	gi|224145217|ref|XP_002325567.1|	predicted protein [Populus predicted protein [Populus trichocarpa]	88%	GO:0016020	_	_	_	_	_	_	None	_
comp17255_c0_seq1	302	133-1038(-)	gi|357164144|ref|XP_003579963.1|	PREDICTED: gibberellin 3-beta-dioxygenase 4-like [Brachypodium distachyon]	66%	GO:0051213	_	_	_	_	_	_	None	_
comp236029_c0_seq1	170	2-511(-)	gi|15241418|ref|NP_199943.1|	splicing factor 1 [Arabidopsis splicing factor 1 [Arabidopsis thaliana]	80%	_	_	_	_	_	_	_	K13095	SF1
comp19529_c0_seq1	319	107-1063(-)	gi|326492193|dbj|BAJ98321.1|	predicted protein [Hordeum vulgare subsp. vulgare]	79%	GO:0016787;GO:0008152;GO:0009941;GO:0009570	15368.BRADI3G38780.1	annotation not avaliable	88.21%	COG0637	KOG2914	_	None	_
comp22970_c2_seq1	496	3-1490(-)	gi|225459219|ref|XP_002284058.1|	PREDICTED: DUF246 domain-containing protein At1g04910-like [Vitis vinifera]	80%	_	_	_	_	_	_	_	None	_
comp22670_c0_seq1	494	1008-2492(+)	gi|297828263|ref|XP_002882014.1|	forkhead-associated domain-containing protein [Arabidopsis lyrata subsp. lyrata]	60%	_	_	_	_	_	_	_	None	_
comp12954_c0_seq1	140	1-423(+)	gi|242050878|ref|XP_002463183.1|	hypothetical protein SORBIDRAFT_02g039300 [Sorghum bicolor]	58%	_	_	_	_	_	_	_	K09286	EREBP
comp23167_c0_seq1	600	180-1979(+)	gi|359488350|ref|XP_002279064.2|	PREDICTED: ATP-dependent zinc metalloprotease FtsH-like [Vitis vinifera]	89%	_	39947.LOC_Os04g39190.1	cell division protease ftsH homolog 4, putative, expressed	89.15%	COG0465	KOG0731	_	None	_
comp21866_c0_seq4	115	1-345(+)	gi|215433374|gb|ACJ66653.1|	unknown protein pCav6 [Musa acuminata AAA Group]	87%	_	_	_	_	_	_	_	K14207	SLC38A2, SNAT2
comp21107_c0_seq2	394	1-1182(+)	gi|242076554|ref|XP_002448213.1|	hypothetical protein SORBIDRAFT_06g023200 [Sorghum bicolor]	74%	GO:0016020;GO:0006810;GO:0005739	_	_	_	_	_	_	None	_
comp11301_c0_seq3	167	144-644(+)	gi|225463540|ref|XP_002265968.1|	PREDICTED: regulator of ribonuclease-like protein 3 [Vitis vinifera]	91%	GO:0008168;GO:0051252;GO:0032259;GO:0005737;GO:0008428	3702.AT5G56260.1-P	dimethylmenaquinone methyltransferase family protein; dimethylmenaquinone methyltransferase [...]	90.32%	COG0684	_	_	K02553	rraA, menG
comp6694_c0_seq1	169	3-512(+)	gi|326497435|dbj|BAK05807.1|	predicted protein [Hordeum vulgare subsp. vulgare]	82%	_	_	_	_	_	_	_	K03141	TFIIH1, GTF2H1, TFB1
comp18629_c0_seq2	228	256-939(-)	gi|225441076|ref|XP_002264435.1|	PREDICTED: probable FKBP-type peptidyl-prolyl cis-trans isomerase 1, chloroplastic isoform 1 [Vitis vinifera]	92%	GO:0006457;GO:0005634;GO:0009535;GO:0003755;GO:0009543;GO:0005528;GO:0000413;GO:0042631	29760.GSVIVG00000552001	RecName: Full=Peptidyl-prolyl cis-trans isomerase; EC=5.2.1.8;	96.67%	COG0545	KOG0552	_	None	_
comp12789_c0_seq1	347	481-1524(+)	gi|297598011|ref|NP_001044899.2|	Os01g0865600 [Oryza sativa Japonica Group]	71%	GO:0005634;GO:0005739	_	_	_	_	_	_	None	_
comp10741_c0_seq3	720	560-2719(-)	gi|225441834|ref|XP_002284060.1|	PREDICTED: uncharacterized protein LOC100264133 [Vitis vinifera]	79%	_	_	_	_	_	_	_	None	_
comp5844_c0_seq1	177	2-535(+)	gi|356526185|ref|XP_003531700.1|	PREDICTED: (6-4)DNA photolyase-like [Glycine max]	80%	_	_	_	_	_	_	_	K02295	CRY
comp390548_c0_seq1	121	1-366(+)	gi|21743075|emb|CAD41180.1|	OSJNBb0002J11.4 [Oryza sativa Japonica Group]	81%	_	_	_	_	_	_	_	None	_
comp13449_c0_seq1	218	82-738(+)	gi|115440803|ref|NP_001044681.1|	Os01g0827500 [Oryza sativa Japonica Group]	70%	_	_	_	_	_	_	_	None	_
comp658260_c0_seq1	120	2-361(-)	gi|359494312|ref|XP_002268896.2|	PREDICTED: E3 ubiquitin-protein ligase UPL1-like [Vitis vinifera]	81%	_	_	_	_	_	_	_	K10592	HUWE1, MULE, ARF-BP1
comp7858_c0_seq1	149	74-523(+)	gi|147810260|emb|CAN73526.1|	hypothetical protein VITISV_027513 [Vitis vinifera]	66%	_	_	_	_	_	_	_	None	_
comp22167_c0_seq1	271	281-1093(-)	gi|225459316|ref|XP_002285794.1|	PREDICTED: uncharacterized protein LOC100243776 [Vitis vinifera]	76%	_	29760.GSVIVG00015240001	SubName: Full=Chromosome chr18 scaffold_1, whole genome shotgun sequence;	100.00%	COG0724	KOG4207	_	K12891	SFRS2
comp15852_c0_seq1	269	1-810(+)	gi|62734194|gb|AAX96303.1|	Similar to probable ATP-dependent RNA helicase - fission yeast (Schizosaccharomyces pombe) [Oryza sativa Japonica Group]	53%	GO:0004386;GO:0003676	_	_	_	_	_	_	K10896	FANCM
comp24055_c0_seq1	1611	504-5336(-)	gi|147821931|emb|CAN70427.1|	hypothetical protein VITISV_004537 [Vitis vinifera]	52%	_	_	_	_	_	_	_	None	_
comp23630_c0_seq3	527	153-1733(-)	gi|255548564|ref|XP_002515338.1|	ring finger protein, putative [Ricinus communis]	65%	_	_	_	_	_	_	_	None	_
comp17417_c1_seq1	316	138-1085(+)	gi|357467737|ref|XP_003604153.1|	hypothetical protein MTR_4g006030 [Medicago truncatula]	76%	_	_	_	_	_	_	_	None	_
comp23046_c0_seq1	640	209-2128(+)	gi|225441549|ref|XP_002281113.1|	PREDICTED: DEAD-box ATP-dependent RNA helicase 37-like [Vitis vinifera]	84%	_	29760.GSVIVG00024762001	SubName: Full=Chromosome chr6 scaffold_3, whole genome shotgun sequence;	90.49%	COG0513	KOG0335	_	K11594	DDX3X, bel
comp22775_c0_seq1	270	50-859(+)	gi|255553915|ref|XP_002517998.1|	protein binding protein, putative [Ricinus communis]	65%	_	_	_	_	_	_	_	None	_
comp14406_c0_seq1	221	119-781(+)	gi|359806049|ref|NP_001241434.1|	uncharacterized protein LOC100804314 [Glycine max]	91%	GO:0006406;GO:0009733;GO:0005783;GO:0072661;GO:0019898;GO:0009909;GO:0016570;GO:0005515;GO:0005829;GO:0016021;GO:0005886;GO:0010498;GO:0009507;GO:0031965;GO:0009504;GO:0009506;GO:0006094;GO:0010074;GO:0009920;GO:0005768;GO:0005774;GO:0006606;GO:0007010;GO:0005525;GO:0006888;GO:0048449	3694.estExt_fgenesh4_pm.C_LG_III0602	hypothetical protein	87.88%	COG5143	KOG0859	_	K08515	VAMP7
comp24232_c1_seq1	372	270-1385(-)	gi|242053811|ref|XP_002456051.1|	hypothetical protein SORBIDRAFT_03g029570 [Sorghum bicolor]	92%	_	4558.Sb03g029570.1	hypothetical protein	94.08%	COG0039	KOG1494	_	K00026	MDH2
comp22558_c0_seq2	211	187-819(+)	gi|242070809|ref|XP_002450681.1|	hypothetical protein SORBIDRAFT_05g010020 [Sorghum bicolor]	91%	_	_	_	_	_	_	_	None	_
comp20202_c0_seq6	175	693-1217(-)	gi|297841517|ref|XP_002888640.1|	oxidoreductase [Arabidopsis lyrata subsp. lyrata]	87%	GO:0016706;GO:0005506;GO:0009536;GO:0055114;GO:0031418	4558.Sb01g041530.1	hypothetical protein	82.56%	_	KOG4459	_	None	_
comp14839_c0_seq2	346	1-1038(-)	gi|297745549|emb|CBI40714.3|	unnamed protein product [Vitis vinifera]	94%	GO:0048046;GO:0005777;GO:0055114;GO:0045454;GO:0009970;GO:0004096;GO:0009648;GO:0009941;GO:0005739;GO:0005886;GO:0016036;GO:0020037;GO:0009409;GO:0008219;GO:0050897;GO:0009737;GO:0005773;GO:0046686;GO:0006995;GO:0005618;GO:0042744;GO:0010319;GO:0022626;GO:0009570	_	_	_	_	_	_	K03781	katE, CAT
comp8479_c0_seq1	439	77-1393(-)	gi|147818144|emb|CAN60407.1|	hypothetical protein VITISV_008798 [Vitis vinifera]	65%	_	_	_	_	_	_	_	None	_
comp9680_c0_seq1	168	1-504(-)	gi|357492809|ref|XP_003616693.1|	CCP [Medicago truncatula]	74%	_	_	_	_	_	_	_	None	_
comp8878_c0_seq1	203	2-610(+)	gi|225434871|ref|XP_002280683.1|	PREDICTED: pentatricopeptide repeat-containing protein At5g59600-like [Vitis vinifera]	76%	_	_	_	_	_	_	_	None	_
comp24397_c0_seq6	303	2-910(+)	gi|356552073|ref|XP_003544395.1|	PREDICTED: probable pre-mRNA-splicing factor ATP-dependent RNA helicase-like [Glycine max]	97%	_	_	_	_	_	_	_	K12818	DHX8, PRP22
comp22606_c0_seq2	637	3-1913(+)	gi|225423470|ref|XP_002274151.1|	PREDICTED: pentatricopeptide repeat-containing protein At1g69290 [Vitis vinifera]	76%	_	_	_	_	_	_	_	None	_
comp21828_c0_seq7	233	2-700(+)	gi|218186902|gb|EEC69329.1|	hypothetical protein OsI_38431 [Oryza sativa Indica Group]	91%	_	_	_	_	_	_	_	None	_
comp281624_c0_seq1	133	1-402(+)	gi|357121068|ref|XP_003562244.1|	PREDICTED: uncharacterized protein LOC100841607 [Brachypodium distachyon]	65%	_	_	_	_	_	_	_	None	_
comp8391_c0_seq1	159	1-477(+)	gi|242074652|ref|XP_002447262.1|	hypothetical protein SORBIDRAFT_06g031520 [Sorghum bicolor]	69%	_	_	_	_	_	_	_	K15440	TAD1, ADAT1
comp8106_c0_seq1	192	2-577(+)	gi|224117456|ref|XP_002331717.1|	predicted protein [Populus predicted protein [Populus trichocarpa]	59%	_	_	_	_	_	_	_	K03504	POLD3
comp24120_c0_seq1	1971	2-5914(+)	gi|338817657|sp|B9G2A8.1|BIG_ORYSJ	RecName: Full=Auxin transport protein BIG hypothetical protein OsJ_28507 [Oryza sativa Japonica Group]	85%	_	_	_	_	_	_	_	K10691	UBR4, ZUBR1
comp21405_c0_seq2	588	122-1885(-)	gi|115434472|ref|NP_001041994.1|	Os01g0142800 [Oryza sativa Japonica Group]	87%	GO:0042937;GO:0006807;GO:0042939;GO:0042938;GO:0016021;GO:0042936;GO:0009860;GO:0005886	39946.BGIOSIBCE000323	Os01g0142800	87.42%	COG3104	KOG1237	_	None	_
comp21245_c0_seq1	345	216-1250(+)	gi|255550079|ref|XP_002516090.1|	conserved hypothetical protein [Ricinus communis]	82%	GO:0015693;GO:0016020;GO:0015095	3702.AT5G11960.1-P	unknown protein; unknown protein; FUNCTIONS IN: molecular_function unknown; INVOLVED IN: bio [...]	83.43%	_	_	NOG237292	None	_
comp23893_c0_seq1	710	199-2328(+)	gi|225435800|ref|XP_002285750.1|	PREDICTED: uncharacterized protein LOC100253534 [Vitis vinifera]	73%	_	_	_	_	_	_	_	None	_
comp1775_c0_seq1	170	3-515(+)	gi|297597703|ref|NP_001044406.2|	Os01g0775100 [Oryza sativa Japonica Group]	67%	GO:0005634;GO:0006355;GO:0040007;GO:0003676	_	_	_	_	_	_	None	_
comp21264_c0_seq5	129	30-416(-)	_	_	_	_	_	_	_	_	_	_	None	_
comp23612_c0_seq1	251	2-754(+)	gi|332629593|dbj|BAK22528.1|	tau glutathione S-transferase [Allium cepa]	80%	_	3694.estExt_fgenesh4_pm.C_LG_XI0374	SubName: Full=Putative uncharacterized protein;	79.50%	COG0625	_	_	None	_
comp14063_c0_seq1	126	99-476(-)	gi|255582117|ref|XP_002531853.1|	60S ribosomal protein L34, putative [Ricinus communis]	69%	GO:0005622	3694.gw1.IV.30.1	hypothetical protein	75.82%	_	KOG4197	_	None	_
comp1309_c0_seq1	128	1-384(+)	_	_	_	_	_	_	_	_	_	_	None	_
comp17875_c0_seq1	318	190-1143(-)	gi|115466824|ref|NP_001057011.1|	Os06g0186600 [Oryza sativa Japonica Group]	79%	_	_	_	_	_	_	_	None	_
comp18153_c0_seq2	253	143-901(+)	gi|255549664|ref|XP_002515883.1|	rwd domain-containing protein, putative [Ricinus communis]	82%	_	39947.LOC_Os01g37770.1	RWD domain containing protein, expressed	85.37%	_	KOG4018	_	None	_
comp155645_c0_seq1	123	1-369(-)	gi|225452021|ref|XP_002280181.1|	PREDICTED: probable dolichyl pyrophosphate Man9GlcNAc2 alpha-1,3-glucosyltransferase [Vitis unnamed protein product [Vitis vini	71%	GO:0016020;GO:0016740	_	_	_	_	_	_	K03848	ALG6
comp24230_c0_seq2	383	3-1151(+)	gi|359494811|ref|XP_002271020.2|	PREDICTED: uncharacterized protein LOC100260014 [Vitis vinifera]	74%	_	29760.GSVIVG00011800001	SubName: Full=Chromosome undetermined scaffold_339, whole genome shotgun sequence;	80.00%	_	KOG1075	_	None	_
comp23542_c0_seq1	418	863-2116(+)	gi|326513590|dbj|BAJ87814.1|	predicted protein [Hordeum vulgare subsp. vulgare]	66%	_	_	_	_	_	_	_	None	_
comp20942_c0_seq1	297	157-1047(-)	gi|212722762|ref|NP_001131589.1|	uncharacterized protein LOC100192936 [Zea mays]	79%	GO:0006635;GO:0051750;GO:0005739;GO:0005777;GO:0004300	4558.Sb03g044410.1	hypothetical protein	77.78%	COG1024	KOG1681	_	K12663	ECH1
comp23870_c0_seq4	167	33-533(-)	_	_	_	_	_	_	_	_	_	_	None	_
comp17270_c0_seq1	143	3-431(+)	_	_	_	_	_	_	_	_	_	_	None	_
comp16907_c0_seq1	160	432-911(-)	gi|326489037|dbj|BAK01502.1|	predicted protein [Hordeum vulgare subsp. vulgare]	92%	GO:0009507	_	_	_	_	_	_	None	_
comp16890_c0_seq2	136	2-409(-)	gi|255546305|ref|XP_002514212.1|	transferase, transferring pentosyl groups, putative [Ricinus communis]	90%	GO:0005634;GO:0016763;GO:0008138;GO:0006470;GO:0006417	_	_	_	_	_	_	K15463	K15463, RIT1
comp9463_c0_seq1	122	77-442(-)	gi|296087911|emb|CBI35194.3|	unnamed protein product [Vitis vinifera]	88%	_	_	_	_	_	_	_	K11808	ADE2
comp15607_c0_seq1	238	939-1652(+)	gi|195637964|gb|ACG38450.1|	transaminase/ transferase, transferring nitrogenous groups [Zea mays]	92%	GO:0080130;GO:0009058;GO:0004069;GO:0030170	_	_	_	_	_	_	None	_
comp9499_c0_seq1	398	3-1199(+)	gi|356523924|ref|XP_003530584.1|	PREDICTED: L-type lectin-domain containing receptor kinase IX.1-like [Glycine max]	78%	_	29760.GSVIVG00004035001	SubName: Full=Chromosome undetermined scaffold_586, whole genome shotgun sequence;	87.36%	COG0515	KOG1187	_	None	_
comp18648_c0_seq1	392	371-1546(-)	gi|356576349|ref|XP_003556295.1|	PREDICTED: uncharacterized protein LOC100804010 [Glycine max]	80%	GO:0005982;GO:0019203;GO:0008138;GO:0006470;GO:0009507	39947.LOC_Os03g01750.1	dual specificity protein phosphatase, putative, expressed	77.73%	_	KOG1716	_	None	_
comp12804_c0_seq1	174	226-747(-)	gi|224142331|ref|XP_002324512.1|	predicted protein [Populus predicted protein [Populus trichocarpa]	88%	GO:0005783;GO:0080129;GO:0006511;GO:0016021;GO:0051788;GO:0009853;GO:0005886	3694.estExt_Genewise1_v1.C_LG_XVIII3040	hypothetical protein	87.86%	_	KOG3269	_	None	_
comp20806_c0_seq2	258	160-933(-)	gi|242074152|ref|XP_002447012.1|	hypothetical protein SORBIDRAFT_06g026860 [Sorghum bicolor]	82%	GO:0009058	_	_	_	_	_	_	K03843	ALG2
comp8297_c0_seq2	134	2-403(+)	gi|296088504|emb|CBI37495.3|	unnamed protein product [Vitis vinifera]	86%	_	_	_	_	_	_	_	None	_
comp19922_c0_seq1	103	175-483(-)	_	_	_	_	_	_	_	_	_	_	None	_
comp128973_c0_seq1	229	1-687(-)	gi|194705728|gb|ACF86948.1|	unknown [Zea mays]	70%	GO:0009536	_	_	_	_	_	_	None	_
comp8709_c0_seq1	141	3-425(-)	gi|147810961|emb|CAN59803.1|	hypothetical protein VITISV_038875 [Vitis vinifera]	98%	_	_	_	_	_	_	_	K07977	ARF
comp7831_c0_seq1	156	107-574(-)	gi|240254018|ref|NP_172074.6|	histone-lysine N-methyltransferase ATX2 [Arabidopsis thaliana]	88%	_	_	_	_	_	_	_	None	_
comp14355_c0_seq2	68	41-244(-)	gi|297735770|emb|CBI18457.3|	unnamed protein product [Vitis vinifera]	84%	GO:0007062;GO:0009790;GO:0009553	_	_	_	_	_	_	K11268	ESCO, ECO1
comp16742_c0_seq1	279	125-961(+)	gi|115445207|ref|NP_001046383.1|	Os02g0234800 [Oryza sativa Japonica Group]	88%	GO:0000398;GO:0005730;GO:0030529;GO:0009409;GO:0015030;GO:0009507;GO:0003676	39947.LOC_Os02g13990.1	U2 small nuclear ribonucleoprotein A, putative, expressed	90.64%	COG4886	KOG1644	_	K11092	SNRPA1
comp18993_c0_seq1	325	351-1325(-)	gi|255576552|ref|XP_002529167.1|	Coiled-coil domain-containing protein, putative [Ricinus communis]	86%	GO:0051297;GO:0070652;GO:0051225;GO:0005819;GO:0005737	_	_	_	_	_	_	None	_
comp22216_c0_seq6	149	631-1077(-)	gi|326512504|dbj|BAJ99607.1|	predicted protein [Hordeum vulgare subsp. vulgare]	76%	_	_	_	_	_	_	_	None	_
comp207344_c0_seq1	129	1-387(-)	_	_	_	_	_	_	_	_	_	_	None	_
comp22593_c0_seq2	396	259-1446(-)	gi|225460783|ref|XP_002274753.1|	PREDICTED: uncharacterized protein LOC100262283 [Vitis vinifera]	76%	_	_	_	_	_	_	_	None	_
comp23023_c1_seq6	73	195-413(-)	gi|195655477|gb|ACG47206.1|	hypothetical protein [Zea mays]	82%	_	_	_	_	_	_	_	None	_
comp24069_c0_seq10	646	1212-3149(+)	gi|378407336|gb|ADZ30930.4|	soluble starch synthase gene [Musa acuminata AAA Group]	78%	_	_	_	_	_	_	_	None	_
comp2204_c0_seq1	207	1-621(-)	gi|242064512|ref|XP_002453545.1|	hypothetical protein SORBIDRAFT_04g007750 [Sorghum bicolor]	64%	_	4558.Sb04g007750.1	hypothetical protein	89.47%	_	KOG1601	_	None	_
comp20877_c0_seq1	535	2-1606(-)	gi|15128407|dbj|BAB62593.1|	putative receptor-like protein kinase [Oryza sativa Japonica Group]	84%	GO:0005524;GO:0004672;GO:0006468	39946.BGIOSIBCE004079	Os01g0819100	88.66%	COG0515	KOG0619	_	None	_
comp7744_c0_seq1	279	1-837(+)	gi|356541103|ref|XP_003539022.1|	PREDICTED: ethylene-responsive transcription factor 5-like [Glycine max]	79%	_	_	_	_	_	_	_	K09286	EREBP
comp12844_c0_seq1	90	2-271(+)	_	_	_	_	_	_	_	_	_	_	None	_
comp12429_c0_seq1	206	1-618(+)	gi|357488939|ref|XP_003614757.1|	DIS3-like exonuclease [Medicago DIS3-like exonuclease [Medicago truncatula]	68%	GO:0003723;GO:0004540	_	_	_	_	_	_	None	_
comp12810_c0_seq1	90	44-313(-)	_	_	_	_	_	_	_	_	_	_	None	_
comp11345_c0_seq1	126	2-379(+)	_	_	_	_	_	_	_	_	_	_	None	_
comp15938_c0_seq1	122	80-445(+)	gi|313586499|gb|ADR71260.1|	60S ribosomal protein L31A [Hevea brasiliensis]	96%	GO:0005618;GO:0006412;GO:0022625;GO:0003735;GO:0005886;GO:0009507	29760.GSVIVG00008838001	SubName: Full=Chromosome chr13 scaffold_210, whole genome shotgun sequence;	97.25%	COG2097	KOG0893	_	K02910	RP-L31e, RPL31
comp24058_c0_seq1	73	614-832(-)	_	_	_	_	_	_	_	_	_	_	None	_
comp9716_c0_seq2	118	2-355(-)	gi|34395220|dbj|BAC83719.1|	hypothetical protein [Oryza sativa Japonica Group]	54%	_	_	_	_	_	_	_	K11490	NCAPH2
comp23910_c0_seq3	791	673-3045(+)	gi|359484460|ref|XP_002273836.2|	PREDICTED: conserved oligomeric Golgi complex subunit 3-like [Vitis vinifera]	87%	_	39947.LOC_Os08g34970.1	conserved oligomeric Golgi complex component 3, putative, expressed	86.58%	_	KOG2604	_	None	_
comp20722_c0_seq1	308	45-968(+)	gi|147846790|emb|CAN80627.1|	hypothetical protein VITISV_032619 [Vitis vinifera]	80%	GO:0009536	39946.BGIOSIBCE013191	Os03g0785200	79.25%	_	KOG1267	_	None	_
comp123969_c0_seq1	247	2-742(-)	gi|255536871|ref|XP_002509502.1|	conserved hypothetical protein [Ricinus communis]	85%	GO:0005739;GO:0005886;GO:0005773	_	_	_	_	_	_	None	_
comp6602_c0_seq1	55	1-165(-)	_	_	_	_	_	_	_	_	_	_	None	_
comp23378_c0_seq2	299	302-1198(-)	gi|225426090|ref|XP_002276602.1|	PREDICTED: uncharacterized protein LOC100255255 [Vitis vinifera]	84%	_	_	_	_	_	_	_	None	_
comp18070_c0_seq1	401	1-1203(-)	gi|115477547|ref|NP_001062369.1|	Os08g0538000 [Oryza sativa Japonica Group]	94%	GO:0004820;GO:0046686;GO:0005524;GO:0006426;GO:0005739	_	_	_	_	_	_	K01880	GARS, glyS1
comp21076_c0_seq4	495	1-1485(+)	gi|225456443|ref|XP_002280705.1|	PREDICTED: uncharacterized protein LOC100266395 [Vitis vinifera]	89%	_	_	_	_	_	_	_	None	_
comp8369_c0_seq1	104	37-348(-)	gi|357136703|ref|XP_003569943.1|	PREDICTED: sufE-like protein, chloroplastic-like isoform 1 [Brachypodium distachyon]	90%	_	15368.BRADI3G49670.1	annotation not avaliable	93.26%	COG0271	KOG2313	_	K05527	bolA
comp20798_c0_seq2	195	156-740(-)	gi|351722129|ref|NP_001237745.1|	uncharacterized protein LOC100527297 [Glycine max]	83%	GO:0009738;GO:0004602;GO:0055114;GO:0042542;GO:0042631	29760.GSVIVG00001920001	RecName: Full=Glutathione peroxidase;	87.90%	COG0386	KOG1651	_	K00432	E1.11.1.9
comp23061_c0_seq13	343	95-1123(-)	gi|242086188|ref|XP_002443519.1|	hypothetical protein SORBIDRAFT_08g020870 [Sorghum bicolor]	86%	_	4558.Sb08g020870.1	hypothetical protein	86.67%	COG0140;COG0139	KOG4311	_	K11755	hisIE
comp18575_c0_seq1	593	192-1970(-)	gi|115434720|ref|NP_001042118.1|	Os01g0166800 [Oryza sativa Japonica Group]	74%	GO:0007062;GO:0006260;GO:0043601;GO:0009941;GO:0006301	_	_	_	_	_	_	None	_
comp24058_c0_seq6	73	594-812(-)	_	_	_	_	_	_	_	_	_	_	None	_
comp18012_c0_seq1	357	2-1072(-)	gi|307136222|gb|ADN34059.1|	glucan endo-13-beta-glucosidase [Cucumis melo subsp. melo]	70%	GO:0004553;GO:0008152	_	_	_	_	_	_	None	_
comp20759_c0_seq1	953	191-3049(-)	gi|225455886|ref|XP_002275529.1|	PREDICTED: uncharacterized protein LOC100254135 isoform 1 [Vitis vinifera]	85%	GO:0009825;GO:0010235	4558.Sb03g025870.1	annotation not avaliable	88.89%	COG2319	KOG2127	_	None	_
comp20483_c0_seq1	580	1-1743(+)	gi|224066321|ref|XP_002302082.1|	predicted protein [Populus predicted protein [Populus trichocarpa]	51%	_	_	_	_	_	_	_	None	_
comp4072_c0_seq1	167	1-501(+)	gi|225438355|ref|XP_002273487.1|	PREDICTED: uncharacterized protein LOC100243998 [Vitis vinifera]	81%	_	_	_	_	_	_	_	None	_
comp21378_c0_seq2	259	141-917(-)	gi|359485125|ref|XP_002262877.2|	PREDICTED: uncharacterized protein LOC100240988 [Vitis vinifera]	54%	_	_	_	_	_	_	_	None	_
comp20141_c0_seq7	117	169-519(-)	gi|357137623|ref|XP_003570399.1|	PREDICTED: actin-related protein 2/3 complex subunit 1-like [Brachypodium distachyon]	77%	GO:0003779;GO:0030833;GO:0005856	_	_	_	_	_	_	K05757	ARPC1A_B
comp23076_c0_seq22	97	1-291(+)	gi|51854459|gb|AAU10838.1|	unknown protein [Oryza sativa Japonica Group]	71%	_	_	_	_	_	_	_	None	_
comp21110_c0_seq1	269	34-840(-)	gi|356498332|ref|XP_003518007.1|	PREDICTED: expansin-A1-like [Glycine max]	90%	GO:0016020;GO:0009505;GO:0009828;GO:0005576;GO:0010119;GO:0006949;GO:0010114	_	_	_	_	_	_	None	_
comp18752_c0_seq1	308	233-1156(-)	gi|255560858|ref|XP_002521442.1|	tRNA, putative [Ricinus tRNA, putative [Ricinus communis]	84%	GO:0005634;GO:0031515;GO:0030488;GO:0016429	29760.GSVIVG00020706001	SubName: Full=Chromosome chr14 scaffold_21, whole genome shotgun sequence;	89.54%	COG2519	KOG2915	_	K07442	TRM61, GCD14
comp13825_c0_seq1	185	119-676(+)	gi|225427981|ref|XP_002277548.1|	PREDICTED: pathogenesis-related protein 5 [Vitis vinifera]	72%	_	_	_	_	_	_	_	None	_
comp24390_c0_seq9	174	1-522(-)	gi|147838816|emb|CAN60570.1|	hypothetical protein VITISV_000227 [Vitis vinifera]	74%	_	_	_	_	_	_	_	K12619	XRN2, RAT1
comp19261_c0_seq1	534	253-1854(-)	gi|147859065|emb|CAN80416.1|	hypothetical protein VITISV_024541 [Vitis vinifera]	79%	GO:0009987;GO:0006829	_	_	_	_	_	_	None	_
comp15973_c0_seq1	454	1-1362(-)	gi|356540345|ref|XP_003538650.1|	PREDICTED: uncharacterized protein LOC100806639 [Glycine max]	63%	GO:0008270;GO:0003676	_	_	_	_	_	_	None	_
comp23204_c0_seq1	200	738-1337(-)	gi|225453710|ref|XP_002269433.1|	PREDICTED: cell division protein FtsY homolog, chloroplastic [Vitis vinifera]	94%	_	_	_	_	_	_	_	K03110	ftsY
comp12265_c0_seq1	264	168-959(-)	gi|115451203|ref|NP_001049202.1|	Os03g0186500 [Oryza sativa Japonica Group]	53%	_	_	_	_	_	_	_	None	_
comp18798_c0_seq1	262	282-1067(+)	gi|296086170|emb|CBI31611.3|	unnamed protein product [Vitis vinifera]	72%	GO:0016020	4558.Sb09g022330.1	hypothetical protein	78.21%	_	KOG3114	_	None	_
comp23385_c0_seq5	455	61-1425(+)	gi|225448877|ref|XP_002270302.1|	PREDICTED: uncharacterized protein LOC100249674 [Vitis vinifera]	77%	_	_	_	_	_	_	_	None	_
comp283497_c0_seq1	195	3-590(+)	gi|225426280|ref|XP_002265207.1|	PREDICTED: 3-oxoacyl-[acyl-carrier-protein]	88%	_	_	_	_	_	_	_	K09458	fabF
comp22990_c0_seq3	264	3-794(+)	gi|225463813|ref|XP_002271050.1|	PREDICTED: uncharacterized protein LOC100262808 [Vitis vinifera]	93%	_	_	_	_	_	_	_	None	_
comp21928_c0_seq1	267	1045-1845(+)	gi|308044511|ref|NP_001183579.1|	uncharacterized protein LOC100502172 [Zea mays]	70%	_	_	_	_	_	_	_	None	_
comp18037_c0_seq2	265	132-926(+)	gi|225453957|ref|XP_002274132.1|	PREDICTED: spindle and kinetochore-associated protein 1 homolog [Vitis vinifera]	71%	GO:0006261	_	_	_	_	_	_	None	_
comp135409_c0_seq1	183	1-552(+)	gi|115483434|ref|NP_001065387.1|	Os10g0561500 [Oryza sativa Japonica Group]	73%	_	_	_	_	_	_	_	None	_
comp15181_c0_seq1	299	1-900(+)	gi|356541874|ref|XP_003539397.1|	PREDICTED: uncharacterized protein LOC100814681 [Glycine max]	65%	_	_	_	_	_	_	_	None	_
comp24211_c1_seq2	335	506-1510(-)	gi|359494575|ref|XP_002267779.2|	PREDICTED: uncharacterized protein LOC100267869 [Vitis vinifera]	84%	_	_	_	_	_	_	_	K12617	PATL1, PAT1
comp17256_c0_seq1	265	3-797(+)	gi|357154921|ref|XP_003576947.1|	PREDICTED: uncharacterized protein LOC100822893 [Brachypodium distachyon]	64%	_	_	_	_	_	_	_	None	_
comp7737_c0_seq1	153	3-464(+)	gi|255553558|ref|XP_002517820.1|	carboxy-lyase, putative [Ricinus communis]	92%	_	_	_	_	_	_	_	K06966	K06966
comp20221_c0_seq5	56	258-428(+)	_	_	_	_	_	_	_	_	_	_	None	_
comp19372_c0_seq2	247	1-741(-)	gi|255546931|ref|XP_002514523.1|	catalytic, putative [Ricinus catalytic, putative [Ricinus communis]	95%	GO:0046872;GO:0008081;GO:0008152;GO:0009507	39946.BGIOSIBCE002931	Os01g0641100	94.57%	COG1896	_	_	K07023	K07023
comp24326_c0_seq18	576	1484-3211(-)	gi|60099458|dbj|BAD89968.1|	phototropin [Phaseolus vulgaris]	81%	_	15368.BRADI5G07360.3	annotation not avaliable	90.65%	COG2202	KOG0498	_	None	_
comp107968_c0_seq1	205	139-756(+)	gi|356529089|ref|XP_003533129.1|	PREDICTED: F-box protein At5g49610-like [Glycine max]	75%	_	_	_	_	_	_	_	None	_
comp17830_c0_seq1	406	1-1218(-)	gi|356496036|ref|XP_003516876.1|	PREDICTED: eukaryotic translation initiation factor 4G-like [Glycine max]	53%	_	_	_	_	_	_	_	K03260	EIF4G
comp23150_c0_seq1	469	192-1598(-)	gi|225443065|ref|XP_002272158.1|	PREDICTED: acetylornithine aminotransferase, mitochondrial [Vitis vinifera]	84%	_	29760.GSVIVG00033255001	SubName: Full=Chromosome chr9 scaffold_65, whole genome shotgun sequence;	87.13%	COG4992	KOG1401	_	K00818	E2.6.1.11, argD
comp143912_c0_seq1	107	255-575(-)	_	_	_	_	_	_	_	_	_	_	None	_
comp24374_c0_seq6	395	197-1384(+)	gi|384081121|dbj|BAM10996.1|	nuclear matrix constituent protein 1 [Allium cepa]	73%	_	_	_	_	_	_	_	None	_
comp21564_c0_seq1	465	248-1642(-)	gi|77549530|gb|ABA92327.1|	expressed protein [Oryza sativa Japonica Group]	73%	GO:0016023;GO:0009507	39946.BGIOSIBCE034023	Os11g0241900	77.51%	_	_	NOG241178	None	_
comp20185_c0_seq1	948	603-3446(-)	gi|326527431|dbj|BAK07990.1|	predicted protein [Hordeum vulgare subsp. vulgare]	66%	GO:0005739	_	_	_	_	_	_	None	_
comp14653_c0_seq1	176	58-585(-)	gi|357119161|ref|XP_003561314.1|	PREDICTED: non-specific lipid-transfer protein-like protein At2g13820-like [Brachypodium distachyon]	73%	GO:0016023	_	_	_	_	_	_	None	_
comp10496_c0_seq2	240	1-720(+)	gi|255547047|ref|XP_002514581.1|	o-linked n-acetylglucosamine transferase, ogt, putative [Ricinus communis]	79%	_	_	_	_	_	_	_	None	_
comp22371_c0_seq2	664	1161-3152(+)	gi|307136258|gb|ADN34086.1|	RNA-binding protein [Cucumis melo subsp. melo]	62%	_	_	_	_	_	_	_	None	_
comp20411_c0_seq2	166	78-575(-)	_	_	_	_	_	_	_	_	_	_	None	_
comp17394_c0_seq1	285	137-991(+)	gi|326505128|dbj|BAK02951.1|	predicted protein [Hordeum vulgare subsp. vulgare]	61%	_	_	_	_	_	_	_	None	_
comp18408_c0_seq1	243	228-956(+)	gi|297596207|ref|NP_001042189.2|	Os01g0178100 [Oryza sativa Japonica Group]	71%	_	_	_	_	_	_	_	None	_
comp24375_c0_seq4	662	1-1986(+)	gi|281203631|gb|EFA77828.1|	hypothetical protein PPL_09326 [Polysphondylium pallidum PN500]	43%	_	_	_	_	_	_	_	None	_
comp18248_c0_seq2	286	87-944(-)	gi|115465001|ref|NP_001056100.1|	Os05g0526200 [Oryza sativa Japonica Group]	77%	GO:0005634;GO:0005739;GO:0009507	_	_	_	_	_	_	None	_
comp23556_c0_seq11	428	165-1448(-)	gi|296082103|emb|CBI21108.3|	unnamed protein product [Vitis vinifera]	61%	_	_	_	_	_	_	_	None	_
comp187454_c0_seq1	97	257-547(-)	_	_	_	_	_	_	_	_	_	_	None	_
comp23064_c0_seq2	238	192-905(+)	gi|293332667|ref|NP_001167823.1|	uncharacterized protein LOC100381522 [Zea mays]	87%	_	_	_	_	_	_	_	K00705	malQ
comp19193_c0_seq1	446	121-1458(+)	gi|82623395|gb|ABB87112.1|	GDP dissociation inhibitor 1-like [Solanum tuberosum]	96%	GO:0015031;GO:0005093;GO:0048227	3694.estExt_fgenesh4_pg.C_1700012	SubName: Full=Putative uncharacterized protein;	95.79%	COG5044	KOG1439	_	None	_
comp189027_c0_seq1	193	3-581(-)	gi|225455844|ref|XP_002273351.1|	PREDICTED: transcription initiation factor TFIID subunit 2-like isoform 1 [Vitis vinifera]	90%	GO:0005634;GO:0008237;GO:0009630;GO:0004177;GO:0009506;GO:0008270	_	_	_	_	_	_	K03128	TAF2
comp15897_c0_seq1	216	1-648(-)	gi|225431169|ref|XP_002269409.1|	PREDICTED: 60S ribosomal protein L8 [Vitis vinifera]	99%	GO:0003723;GO:0022625;GO:0005773;GO:0005730;GO:0006412;GO:0003735;GO:0005886;GO:0009507	_	_	_	_	_	_	K02938	RP-L8e, RPL8
comp17167_c0_seq3	137	87-500(+)	_	_	_	_	_	_	_	_	_	_	None	_
comp21286_c0_seq1	178	259-792(-)	_	_	_	_	_	_	_	_	_	_	None	_
comp20857_c0_seq9	83	1-249(-)	gi|357160746|ref|XP_003578862.1|	PREDICTED: methenyltetrahydrofolate synthase domain-containing protein-like [Brachypodium distachyon]	86%	GO:0005524;GO:0030272;GO:0009507;GO:0009396	_	_	_	_	_	_	K01934	E6.3.3.2
comp283040_c0_seq1	137	1-411(-)	gi|400596553|gb|EJP64324.1|	Chitin-binding, domain 3 [Beauveria bassiana ARSEF 2860]	70%	_	_	_	_	_	_	_	None	_
comp248780_c0_seq1	136	2-409(-)	gi|302144194|emb|CBI23321.3|	unnamed protein product [Vitis vinifera]	87%	_	_	_	_	_	_	_	K03351	APC4
comp11613_c0_seq1	181	246-791(+)	gi|297600810|ref|NP_001049892.2|	Os03g0307000 [Oryza sativa Japonica Group]	87%	GO:0016023	_	_	_	_	_	_	None	_
comp24376_c0_seq12	189	125-691(-)	gi|115472049|ref|NP_001059623.1|	Os07g0475800 [Oryza sativa Japonica Group]	79%	_	_	_	_	_	_	_	K14823	EBP2, EBNA1BP2
comp14736_c0_seq1	74	270-491(+)	gi|33146931|dbj|BAC79952.1|	unknown protein [Oryza sativa Japonica Group]	89%	_	_	_	_	_	_	_	None	_
comp22439_c0_seq1	763	163-2451(-)	gi|115454703|ref|NP_001050952.1|	Os03g0690600 [Oryza sativa Japonica Group]	84%	_	_	_	_	_	_	_	None	_
comp17839_c0_seq2	314	26-967(-)	gi|388496258|gb|AFK36195.1|	unknown [Lotus japonicus]	82%	GO:0032502;GO:0016036;GO:0006223;GO:0009116;GO:0004845;GO:0005525;GO:0044206;GO:0009507	29760.GSVIVG00021387001	SubName: Full=Chromosome chr8 scaffold_23, whole genome shotgun sequence;	91.63%	COG0035	KOG4203	_	K00761	upp, UPRT
comp13007_c0_seq1	827	283-2763(+)	gi|225459463|ref|XP_002284383.1|	PREDICTED: oxysterol-binding protein-related protein 1C [Vitis vinifera]	89%	GO:0009536;GO:0005543	39947.LOC_Os03g49770.1	oxysterol-binding protein, putative, expressed	87.93%	_	KOG1737	_	None	_
comp22636_c0_seq2	308	1-924(+)	gi|115465685|ref|NP_001056442.1|	Os05g0582800 [Oryza sativa Japonica Group]	75%	_	_	_	_	_	_	_	K09645	CPVL
comp23995_c1_seq2	72	1-216(+)	gi|115467092|ref|NP_001057145.1|	Os06g0216300 [Oryza sativa Japonica Group]	90%	_	_	_	_	_	_	_	K05894	E1.3.1.42
comp9032_c0_seq1	67	379-579(-)	_	_	_	_	_	_	_	_	_	_	None	_
comp11898_c0_seq1	153	1168-1626(+)	_	_	_	_	_	_	_	_	_	_	None	_
comp128799_c0_seq1	253	3-761(-)	gi|359494755|ref|XP_002269725.2|	PREDICTED: monocopper oxidase-like protein SKU5-like [Vitis vinifera]	86%	GO:0005507;GO:0005886;GO:0055114;GO:0008447	_	_	_	_	_	_	None	_
comp20438_c0_seq2	369	284-1390(-)	gi|126544454|gb|ABO18602.1|	SGT1-1 [Triticum aestivum]	77%	_	4558.Sb03g028430.1	hypothetical protein	85.71%	COG5091	KOG0376;KOG1309	_	K12795	SUGT1, SGT1
comp19495_c0_seq2	425	185-1459(-)	gi|363807448|ref|NP_001242133.1|	uncharacterized protein LOC100795457 [Glycine max]	64%	_	_	_	_	_	_	_	None	_
comp22982_c0_seq2	457	211-1581(+)	gi|255550520|ref|XP_002516310.1|	conserved hypothetical protein [Ricinus communis]	85%	_	3694.eugene3.12580001	SubName: Full=Putative uncharacterized protein;	84.21%	_	_	NOG241178	None	_
comp19638_c0_seq2	315	2-946(+)	gi|225427302|ref|XP_002279131.1|	PREDICTED: uncharacterized protein LOC100255727 [Vitis vinifera]	63%	GO:0005783;GO:0005886;GO:0048767	_	_	_	_	_	_	None	_
comp8038_c0_seq1	417	107-1357(-)	gi|357147970|ref|XP_003574568.1|	PREDICTED: uncharacterized protein LOC100842570 [Brachypodium distachyon]	80%	_	39947.LOC_Os08g34750.1	serine esterase family protein, putative, expressed	81.61%	_	KOG4372	_	None	_
comp12250_c0_seq1	340	2-1021(+)	gi|242059589|ref|XP_002458940.1|	hypothetical protein SORBIDRAFT_03g043070 [Sorghum bicolor]	89%	GO:0016757;GO:0016023	_	_	_	_	_	_	None	_
comp17329_c0_seq1	298	167-1060(-)	gi|195642948|gb|ACG40942.1|	3-beta hydroxysteroid dehydrogenase/isomerase family protein [Zea mays]	90%	GO:0006979;GO:0010287;GO:0000166;GO:0016853;GO:0009579	4558.Sb06g015130.1	hypothetical protein	89.58%	COG0702	KOG4288	_	None	_
comp20172_c0_seq1	623	176-2044(-)	gi|326528705|dbj|BAJ97374.1|	predicted protein [Hordeum vulgare subsp. vulgare]	70%	_	4558.Sb07g028250.1	hypothetical protein	82.12%	_	KOG4842	_	None	_
comp20074_c0_seq1	162	2-487(+)	gi|82623431|gb|ABB87130.1|	putative transcription factor BTF3-like [Solanum tuberosum]	88%	GO:0005634;GO:0005515;GO:0009651;GO:0003700	_	_	_	_	_	_	K01527	EGD1, BTF3
comp23586_c0_seq1	757	95-2365(+)	gi|359496844|ref|XP_002269564.2|	PREDICTED: enhancer of mRNA-decapping protein 4-like [Vitis vinifera]	66%	_	39947.LOC_Os06g19660.1	WD domain, G-beta repeat domain containing protein, expressed	82.00%	_	KOG1916	_	K12616	EDC4
comp22752_c0_seq3	110	173-502(-)	_	_	_	_	_	_	_	_	_	_	None	_
comp3317_c0_seq1	119	2-361(+)	gi|147780613|emb|CAN69119.1|	hypothetical protein VITISV_031846 [Vitis vinifera]	70%	_	_	_	_	_	_	_	None	_
comp74392_c0_seq1	61	181-363(-)	_	_	_	_	_	_	_	_	_	_	None	_
comp9580_c0_seq1	107	3-323(-)	_	_	_	_	_	_	_	_	_	_	None	_
comp19562_c0_seq1	580	456-2195(+)	gi|224082532|ref|XP_002306731.1|	NAC domain protein, IPR003441 [Populus trichocarpa]	86%	GO:0016197;GO:0005634;GO:0003677;GO:0006355;GO:0006944;GO:0006623;GO:0010200;GO:0007275;GO:0003700	_	_	_	_	_	_	None	_
comp16516_c0_seq2	536	1-1608(-)	gi|356574892|ref|XP_003555577.1|	PREDICTED: transcriptional regulator ATRX-like [Glycine max]	89%	GO:0003677;GO:0005524;GO:0004386	_	_	_	_	_	_	None	_
comp16399_c0_seq1	450	2-1351(-)	gi|115478092|ref|NP_001062641.1|	Os09g0135800 [Oryza sativa Japonica Group]	70%	_	_	_	_	_	_	_	None	_
comp22738_c0_seq1	1234	147-3848(-)	gi|225443996|ref|XP_002280819.1|	PREDICTED: ABC transporter C family member 2 isoform 1 [Vitis vinifera]	91%	_	_	_	_	_	_	_	None	_
comp21183_c0_seq4	362	48-1133(-)	gi|359491397|ref|XP_002282158.2|	PREDICTED: WD repeat-containing protein 85 isoform 3 [Vitis vinifera]	75%	_	_	_	_	_	_	_	None	_
comp18636_c0_seq3	148	1-444(+)	gi|359840824|gb|AEV89263.1|	IAA9 [Musa acuminata AAA Group]	90%	GO:0005634;GO:0006355;GO:0009734;GO:0009536;GO:0006417;GO:0046983	_	_	_	_	_	_	None	_
comp222380_c0_seq1	178	1-534(-)	gi|357514305|ref|XP_003627441.1|	hypothetical protein MTR_8g023050 [Medicago truncatula]	67%	_	_	_	_	_	_	_	None	_
comp18569_c0_seq1	973	292-3210(+)	gi|359488670|ref|XP_002273438.2|	PREDICTED: zinc finger CCCH domain-containing protein 41-like [Vitis vinifera]	58%	GO:0005488	_	_	_	_	_	_	K13192	RBM26
comp15786_c0_seq1	173	2-520(+)	gi|296081878|emb|CBI20883.3|	unnamed protein product [Vitis vinifera]	83%	_	_	_	_	_	_	_	None	_
comp21626_c0_seq1	678	174-2207(+)	gi|255542698|ref|XP_002512412.1|	acyl-CoA binding protein, putative [Ricinus communis]	83%	_	29760.GSVIVG00022741001	SubName: Full=Chromosome chr14 scaffold_27, whole genome shotgun sequence;	84.25%	_	KOG0817;KOG0379	_	None	_
comp24336_c1_seq11	79	243-479(-)	_	_	_	_	_	_	_	_	_	_	None	_
comp7722_c0_seq1	189	1-567(-)	_	_	_	_	_	_	_	_	_	_	None	_
comp23880_c0_seq4	245	34-768(+)	gi|107023467|ref|YP_621794.1|	hypothetical protein Bcen_1918 [Burkholderia cenocepacia AU 1054]	50%	_	_	_	_	_	_	_	None	_
comp186677_c0_seq1	193	116-697(+)	gi|125572784|gb|EAZ14299.1|	hypothetical protein OsJ_04225 [Oryza sativa Japonica Group]	60%	_	_	_	_	_	_	_	None	_
comp405502_c0_seq1	108	177-500(-)	gi|297817328|ref|XP_002876547.1|	hypothetical protein ARALYDRAFT_486503 [Arabidopsis lyrata subsp. lyrata]	62%	_	_	_	_	_	_	_	None	_
comp19728_c0_seq1	514	3-1544(+)	gi|242051807|ref|XP_002455049.1|	hypothetical protein SORBIDRAFT_03g003570 [Sorghum bicolor]	93%	GO:0004821;GO:0005524;GO:0006427;GO:0005739;GO:0009507	4558.Sb03g003570.1	hypothetical protein	92.77%	COG0124	KOG1936	_	K01892	HARS, hisS
comp22509_c0_seq1	712	176-2311(+)	gi|296090356|emb|CBI40175.3|	unnamed protein product [Vitis vinifera]	83%	_	4558.Sb03g045910.1	hypothetical protein	89.75%	COG2319	_	_	K15542	PFS2
comp23556_c0_seq14	467	13-1413(-)	gi|296082103|emb|CBI21108.3|	unnamed protein product [Vitis vinifera]	61%	_	_	_	_	_	_	_	None	_
comp19622_c0_seq1	236	3-710(-)	_	_	_	_	_	_	_	_	_	_	None	_
comp16415_c0_seq1	127	704-1087(+)	gi|357484257|ref|XP_003612416.1|	Leucine-rich repeat-containing protein [Medicago truncatula]	78%	GO:0005634;GO:0004721;GO:0010162;GO:0005886;GO:0009740	_	_	_	_	_	_	None	_
comp13321_c0_seq2	270	1-810(+)	gi|356532882|ref|XP_003534998.1|	PREDICTED: probable galactinol--sucrose galactosyltransferase 2-like [Glycine max]	77%	GO:0016757	_	_	_	_	_	_	None	_
comp23488_c0_seq2	242	3-728(-)	gi|224090347|ref|XP_002308974.1|	predicted protein [Populus predicted protein [Populus trichocarpa]	65%	_	_	_	_	_	_	_	None	_
comp15879_c0_seq1	96	272-559(+)	gi|326493162|dbj|BAJ85042.1|	predicted protein [Hordeum vulgare subsp. vulgare]	83%	_	_	_	_	_	_	_	None	_
comp23669_c0_seq1	476	249-1676(-)	gi|187373004|gb|ACD03236.1|	UDP-glycosyltransferase UGT84C2 [Avena strigosa]	68%	_	_	_	_	_	_	_	None	_
comp129473_c0_seq1	118	2-358(+)	gi|356563298|ref|XP_003549901.1|	PREDICTED: monocopper oxidase-like protein SKU5-like [Glycine max]	89%	GO:0048046;GO:0016023;GO:0055114;GO:0009932;GO:0009505;GO:0005507;GO:0046658;GO:0008447	_	_	_	_	_	_	None	_
comp8777_c0_seq1	203	2-610(-)	gi|46390519|dbj|BAD16007.1|	putative 6-4 photolyase (UVR3) [Oryza sativa Japonica Group]	91%	_	_	_	_	_	_	_	K02295	CRY
comp19298_c0_seq1	137	124-534(+)	gi|217073886|gb|ACJ85303.1|	unknown [Medicago truncatula]	66%	GO:0005488	39946.BGIOSIBCE019485	Os05g0488600	94.55%	_	KOG1601	_	None	_
comp11748_c0_seq1	287	1-864(+)	gi|356556116|ref|XP_003546373.1|	PREDICTED: uncharacterized protein LOC100782138 isoform 1 [Glycine max]	84%	GO:0016042;GO:0004091;GO:0004806	_	_	_	_	_	_	None	_
comp225918_c0_seq1	52	1-156(+)	gi|261865353|gb|ACY01934.1|	hypothetical protein [Beta vulgaris]	82%	_	_	_	_	_	_	_	None	_
comp19413_c0_seq1	359	282-1358(-)	gi|242053381|ref|XP_002455836.1|	hypothetical protein SORBIDRAFT_03g025990 [Sorghum bicolor]	83%	GO:0048046;GO:0030246;GO:0043169;GO:0009505;GO:0004565;GO:0005975;GO:0016023	_	_	_	_	_	_	None	_
comp14910_c0_seq1	248	2-748(+)	gi|297734173|emb|CBI15420.3|	unnamed protein product [Vitis vinifera]	83%	GO:0005634;GO:0016874	_	_	_	_	_	_	None	_
comp24397_c0_seq3	543	1-1629(+)	gi|356562391|ref|XP_003549455.1|	PREDICTED: probable pre-mRNA-splicing factor ATP-dependent RNA helicase-like [Glycine max]	98%	_	_	_	_	_	_	_	K12818	DHX8, PRP22
comp20218_c0_seq3	786	266-2623(+)	gi|255551955|ref|XP_002517022.1|	protein transport protein sec23, putative [Ricinus communis]	76%	GO:0006886;GO:0030127;GO:0008270;GO:0006888	_	_	_	_	_	_	K14006	SEC23
comp17155_c0_seq4	186	1-558(-)	gi|147818710|emb|CAN65039.1|	hypothetical protein VITISV_009459 [Vitis vinifera]	64%	_	_	_	_	_	_	_	None	_
comp2416_c0_seq1	247	3-746(+)	gi|125598843|gb|EAZ38419.1|	hypothetical protein OsJ_22797 [Oryza sativa Japonica Group]	72%	_	_	_	_	_	_	_	K10405	KIFC1
comp23646_c0_seq13	569	1-1707(+)	gi|242065054|ref|XP_002453816.1|	hypothetical protein SORBIDRAFT_04g018500 [Sorghum bicolor]	83%	_	4558.Sb04g018500.1	hypothetical protein	76.14%	COG3236;COG0117;COG1985	_	_	None	_
comp19385_c0_seq1	207	55-675(+)	gi|242069989|ref|XP_002450271.1|	hypothetical protein SORBIDRAFT_05g002920 [Sorghum bicolor]	88%	_	_	_	_	_	_	_	None	_
comp18951_c0_seq1	1217	298-3948(+)	gi|242038383|ref|XP_002466586.1|	hypothetical protein SORBIDRAFT_01g010390 [Sorghum bicolor]	91%	GO:0006886;GO:0030126;GO:0005198;GO:0005886;GO:0016192	4558.Sb01g010390.1	hypothetical protein	91.45%	COG2319	KOG0292	_	K05236	COPA
comp336536_c0_seq1	110	3-332(+)	gi|55163281|emb|CAH68821.1|	putative WRKY5 protein [Hordeum vulgare subsp. vulgare]	84%	_	_	_	_	_	_	_	None	_
comp18351_c0_seq6	85	129-383(-)	gi|50251225|dbj|BAD27669.1|	putative actin related protein 2/3 complex, 21 kDa subunit [Oryza sativa Japonica Group]	76%	GO:0030833;GO:0005885;GO:0009407;GO:0005515;GO:0005198;GO:0005737	_	_	_	_	_	_	K05756	ARPC3
comp23899_c0_seq3	165	50-544(-)	gi|359493570|ref|XP_002270429.2|	PREDICTED: uncharacterized protein LOC100253289 [Vitis vinifera]	60%	_	_	_	_	_	_	_	None	_
comp16613_c0_seq1	154	16-477(-)	gi|357163537|ref|XP_003579765.1|	PREDICTED: uncharacterized protein LOC100831603 [Brachypodium distachyon]	86%	GO:0009536	29760.GSVIVG00011409001	hypothetical protein LOC100260394	81.15%	_	_	NOG225661	None	_
comp8575_c0_seq1	198	1-597(+)	gi|225442904|ref|XP_002264123.1|	PREDICTED: putative pentatricopeptide repeat-containing protein At3g15930 [Vitis vinifera]	81%	_	_	_	_	_	_	_	None	_
comp13955_c0_seq1	130	3-392(-)	gi|225449218|ref|XP_002279793.1|	PREDICTED: uncharacterized protein At2g39920 [Vitis vinifera]	69%	_	_	_	_	_	_	_	None	_
comp14517_c0_seq1	539	493-2109(-)	gi|225439827|ref|XP_002274246.1|	PREDICTED: phosphatidate phosphatase LPIN3-like [Vitis vinifera]	84%	GO:0016036;GO:0008195;GO:0006629	29760.GSVIVG00023102001	SubName: Full=Chromosome chr8 scaffold_29, whole genome shotgun sequence;	96.37%	COG5083	KOG2116	_	K15728	LPIN
comp71634_c0_seq1	55	88-252(+)	_	_	_	_	_	_	_	_	_	_	None	_
comp17995_c0_seq1	163	404-892(-)	gi|359386144|gb|AEV43361.1|	HAP3-like protein [Citrus sinensis]	55%	_	_	_	_	_	_	_	None	_
comp66948_c0_seq1	347	3-1043(+)	gi|78103231|ref|YP_358554.1|	photosystem II protein D1 [Phalaenopsis aphrodite subsp. formosana]	100%	_	_	_	_	_	_	_	K02703	psbA
comp20762_c0_seq3	106	889-1206(+)	_	_	_	_	_	_	_	_	_	_	None	_
comp290649_c0_seq1	147	1-441(-)	gi|359840824|gb|AEV89263.1|	IAA9 [Musa acuminata AAA Group]	68%	_	_	_	_	_	_	_	None	_
comp19185_c0_seq1	307	1-921(-)	gi|296087722|emb|CBI34978.3|	unnamed protein product [Vitis vinifera]	61%	_	_	_	_	_	_	_	None	_
comp162901_c0_seq1	211	2-634(+)	gi|224136716|ref|XP_002326927.1|	predicted protein [Populus predicted protein [Populus trichocarpa]	74%	GO:0016787	_	_	_	_	_	_	None	_
comp22894_c0_seq1	316	295-1242(+)	gi|147774374|emb|CAN72399.1|	hypothetical protein VITISV_041203 [Vitis vinifera]	70%	_	_	_	_	_	_	_	None	_
comp15096_c0_seq2	126	164-541(-)	gi|406657704|gb|AFS50010.1|	hypothetical protein [Dendrobium officinale]	92%	GO:0035265;GO:0005829;GO:0042127;GO:0051726	59689.fgenesh2_kg.1__2417__AT1G22270.1	annotation not avaliable	83.87%	_	KOG1088	_	K15448	TRM112, TRMT112
comp23953_c0_seq2	637	45-1955(+)	gi|32813435|dbj|BAC77269.2|	SCARECROW-like protein [Lilium longiflorum]	76%	_	_	_	_	_	_	_	None	_
comp21602_c0_seq1	405	2-1216(+)	gi|357164610|ref|XP_003580110.1|	PREDICTED: general transcription factor IIH subunit 2-like [Brachypodium distachyon]	88%	GO:0005675;GO:0006355;GO:0008270;GO:0006289	15368.BRADI5G15270.1	annotation not avaliable	89.45%	COG5151	KOG2807	_	K03142	TFIIH2, GTF2H2, SSL1
comp22161_c0_seq1	456	328-1695(+)	gi|225440296|ref|XP_002262606.1|	PREDICTED: probable ADP-ribosylation factor GTPase-activating protein AGD6 [Vitis vinifera]	75%	_	29760.GSVIVG00021286001	SubName: Full=Chromosome chr8 scaffold_23, whole genome shotgun sequence;	91.45%	COG5347	KOG0704	_	K12492	ARFGAP1
comp5186_c0_seq1	436	103-1410(-)	gi|242045982|ref|XP_002460862.1|	hypothetical protein SORBIDRAFT_02g036450 [Sorghum bicolor]	80%	_	_	_	_	_	_	_	None	_
comp24267_c0_seq2	749	127-2373(-)	gi|242097176|ref|XP_002439078.1|	hypothetical protein SORBIDRAFT_10g031180 [Sorghum bicolor]	86%	_	4558.Sb10g031180.1	hypothetical protein	86.50%	COG1770	KOG2237	_	K01354	ptrB
comp24025_c1_seq3	806	194-2611(-)	gi|359494747|ref|XP_002269599.2|	PREDICTED: calmodulin-binding transcription activator 3-like [Vitis vinifera]	71%	_	_	_	_	_	_	_	None	_
comp18998_c0_seq2	316	224-1171(-)	gi|326497841|dbj|BAJ94783.1|	predicted protein [Hordeum vulgare subsp. vulgare]	92%	GO:0008660;GO:0009693;GO:0046686;GO:0005739;GO:0030170;GO:0019148;GO:0009507;GO:0050897	_	_	_	_	_	_	None	_
comp20134_c0_seq2	247	3-743(+)	gi|218195284|gb|EEC77711.1|	hypothetical protein OsI_16793 [Oryza sativa Indica Group]	64%	GO:0005739;GO:0003824;GO:0006259;GO:0003676	_	_	_	_	_	_	None	_
comp23484_c0_seq4	340	463-1482(+)	gi|62912408|gb|AAY21792.1|	dsRNA binding protein RBP [Oryza sativa Japonica Group]	73%	_	_	_	_	_	_	_	None	_
comp19011_c1_seq1	233	324-1022(+)	gi|255579355|ref|XP_002530522.1|	transcription factor, putative [Ricinus communis]	77%	GO:0006351	_	_	_	_	_	_	None	_
comp21547_c0_seq7	222	3-668(+)	gi|224121336|ref|XP_002318557.1|	aminophospholipid ATPase [Populus trichocarpa]	91%	GO:0000287;GO:0008152;GO:0005524;GO:0015662;GO:0006812;GO:0015914;GO:0016021;GO:0009941;GO:0004012;GO:0005886	_	_	_	_	_	_	K01530	E3.6.3.1
comp21369_c0_seq1	382	34-1179(-)	gi|39545647|emb|CAE03121.3|	OJ000114_01.2 [Oryza sativa Japonica Group]	60%	GO:0046872;GO:0003676	39946.BGIOSIBCE015282	Os04g0438700	76.81%	_	KOG2494	_	K14943	MBNL
comp23520_c0_seq10	406	204-1421(+)	gi|297597891|ref|NP_001044672.2|	Os01g0825800 [Oryza sativa Japonica Group]	77%	_	29760.GSVIVG00029394001	SubName: Full=Chromosome chr13 scaffold_48, whole genome shotgun sequence;	76.36%	COG0814	_	_	None	_
comp23887_c0_seq1	882	2-2647(+)	gi|255572535|ref|XP_002527202.1|	hypothetical protein RCOM_1075930 [Ricinus communis]	55%	_	_	_	_	_	_	_	None	_
comp22221_c0_seq1	297	223-1113(-)	gi|356542300|ref|XP_003539607.1|	PREDICTED: putative two-component response regulator ARR21-like isoform 1 [Glycine PREDICTED: putative two-component response re	59%	_	4558.Sb03g047330.1	SubName: Full=SbPCL1 protein; Flags: Fragment;	95.31%	_	KOG1601	_	None	_
comp14822_c0_seq2	192	1-576(+)	gi|297832954|ref|XP_002884359.1|	NADH:ubiquinone oxidoreductase family protein [Arabidopsis lyrata subsp. lyrata]	87%	GO:0009055;GO:0051788;GO:0055114;GO:0050897;GO:0080129;GO:0006511;GO:0005747;GO:0009853;GO:0008137	_	_	_	_	_	_	K11352	NDUFA12
comp20118_c0_seq1	309	165-1091(+)	gi|115473095|ref|NP_001060146.1|	Os07g0588800 [Oryza sativa Japonica Group]	87%	_	39947.LOC_Os07g39980.1	GA22009-PA, putative, expressed	87.55%	_	KOG2524	_	None	_
comp18855_c0_seq1	182	267-812(+)	gi|351734536|ref|NP_001236384.1|	uncharacterized protein LOC100306021 [Glycine max]	100%	GO:0005773;GO:0016192;GO:0006886;GO:0046686;GO:0005507;GO:0007264;GO:0005794;GO:0005525;GO:0005886;GO:0006471;GO:0005215	39947.LOC_Os01g16030.1	ADP-ribosylation factor, putative, expressed; GTP-binding protein that functions as an allos [...]	100.00%	COG1100	KOG0070	_	K07977	ARF
comp19994_c0_seq1	632	423-2321(+)	gi|115451825|ref|NP_001049513.1|	Os03g0241100 [Oryza sativa Japonica Group]	68%	GO:0005739	_	_	_	_	_	_	None	_
comp19456_c0_seq2	153	135-593(+)	gi|346469937|gb|AEO34813.1|	hypothetical protein [Amblyomma maculatum]	100%	GO:0003723;GO:0009506;GO:0006413;GO:0005774;GO:0042254;GO:0005618;GO:0005730;GO:0005794;GO:0003735;GO:0022627;GO:0005886	3694.eugene3.00051033	hypothetical protein	100.00%	COG0099	KOG3311	_	K02964	RP-S18e, RPS18
comp15999_c0_seq1	279	1-837(-)	gi|226497170|ref|NP_001141925.1|	uncharacterized protein LOC100274074 [Zea mays]	90%	GO:0008152;GO:0016811;GO:0005773	_	_	_	_	_	_	K01455	E3.5.1.49
comp23033_c0_seq1	767	196-2496(+)	gi|242077366|ref|XP_002448619.1|	hypothetical protein SORBIDRAFT_06g030270 [Sorghum bicolor]	83%	_	4558.Sb06g030270.1	hypothetical protein	80.57%	COG1472	_	_	None	_
comp20853_c0_seq1	322	59-1024(+)	gi|242053899|ref|XP_002456095.1|	hypothetical protein SORBIDRAFT_03g030380 [Sorghum bicolor]	78%	GO:0006508;GO:0009543;GO:0008236	_	_	_	_	_	_	None	_
comp250476_c0_seq1	118	3-359(+)	gi|225427486|ref|XP_002263093.1|	PREDICTED: uncharacterized protein LOC100264917 [Vitis vinifera]	90%	_	_	_	_	_	_	_	None	_
comp15478_c0_seq2	55	383-547(-)	_	_	_	_	_	_	_	_	_	_	None	_
comp20821_c0_seq1	619	340-2196(+)	gi|115482522|ref|NP_001064854.1|	Os10g0477100 [Oryza sativa Japonica Group]	87%	GO:0005634;GO:0008168;GO:0005794;GO:0008270;GO:0016023;GO:0005886;GO:0032259	39946.BGIOSIBCE032468	Os10g0477100	87.50%	_	_	NOG253365;NOG240490	None	_
comp3698_c0_seq1	162	3-488(-)	gi|242086737|ref|XP_002439201.1|	hypothetical protein SORBIDRAFT_09g002180 [Sorghum bicolor]	83%	_	_	_	_	_	_	_	None	_
comp161236_c0_seq1	137	2-415(+)	gi|326494334|dbj|BAJ90436.1|	predicted protein [Hordeum vulgare subsp. vulgare]	73%	GO:0005739	_	_	_	_	_	_	K13156	SNRNP48
comp14989_c0_seq1	150	109-561(+)	gi|297808463|ref|XP_002872115.1|	hypothetical protein ARALYDRAFT_489310 [Arabidopsis lyrata subsp. lyrata]	57%	GO:0005618	_	_	_	_	_	_	None	_
comp20362_c0_seq2	107	2-322(-)	gi|255633102|gb|ACU16906.1|	unknown [Glycine max]	84%	GO:0003948	_	_	_	_	_	_	K01444	E3.5.1.26
comp3860_c0_seq1	260	1-783(+)	gi|356565368|ref|XP_003550913.1|	PREDICTED: probable glycosyltransferase At5g03795-like [Glycine max]	86%	_	_	_	_	_	_	_	None	_
comp20170_c0_seq1	270	211-1020(-)	gi|225449084|ref|XP_002275709.1|	PREDICTED: transmembrane protein 115 [Vitis vinifera]	83%	GO:0016020	_	_	_	_	_	_	None	_
comp16117_c0_seq1	870	88-2697(-)	gi|225431916|ref|XP_002276905.1|	PREDICTED: serine/threonine-protein phosphatase 4 regulatory subunit 3 [Vitis vinifera]	81%	_	_	_	_	_	_	_	None	_
comp6990_c0_seq1	171	191-703(-)	gi|255574637|ref|XP_002528228.1|	ubiquitin-protein ligase, putative [Ricinus communis]	81%	_	_	_	_	_	_	_	None	_
comp21420_c0_seq7	218	155-808(-)	gi|242060840|ref|XP_002451709.1|	hypothetical protein SORBIDRAFT_04g006390 [Sorghum bicolor]	90%	GO:0006357;GO:0016592;GO:0001104	4558.Sb04g006390.1	hypothetical protein	92.67%	_	KOG3264	_	K15135	MED18
comp17824_c0_seq1	529	26-1612(-)	gi|147812439|emb|CAN65790.1|	hypothetical protein VITISV_042049 [Vitis vinifera]	77%	GO:0009055;GO:0019395;GO:0020037;GO:0005506;GO:0048868;GO:0010048;GO:0009567;GO:0019825;GO:0009908;GO:0016705;GO:0010143;GO:0005739;GO:0004497;GO:0009507	29760.GSVIVG00035000001	SubName: Full=Chromosome chr13 scaffold_74, whole genome shotgun sequence;	79.84%	COG2124	KOG0156	_	K00517	E1.14.-.-
comp2132_c0_seq1	156	3-473(+)	gi|108863003|gb|ABA99493.2|	expressed protein [Oryza sativa Japonica Group]	80%	_	_	_	_	_	_	_	K03352	APC5
comp16866_c0_seq1	127	238-618(-)	gi|297742279|emb|CBI34428.3|	unnamed protein product [Vitis vinifera]	90%	GO:0016829	29760.GSVIVG00002496001	SubName: Full=Chromosome chr2 scaffold_132, whole genome shotgun sequence;	89.66%	_	_	NOG47168	None	_
comp13112_c0_seq1	168	184-687(-)	gi|242032921|ref|XP_002463855.1|	hypothetical protein SORBIDRAFT_01g007530 [Sorghum bicolor]	68%	GO:0009055;GO:0022900;GO:0005507;GO:0016023	_	_	_	_	_	_	None	_
comp21542_c0_seq2	233	1-699(+)	gi|218193889|gb|EEC76316.1|	hypothetical protein OsI_13859 [Oryza sativa Indica Group]	65%	_	_	_	_	_	_	_	None	_
comp21251_c0_seq1	576	93-1820(+)	gi|226500876|ref|NP_001149790.1|	LOC100283417 [Zea mays]	94%	GO:0016020;GO:0006457;GO:0003755;GO:0000413;GO:0005528;GO:0005773	4558.Sb07g026560.2	annotation not avaliable	97.78%	COG0545;COG0457	KOG0543	_	K09571	FKBP4_5
comp10917_c0_seq1	221	2-667(+)	gi|116317927|emb|CAH65950.1|	H0716A07.8 [Oryza sativa Indica Group]	73%	GO:0005773	_	_	_	_	_	_	None	_
comp222275_c0_seq1	135	1-405(-)	gi|326518772|dbj|BAJ92547.1|	predicted protein [Hordeum vulgare subsp. vulgare]	84%	_	15368.BRADI2G38420.1	annotation not avaliable	79.84%	_	KOG1187	_	None	_
comp162155_c0_seq1	215	1-645(-)	gi|357124897|ref|XP_003564133.1|	PREDICTED: LRR receptor-like serine/threonine-protein kinase ERECTA-like [Brachypodium distachyon]	78%	GO:0016020;GO:0050794;GO:0016310;GO:0010016;GO:0009887;GO:0004672;GO:0000166;GO:0048646;GO:0016491	_	_	_	_	_	_	None	_
comp5333_c0_seq1	50	1-150(-)	_	_	_	_	_	_	_	_	_	_	None	_
comp2431_c0_seq1	185	1-558(+)	gi|357127443|ref|XP_003565390.1|	PREDICTED: uncharacterized protein LOC100837770 [Brachypodium distachyon]	68%	_	_	_	_	_	_	_	None	_
comp17735_c0_seq3	142	2-427(+)	gi|224141003|ref|XP_002323865.1|	predicted protein [Populus predicted protein [Populus trichocarpa]	75%	GO:0005509;GO:0005886	_	_	_	_	_	_	None	_
comp17069_c0_seq2	148	166-609(-)	gi|224129420|ref|XP_002328712.1|	predicted protein [Populus unknown [Populus trichocarpa]	70%	_	_	_	_	_	_	_	None	_
comp102803_c0_seq1	268	1-804(-)	gi|357129352|ref|XP_003566327.1|	PREDICTED: beta-glucosidase 22-like [Brachypodium distachyon]	69%	_	_	_	_	_	_	_	None	_
comp16562_c0_seq1	370	1-1110(+)	gi|147794989|emb|CAN67425.1|	hypothetical protein VITISV_006652 [Vitis vinifera]	59%	_	_	_	_	_	_	_	None	_
comp13633_c0_seq1	353	3-1064(+)	gi|224092436|ref|XP_002309609.1|	predicted protein [Populus predicted protein [Populus trichocarpa]	74%	_	_	_	_	_	_	_	K15336	TRDMT1, DNMT2
comp19447_c0_seq1	335	146-1150(-)	gi|242042451|ref|XP_002468620.1|	hypothetical protein SORBIDRAFT_01g049150 [Sorghum bicolor]	84%	GO:0005634;GO:0003677;GO:0006355;GO:0003700	_	_	_	_	_	_	None	_
comp19311_c0_seq1	390	1-1170(+)	gi|297736351|emb|CBI25074.3|	unnamed protein product [Vitis vinifera]	87%	GO:0004177;GO:0006508;GO:0009507	29760.GSVIVG00038542001	RecName: Full=Proline iminopeptidase; EC=3.4.11.5;	89.39%	COG0596	_	_	K01259	pip
comp14325_c0_seq1	229	183-869(-)	gi|255560215|ref|XP_002521125.1|	transferase, transferring glycosyl groups, putative [Ricinus communis]	90%	GO:0030259;GO:0016906;GO:0005886	39946.BGIOSIBCE013996	Putative uncharacterized protein	94.97%	COG1819	KOG1192	_	K05841	E2.4.1.173
comp18468_c0_seq2	252	63-821(+)	gi|115445849|ref|NP_001046704.1|	Os02g0326000 [Oryza sativa Japonica Group]	85%	GO:0016020	_	_	_	_	_	_	None	_
comp15163_c0_seq1	397	187-1377(-)	gi|222636107|gb|EEE66239.1|	hypothetical protein OsJ_22411 [Oryza sativa Japonica Group]	82%	GO:0005739	_	_	_	_	_	_	None	_
comp23871_c0_seq1	1092	381-3656(+)	gi|224062918|ref|XP_002300931.1|	predicted protein [Populus predicted protein [Populus trichocarpa]	80%	_	3694.estExt_Genewise1_v1.C_LG_II2421	hypothetical protein	93.16%	COG5184	KOG1426;KOG1729	_	None	_
comp15749_c0_seq1	272	3-821(+)	gi|383290953|gb|AFH03054.1|	R2R3-MYB transcription factor MYB2 [Epimedium sagittatum]	47%	_	_	_	_	_	_	_	None	_
comp12167_c0_seq1	188	477-1040(-)	gi|225443904|ref|XP_002278272.1|	PREDICTED: protease Do-like 5, chloroplastic [Vitis vinifera]	62%	GO:0008152;GO:0009536;GO:0003824;GO:0009579	_	_	_	_	_	_	None	_
comp24251_c0_seq4	244	150-881(+)	gi|75329266|sp|Q8H859.1|CADH1_ORYSJ	RecName: Full=Probable cinnamyl alcohol dehydrogenase 1; Short=OsCAD1 putative cinnamyl-alcohol dehydrogenase [Oryza sativa Japonica Gro	84%	_	_	_	_	_	_	_	None	_
comp22131_c0_seq2	352	114-1172(+)	gi|359481849|ref|XP_002276633.2|	PREDICTED: protein RRP5 homolog [Vitis vinifera]	74%	_	_	_	_	_	_	_	K14792	RRP5, PDCD11
comp14923_c0_seq1	213	2-640(-)	gi|226505250|ref|NP_001147833.1|	GTP binding protein [Zea mays]	81%	_	_	_	_	_	_	_	None	_
comp20527_c0_seq15	274	257-1078(-)	gi|363807284|ref|NP_001242619.1|	uncharacterized protein LOC100804022 [Glycine max]	87%	GO:0004674;GO:0005524;GO:0046777	_	_	_	_	_	_	K08287	E2.7.12.1
comp14258_c0_seq2	250	47-796(-)	gi|225444519|ref|XP_002268884.1|	PREDICTED: tRNA wybutosine-synthesizing protein 2/3/4-like [Vitis vinifera]	88%	GO:0008168;GO:0032259;GO:0008033	_	_	_	_	_	_	K15450	TYW3
comp13325_c0_seq1	174	2-526(+)	gi|147817046|emb|CAN62167.1|	hypothetical protein VITISV_007470 [Vitis vinifera]	69%	_	_	_	_	_	_	_	None	_
comp18360_c0_seq1	608	2-1825(-)	gi|357130036|ref|XP_003566664.1|	PREDICTED: uncharacterized protein LOC100825285 [Brachypodium distachyon]	68%	GO:0003677;GO:0005634;GO:0003682	_	_	_	_	_	_	None	_
comp21117_c0_seq1	185	761-1315(+)	gi|225461732|ref|XP_002285525.1|	PREDICTED: gamma-glutamyl hydrolase [Vitis vinifera]	84%	GO:0006541;GO:0034722;GO:0016023;GO:0046900;GO:0005773	_	_	_	_	_	_	K01307	GGH
comp13303_c0_seq1	285	398-1252(-)	gi|225452112|ref|XP_002281005.1|	PREDICTED: lisH domain and HEAT repeat-containing protein KIAA1468 homolog [Vitis vinifera]	81%	_	_	_	_	_	_	_	None	_
comp102590_c0_seq1	253	72-830(-)	gi|225436496|ref|XP_002273361.1|	PREDICTED: methyltransferase-like protein 21D [Vitis vinifera]	89%	GO:0016874	39947.LOC_Os02g57330.1	expressed protein	92.06%	_	KOG2793	_	None	_
comp17960_c0_seq1	274	243-1064(+)	gi|255556570|ref|XP_002519319.1|	novel plant snare, putative [Ricinus communis]	92%	GO:0005886;GO:0006944;GO:0009507;GO:0016192	3694.estExt_fgenesh4_pm.C_LG_X0012	hypothetical protein	88.85%	_	_	NOG293245;NOG298138	K08494	NSPN
comp23823_c0_seq1	452	301-1656(-)	gi|224130512|ref|XP_002320855.1|	predicted protein [Populus predicted protein [Populus trichocarpa]	71%	_	3694.estExt_Genewise1_v1.C_LG_XIV1629	hypothetical protein	81.36%	_	KOG1075	_	None	_
comp14270_c0_seq1	150	248-697(-)	_	_	_	_	_	_	_	_	_	_	None	_
comp24021_c0_seq3	425	3-1277(+)	gi|326522288|dbj|BAK07606.1|	predicted protein [Hordeum vulgare subsp. vulgare]	71%	_	_	_	_	_	_	_	None	_
comp16036_c0_seq1	421	152-1414(+)	gi|147771156|emb|CAN65241.1|	hypothetical protein VITISV_025050 [Vitis vinifera]	73%	_	_	_	_	_	_	_	None	_
comp4170_c0_seq1	344	1-1032(+)	gi|225439195|ref|XP_002269509.1|	PREDICTED: probable inactive leucine-rich repeat receptor-like protein kinase At3g03770 [Vitis unnamed protein product [Vitis v	81%	_	39947.LOC_Os07g07230.1	protein kinase, putative, expressed	78.77%	_	KOG1187	_	None	_
comp14860_c0_seq1	377	74-1204(+)	gi|224132262|ref|XP_002328225.1|	predicted protein [Populus predicted protein [Populus trichocarpa]	86%	GO:0016310;GO:0016301;GO:0009097;GO:0009088;GO:0004412;GO:0055114;GO:0050661;GO:0009086	3694.eugene3.00660115	homoserine dehydrogenase family protein	87.21%	COG0460	KOG0455	_	None	_
comp281881_c0_seq1	82	3-248(-)	_	_	_	_	_	_	_	_	_	_	None	_
comp10514_c0_seq1	94	188-469(-)	gi|255648032|gb|ACU24472.1|	unknown [Glycine max]	90%	GO:0016023	_	_	_	_	_	_	None	_
comp24203_c0_seq1	494	1484-2965(+)	gi|357142756|ref|XP_003572682.1|	PREDICTED: CCAAT/enhancer-binding protein zeta-like [Brachypodium distachyon]	66%	_	_	_	_	_	_	_	K14832	MAK21, NOC1, CEBPZ
comp24271_c0_seq1	921	161-2923(+)	gi|225456471|ref|XP_002284518.1|	PREDICTED: ATP-dependent Clp protease ATP-binding subunit clpA homolog CD4A, chloroplastic-like [Vitis vinifera]	95%	_	4558.Sb06g014590.1	hypothetical protein	95.44%	COG0542	KOG1051	_	K03696	clpC
comp24078_c0_seq1	306	234-1154(+)	gi|356573155|ref|XP_003554729.1|	PREDICTED: uncharacterized protein LOC100818397 isoform 1 [Glycine max]	85%	_	_	_	_	_	_	_	None	_
comp129547_c0_seq1	105	72-386(+)	gi|349734033|gb|AEQ16461.1|	effector protein EC3 [Blumeria graminis f. sp. hordei]	55%	_	_	_	_	_	_	_	None	_
comp6748_c0_seq2	192	3-578(+)	gi|110289048|gb|ABB47515.2|	F-box family protein, putative, expressed [Oryza sativa Japonica Group]	71%	_	_	_	_	_	_	_	None	_
comp53934_c0_seq1	123	2-373(+)	gi|102139944|gb|ABF70084.1|	trehalose-6-phosphate synthase, putative [Musa balbisiana]	98%	_	_	_	_	_	_	_	K00697	E2.4.1.15, otsA
comp22198_c0_seq9	307	1352-2272(+)	gi|255577001|ref|XP_002529385.1|	Cyclic nucleotide-gated ion channel, putative [Ricinus communis]	91%	_	_	_	_	_	_	_	K05391	CNGF
comp16556_c0_seq1	326	214-1191(-)	gi|147863686|emb|CAN83618.1|	hypothetical protein VITISV_008189 [Vitis vinifera]	91%	GO:0000166;GO:0008270;GO:0003960;GO:0055114	3694.grail3.0093007001	hypothetical protein	91.95%	COG0604	KOG1198	_	None	_
comp14623_c0_seq2	78	167-400(+)	_	_	_	_	_	_	_	_	_	_	None	_
comp23814_c0_seq8	65	3-197(+)	gi|242037951|ref|XP_002466370.1|	hypothetical protein SORBIDRAFT_01g006540 [Sorghum bicolor]	90%	_	_	_	_	_	_	_	None	_
comp16942_c0_seq1	502	3-1508(-)	gi|224117838|ref|XP_002331644.1|	predicted protein [Populus predicted protein [Populus trichocarpa]	74%	GO:0005634	_	_	_	_	_	_	None	_
comp14847_c0_seq1	332	372-1367(+)	gi|224063100|ref|XP_002300993.1|	predicted protein [Populus predicted protein [Populus trichocarpa]	90%	GO:0015780;GO:0005794;GO:0016021	_	_	_	_	_	_	None	_
comp21787_c0_seq7	299	179-1075(-)	gi|255549898|ref|XP_002516000.1|	nucleic acid binding protein, putative [Ricinus communis]	86%	_	4558.Sb03g000784.1	hypothetical protein	81.82%	_	KOG2814	_	None	_
comp19009_c0_seq4	270	196-1005(-)	gi|359485014|ref|XP_002268721.2|	PREDICTED: replication protein A 32 kDa subunit [Vitis vinifera]	69%	GO:0005515	_	_	_	_	_	_	K10739	RFA2, RPA2
comp189445_c0_seq1	64	492-683(-)	_	_	_	_	_	_	_	_	_	_	None	_
comp18682_c0_seq1	341	2-1024(+)	gi|255551116|ref|XP_002516606.1|	conserved hypothetical protein [Ricinus communis]	83%	GO:0009536	_	_	_	_	_	_	None	_
comp13511_c0_seq1	275	3-827(-)	gi|225449643|ref|XP_002262646.1|	PREDICTED: uncharacterized protein LOC100242107 [Vitis vinifera]	85%	GO:0005739;GO:0001888;GO:0031227	_	_	_	_	_	_	None	_
comp17356_c0_seq1	244	109-840(+)	gi|302142145|emb|CBI19348.3|	unnamed protein product [Vitis vinifera]	88%	GO:0003677;GO:0003682	29760.GSVIVG00015010001	SubName: Full=Chromosome chr18 scaffold_1, whole genome shotgun sequence;	96.94%	COG5147	KOG0048	_	K09422	MYBP
comp161571_c0_seq1	257	1-774(+)	gi|357119334|ref|XP_003561397.1|	PREDICTED: pentatricopeptide repeat-containing protein At3g62890-like [Brachypodium distachyon]	84%	GO:0009536	_	_	_	_	_	_	None	_
comp11235_c0_seq1	146	1224-1661(+)	_	_	_	_	_	_	_	_	_	_	None	_
comp22569_c0_seq1	507	2-1522(+)	gi|357122239|ref|XP_003562823.1|	PREDICTED: ruvB-like 2-like [Brachypodium distachyon]	95%	_	39947.LOC_Os06g08770.1	ruvB-like 2, putative, expressed	94.93%	COG1224	KOG2680	_	K11338	RUVBL2, RVB2, INO80J
comp21869_c0_seq4	223	3-671(-)	gi|38345374|emb|CAD40910.2|	OSJNBa0088K19.13 [Oryza sativa Japonica Group]	90%	_	_	_	_	_	_	_	None	_
comp23778_c0_seq11	513	77-1615(+)	gi|307136389|gb|ADN34199.1|	mitochondrial GTPase [Cucumis melo subsp. melo]	77%	_	3702.AT1G07615.1-P	GTP binding; GTP binding; FUNCTIONS IN: GTP binding; LOCATED IN: intracellular; EXPRESSED IN [...]	79.35%	COG0536	_	_	None	_
comp1962_c0_seq1	202	2-607(-)	gi|255584380|ref|XP_002532924.1|	transferase, transferring glycosyl groups, putative [Ricinus communis]	78%	GO:0016758	_	_	_	_	_	_	None	_
comp14951_c0_seq1	366	2-1099(+)	gi|359478456|ref|XP_002283592.2|	PREDICTED: protochlorophyllide-dependent translocon component 52, chloroplastic-like [Vitis vinifera]	76%	GO:0009055;GO:0009941;GO:0051536;GO:0016491	_	_	_	_	_	_	None	_
comp20613_c0_seq3	367	356-1456(+)	gi|225451283|ref|XP_002277975.1|	PREDICTED: uncharacterized protein LOC100246931 [Vitis vinifera]	73%	GO:0005739	_	_	_	_	_	_	None	_
comp20115_c0_seq2	159	2-481(+)	gi|255552614|ref|XP_002517350.1|	clasp, putative [Ricinus clasp, putative [Ricinus communis]	64%	_	_	_	_	_	_	_	None	_
comp23179_c0_seq8	536	2-1609(+)	gi|152926164|gb|ABS32235.1|	protein kinase [Carica papaya]	77%	_	_	_	_	_	_	_	None	_
comp22325_c0_seq2	142	573-998(+)	gi|357506523|ref|XP_003623550.1|	Regulatory-associated protein of mTOR [Medicago truncatula]	93%	_	_	_	_	_	_	_	K07204	RAPTOR
comp11618_c0_seq1	75	3-227(+)	_	_	_	_	_	_	_	_	_	_	None	_
comp17334_c0_seq1	308	214-1137(-)	gi|225432518|ref|XP_002280143.1|	PREDICTED: serine incorporator 3 isoform 1 [Vitis vinifera]	89%	GO:0016020;GO:0009536	_	_	_	_	_	_	None	_
comp19921_c0_seq2	234	67-768(+)	gi|255579444|ref|XP_002530565.1|	conserved hypothetical protein [Ricinus communis]	59%	GO:0044434;GO:0006950	_	_	_	_	_	_	None	_
comp21490_c0_seq2	280	2-841(+)	gi|22202709|dbj|BAC07367.1|	putative UVB-resistance protein UVR8 [Oryza sativa Japonica Group]	71%	_	_	_	_	_	_	_	None	_
comp18638_c0_seq2	301	1-906(+)	gi|218194504|gb|EEC76931.1|	hypothetical protein OsI_15188 [Oryza sativa Indica Group]	84%	GO:0006222;GO:0016310;GO:0005524;GO:0004849;GO:0016773;GO:0017111	15368.BRADI5G05080.1	annotation not avaliable	82.44%	COG0572	_	_	None	_
comp20072_c0_seq2	438	3-1316(-)	gi|242062928|ref|XP_002452753.1|	hypothetical protein SORBIDRAFT_04g031800 [Sorghum bicolor]	80%	_	_	_	_	_	_	_	None	_
comp15000_c0_seq1	120	152-511(+)	gi|356563552|ref|XP_003550025.1|	PREDICTED: 60S ribosomal protein L51, mitochondrial-like [Glycine max]	94%	GO:0005840	59689.fgenesh2_kg.5__2422__AT3G59650.1	annotation not avaliable	94.12%	_	KOG3445	_	None	_
comp14772_c0_seq1	228	526-1212(+)	gi|225428824|ref|XP_002282255.1|	PREDICTED: uncharacterized protein LOC100258951 [Vitis vinifera]	78%	GO:0009536	_	_	_	_	_	_	None	_
comp16547_c0_seq1	290	45-914(+)	gi|192910836|gb|ACF06526.1|	protein transporter [Elaeis guineensis]	93%	GO:0030126;GO:0005198;GO:0006890;GO:0015031;GO:0005886	59689.fgenesh2_kg.1__3248__AT1G30630.1	annotation not avaliable	89.73%	_	KOG3081	_	None	_
comp5063_c0_seq1	165	260-754(-)	gi|15230127|ref|NP_189095.1|	heat stress transcription factor C-1 [Arabidopsis thaliana]	71%	_	_	_	_	_	_	_	None	_
comp24185_c0_seq2	209	28-654(-)	gi|147767934|emb|CAN64534.1|	hypothetical protein VITISV_042940 [Vitis vinifera]	83%	_	_	_	_	_	_	_	None	_
comp18958_c0_seq1	453	305-1663(-)	gi|359473913|ref|XP_002270595.2|	PREDICTED: DNA primase small subunit-like [Vitis vinifera]	84%	GO:0006269;GO:0003896;GO:0005658	39947.LOC_Os05g29010.2	POLA4 - Putative DNA polymerase alpha complex subunit, expressed	87.80%	COG1467	KOG2851	_	K02684	PRI1
comp21070_c0_seq1	482	1-1446(+)	gi|34148073|gb|AAQ62582.1|	unknown [Glycine max]	63%	GO:0016705;GO:0016023;GO:0036094	_	_	_	_	_	_	None	_
comp18974_c0_seq1	392	270-1445(-)	gi|326520774|dbj|BAJ92750.1|	predicted protein [Hordeum vulgare subsp. vulgare]	63%	_	_	_	_	_	_	_	None	_
comp23762_c1_seq23	74	3-224(+)	_	_	_	_	_	_	_	_	_	_	None	_
comp22321_c0_seq1	683	135-2183(-)	gi|9049411|dbj|BAA99366.1|	putative alpha-glucosidase [Oryza sativa Japonica Group]	87%	_	_	_	_	_	_	_	None	_
comp21011_c0_seq1	304	1181-2092(-)	gi|356556001|ref|XP_003546316.1|	PREDICTED: ATP-citrate synthase beta chain protein 1-like [Glycine max]	97%	GO:0004775;GO:0003878;GO:0006085;GO:0016126;GO:0016132;GO:0044262;GO:0010228;GO:0016829;GO:0000166;GO:0005829;GO:0048037;GO:0005886;GO:0050665;GO:0016926;GO:0009346	_	_	_	_	_	_	K01648	ACLY
comp16571_c0_seq4	211	183-815(+)	gi|255578162|ref|XP_002529950.1|	ATP binding protein, putative [Ricinus communis]	82%	GO:0004674;GO:0005524;GO:0004715;GO:0006468;GO:0005739	15368.BRADI5G22010.1	annotation not avaliable	85.54%	COG0515	_	_	None	_
comp16023_c0_seq1	190	1-570(+)	gi|15235604|ref|NP_195470.1|	LOB domain-containing protein 39 [Arabidopsis thaliana]	93%	GO:0016126	_	_	_	_	_	_	None	_
comp93701_c0_seq1	174	193-714(-)	gi|40850562|gb|AAR95994.1|	putative ribonucleotide reductase large subunit [Musa acuminata]	91%	_	_	_	_	_	_	_	K10807	RRM1
comp15224_c0_seq1	279	154-990(-)	gi|225428570|ref|XP_002281086.1|	PREDICTED: endothelin-converting enzyme 2 [Vitis vinifera]	80%	GO:0008152;GO:0016740	29760.GSVIVG00036438001	SubName: Full=Chromosome chr3 scaffold_8, whole genome shotgun sequence;	80.93%	_	KOG2352	_	None	_
comp23950_c0_seq2	1906	240-5957(+)	gi|224136019|ref|XP_002322219.1|	predicted protein [Populus predicted protein [Populus trichocarpa]	86%	_	_	_	_	_	_	_	K11000	CALS
comp23857_c0_seq3	255	3-767(-)	gi|224285599|gb|ACN40518.1|	unknown [Picea sitchensis]	57%	_	_	_	_	_	_	_	None	_
comp19621_c0_seq1	90	109-378(-)	gi|297745890|emb|CBI15946.3|	unnamed protein product [Vitis vinifera]	84%	GO:0005840;GO:0006412;GO:0003735	3218.JGI131724	hypothetical protein	82.50%	_	KOG3162	_	None	_
comp12373_c0_seq1	198	3-599(+)	gi|75152372|sp|Q8H4D4.1|TYW23_ORYSJ	RecName: Full=tRNA wybutosine-synthesizing protein 2/3/4; Includes: RecName: Full=tRNA wybutosine-synthesizing protein 3 homolog; Includes: RecName: Full=tRNA wybu	68%	GO:0008152;GO:0016740	_	_	_	_	_	_	K15450	TYW3
comp20908_c0_seq1	969	341-3247(+)	gi|225450669|ref|XP_002283093.1|	PREDICTED: eukaryotic translation initiation factor 3 subunit A [Vitis vinifera]	86%	GO:0006413;GO:0003743;GO:0005886;GO:0005737	29760.GSVIVG00022664001	SubName: Full=Chromosome chr14 scaffold_27, whole genome shotgun sequence;	89.85%	_	KOG2072	_	K03254	EIF3A
comp23043_c0_seq6	236	2-712(+)	gi|225433171|ref|XP_002285289.1|	PREDICTED: casein kinase I isoform delta-like isoform 2 [Vitis vinifera]	94%	_	_	_	_	_	_	_	None	_
comp24310_c0_seq11	169	1-507(-)	gi|326502496|dbj|BAJ95311.1|	predicted protein [Hordeum vulgare subsp. vulgare]	75%	_	_	_	_	_	_	_	None	_
comp20714_c0_seq4	478	331-1764(+)	gi|147783406|emb|CAN75218.1|	hypothetical protein VITISV_003519 [Vitis vinifera]	74%	GO:1901363;GO:0097159	3694.estExt_fgenesh4_pm.C_LG_XIV0454	hypothetical protein	91.76%	COG0724	KOG4205	_	K14411	MSI
comp10670_c0_seq1	304	2-913(+)	gi|225454373|ref|XP_002278820.1|	PREDICTED: 50S ribosomal protein L5, chloroplastic [Vitis vinifera]	86%	GO:0016020;GO:0006412;GO:0003735;GO:0009941;GO:0019843;GO:0009570;GO:0022626	29760.GSVIVG00026943001	SubName: Full=Chromosome chr15 scaffold_40, whole genome shotgun sequence;	89.33%	COG0094	KOG0398	_	K02931	RP-L5, rplE
comp227580_c0_seq1	187	3-566(+)	gi|297596302|ref|NP_001042337.2|	Os01g0205200 [Oryza sativa Japonica Group]	80%	_	_	_	_	_	_	_	None	_
comp17258_c0_seq3	145	142-576(-)	gi|224066847|ref|XP_002302244.1|	predicted protein [Populus predicted protein [Populus trichocarpa]	82%	GO:0005739	3694.gw1.II.1383.1	annotation not avaliable	83.00%	_	_	NOG258038	None	_
comp75156_c0_seq1	198	2-598(+)	gi|300681490|emb|CBH32584.1|	F-box domain containing protein, expressed [Triticum aestivum]	46%	_	_	_	_	_	_	_	None	_
comp9166_c0_seq1	97	235-525(-)	gi|302143073|emb|CBI20368.3|	unnamed protein product [Vitis vinifera]	71%	_	_	_	_	_	_	_	None	_
comp14341_c0_seq1	597	1-1791(-)	gi|359481304|ref|XP_002270356.2|	PREDICTED: LRR receptor-like serine/threonine-protein kinase FLS2-like [Vitis vinifera]	63%	_	_	_	_	_	_	_	None	_
comp19900_c0_seq1	130	350-739(+)	gi|224116758|ref|XP_002331870.1|	predicted protein [Populus predicted protein [Populus trichocarpa]	84%	GO:0009535;GO:0070417;GO:0031357;GO:0009631;GO:0009737;GO:0042631	_	_	_	_	_	_	None	_
comp22578_c0_seq2	303	2-910(+)	gi|356548779|ref|XP_003542777.1|	PREDICTED: SUN domain-containing protein 1-like [Glycine max]	76%	_	_	_	_	_	_	_	None	_
comp20290_c0_seq1	311	86-1018(-)	gi|242063044|ref|XP_002452811.1|	hypothetical protein SORBIDRAFT_04g032920 [Sorghum bicolor]	50%	_	_	_	_	_	_	_	None	_
comp20249_c0_seq1	83	2-250(+)	_	_	_	_	_	_	_	_	_	_	None	_
comp19328_c0_seq1	455	298-1662(+)	gi|225431509|ref|XP_002274967.1|	PREDICTED: chromatin assembly factor 1 subunit B [Vitis vinifera]	83%	GO:0009555;GO:0006334;GO:0006351;GO:0009933;GO:0005678;GO:0008283;GO:0010026;GO:0005515;GO:0000166;GO:0031507;GO:0000724;GO:0048366	29760.GSVIVG00034835001	SubName: Full=Chromosome chr4 scaffold_73, whole genome shotgun sequence;	82.78%	COG2319	KOG1009	_	K10751	CHAF1B
comp13092_c0_seq1	58	187-360(+)	_	_	_	_	_	_	_	_	_	_	None	_
comp21035_c0_seq1	167	103-603(+)	gi|147833137|emb|CAN75300.1|	hypothetical protein VITISV_008677 [Vitis vinifera]	77%	_	_	_	_	_	_	_	None	_
comp23647_c0_seq2	583	350-2098(-)	gi|356523691|ref|XP_003530469.1|	PREDICTED: K(+) efflux antiporter 4-like [Glycine max]	91%	_	29760.GSVIVG00016584001	SubName: Full=Chromosome chr11 scaffold_13, whole genome shotgun sequence;	88.33%	COG0475	KOG1650	_	None	_
comp18341_c0_seq1	293	3-881(+)	gi|238008200|gb|ACR35135.1|	unknown [Zea mays]	68%	_	_	_	_	_	_	_	None	_
comp24341_c0_seq22	188	2-565(-)	gi|115445559|ref|NP_001046559.1|	Os02g0281000 [Oryza sativa Japonica Group]	94%	_	_	_	_	_	_	_	K04345	PKA
comp15150_c0_seq1	345	2-1036(-)	gi|255574005|ref|XP_002527920.1|	conserved hypothetical protein [Ricinus communis]	79%	GO:0048193;GO:0010200;GO:0006944	3694.estExt_fgenesh4_pg.C_LG_X0586	hypothetical protein	80.27%	COG0790	_	NOG271854	None	_
comp11357_c0_seq2	248	217-963(+)	gi|225438607|ref|XP_002280782.1|	PREDICTED: transcription factor TGA1 [Vitis vinifera]	75%	GO:0006950;GO:0005488	_	_	_	_	_	_	K14431	TGA
comp22121_c0_seq2	492	336-1811(-)	gi|225449008|ref|XP_002271947.1|	PREDICTED: probable LRR receptor-like serine/threonine-protein kinase At5g48740-like [Vitis vinifera]	65%	_	_	_	_	_	_	_	None	_
comp18088_c0_seq3	432	127-1422(-)	gi|356567480|ref|XP_003551947.1|	PREDICTED: transcription factor PIF5-like [Glycine max]	63%	_	_	_	_	_	_	_	None	_
comp9905_c0_seq1	307	2-922(-)	gi|50252871|dbj|BAD29102.1|	leucine-rich repeat family protein /protein kinase family protein-like [Oryza sativa Japonica Group]	75%	_	_	_	_	_	_	_	None	_
comp24142_c0_seq1	596	398-2185(-)	gi|115451973|ref|NP_001049587.1|	Os03g0254700 [Oryza sativa Japonica Group]	86%	_	_	_	_	_	_	_	None	_
comp19552_c0_seq2	178	84-617(-)	gi|351724585|ref|NP_001235783.1|	uncharacterized protein LOC100500282 [Glycine max]	81%	GO:0070838;GO:0030003	_	_	_	_	_	_	None	_
comp17553_c0_seq3	271	207-1022(+)	gi|255579414|ref|XP_002530551.1|	Serine/threonine-protein kinase PBS1, putative [Ricinus communis]	88%	GO:0004709;GO:0004713;GO:0005524;GO:0005886;GO:0019901;GO:0000186	_	_	_	_	_	_	None	_
comp16871_c0_seq1	139	74-490(+)	gi|225442639|ref|XP_002284612.1|	PREDICTED: uncharacterized protein LOC100260053 [Vitis vinifera]	84%	GO:0005634;GO:0009507	_	_	_	_	_	_	None	_
comp14604_c0_seq1	97	51-341(+)	gi|115447041|ref|NP_001047300.1|	Os02g0593400 [Oryza sativa Japonica Group]	85%	GO:0009507	15368.BRADI3G47560.1	annotation not avaliable	84.38%	_	_	NOG293678	None	_
comp21946_c0_seq1	723	2-2170(+)	gi|225439207|ref|XP_002270169.1|	PREDICTED: polyribonucleotide nucleotidyltransferase [Vitis vinifera]	83%	_	_	_	_	_	_	_	K00962	pnp, PNPT1
comp16808_c0_seq1	279	1-837(-)	gi|357153458|ref|XP_003576457.1|	PREDICTED: uncharacterized protein LOC100825032 [Brachypodium distachyon]	83%	GO:0042393;GO:0010216;GO:0005634;GO:0031048;GO:0005694;GO:0008327;GO:0034968;GO:0010429;GO:0010428;GO:0010200;GO:0008270;GO:0018024	_	_	_	_	_	_	None	_
comp13723_c0_seq2	137	926-1336(+)	gi|225440334|ref|XP_002270000.1|	PREDICTED: transcription factor-like protein DPA-like [Vitis vinifera]	79%	GO:0003677;GO:0005667;GO:0006355;GO:0003700	_	_	_	_	_	_	None	_
comp20905_c0_seq1	384	2-1153(+)	gi|225440504|ref|XP_002272506.1|	PREDICTED: uncharacterized protein LOC100264910 [Vitis vinifera]	86%	GO:0000160;GO:0006355;GO:0005739;GO:0035556;GO:0000156;GO:0048366;GO:0009706	_	_	_	_	_	_	None	_
comp5208_c0_seq1	175	1-525(-)	gi|147861522|emb|CAN83582.1|	hypothetical protein VITISV_001564 [Vitis vinifera]	88%	_	_	_	_	_	_	_	None	_
comp24336_c1_seq3	69	1071-1277(-)	_	_	_	_	_	_	_	_	_	_	None	_
comp19518_c0_seq1	251	232-984(-)	gi|242041205|ref|XP_002467997.1|	hypothetical protein SORBIDRAFT_01g037780 [Sorghum bicolor]	74%	GO:0007031;GO:0016021;GO:0005778	4558.Sb01g037780.1	hypothetical protein	75.92%	_	KOG4186	_	None	_
comp21513_c0_seq1	307	1-921(-)	gi|156070785|gb|ABU45198.1|	unknown [Petunia integrifolia subsp. inflata]	61%	_	_	_	_	_	_	_	None	_
comp21915_c0_seq2	171	3-518(+)	gi|222641636|gb|EEE69768.1|	hypothetical protein OsJ_29479 [Oryza sativa Japonica Group]	94%	_	_	_	_	_	_	_	None	_
comp17803_c0_seq1	535	1-1605(-)	gi|297737283|emb|CBI26484.3|	unnamed protein product [Vitis vinifera]	71%	_	_	_	_	_	_	_	None	_
comp10651_c0_seq1	236	3-713(+)	gi|224081160|ref|XP_002306314.1|	predicted protein [Populus predicted protein [Populus trichocarpa]	76%	GO:0005634	39946.BGIOSIBCE008688	Os02g0753500	83.56%	COG0457	_	_	None	_
comp24319_c0_seq3	617	179-2029(+)	gi|296082200|emb|CBI21205.3|	unnamed protein product [Vitis vinifera]	61%	_	_	_	_	_	_	_	None	_
comp22116_c0_seq3	90	3-272(+)	gi|357470945|ref|XP_003605757.1|	EFR3-like protein [Medicago EFR3-like protein [Medicago truncatula]	66%	_	_	_	_	_	_	_	None	_
comp24351_c1_seq3	221	1-663(-)	gi|224113935|ref|XP_002316618.1|	predicted protein [Populus predicted protein [Populus trichocarpa]	82%	_	_	_	_	_	_	_	None	_
comp24397_c0_seq10	95	2-286(+)	gi|224031811|gb|ACN34981.1|	unknown [Zea mays]	91%	_	_	_	_	_	_	_	K12818	DHX8, PRP22
comp24374_c0_seq12	112	2-337(+)	_	_	_	_	_	_	_	_	_	_	None	_
comp19088_c0_seq1	307	346-1266(-)	gi|194700510|gb|ACF84339.1|	unknown [Zea mays]	63%	GO:0004252;GO:0005739	_	_	_	_	_	_	None	_
comp19020_c0_seq1	509	495-2021(-)	gi|225431134|ref|XP_002267099.1|	PREDICTED: calcium-dependent protein kinase 16 [Vitis vinifera]	93%	GO:0005524;GO:0005509;GO:0004683;GO:0006468;GO:0005886	29760.GSVIVG00036780001	SubName: Full=Chromosome chr4 scaffold_83, whole genome shotgun sequence;	95.02%	COG0515	KOG0032	_	None	_
comp18597_c0_seq1	225	260-934(-)	gi|226492656|ref|NP_001152575.1|	deoxyribonuclease ycfH [Zea deoxyribonuclease ycfH [Zea mays]	74%	GO:0005634;GO:0016888	_	_	_	_	_	_	K03424	tatD
comp21527_c1_seq2	216	178-825(-)	gi|326515490|dbj|BAK06991.1|	predicted protein [Hordeum vulgare subsp. vulgare]	91%	GO:0006979;GO:0046872;GO:0051266;GO:0019354;GO:0009236;GO:0016852;GO:0009507	39947.LOC_Os02g19440.1	sirohydrochlorin ferrochelatase, putative, expressed	88.55%	COG2138	_	_	None	_
comp20546_c0_seq6	119	1-357(-)	gi|224127616|ref|XP_002320118.1|	predicted protein [Populus predicted protein [Populus trichocarpa]	74%	GO:0006396;GO:0003723;GO:0004000;GO:0005739;GO:0009536	_	_	_	_	_	_	K15440	TAD1, ADAT1
comp23021_c0_seq1	420	132-1391(+)	gi|225442805|ref|XP_002285273.1|	PREDICTED: 26S protease regulatory subunit 8 homolog A [Vitis vinifera]	97%	_	29760.GSVIVG00034542001	SubName: Full=Chromosome chr9 scaffold_7, whole genome shotgun sequence;	97.76%	COG1222	KOG0728	_	K03066	PSMC5, RPT6
comp19252_c0_seq3	370	129-1238(-)	gi|115473749|ref|NP_001060473.1|	Os07g0647900 [Oryza sativa Japonica Group]	92%	GO:0003723;GO:0005524;GO:0008026	_	_	_	_	_	_	K14779	DDX52, ROK1
comp6867_c0_seq1	275	3-830(+)	gi|17385732|dbj|BAB78672.1|	putative Cytochrome P450 71A1 [Oryza sativa Japonica Group]	62%	_	_	_	_	_	_	_	None	_
comp17985_c0_seq2	190	3-572(-)	gi|118488096|gb|ABK95868.1|	unknown [Populus trichocarpa]	81%	GO:0004709;GO:0004713;GO:0005524;GO:0005886;GO:0000186	_	_	_	_	_	_	None	_
comp19876_c0_seq3	359	138-1217(+)	gi|147784629|emb|CAN74932.1|	hypothetical protein VITISV_044432 [Vitis vinifera]	75%	GO:0003677;GO:0005634	_	_	_	_	_	_	None	_
comp18474_c0_seq8	160	186-665(-)	gi|255548812|ref|XP_002515462.1|	hypothetical protein RCOM_0922570 [Ricinus communis]	60%	GO:0005634;GO:0005515;GO:0005829	_	_	_	_	_	_	None	_
comp103426_c0_seq1	82	200-445(-)	gi|115452389|ref|NP_001049795.1|	Os03g0290300 [Oryza sativa Japonica Group]	97%	GO:0016020;GO:0042389;GO:0005783;GO:0009409;GO:0055114;GO:0016717;GO:0006636;GO:0080167;GO:0009941;GO:0005739	_	_	_	_	_	_	K10257	FAD8, desB
comp77021_c0_seq1	147	2-442(+)	gi|255546727|ref|XP_002514422.1|	pentatricopeptide repeat-containing protein, putative [Ricinus communis]	67%	_	_	_	_	_	_	_	None	_
comp16272_c0_seq1	484	1-1455(+)	gi|357153170|ref|XP_003576362.1|	PREDICTED: uncharacterized protein LOC100837721 [Brachypodium distachyon]	66%	GO:0005634;GO:0000979;GO:0009707;GO:0010019;GO:0045893	_	_	_	_	_	_	None	_
comp93790_c0_seq1	455	120-1484(+)	gi|255555759|ref|XP_002518915.1|	valacyclovir hydrolase, putative [Ricinus communis]	82%	_	_	_	_	_	_	_	None	_
comp23184_c1_seq1	388	296-1459(-)	gi|115436430|ref|NP_001042973.1|	Os01g0348600 [Oryza sativa Japonica Group]	91%	_	_	_	_	_	_	_	K10527	MFP2
comp20252_c0_seq1	379	371-1507(-)	gi|168012956|ref|XP_001759167.1|	predicted protein [Physcomitrella patens subsp. patens]	78%	GO:0032440;GO:0006397;GO:0005634;GO:0003723;GO:0000166;GO:0055114	_	_	_	_	_	_	None	_
comp18754_c0_seq1	476	2-1432(+)	gi|147784859|emb|CAN77495.1|	hypothetical protein VITISV_011897 [Vitis vinifera]	83%	GO:0016020;GO:0009526;GO:0015031	_	_	_	_	_	_	None	_
comp10712_c0_seq1	180	62-601(-)	gi|359495432|ref|XP_002280519.2|	PREDICTED: ETO1-like protein 1-like [Vitis vinifera]	94%	GO:0010364	_	_	_	_	_	_	None	_
comp16705_c0_seq5	101	40-342(+)	gi|224106553|ref|XP_002314206.1|	predicted protein [Populus predicted protein [Populus trichocarpa]	86%	GO:0007018;GO:0005874;GO:0005524;GO:0003777;GO:0005886	_	_	_	_	_	_	K10398	KIF11
comp143346_c0_seq1	144	3-434(-)	gi|297599966|ref|NP_001048246.2|	Os02g0769900 [Oryza sativa Japonica Group]	67%	GO:0009536	_	_	_	_	_	_	None	_
comp14143_c0_seq2	223	201-869(-)	gi|326510683|dbj|BAJ87558.1|	predicted protein [Hordeum vulgare subsp. vulgare]	78%	GO:0010467;GO:0044238;GO:0034645;GO:0005488	39947.LOC_Os03g29470.1	transcription initiation factor IID, putative, expressed	90.55%	COG5094	KOG3334	_	K03133	TAF9B, TAF9
comp21403_c0_seq1	535	656-2260(+)	gi|225425880|ref|XP_002270297.1|	PREDICTED: uncharacterized protein LOC100242500 [Vitis vinifera]	67%	_	29760.GSVIVG00035095001	SubName: Full=Chromosome chr1 scaffold_75, whole genome shotgun sequence;	82.54%	COG0666	_	_	None	_
comp17170_c0_seq1	319	1-957(-)	gi|224063447|ref|XP_002301149.1|	predicted protein [Populus predicted protein [Populus trichocarpa]	61%	GO:0071702;GO:0044237	_	_	_	_	_	_	None	_
comp19750_c0_seq1	195	431-1015(+)	gi|225443298|ref|XP_002273895.1|	PREDICTED: uncharacterized protein LOC100267221 [Vitis vinifera]	69%	_	_	_	_	_	_	_	None	_
comp22471_c0_seq1	310	293-1222(+)	gi|225442597|ref|XP_002284456.1|	PREDICTED: uncharacterized protein LOC100261724 [Vitis vinifera]	81%	_	_	_	_	_	_	_	None	_
comp24175_c0_seq2	765	349-2643(-)	gi|75330108|sp|Q8LHH9.1|SHL2_ORYSJ	RecName: Full=Probable RNA-dependent RNA polymerase SHL2; AltName: Full=Protein SHOOTLESS 2 putative RNA-dependent RNA polymerase [Oryza	81%	_	_	_	_	_	_	_	None	_
comp23374_c0_seq1	297	721-1611(-)	gi|149727790|gb|ABR28332.1|	MYB transcription factor MYB33 [Medicago truncatula]	69%	_	3694.gw1.I.1006.1	hypothetical protein	81.41%	_	KOG0724	_	None	_
comp12451_c0_seq1	607	1-1821(+)	gi|293331339|ref|NP_001169621.1|	uncharacterized protein LOC100383502 [Zea mays]	84%	GO:0005634;GO:0009536	_	_	_	_	_	_	None	_
comp22625_c0_seq1	429	128-1414(+)	gi|357145108|ref|XP_003573527.1|	PREDICTED: equilibrative nucleoside transporter 4-like [Brachypodium distachyon]	82%	_	4558.Sb07g005850.1	hypothetical protein	79.95%	_	KOG1479	_	K15014	SLC29A1_2_3, ENT1_2_3
comp17797_c0_seq1	409	2-1228(+)	gi|224075287|ref|XP_002304587.1|	predicted protein [Populus predicted protein [Populus trichocarpa]	63%	_	_	_	_	_	_	_	None	_
comp16789_c0_seq1	864	140-2731(+)	gi|255562498|ref|XP_002522255.1|	trehalose-6-phosphate synthase, putative [Ricinus communis]	88%	GO:0004805;GO:0005992;GO:0003825	3694.eugene3.00110684	hypothetical protein	90.48%	COG0380;COG1877	KOG1050	_	K00697	E2.4.1.15, otsA
comp23137_c0_seq2	453	3-1361(+)	gi|255572743|ref|XP_002527304.1|	E3 ubiquitin ligase PUB14, putative [Ricinus communis]	60%	_	_	_	_	_	_	_	None	_
comp2255_c0_seq1	225	2-679(+)	gi|359474023|ref|XP_002276972.2|	PREDICTED: probable DEAD-box ATP-dependent RNA helicase 48-like [Vitis vinifera]	94%	_	_	_	_	_	_	_	None	_
comp20334_c0_seq1	352	204-1262(+)	gi|224085694|ref|XP_002307668.1|	predicted protein [Populus predicted protein [Populus trichocarpa]	85%	GO:0019252;GO:0010170;GO:0005978;GO:0008878;GO:0005829;GO:0009507	_	_	_	_	_	_	K00975	glgC
comp19649_c0_seq1	361	339-1421(+)	gi|223942579|gb|ACN25373.1|	unknown [Zea mays]	79%	_	4558.Sb06g025030.1	hypothetical protein	80.64%	_	KOG1072	_	None	_
comp186766_c0_seq1	129	1-390(+)	gi|102139949|gb|ABF70089.1|	GDSL-motif lipase/hydrolase family protein [Musa balbisiana]	88%	GO:0016788;GO:0006629	_	_	_	_	_	_	None	_
comp5161_c0_seq2	74	279-500(-)	gi|242082892|ref|XP_002441871.1|	hypothetical protein SORBIDRAFT_08g003940 [Sorghum bicolor]	63%	_	_	_	_	_	_	_	None	_
comp17004_c0_seq1	167	263-763(+)	gi|118488318|gb|ABK95978.1|	unknown [Populus trichocarpa]	85%	_	_	_	_	_	_	_	None	_
comp2689_c0_seq1	95	2-286(+)	gi|82570160|gb|ABB83644.1|	PIF-like transposase [Daucus carota]	68%	_	_	_	_	_	_	_	None	_
comp21724_c0_seq1	257	57-827(+)	gi|115480531|ref|NP_001063859.1|	Os09g0549500 [Oryza sativa Japonica Group]	73%	_	3702.AT3G10400.1-P	RNA recognition motif (RRM)-containing protein; RNA recognition motif (RRM)-containing prote [...]	91.25%	COG0724	KOG0118	_	K13154	ZCRB1
comp20579_c0_seq2	299	1-897(+)	gi|296084287|emb|CBI24675.3|	unnamed protein product [Vitis vinifera]	57%	_	_	_	_	_	_	_	None	_
comp15319_c0_seq1	360	415-1497(+)	gi|297737359|emb|CBI26560.3|	unnamed protein product [Vitis vinifera]	75%	GO:0008168;GO:0006306	_	_	_	_	_	_	K00558	E2.1.1.37, DNMT, dcm
comp13782_c0_seq2	230	2-694(+)	gi|359473443|ref|XP_002264500.2|	PREDICTED: methyl-CpG-binding domain-containing protein 9-like [Vitis vinifera]	61%	GO:0046872	_	_	_	_	_	_	None	_
comp2091_c0_seq1	221	2-667(+)	gi|255548598|ref|XP_002515355.1|	hypothetical protein RCOM_0919290 [Ricinus communis]	61%	_	_	_	_	_	_	_	None	_
comp18910_c0_seq2	253	446-1204(-)	gi|356576951|ref|XP_003556593.1|	PREDICTED: transcription factor TCP7-like [Glycine max]	69%	_	_	_	_	_	_	_	None	_
comp21137_c0_seq1	195	415-999(-)	gi|357153950|ref|XP_003576619.1|	PREDICTED: carbonic anhydrase 2, chloroplastic-like [Brachypodium distachyon]	79%	GO:0015976;GO:0004089;GO:0008270;GO:0005739;GO:0009507	_	_	_	_	_	_	K01673	cynT, can
comp6330_c0_seq1	244	1-732(-)	gi|33438474|emb|CAE30280.1|	chlorophyll a /b binding protein [Beta vulgaris]	94%	_	15368.BRADI3G36760.1	annotation not avaliable	78.69%	_	_	NOG224793	K08910	LHCA4
comp22573_c0_seq2	153	3-461(-)	gi|255566620|ref|XP_002524294.1|	conserved hypothetical protein [Ricinus communis]	89%	_	_	_	_	_	_	_	None	_
comp11450_c0_seq2	131	26-418(-)	_	_	_	_	_	_	_	_	_	_	None	_
comp135283_c0_seq1	178	1-534(-)	gi|147771870|emb|CAN71327.1|	hypothetical protein VITISV_031548 [Vitis vinifera]	81%	GO:0016020;GO:0003885;GO:0008762;GO:0050105;GO:0019853;GO:0050660;GO:0005739;GO:0055114	_	_	_	_	_	_	None	_
comp18944_c0_seq2	285	338-1192(-)	gi|225430569|ref|XP_002263210.1|	PREDICTED: probable protein phosphatase 2C 59 [Vitis vinifera]	95%	GO:0046872;GO:0006470;GO:0042742;GO:0005886;GO:0004722	3694.eugene3.00061984	hypothetical protein	94.94%	COG0631	_	_	None	_
comp160915_c0_seq1	108	58-381(-)	_	_	_	_	_	_	_	_	_	_	None	_
comp326718_c0_seq1	156	1-468(+)	gi|543939|sp|P36494.1|CB4_SPIOL	RecName: Full=Chlorophyll a-b binding protein CP24, chloroplastic; Flags: Precursor 20 kDa protein of CP24 precursor protein [Spinacia olerac	100%	_	_	_	_	_	_	_	K08917	LHCB6
comp20857_c0_seq4	85	2-256(+)	_	_	_	_	_	_	_	_	_	_	None	_
comp17974_c0_seq1	477	3-1433(+)	gi|357501473|ref|XP_003621025.1|	Isocitrate lyase [Medicago Isocitrate lyase [Medicago truncatula]	82%	GO:0016829;GO:0008152;GO:0009507	39947.LOC_Os04g42580.1	carboxyvinyl-carboxyphosphonate phosphorylmutase, putative, expressed	89.32%	COG2513	KOG1260	_	None	_
comp285707_c0_seq1	126	2-382(+)	_	_	_	_	_	_	_	_	_	_	None	_
comp6658_c0_seq1	364	1-1092(-)	gi|115440677|ref|NP_001044618.1|	Os01g0816400 [Oryza sativa Japonica Group]	89%	_	_	_	_	_	_	_	None	_
comp21316_c0_seq1	266	178-975(+)	gi|326533000|dbj|BAJ89345.1|	predicted protein [Hordeum vulgare subsp. vulgare]	79%	_	_	_	_	_	_	_	None	_
comp4821_c0_seq1	982	1-2946(+)	gi|24461867|gb|AAN62354.1|AF506028_23	CTV.22 [Citrus trifoliata]	59%	_	_	_	_	_	_	_	None	_
comp18808_c0_seq2	947	108-2948(+)	gi|357127053|ref|XP_003565200.1|	PREDICTED: probable LRR receptor-like serine/threonine-protein kinase At1g06840-like [Brachypodium distachyon]	79%	GO:0004674;GO:0005524;GO:0016021;GO:0006468;GO:0016023;GO:0005886;GO:0009507	15368.BRADI2G62790.1	annotation not avaliable	88.71%	COG0515	KOG0619;KOG1187	_	None	_
comp17741_c0_seq1	531	444-2036(-)	gi|255542844|ref|XP_002512485.1|	importin alpha, putative [Ricinus communis]	93%	GO:0005618;GO:0005730;GO:0005829;GO:0008565;GO:0005635;GO:0006606	29760.GSVIVG00033097001	SubName: Full=Chromosome chr5 scaffold_64, whole genome shotgun sequence;	93.01%	COG5064	KOG0166	_	None	_
comp393667_c0_seq1	198	3-596(+)	gi|357487003|ref|XP_003613789.1|	Ribonuclease T2 [Medicago Ribonuclease T2 [Medicago truncatula]	79%	_	_	_	_	_	_	_	K01166	E3.1.27.1
comp20527_c0_seq21	316	257-1204(-)	gi|147767048|emb|CAN67679.1|	hypothetical protein VITISV_035275 [Vitis vinifera]	87%	GO:0006397;GO:0004712;GO:0004674;GO:0005524;GO:0006468	_	_	_	_	_	_	K08823	CLK
comp20527_c0_seq28	213	257-895(-)	gi|363807284|ref|NP_001242619.1|	uncharacterized protein LOC100804022 [Glycine max]	86%	GO:0004674;GO:0005524;GO:0046777	_	_	_	_	_	_	K08287	E2.7.12.1
comp9603_c0_seq1	144	243-674(-)	_	_	_	_	_	_	_	_	_	_	None	_
comp8510_c0_seq1	238	2-715(-)	gi|357444557|ref|XP_003592556.1|	E3 ubiquitin-protein ligase MARCH2 [Medicago truncatula]	71%	_	59689.fgenesh2_kg.5__33__AT2G01275.1	annotation not avaliable	81.94%	COG5183	_	_	None	_
comp7195_c0_seq1	97	1-291(-)	gi|356523318|ref|XP_003530287.1|	PREDICTED: uncharacterized protein LOC100779801 [Glycine max]	76%	_	_	_	_	_	_	_	K08518	STXBP5
comp14115_c0_seq1	369	1-1110(+)	gi|225452021|ref|XP_002280181.1|	PREDICTED: probable dolichyl pyrophosphate Man9GlcNAc2 alpha-1,3-glucosyltransferase [Vitis unnamed protein product [Vitis vini	82%	GO:0016758;GO:0005789	_	_	_	_	_	_	K03848	ALG6
comp21984_c0_seq1	308	152-1075(+)	gi|255567903|ref|XP_002524929.1|	chromatin binding protein, putative [Ricinus communis]	82%	_	59689.scaffold_700360.1	annotation not avaliable	79.57%	_	KOG3001	_	K11339	MORF4L1, MRG15, EAF3
comp16519_c0_seq1	397	103-1293(-)	gi|357156654|ref|XP_003577530.1|	PREDICTED: uncharacterized protein LOC100836077 [Brachypodium distachyon]	72%	GO:0044444	15368.BRADI4G17940.1	annotation not avaliable	76.73%	_	KOG0234	_	None	_
comp11988_c0_seq1	119	106-462(-)	_	_	_	_	_	_	_	_	_	_	None	_
comp18956_c0_seq1	419	415-1671(-)	gi|359491772|ref|XP_002267281.2|	PREDICTED: uncharacterized protein LOC100262899 [Vitis vinifera]	80%	GO:0005634;GO:0010224	29760.GSVIVG00006608001	SubName: Full=Chromosome undetermined scaffold_174, whole genome shotgun sequence;	80.73%	_	_	NOG232018	None	_
comp15420_c0_seq1	474	2-1426(+)	gi|147770228|emb|CAN71863.1|	hypothetical protein VITISV_023530 [Vitis vinifera]	80%	GO:0032440;GO:0004709;GO:0005524;GO:0016021;GO:0055114;GO:0000186	_	_	_	_	_	_	None	_
comp10212_c0_seq1	260	3-785(+)	_	_	_	_	_	_	_	_	_	_	None	_
comp21232_c0_seq1	403	234-1442(-)	gi|225449392|ref|XP_002282536.1|	PREDICTED: BTB/POZ and MATH domain-containing protein 3-like [Vitis vinifera]	86%	GO:0005634;GO:0042802;GO:0005829;GO:0071472	15368.BRADI1G59760.1	annotation not avaliable	85.04%	_	KOG1987	_	K10523	SPOP
comp23773_c0_seq2	206	1279-1896(+)	gi|77553001|gb|ABA95797.1|	retrotransposon protein, putative, unclassified [Oryza sativa Japonica Group]	66%	_	_	_	_	_	_	_	None	_
comp16713_c0_seq1	401	249-1451(-)	gi|225445324|ref|XP_002284748.1|	PREDICTED: uncharacterized protein LOC100256125 [Vitis vinifera]	79%	GO:0016706;GO:0055114	15368.BRADI2G17170.1	annotation not avaliable	78.46%	_	_	NOG76125	None	_
comp7469_c0_seq1	192	1-576(-)	gi|359493689|ref|XP_002281860.2|	PREDICTED: lysine-specific histone demethylase 1 homolog 2-like [Vitis vinifera]	78%	_	_	_	_	_	_	_	K11450	AOF2, LSD1
comp21751_c1_seq5	296	1-888(+)	gi|77157635|dbj|BAE46383.1|	chlorophyll a/b binding protein [Panax ginseng]	96%	_	3694.estExt_fgenesh4_pm.C_LG_II0962	SubName: Full=Putative uncharacterized protein;	96.23%	_	_	NOG232049	K08913	LHCB2
comp4880_c0_seq1	97	1149-1439(+)	_	_	_	_	_	_	_	_	_	_	None	_
comp2620_c0_seq1	189	2-571(+)	gi|255585727|ref|XP_002533545.1|	DNA binding protein, putative [Ricinus communis]	60%	_	_	_	_	_	_	_	K15200	GTF3C2
comp161542_c0_seq1	133	2-400(-)	gi|225445593|ref|XP_002285404.1|	PREDICTED: calmodulin-like protein 5-like [Vitis vinifera]	70%	_	_	_	_	_	_	_	None	_
comp24307_c0_seq1	843	134-2662(+)	gi|225430033|ref|XP_002284239.1|	PREDICTED: beta-adaptin-like protein A [Vitis vinifera]	86%	_	59689.fgenesh2_kg.6__1119__AT5G11490.1	annotation not avaliable	88.79%	COG5096	KOG1061	_	None	_
comp21694_c0_seq1	787	271-2631(+)	gi|242091527|ref|XP_002441596.1|	hypothetical protein SORBIDRAFT_09g030040 [Sorghum bicolor]	80%	_	4558.Sb09g030040.1	hypothetical protein	80.15%	COG5177	KOG1980	_	K14799	TSR1
comp9624_c0_seq3	101	134-439(+)	_	_	_	_	_	_	_	_	_	_	None	_
comp21432_c0_seq2	356	182-1252(+)	gi|326512538|dbj|BAJ99624.1|	predicted protein [Hordeum vulgare subsp. vulgare]	74%	_	_	_	_	_	_	_	None	_
comp15742_c0_seq1	566	3-1700(+)	gi|225456884|ref|XP_002277390.1|	PREDICTED: pentatricopeptide repeat-containing protein At3g48250, chloroplastic-like [Vitis vinifera]	73%	_	_	_	_	_	_	_	None	_
comp16765_c0_seq2	249	2-748(-)	gi|326521446|dbj|BAK00299.1|	predicted protein [Hordeum vulgare subsp. vulgare]	70%	_	_	_	_	_	_	_	None	_
comp23658_c0_seq7	163	1-489(+)	_	_	_	_	_	_	_	_	_	_	None	_
comp15285_c0_seq2	116	2-349(-)	gi|242079027|ref|XP_002444282.1|	hypothetical protein SORBIDRAFT_07g019460 [Sorghum bicolor]	66%	GO:0048193;GO:0005794;GO:0030244	_	_	_	_	_	_	None	_
comp19055_c0_seq1	380	310-1449(-)	gi|225465339|ref|XP_002271842.1|	PREDICTED: uncharacterized protein LOC100252260 [Vitis vinifera]	57%	_	_	_	_	_	_	_	None	_
comp21990_c0_seq5	264	315-1106(+)	gi|91787330|ref|YP_548282.1|	hypothetical protein Bpro_1435 [Polaromonas sp. JS666]	47%	_	_	_	_	_	_	_	None	_
comp10448_c0_seq2	136	2-409(-)	_	_	_	_	_	_	_	_	_	_	None	_
comp149752_c0_seq1	125	1-378(+)	gi|17342714|gb|AAL35972.1|	type IIA calcium ATPase [Medicago truncatula]	94%	GO:0006754;GO:0046872;GO:0005524;GO:0030176;GO:0005388;GO:0006816	_	_	_	_	_	_	K01537	E3.6.3.8
comp12272_c0_seq1	168	2-505(+)	gi|356568154|ref|XP_003552278.1|	PREDICTED: uncharacterized protein LOC100788781 [Glycine max]	87%	GO:0008152;GO:0016779	_	_	_	_	_	_	None	_
comp933_c0_seq1	87	91-351(+)	_	_	_	_	_	_	_	_	_	_	None	_
comp22658_c0_seq2	169	451-957(+)	gi|357111984|ref|XP_003557790.1|	PREDICTED: uncharacterized protein LOC100824728 [Brachypodium distachyon]	86%	_	15368.BRADI1G60770.1	annotation not avaliable	85.54%	_	_	NOG242470	None	_
comp125121_c0_seq1	238	2-718(+)	gi|242051871|ref|XP_002455081.1|	hypothetical protein SORBIDRAFT_03g004010 [Sorghum bicolor]	92%	GO:0006810;GO:0005524;GO:0006200;GO:0016021;GO:0016887	_	_	_	_	_	_	None	_
comp11756_c0_seq1	307	113-1033(+)	_	_	_	_	_	_	_	_	_	_	None	_
comp17958_c0_seq2	115	26-370(-)	_	_	_	_	_	_	_	_	_	_	None	_
comp16265_c0_seq1	278	1-837(+)	gi|242065656|ref|XP_002454117.1|	hypothetical protein SORBIDRAFT_04g024840 [Sorghum bicolor]	90%	GO:0006099;GO:0000287;GO:0004449;GO:0006102;GO:0008270;GO:0005739;GO:0051287	_	_	_	_	_	_	K00030	IDH3
comp21189_c0_seq5	301	135-1037(-)	gi|115476976|ref|NP_001062084.1|	Os08g0484700 [Oryza sativa Japonica Group]	65%	_	15368.BRADI3G33630.1	annotation not avaliable	82.50%	_	KOG4282	_	None	_
comp23979_c0_seq22	258	8-781(+)	gi|357484583|ref|XP_003612579.1|	Alpha glucosidase-like protein [Medicago truncatula]	81%	_	_	_	_	_	_	_	K01187	E3.2.1.20, malZ
comp16324_c0_seq1	504	3-1514(-)	gi|326518812|dbj|BAJ92567.1|	predicted protein [Hordeum vulgare subsp. vulgare]	68%	GO:0045892;GO:0005634;GO:0003677;GO:0007165;GO:0005982;GO:0051170;GO:0009640;GO:0042752;GO:0048574;GO:0010218;GO:0000156;GO:0010114	4558.Sb05g003660.1	hypothetical protein	85.83%	COG3947;COG2204;COG4753	_	_	K12130	APRR5
comp18307_c0_seq1	826	2-2479(-)	gi|218187446|gb|EEC69873.1|	hypothetical protein OsI_00239 [Oryza sativa Indica Group]	79%	_	15368.BRADI2G02010.1	annotation not avaliable	78.27%	COG5038	KOG1012	_	None	_
comp13665_c0_seq1	345	256-1290(-)	gi|242059831|ref|XP_002459061.1|	hypothetical protein SORBIDRAFT_03g045220 [Sorghum bicolor]	83%	GO:0004806;GO:0005739;GO:0016023;GO:0050253;GO:0006629	4558.Sb03g045220.1	hypothetical protein	85.26%	COG3675	KOG4569	_	None	_
comp16288_c0_seq1	319	3-959(+)	gi|297843050|ref|XP_002889406.1|	hypothetical protein ARALYDRAFT_887394 [Arabidopsis lyrata subsp. lyrata]	93%	GO:0019252;GO:0009840;GO:0004252;GO:0000023;GO:0006508;GO:0009941;GO:0009534	59689.scaffold_100188.1	annotation not avaliable	97.86%	COG0740	_	_	K01358	clpP, CLPP
comp2350_c0_seq1	70	60-269(+)	_	_	_	_	_	_	_	_	_	_	None	_
comp22416_c0_seq1	197	260-850(-)	gi|6094431|sp|O22349.1|TBA3_ELEIN	RecName: Full=Tubulin alpha-3 chain; AltName: Full=Alpha-3-tubulin alpha-tubulin 3 [Eleusine indica]	99%	_	_	_	_	_	_	_	K07374	TUBA
comp17728_c0_seq1	771	1-2316(+)	gi|297738971|emb|CBI28216.3|	unnamed protein product [Vitis vinifera]	76%	_	_	_	_	_	_	_	None	_
comp21201_c0_seq2	136	238-645(+)	gi|218192835|gb|EEC75262.1|	hypothetical protein OsI_11579 [Oryza sativa Indica Group]	70%	GO:0005739	_	_	_	_	_	_	None	_
comp204632_c0_seq1	128	3-386(-)	_	_	_	_	_	_	_	_	_	_	None	_
comp14972_c0_seq2	136	266-673(+)	gi|192910666|gb|ACF06441.1|	ANAC083 transcription factor [Elaeis guineensis]	78%	_	_	_	_	_	_	_	None	_
comp11829_c0_seq1	207	151-771(-)	_	_	_	_	_	_	_	_	_	_	None	_
comp21732_c0_seq1	349	223-1269(-)	gi|224086158|ref|XP_002307836.1|	predicted protein [Populus predicted protein [Populus trichocarpa]	90%	_	3694.fgenesh4_pg.C_LG_II000007	hypothetical protein	87.76%	_	KOG1441	_	None	_
comp23398_c0_seq2	340	45-1064(+)	gi|224135361|ref|XP_002322054.1|	predicted protein [Populus predicted protein [Populus trichocarpa]	86%	_	_	_	_	_	_	_	K04773	sppA
comp18228_c0_seq1	310	101-1030(-)	gi|297736703|emb|CBI25739.3|	unnamed protein product [Vitis vinifera]	87%	GO:0016311;GO:0003869;GO:0009507	29760.GSVIVG00007983001	SubName: Full=Chromosome undetermined scaffold_1169, whole genome shotgun sequence;	87.93%	COG0647	_	_	None	_
comp9640_c0_seq1	323	2-970(-)	gi|297736459|emb|CBI25330.3|	unnamed protein product [Vitis vinifera]	83%	_	29760.GSVIVG00029485001	SubName: Full=Chromosome chr13 scaffold_48, whole genome shotgun sequence;	88.26%	COG0563	KOG3078	_	K00939	E2.7.4.3, adk
comp19891_c0_seq1	484	84-1535(-)	gi|296081853|emb|CBI20858.3|	unnamed protein product [Vitis vinifera]	78%	GO:0005488	_	_	_	_	_	_	None	_
comp18007_c0_seq2	140	3-422(+)	gi|357124363|ref|XP_003563870.1|	PREDICTED: uncharacterized protein LOC100829075 [Brachypodium distachyon]	76%	GO:0003677	_	_	_	_	_	_	None	_
comp24299_c0_seq1	798	161-2554(-)	gi|297737876|emb|CBI27077.3|	unnamed protein product [Vitis vinifera]	80%	_	_	_	_	_	_	_	None	_
comp21681_c0_seq1	748	281-2524(-)	gi|296089333|emb|CBI39105.3|	unnamed protein product [Vitis vinifera]	87%	_	29760.GSVIVG00027138001	SubName: Full=Chromosome chr8 scaffold_41, whole genome shotgun sequence;	88.38%	COG1131	KOG0061	_	None	_
comp17567_c0_seq1	312	237-1172(+)	gi|115464703|ref|NP_001055951.1|	Os05g0498700 [Oryza sativa Japonica Group]	80%	_	39947.LOC_Os05g41930.2	N-rich protein, putative, expressed	81.53%	_	_	NOG296365	None	_
comp9415_c0_seq1	514	71-1612(+)	gi|395132307|dbj|BAM29304.1|	acyl-glucose-dependent anthocyanin 7-O-glucosyltransferase [Agapanthus africanus]	67%	_	_	_	_	_	_	_	K01188	E3.2.1.21
comp14548_c0_seq2	79	114-350(-)	gi|169491|gb|AAA69780.1|	proteinase inhibitor I [Solanum tuberosum]	66%	_	_	_	_	_	_	_	None	_
comp14385_c0_seq1	514	242-1783(-)	gi|224126123|ref|XP_002319761.1|	flavonoid 3'-hydroxylase [Populus trichocarpa]	70%	GO:0005488;GO:0016491	3694.estExt_fgenesh4_pg.C_LG_XIII0337	flavonoid 3'-hydroxylase (EC:1.14.13.21)	75.71%	COG2124	_	_	K05280	E1.14.13.21
comp13296_c0_seq1	208	43-666(-)	gi|388500534|gb|AFK38333.1|	unknown [Lotus japonicus]	52%	_	_	_	_	_	_	_	None	_
comp187885_c0_seq1	108	119-442(-)	gi|18642681|gb|AAK02020.2|AC074283_1	Putative gag-pol polyprotein [Oryza sativa]	67%	GO:0003676	_	_	_	_	_	_	None	_
comp21253_c0_seq1	316	168-1115(+)	gi|115461158|ref|NP_001054179.1|	Os04g0665700 [Oryza sativa Japonica Group]	72%	GO:0003676	39947.LOC_Os04g57010.1	zinc finger C-x8-C-x5-C-x3-H type family protein, expressed	78.22%	_	KOG1677	_	None	_
comp24011_c0_seq1	539	403-2019(+)	gi|359494525|ref|XP_002268838.2|	PREDICTED: cyclin-T1-5-like isoform 1 [Vitis vinifera]	76%	_	29760.GSVIVG00035737001	SubName: Full=Chromosome undetermined scaffold_80, whole genome shotgun sequence;	94.78%	COG5333	KOG0834	_	K15188	CCNT
comp22407_c0_seq2	385	205-1359(-)	gi|75288399|sp|Q5YLB4.1|GYRB_NICBE	RecName: Full=DNA gyrase subunit B, chloroplastic/mitochondrial; Flags: Precursor DNA gyrase B subunit [Nicotiana benthamiana]	96%	_	_	_	_	_	_	_	K02470	gyrB
comp22160_c0_seq2	254	18-779(+)	gi|222637615|gb|EEE67747.1|	hypothetical protein OsJ_25443 [Oryza sativa Japonica Group]	84%	_	15368.BRADI1G18980.1	annotation not avaliable	81.85%	_	_	NOG243273	None	_
comp24110_c0_seq1	1162	200-3685(+)	gi|225448823|ref|XP_002282354.1|	PREDICTED: splicing factor 3B subunit 3-like [Vitis vinifera]	95%	_	_	_	_	_	_	_	K12830	SF3B3, SAP130, RSE1
comp21071_c0_seq2	412	3-1241(+)	gi|356565119|ref|XP_003550792.1|	PREDICTED: formin-like protein 20-like [Glycine max]	57%	_	_	_	_	_	_	_	None	_
comp22896_c0_seq1	235	444-1148(-)	gi|225431948|ref|XP_002277818.1|	PREDICTED: peptidyl-prolyl cis-trans isomerase CYP21-3, mitochondrial [Vitis vinifera]	81%	_	29760.GSVIVG00033136001	RecName: Full=Peptidyl-prolyl cis-trans isomerase; EC=5.2.1.8;; PPIases accelerate the foldi [...]	80.95%	COG0652	KOG0882	_	None	_
comp23460_c0_seq3	179	239-775(+)	gi|118482586|gb|ABK93213.1|	unknown [Populus trichocarpa]	98%	_	3694.estExt_Genewise1_v1.C_LG_IV2554	SubName: Full=Putative uncharacterized protein;	98.26%	COG2157	KOG0829	_	K02882	RP-L18Ae, RPL18A
comp23098_c0_seq2	357	233-1303(-)	gi|225458065|ref|XP_002278539.1|	PREDICTED: protein BASIC PENTACYSTEINE6 [Vitis vinifera]	66%	_	_	_	_	_	_	_	None	_
comp21780_c0_seq4	150	224-673(-)	gi|255556996|ref|XP_002519531.1|	Auxin response factor, putative [Ricinus communis]	72%	_	_	_	_	_	_	_	None	_
comp24061_c0_seq5	136	103-510(-)	_	_	_	_	_	_	_	_	_	_	None	_
comp19204_c0_seq2	108	87-410(-)	gi|255538100|ref|XP_002510115.1|	transcription initiation factor, putative [Ricinus communis]	88%	GO:0006413;GO:0003743;GO:0009630;GO:0009506;GO:0046982;GO:0005669;GO:0006352	_	_	_	_	_	_	None	_
comp6298_c0_seq1	172	1-516(-)	gi|307136290|gb|ADN34117.1|	phospholipid-transporting ATPase [Cucumis melo subsp. melo]	88%	_	_	_	_	_	_	_	K01530	E3.6.3.1
comp21529_c0_seq1	287	413-1273(-)	gi|3914374|sp|Q42670.1|PLSC_COCNU	RecName: Full=1-acyl-sn-glycerol-3-phosphate acyltransferase; Short=1-AGP acyltransferase; Short=1-AGPAT; AltName: Full=Lysophosphatidic acid acyltransferase; Short=	82%	GO:0008654;GO:0016021;GO:0003841	_	_	_	_	_	_	None	_
comp7728_c0_seq2	672	111-2126(+)	gi|90265679|dbj|BAE91886.1|	hypothetical protein [Oryza sativa Japonica Group]	89%	_	39947.LOC_Os04g32050.1	transposon protein, putative, unclassified, expressed; May be involved in the transport of n [...]	90.87%	COG1297	_	_	None	_
comp19315_c0_seq1	200	304-903(-)	gi|242042305|ref|XP_002468547.1|	hypothetical protein SORBIDRAFT_01g047750 [Sorghum bicolor]	65%	_	_	_	_	_	_	_	None	_
comp16496_c0_seq1	507	3-1523(+)	gi|302141803|emb|CBI19006.3|	unnamed protein product [Vitis vinifera]	86%	GO:0016787;GO:0008152	29760.GSVIVG00015404001	SubName: Full=Chromosome chr18 scaffold_1, whole genome shotgun sequence;	87.07%	COG1473	_	_	K14664	ILR1
comp24181_c0_seq2	721	420-2582(-)	gi|357143993|ref|XP_003573128.1|	PREDICTED: LOW QUALITY PROTEIN: nicastrin-like [Brachypodium distachyon]	78%	_	39947.LOC_Os02g50360.1	nicalin, putative, expressed	79.54%	_	KOG2657	_	K06171	NCSTN
comp21481_c0_seq1	312	389-1327(+)	gi|242082273|ref|XP_002445905.1|	hypothetical protein SORBIDRAFT_07g027810 [Sorghum bicolor]	71%	_	_	_	_	_	_	_	None	_
comp20830_c0_seq1	538	2-1615(+)	gi|225432664|ref|XP_002278494.1|	PREDICTED: uncharacterized protein LOC100259596 [Vitis vinifera]	71%	GO:0005737	39946.BGIOSIBCE009746	Os03g0159200	78.42%	_	_	NOG271667	None	_
comp15658_c0_seq2	273	154-972(+)	gi|255576737|ref|XP_002529256.1|	ER lumen protein retaining receptor, putative [Ricinus communis]	94%	GO:0046923;GO:0016021;GO:0005739;GO:0006621	39946.BGIOSIBCE030694	Os09g0534200	96.79%	COG5196	KOG3106	_	None	_
comp8971_c0_seq1	550	1-1650(+)	gi|225470662|ref|XP_002269263.1|	PREDICTED: pathogenesis-related homeodomain protein [Vitis vinifera]	79%	_	_	_	_	_	_	_	None	_
comp71695_c0_seq1	832	334-2829(-)	gi|225431489|ref|XP_002274730.1|	PREDICTED: ATP-dependent zinc metalloprotease FtsH [Vitis vinifera]	90%	_	29760.GSVIVG00034823001	SubName: Full=Chromosome chr4 scaffold_73, whole genome shotgun sequence;	91.37%	COG0465	KOG0731	_	None	_
comp17908_c0_seq1	684	117-2168(+)	gi|242079999|ref|XP_002444768.1|	hypothetical protein SORBIDRAFT_07g027680 [Sorghum bicolor]	52%	_	_	_	_	_	_	_	None	_
comp175897_c0_seq1	150	1-453(+)	gi|115446863|ref|NP_001047211.1|	Os02g0575200 [Oryza sativa Japonica Group]	88%	GO:0004632;GO:0015937	_	_	_	_	_	_	K01922	PPCS, coaB
comp9043_c0_seq2	320	183-1142(+)	gi|148909813|gb|ABR17993.1|	unknown [Picea sitchensis]	86%	_	_	_	_	_	_	_	None	_
comp19965_c0_seq3	212	326-964(+)	gi|242074038|ref|XP_002446955.1|	hypothetical protein SORBIDRAFT_06g025850 [Sorghum bicolor]	70%	GO:0046872;GO:0009536	_	_	_	_	_	_	None	_
comp11855_c0_seq2	132	2-397(-)	_	_	_	_	_	_	_	_	_	_	None	_
comp8657_c0_seq1	110	1-330(+)	gi|297741511|emb|CBI32643.3|	unnamed protein product [Vitis vinifera]	77%	_	_	_	_	_	_	_	None	_
comp17231_c0_seq1	62	332-517(-)	_	_	_	_	_	_	_	_	_	_	None	_
comp13990_c0_seq1	136	2-409(-)	gi|225445949|ref|XP_002264417.1|	PREDICTED: KH domain-containing protein At4g18375 isoform 1 [Vitis vinifera]	64%	GO:0003723	_	_	_	_	_	_	None	_
comp79472_c0_seq1	333	2-1000(-)	gi|218195329|gb|EEC77756.1|	hypothetical protein OsI_16882 [Oryza sativa Indica Group]	82%	_	_	_	_	_	_	_	K14550	UTP10, HEATR1
comp22375_c0_seq2	437	94-1404(-)	gi|359497021|ref|XP_002265622.2|	PREDICTED: zeaxanthin epoxidase, chloroplastic-like [Vitis vinifera]	86%	_	29760.GSVIVG00011419001	hypothetical protein LOC100253528	85.75%	COG0654	_	_	None	_
comp15083_c0_seq1	82	58-303(-)	gi|218185440|gb|EEC67867.1|	hypothetical protein OsI_35493 [Oryza sativa Indica Group]	95%	GO:0003677;GO:0006355;GO:0009507	4558.Sb04g022990.1	hypothetical protein	95.52%	_	_	NOG135403;NOG238448	None	_
comp4673_c0_seq2	141	227-652(+)	gi|297723849|ref|NP_001174288.1|	Os05g0239150 [Oryza sativa Japonica Group]	74%	_	_	_	_	_	_	_	None	_
comp20763_c0_seq2	311	10-942(-)	gi|37991910|gb|AAR06356.1|	putative transthyretin, having alternative splicing products [Oryza sativa Japonica Group]	76%	GO:0051997;GO:0001560;GO:0051289;GO:0006499;GO:0009627;GO:0009742;GO:0005777;GO:0005515;GO:0031234;GO:0005829;GO:0031347;GO:0019428;GO:0033971	29760.GSVIVG00025187001	RecName: Full=Transthyretin;	80.92%	COG2351	_	_	K13484	TTHL
comp12785_c0_seq1	55	365-529(-)	_	_	_	_	_	_	_	_	_	_	None	_
comp23853_c0_seq1	369	213-1319(-)	gi|225457646|ref|XP_002275328.1|	PREDICTED: uncharacterized protein LOC100263332 [Vitis vinifera]	71%	_	_	_	_	_	_	_	None	_
comp21263_c0_seq7	422	586-1851(-)	gi|242036715|ref|XP_002465752.1|	hypothetical protein SORBIDRAFT_01g045200 [Sorghum bicolor]	82%	GO:0016757;GO:0005739	_	_	_	_	_	_	K03842	ALG1
comp5952_c0_seq1	120	539-898(+)	gi|194692682|gb|ACF80425.1|	unknown [Zea mays]	73%	_	_	_	_	_	_	_	None	_
comp4205_c0_seq1	388	15-1178(-)	gi|148908945|gb|ABR17577.1|	unknown [Picea sitchensis]	53%	_	_	_	_	_	_	_	None	_
comp19280_c0_seq3	220	77-736(+)	gi|357442919|ref|XP_003591737.1|	Thymidylate kinase [Medicago Thymidylate kinase [Medicago truncatula]	86%	GO:0004798;GO:0005654;GO:0016310;GO:0005524;GO:0006233;GO:0005739	29760.GSVIVG00020561001	SubName: Full=Chromosome chr14 scaffold_21, whole genome shotgun sequence;	85.11%	COG0125	_	_	K00943	E2.7.4.9, tmk
comp16413_c0_seq2	335	68-1072(-)	gi|357116649|ref|XP_003560092.1|	PREDICTED: B3 domain-containing protein Os07g0563300-like [Brachypodium distachyon]	65%	GO:0009536;GO:0005488	_	_	_	_	_	_	None	_
comp324493_c0_seq1	82	116-364(+)	gi|357118282|ref|XP_003560885.1|	PREDICTED: probable mannan synthase 3-like [Brachypodium distachyon]	88%	_	_	_	_	_	_	_	K13680	CSLA
comp20993_c0_seq1	224	204-875(-)	gi|42561736|ref|NP_172078.2|	uncharacterized protein [Arabidopsis thaliana]	79%	GO:0009507	_	_	_	_	_	_	None	_
comp21392_c0_seq3	280	3-842(-)	gi|242082698|ref|XP_002441774.1|	hypothetical protein SORBIDRAFT_08g002100 [Sorghum bicolor]	89%	GO:0004674;GO:0005524;GO:0006468;GO:0005886	_	_	_	_	_	_	None	_
comp8757_c0_seq2	134	3-404(+)	_	_	_	_	_	_	_	_	_	_	None	_
comp23062_c0_seq5	355	1-1065(+)	gi|225431952|ref|XP_002272572.1|	PREDICTED: psbB mRNA maturation factor Mbb1, chloroplastic [Vitis vinifera]	85%	_	_	_	_	_	_	_	None	_
comp205690_c0_seq1	101	418-723(+)	_	_	_	_	_	_	_	_	_	_	None	_
comp21402_c0_seq3	177	1-531(+)	gi|18403090|ref|NP_565755.1|	beta galactosidase 9 [Arabidopsis BGAL9_ARATH RecName: Full=Beta-galactosidase 9; Short=Lactase 9; Flags: Precursor CAB64	75%	GO:0005774;GO:0009505;GO:0004565;GO:0008152;GO:0005829;GO:0005576;GO:0005488	_	_	_	_	_	_	None	_
comp23797_c0_seq1	410	339-1568(-)	gi|255548323|ref|XP_002515218.1|	Glycogen synthase kinase-3 beta, putative [Ricinus communis]	95%	_	29760.GSVIVG00028178001	SubName: Full=Putative uncharacterized protein (Chromosome chr7 scaffold_42, whole genome sh [...]	94.87%	COG0515	KOG0658	_	None	_
comp22168_c0_seq2	145	172-606(+)	gi|242040795|ref|XP_002467792.1|	hypothetical protein SORBIDRAFT_01g034190 [Sorghum bicolor]	70%	_	_	_	_	_	_	_	None	_
comp23646_c0_seq6	517	1-1551(+)	gi|242065054|ref|XP_002453816.1|	hypothetical protein SORBIDRAFT_04g018500 [Sorghum bicolor]	84%	_	4558.Sb04g018500.1	hypothetical protein	87.42%	COG0117;COG1985	_	_	None	_
comp18517_c0_seq1	198	206-799(-)	gi|125558189|gb|EAZ03725.1|	hypothetical protein OsI_25856 [Oryza sativa Indica Group]	87%	GO:0008408;GO:0005622;GO:0006139;GO:0003676	4558.Sb02g010640.1	hypothetical protein	90.97%	COG1656	_	_	K09122	K09122
comp14809_c0_seq2	196	336-923(-)	gi|225423915|ref|XP_002281939.1|	PREDICTED: GDT1-like protein 4 [Vitis vinifera]	89%	GO:0080167;GO:0016021	_	_	_	_	_	_	None	_
comp12407_c0_seq1	62	232-417(-)	_	_	_	_	_	_	_	_	_	_	None	_
comp21958_c0_seq4	239	3-719(+)	gi|115435614|ref|NP_001042565.1|	Os01g0243600 [Oryza sativa Japonica Group]	53%	_	_	_	_	_	_	_	None	_
comp192213_c0_seq1	122	67-432(-)	_	_	_	_	_	_	_	_	_	_	None	_
comp24282_c1_seq3	289	3-872(+)	gi|255543557|ref|XP_002512841.1|	conserved hypothetical protein [Ricinus communis]	86%	_	_	_	_	_	_	_	None	_
comp22851_c0_seq1	352	185-1240(-)	gi|326497459|dbj|BAK05819.1|	predicted protein [Hordeum vulgare subsp. vulgare]	73%	_	_	_	_	_	_	_	None	_
comp18542_c0_seq7	201	2-604(-)	gi|255569920|ref|XP_002525923.1|	60S ribosomal protein L7a, putative [Ricinus communis]	59%	_	_	_	_	_	_	_	K02936	RP-L7Ae, RPL7A
comp21697_c0_seq2	136	435-842(+)	gi|225448861|ref|XP_002269950.1|	PREDICTED: probable phytol kinase 1, chloroplastic [Vitis vinifera]	93%	_	_	_	_	_	_	_	None	_
comp11833_c0_seq1	222	2-667(-)	gi|147843648|emb|CAN82003.1|	hypothetical protein VITISV_023198 [Vitis vinifera]	77%	GO:0005524;GO:0009738;GO:0043069;GO:0042742;GO:0010363;GO:0009963;GO:0030968;GO:0005886;GO:0042631;GO:0009611;GO:0050832;GO:0000165;GO:0016036;GO:0006612;GO:0019375;GO:0009409;GO:0006499;GO:0009862;GO:0006468;GO:0042538;GO:0004674;GO:0009867;GO:0009697;GO:0009536;GO:0009625;GO:0031348	_	_	_	_	_	_	None	_
comp23322_c0_seq6	545	84-1718(-)	gi|115482514|ref|NP_001064850.1|	Os10g0476600 [Oryza sativa Japonica Group]	88%	_	39947.LOC_Os10g33680.1	serine/threonine-protein phosphatase 2A regulatory subunit B subunitbeta, putative, expressed	88.37%	_	KOG2562	_	K11583	PPP2R3
comp22217_c0_seq1	409	273-1499(-)	gi|357111771|ref|XP_003557684.1|	PREDICTED: uncharacterized FCP1 homology domain-containing protein C1271.03c-like [Brachypodium distachyon]	76%	_	3694.gw1.IV.239.1	hypothetical protein	76.68%	_	KOG1605	_	None	_
comp185922_c0_seq1	117	2-352(+)	_	_	_	_	_	_	_	_	_	_	None	_
comp328357_c0_seq1	139	3-419(-)	gi|224122142|ref|XP_002330551.1|	predicted protein [Populus predicted protein [Populus trichocarpa]	83%	_	_	_	_	_	_	_	None	_
comp23556_c0_seq2	424	165-1436(-)	gi|296082103|emb|CBI21108.3|	unnamed protein product [Vitis vinifera]	61%	_	_	_	_	_	_	_	None	_
comp22201_c0_seq2	533	234-1832(-)	gi|115457074|ref|NP_001052137.1|	Os04g0166400 [Oryza sativa Japonica Group]	68%	_	_	_	_	_	_	_	None	_
comp403607_c0_seq1	149	2-448(-)	gi|359488593|ref|XP_003633784.1|	PREDICTED: triacylglycerol lipase 2-like [Vitis vinifera]	73%	_	29760.GSVIVG00020534001	SubName: Full=Chromosome chr14 scaffold_21, whole genome shotgun sequence;	80.82%	_	KOG2624	_	None	_
comp20296_c0_seq1	225	284-961(+)	gi|357149419|ref|XP_003575106.1|	PREDICTED: uncharacterized protein LOC100829824 [Brachypodium distachyon]	72%	_	_	_	_	_	_	_	None	_
comp15695_c0_seq1	641	96-2021(+)	gi|147864587|emb|CAN79804.1|	hypothetical protein VITISV_031502 [Vitis vinifera]	82%	GO:0016020;GO:0008535	3694.fgenesh4_pg.C_LG_XVIII000474	hypothetical protein	77.97%	_	KOG4731	_	None	_
comp7764_c0_seq1	208	2-628(+)	gi|255572227|ref|XP_002527053.1|	pentatricopeptide repeat-containing protein, putative [Ricinus communis]	49%	_	_	_	_	_	_	_	None	_
comp21758_c0_seq1	169	2-508(+)	gi|357164408|ref|XP_003580043.1|	PREDICTED: probable E3 ubiquitin-protein ligase ARI8-like [Brachypodium distachyon]	96%	_	_	_	_	_	_	_	K11968	ARIH1
comp15793_c0_seq1	315	68-1012(+)	gi|357154929|ref|XP_003576950.1|	PREDICTED: serine carboxypeptidase-like 19-like [Brachypodium distachyon]	59%	GO:0003824	_	_	_	_	_	_	None	_
comp20811_c0_seq1	743	437-2665(-)	gi|357138024|ref|XP_003570598.1|	PREDICTED: LMBR1 domain-containing protein 2 homolog A-like isoform 1 [Brachypodium distachyon]	83%	GO:0016021	_	_	_	_	_	_	None	_
comp10674_c0_seq1	172	41-556(-)	gi|255580929|ref|XP_002531283.1|	ring finger protein, putative [Ricinus communis]	68%	_	_	_	_	_	_	_	None	_
comp16591_c0_seq1	161	289-771(-)	gi|29028306|gb|AAO62313.1|	UDP-glucose dehydrogenase [Colocasia esculenta]	93%	GO:0005634;GO:0005618;GO:0005829;GO:0052546;GO:0003979;GO:0042732;GO:0051287;GO:0055114	_	_	_	_	_	_	K00012	UGDH, ugd
comp10040_c0_seq2	70	124-333(-)	gi|147856398|emb|CAN82466.1|	hypothetical protein VITISV_002663 [Vitis vinifera]	91%	GO:0006397;GO:0043484;GO:0005634;GO:0003723;GO:0000166;GO:0000932;GO:0006417	_	_	_	_	_	_	K14948	PTBP2, NPTB
comp24228_c0_seq2	634	1-1902(-)	gi|255567514|ref|XP_002524736.1|	ATP binding protein, putative [Ricinus communis]	59%	_	_	_	_	_	_	_	None	_
comp11723_c0_seq2	54	148-309(-)	_	_	_	_	_	_	_	_	_	_	None	_
comp19831_c0_seq1	397	1-1191(+)	gi|225429321|ref|XP_002271502.1|	PREDICTED: uncharacterized protein LOC100267925 [Vitis vinifera]	72%	GO:0009536	_	_	_	_	_	_	None	_
comp10548_c0_seq1	269	3-809(-)	gi|297800398|ref|XP_002868083.1|	hypothetical protein ARALYDRAFT_355042 [Arabidopsis lyrata subsp. lyrata]	74%	GO:0008104;GO:0005543	_	_	_	_	_	_	None	_
comp17477_c0_seq1	389	109-1275(-)	gi|147811171|emb|CAN63477.1|	hypothetical protein VITISV_009458 [Vitis vinifera]	90%	GO:0009969;GO:0006950;GO:0042546;GO:0046983;GO:0005795;GO:0005829;GO:0000166;GO:0006012;GO:0003978;GO:0010053;GO:0050662	29760.GSVIVG00006740001	SubName: Full=Putative uncharacterized protein (Chromosome chr2 scaffold_176, whole genome s [...]	91.18%	COG1087	_	_	K01784	galE, GALE
comp14281_c0_seq2	272	2-817(+)	gi|359478068|ref|XP_003632065.1|	PREDICTED: uncharacterized protein LOC100854590 [Vitis vinifera]	70%	GO:0009536	39947.LOC_Os05g23420.1	sugar porter, putative, expressed	75.19%	_	KOG2234	_	None	_
comp173699_c0_seq1	177	3-536(+)	gi|242086176|ref|XP_002443513.1|	hypothetical protein SORBIDRAFT_08g020780 [Sorghum bicolor]	62%	_	_	_	_	_	_	_	None	_
comp16622_c0_seq1	612	3-1838(+)	gi|225447584|ref|XP_002272021.1|	PREDICTED: uncharacterized protein LOC100249432 isoform 1 [Vitis vinifera]	66%	GO:0005488	_	_	_	_	_	_	K14300	NUP133
comp23235_c0_seq2	700	1-2100(-)	gi|296080945|emb|CBI18667.3|	unnamed protein product [Vitis vinifera]	79%	_	_	_	_	_	_	_	None	_
comp21785_c0_seq1	345	160-1194(-)	gi|224072188|ref|XP_002303644.1|	predicted protein [Populus predicted protein [Populus trichocarpa]	56%	_	_	_	_	_	_	_	None	_
comp21860_c0_seq1	733	2-2200(+)	gi|242062524|ref|XP_002452551.1|	hypothetical protein SORBIDRAFT_04g027920 [Sorghum bicolor]	72%	_	_	_	_	_	_	_	None	_
comp22322_c0_seq17	173	70-591(+)	_	_	_	_	_	_	_	_	_	_	None	_
comp18856_c0_seq2	321	3-965(+)	gi|225438787|ref|XP_002283118.1|	PREDICTED: uncharacterized protein LOC100247532 [Vitis vinifera]	65%	_	39946.BGIOSIBCE023090	annotation not avaliable	84.95%	_	KOG1457	_	None	_
comp113799_c0_seq1	193	186-764(+)	_	_	_	_	_	_	_	_	_	_	None	_
comp22098_c0_seq1	331	3-995(+)	gi|225442178|ref|XP_002274426.1|	PREDICTED: WD repeat domain-containing protein 83 [Vitis vinifera]	95%	_	3694.estExt_fgenesh4_pg.C_LG_I2540	hypothetical protein	94.05%	COG2319	KOG0316	_	K13124	MORG1
comp17346_c0_seq2	112	254-589(-)	gi|242073596|ref|XP_002446734.1|	hypothetical protein SORBIDRAFT_06g021480 [Sorghum bicolor]	83%	GO:0009644;GO:0010161;GO:0005634;GO:0009637;GO:0009744;GO:0005515;GO:0032880;GO:0010218;GO:0008270;GO:0003700;GO:0010099;GO:0010155	_	_	_	_	_	_	None	_
comp22043_c0_seq3	371	124-1236(-)	gi|225461965|ref|XP_002270559.1|	PREDICTED: DNA-directed RNA polymerases I and III subunit RPAC1 [Vitis vinifera]	84%	_	_	_	_	_	_	_	K03027	RPC40, POLR1C
comp15901_c0_seq1	92	130-405(-)	_	_	_	_	_	_	_	_	_	_	None	_
comp10239_c0_seq1	112	3-338(-)	gi|357130854|ref|XP_003567059.1|	PREDICTED: probable beta-D-xylosidase 2-like [Brachypodium distachyon]	80%	GO:0004553;GO:0005975	_	_	_	_	_	_	K05349	bglX
comp18346_c0_seq1	138	1-414(-)	_	_	_	_	_	_	_	_	_	_	None	_
comp10361_c0_seq1	67	93-293(-)	_	_	_	_	_	_	_	_	_	_	None	_
comp13725_c0_seq2	156	2-472(+)	_	_	_	_	_	_	_	_	_	_	None	_
comp8814_c0_seq1	282	3-848(+)	gi|242041021|ref|XP_002467905.1|	hypothetical protein SORBIDRAFT_01g036160 [Sorghum bicolor]	89%	_	4558.Sb01g036160.1	hypothetical protein	90.91%	COG0515	KOG1187	_	None	_
comp10754_c0_seq1	243	1-732(+)	gi|357115001|ref|XP_003559282.1|	PREDICTED: uncharacterized protein LOC100827209 [Brachypodium distachyon]	81%	GO:0005524	_	_	_	_	_	_	None	_
comp23935_c0_seq17	207	535-1155(+)	gi|357146854|ref|XP_003574135.1|	PREDICTED: uncharacterized protein LOC100837497 [Brachypodium distachyon]	77%	_	_	_	_	_	_	_	None	_
comp10766_c0_seq1	87	1-261(+)	gi|225454430|ref|XP_002276525.1|	PREDICTED: GDSL esterase/lipase At4g01130 [Vitis vinifera]	87%	GO:0016788;GO:0006629	_	_	_	_	_	_	None	_
comp2458_c0_seq1	185	1-555(-)	gi|224107629|ref|XP_002314542.1|	predicted protein [Populus predicted protein [Populus trichocarpa]	74%	_	_	_	_	_	_	_	None	_
comp13950_c0_seq1	100	290-592(+)	gi|297833806|ref|XP_002884785.1|	hypothetical protein ARALYDRAFT_478351 [Arabidopsis lyrata subsp. lyrata]	92%	_	_	_	_	_	_	_	None	_
comp21595_c0_seq1	460	236-1615(-)	gi|357146672|ref|XP_003574072.1|	PREDICTED: double-stranded RNA-binding protein 6-like [Brachypodium distachyon]	83%	GO:0003725;GO:0005737	_	_	_	_	_	_	None	_
comp24052_c0_seq1	1000	88-3087(-)	gi|356540988|ref|XP_003538966.1|	PREDICTED: uncharacterized protein LOC100812718 [Glycine max]	80%	_	29760.GSVIVG00030212001	SubName: Full=Chromosome chr1 scaffold_5, whole genome shotgun sequence;	92.01%	COG0464	KOG0737	_	None	_
comp391471_c0_seq1	122	1-369(+)	gi|224127762|ref|XP_002329171.1|	predicted protein [Populus predicted protein [Populus trichocarpa]	93%	_	_	_	_	_	_	_	None	_
comp13072_c0_seq1	163	210-701(+)	gi|224053527|ref|XP_002297857.1|	serine/threonine protein kinase PBS1 [Populus trichocarpa]	80%	GO:0004674;GO:0005524;GO:0004715;GO:0009816;GO:0046777	_	_	_	_	_	_	K13430	PBS1
comp11370_c0_seq1	305	3-917(-)	gi|225464208|ref|XP_002264706.1|	PREDICTED: putative kinase-like protein TMKL1-like [Vitis vinifera]	80%	GO:0009855;GO:0005524;GO:0009506;GO:0006468;GO:0010075;GO:0010014;GO:0007169;GO:0004674;GO:0005886;GO:0009944	_	_	_	_	_	_	None	_
comp225746_c0_seq1	130	98-487(-)	gi|297734896|emb|CBI17130.3|	unnamed protein product [Vitis vinifera]	56%	_	_	_	_	_	_	_	None	_
comp132456_c0_seq1	194	1-582(+)	gi|326488861|dbj|BAJ98042.1|	predicted protein [Hordeum vulgare subsp. vulgare]	66%	_	_	_	_	_	_	_	None	_
comp22792_c0_seq1	359	426-1502(-)	gi|225454180|ref|XP_002272142.1|	PREDICTED: uncharacterized protein LOC100265498 [Vitis vinifera]	71%	_	_	_	_	_	_	_	None	_
comp20888_c0_seq1	506	58-1575(+)	gi|306450593|gb|ADM88550.1|	P450 [Elaeis guineensis]	66%	GO:0043231;GO:0016020;GO:0044711;GO:0005488;GO:0050896;GO:0044249;GO:0071704;GO:0016491	_	_	_	_	_	_	None	_
comp23222_c0_seq3	332	3-998(+)	gi|357160673|ref|XP_003578839.1|	PREDICTED: CBS domain-containing protein CBSCBSPB3-like [Brachypodium distachyon]	78%	_	_	_	_	_	_	_	None	_
comp212392_c0_seq1	138	1-414(-)	gi|242045238|ref|XP_002460490.1|	hypothetical protein SORBIDRAFT_02g029300 [Sorghum bicolor]	76%	_	_	_	_	_	_	_	None	_
comp11860_c0_seq2	160	664-1143(-)	gi|242036379|ref|XP_002465584.1|	hypothetical protein SORBIDRAFT_01g041600 [Sorghum bicolor]	88%	GO:0051301;GO:0007049	_	_	_	_	_	_	None	_
comp22689_c0_seq1	554	352-2013(-)	gi|357517251|ref|XP_003628914.1|	6-phosphofructokinase [Medicago 6-phosphofructokinase [Medicago truncatula]	87%	_	3694.gw1.VII.4031.1	6-phosphofructokinase (EC:2.7.1.11)	87.99%	COG0205	KOG2440	_	K00850	PFK, pfk
comp13860_c0_seq1	167	209-709(-)	gi|225432476|ref|XP_002279067.1|	PREDICTED: uncharacterized protein LOC100259662 [Vitis vinifera]	80%	GO:0006886;GO:0005634;GO:0030131;GO:0016192	_	_	_	_	_	_	None	_
comp198907_c0_seq1	126	2-382(+)	gi|242077829|ref|XP_002443683.1|	hypothetical protein SORBIDRAFT_07g000280 [Sorghum bicolor]	77%	GO:0005768;GO:0005794;GO:0005576;GO:0005802	_	_	_	_	_	_	None	_
comp19976_c0_seq1	479	333-1769(-)	gi|147827330|emb|CAN77569.1|	hypothetical protein VITISV_036714 [Vitis vinifera]	83%	GO:0006835;GO:0017153;GO:0016021	29760.GSVIVG00033226001	SubName: Full=Chromosome chr9 scaffold_65, whole genome shotgun sequence;	86.79%	COG0814	KOG1305	_	None	_
comp4626_c0_seq1	129	1-387(+)	gi|115471519|ref|NP_001059358.1|	Os07g0274100 [Oryza sativa Japonica Group]	74%	_	_	_	_	_	_	_	None	_
comp150443_c0_seq1	131	2-394(-)	gi|242093618|ref|XP_002437299.1|	hypothetical protein SORBIDRAFT_10g024440 [Sorghum bicolor]	81%	GO:0032012;GO:0005086;GO:0009507	_	_	_	_	_	_	None	_
comp12782_c0_seq2	115	117-461(-)	gi|353239287|emb|CCA71204.1|	related to Neural Wiskott-Aldrich syndrome protein [Piriformospora indica DSM 11827]	47%	_	_	_	_	_	_	_	None	_
comp83523_c0_seq1	225	2-679(+)	gi|343172074|gb|AEL98741.1|	cyclopropane-fatty-acyl-phospholipid synthase, partial [Silene latifolia]	85%	_	_	_	_	_	_	_	None	_
comp187823_c0_seq1	256	1-771(+)	gi|359485367|ref|XP_002273712.2|	PREDICTED: transcription initiation factor TFIID subunit 1-A-like [Vitis vinifera]	63%	_	_	_	_	_	_	_	K03125	TAF1
comp8476_c0_seq1	306	1-921(+)	gi|147799196|emb|CAN65774.1|	hypothetical protein VITISV_030411 [Vitis vinifera]	78%	_	_	_	_	_	_	_	K03457	TC.NCS1
comp23528_c0_seq4	761	199-2481(-)	gi|168050787|ref|XP_001777839.1|	predicted protein [Physcomitrella patens subsp. patens]	76%	_	29760.GSVIVG00021450001	SubName: Full=Chromosome chr8 scaffold_23, whole genome shotgun sequence;	84.27%	_	KOG2232	_	K12349	ASAH2
comp20796_c0_seq1	428	2-1285(+)	gi|125564538|gb|EAZ09918.1|	hypothetical protein OsI_32214 [Oryza sativa Indica Group]	64%	_	_	_	_	_	_	_	None	_
comp20116_c0_seq2	360	139-1218(+)	gi|10720090|sp|P93257.1|MTDH_MESCR	RecName: Full=Probable mannitol dehydrogenase; AltName: Full=NAD-dependent mannitol cinnamyl-alcohol dehydrogenase Eli3 [Mes	78%	GO:0018456;GO:0045551;GO:0055114;GO:0009626;GO:0009809;GO:0000166;GO:0046029;GO:0008270;GO:0009617	3694.eugene3.00011775	cinnamyl alcohol dehydrogenase-like protein	80.65%	COG1064	_	_	K00083	E1.1.1.195
comp5382_c0_seq2	141	2-424(-)	gi|186701230|gb|ACC91256.1|	putative cation/hydrogen exchanger [Capsella rubella]	66%	_	_	_	_	_	_	_	None	_
comp19619_c0_seq3	219	708-1364(+)	gi|255545970|ref|XP_002514045.1|	argininosuccinate lyase, putative [Ricinus communis]	97%	GO:0004056;GO:0042450;GO:0009570	_	_	_	_	_	_	K01755	argH, ASL
comp16331_c0_seq1	241	252-974(-)	_	_	_	_	_	_	_	_	_	_	None	_
comp19600_c0_seq1	226	236-913(-)	gi|326531460|dbj|BAJ97734.1|	predicted protein [Hordeum vulgare subsp. vulgare]	59%	_	_	_	_	_	_	_	K13464	JAZ
comp15787_c0_seq1	119	562-918(+)	gi|147856839|emb|CAN83475.1|	hypothetical protein VITISV_004799 [Vitis vinifera]	83%	GO:0008080	_	_	_	_	_	_	None	_
comp8600_c0_seq1	215	1-645(-)	gi|115488964|ref|NP_001066969.1|	Os12g0548100 [Oryza sativa Japonica Group]	66%	_	_	_	_	_	_	_	K11491	NCAPD3
comp22056_c0_seq1	261	2-784(-)	gi|296081834|emb|CBI20839.3|	unnamed protein product [Vitis vinifera]	75%	_	_	_	_	_	_	_	None	_
comp5489_c0_seq1	62	239-424(-)	_	_	_	_	_	_	_	_	_	_	None	_
comp15535_c0_seq4	173	214-735(+)	gi|255545972|ref|XP_002514046.1|	conserved hypothetical protein [Ricinus communis]	63%	_	_	_	_	_	_	_	None	_
comp14740_c0_seq1	178	170-703(+)	gi|225442214|ref|XP_002277175.1|	PREDICTED: coatomer subunit zeta-2 [Vitis vinifera]	92%	GO:0006810;GO:0005886	29760.GSVIVG00034130001	SubName: Full=Chromosome chr9 scaffold_7, whole genome shotgun sequence;	91.86%	COG5541	KOG3343	_	None	_
comp6980_c0_seq1	295	3-887(-)	_	_	_	_	_	_	_	_	_	_	None	_
comp19398_c0_seq1	199	119-715(+)	gi|225447610|ref|XP_002273149.1|	PREDICTED: N-acetyltransferase 9-like protein [Vitis vinifera]	84%	GO:0008152;GO:0008080	29760.GSVIVG00029152001	SubName: Full=Chromosome chr12 scaffold_47, whole genome shotgun sequence;	84.34%	_	KOG4135	_	None	_
comp10638_c0_seq3	145	1-435(-)	gi|225452232|ref|XP_002268612.1|	PREDICTED: zinc finger CCCH domain-containing protein 43 isoform 1 [Vitis vinifera]	84%	GO:0008270;GO:0003676	_	_	_	_	_	_	None	_
comp20707_c0_seq1	190	116-685(+)	gi|47027043|gb|AAT08736.1|	high mobility group I/Y-2 [Hyacinthus orientalis]	74%	GO:0044260;GO:0000785;GO:0090304	_	_	_	_	_	_	None	_
comp20423_c0_seq1	156	362-829(-)	gi|363807578|ref|NP_001242407.1|	uncharacterized protein LOC100792708 [Glycine max]	88%	GO:0019464;GO:0005960;GO:0005524;GO:0005739	3694.estExt_fgenesh4_pg.C_LG_XII1299	precursor of carboxylase h-protein 1, glycine decarboxylase complex	85.61%	COG0509	KOG3373	_	K02437	gcvH
comp12071_c0_seq1	299	2-898(+)	gi|255541156|ref|XP_002511642.1|	GATA transcription factor, putative [Ricinus communis]	63%	GO:0003677;GO:0006355	15368.BRADI3G33200.1	annotation not avaliable	95.95%	_	KOG1601	_	None	_
comp285189_c0_seq1	127	2-382(-)	gi|326522274|dbj|BAK07599.1|	predicted protein [Hordeum vulgare subsp. vulgare]	59%	_	_	_	_	_	_	_	None	_
comp24241_c0_seq1	843	990-3518(+)	gi|296083495|emb|CBI23464.3|	unnamed protein product [Vitis vinifera]	77%	_	15368.BRADI3G51620.1	annotation not avaliable	77.01%	COG5222	KOG0314	_	None	_
comp2924_c0_seq1	65	238-432(-)	_	_	_	_	_	_	_	_	_	_	None	_
comp12311_c0_seq2	150	3-452(-)	gi|255543108|ref|XP_002512617.1|	cytochrome oxidase biogenesis protein, putative [Ricinus communis]	74%	GO:0016020;GO:0005739	_	_	_	_	_	_	None	_
comp11795_c0_seq1	167	31-534(+)	gi|297739960|emb|CBI30142.3|	unnamed protein product [Vitis vinifera]	62%	_	_	_	_	_	_	_	None	_
comp15666_c0_seq1	83	3-251(+)	_	_	_	_	_	_	_	_	_	_	None	_
comp23291_c0_seq4	218	1-654(-)	gi|225432161|ref|XP_002274934.1|	PREDICTED: squamosa promoter-binding-like protein 1-like [Vitis vinifera]	65%	_	_	_	_	_	_	_	None	_
comp21445_c0_seq1	470	507-1916(+)	gi|218200662|gb|EEC83089.1|	hypothetical protein OsI_28223 [Oryza sativa Indica Group]	92%	GO:0009409;GO:0004643;GO:0006164;GO:0010319;GO:0009570;GO:0003937	_	_	_	_	_	_	K00602	purH
comp10989_c0_seq1	121	196-561(+)	gi|255566432|ref|XP_002524201.1|	pumilio, putative [Ricinus pumilio, putative [Ricinus communis]	70%	GO:0003723	_	_	_	_	_	_	None	_
comp23688_c0_seq10	128	503-886(+)	gi|255546507|ref|XP_002514313.1|	ubiquitin-conjugating enzyme E2t, putative [Ricinus communis]	84%	_	_	_	_	_	_	_	K13960	UBE2T, HSPC150
comp11863_c0_seq1	155	201-665(-)	_	_	_	_	_	_	_	_	_	_	None	_
comp18903_c0_seq3	189	3-569(-)	gi|225427360|ref|XP_002279666.1|	PREDICTED: uncharacterized protein LOC100265998 [Vitis vinifera]	76%	GO:0046872	_	_	_	_	_	_	None	_
comp20799_c0_seq1	381	436-1578(-)	gi|225452099|ref|XP_002284149.1|	PREDICTED: abhydrolase domain-containing protein FAM108B1 [Vitis vinifera]	79%	_	29760.GSVIVG00038262001	SubName: Full=Putative uncharacterized protein (Chromosome chr14 scaffold_9, whole genome sh [...]	91.13%	COG1073	KOG1552	_	None	_
comp15321_c0_seq1	302	102-1007(+)	gi|302143403|emb|CBI21964.3|	unnamed protein product [Vitis vinifera]	77%	GO:0008152;GO:0005737	4558.Sb03g027830.1	hypothetical protein	92.41%	_	KOG2500	_	None	_
comp4040_c0_seq1	188	120-683(+)	gi|218198870|gb|EEC81297.1|	hypothetical protein OsI_24429 [Oryza sativa Indica Group]	54%	_	_	_	_	_	_	_	K12868	SYF2
comp18350_c0_seq2	578	245-1978(+)	gi|242060678|ref|XP_002451628.1|	hypothetical protein SORBIDRAFT_04g004850 [Sorghum bicolor]	91%	GO:0009055;GO:0016705;GO:0020037;GO:0005506;GO:0004497;GO:0055114;GO:0009570	4558.Sb04g004850.1	hypothetical protein	91.24%	COG2124	KOG0157	_	None	_
comp20223_c0_seq1	208	134-757(+)	gi|115466938|ref|NP_001057068.1|	Os06g0199500 [Oryza sativa Japonica Group]	92%	GO:0042538;GO:0004633;GO:0015937	39946.BGIOSIBCE021012	Os06g0199500	94.92%	COG0452	KOG0672	_	K01598	PPCDC, coaC
comp12514_c0_seq2	214	216-857(-)	gi|297739749|emb|CBI29931.3|	unnamed protein product [Vitis vinifera]	87%	_	_	_	_	_	_	_	None	_
comp18002_c0_seq1	254	38-799(-)	gi|255573720|ref|XP_002527781.1|	conserved hypothetical protein [Ricinus communis]	64%	GO:0006506;GO:0016758;GO:0016021;GO:0005789	_	_	_	_	_	_	K07542	PIGV
comp16189_c0_seq4	71	190-402(-)	_	_	_	_	_	_	_	_	_	_	None	_
comp16068_c0_seq1	147	357-797(-)	gi|357131924|ref|XP_003567583.1|	PREDICTED: calvin cycle protein CP12-like [Brachypodium distachyon]	68%	GO:0050896;GO:0009536	_	_	_	_	_	_	None	_
comp20244_c0_seq6	352	132-1187(-)	gi|378733475|gb|EHY59934.1|	autophagy-like protein 7 [Exophiala dermatitidis NIH/UT8656]	64%	_	_	_	_	_	_	_	K08337	ATG7
comp19660_c0_seq1	412	513-1748(-)	gi|357147041|ref|XP_003574200.1|	PREDICTED: uncharacterized protein LOC100832357 [Brachypodium distachyon]	65%	_	_	_	_	_	_	_	K02331	POL5, MYBBP1A
comp23882_c0_seq6	1042	1-3126(+)	gi|357474285|ref|XP_003607427.1|	Cellulose synthase-like protein [Medicago truncatula]	92%	_	4558.Sb10g000980.1	hypothetical protein	95.43%	COG1215	_	_	None	_
comp18083_c0_seq1	352	99-1154(+)	gi|359484559|ref|XP_003633121.1|	PREDICTED: probable lactoylglutathione lyase, chloroplast-like isoform 2 [Vitis unnamed protein product [Vitis vinifera]	90%	GO:0004462;GO:0031977;GO:0046872;GO:0009409;GO:0010319;GO:0009570	3694.eugene3.01570036	lactoylglutathione lyase (EC:4.4.1.5)	93.44%	COG0346	KOG2943	_	K01759	E4.4.1.5, GLO1, gloA
comp18661_c0_seq1	214	76-717(-)	gi|255575527|ref|XP_002528664.1|	ccaat-binding transcription factor subunit A, putative [Ricinus communis]	88%	GO:0005634;GO:0006355;GO:0046982;GO:0043565	3694.gw1.V.3062.1	hypothetical protein	93.20%	COG2036	KOG0869	_	None	_
comp146756_c0_seq1	340	1-1020(-)	gi|224064336|ref|XP_002301425.1|	predicted protein [Populus predicted protein [Populus trichocarpa]	61%	_	_	_	_	_	_	_	None	_
comp496594_c0_seq1	156	2-469(-)	_	_	_	_	_	_	_	_	_	_	None	_
comp23190_c0_seq1	423	720-1988(+)	gi|225445031|ref|XP_002280190.1|	PREDICTED: gamma-glutamyltranspeptidase 1 [Vitis vinifera]	78%	_	_	_	_	_	_	_	K00681	ggt
comp22800_c0_seq2	213	3-641(-)	gi|242033237|ref|XP_002464013.1|	hypothetical protein SORBIDRAFT_01g010570 [Sorghum bicolor]	62%	_	_	_	_	_	_	_	None	_
comp14011_c0_seq1	182	594-1142(+)	gi|297740164|emb|CBI30346.3|	unnamed protein product [Vitis vinifera]	51%	_	_	_	_	_	_	_	None	_
comp24381_c1_seq1	445	166-1500(-)	gi|108706673|gb|ABF94468.1|	Zinc finger, C2H2 type family protein, expressed [Oryza sativa Japonica Group]	81%	_	39947.LOC_Os03g10140.1	ZOS3-04 - C2H2 zinc finger protein, expressed	98.05%	_	KOG1721	_	None	_
comp20140_c0_seq1	204	154-765(+)	gi|359478523|ref|XP_002278199.2|	PREDICTED: uncharacterized protein LOC100258756 [Vitis vinifera]	63%	_	_	_	_	_	_	_	None	_
comp1081_c0_seq1	186	2-562(+)	gi|147799285|emb|CAN76999.1|	hypothetical protein VITISV_007764 [Vitis vinifera]	78%	GO:0010033	_	_	_	_	_	_	K01148	PARN
comp16959_c0_seq1	168	657-1163(+)	gi|356549572|ref|XP_003543166.1|	PREDICTED: C2 domain-containing protein At1g53590-like isoform 1 [Glycine max]	88%	GO:0016023;GO:0005886;GO:0009507;GO:0005773	_	_	_	_	_	_	None	_
comp24163_c0_seq3	870	408-3017(-)	gi|255554533|ref|XP_002518305.1|	Glutathione-regulated potassium-efflux system protein kefB, putative [Ricinus communis]	92%	_	39947.LOC_Os12g42300.1	potasium efflux antiporter protein, putative, expressed	85.09%	COG1226;COG0475	KOG1650	_	None	_
comp20498_c0_seq1	490	1-1470(-)	gi|255572207|ref|XP_002527043.1|	Ran GTPase binding protein, putative [Ricinus communis]	93%	GO:0046872;GO:0005938;GO:0032065;GO:0005886;GO:0005543	3694.gw1.IX.3062.1	hypothetical protein	95.45%	_	KOG1818;KOG1729	_	None	_
comp19285_c0_seq3	145	219-653(+)	gi|225456455|ref|XP_002284431.1|	PREDICTED: uncharacterized protein LOC100243999 isoform 1 [Vitis vinifera]	86%	GO:0006486;GO:0030173;GO:0008373;GO:0016023	39946.BGIOSIBCE005378	NBS-LRR-like protein CR273 (Fragment)	89.09%	_	KOG2692	_	None	_
comp165578_c0_seq1	95	3-287(-)	_	_	_	_	_	_	_	_	_	_	None	_
comp21107_c0_seq4	124	156-527(-)	_	_	_	_	_	_	_	_	_	_	None	_
comp23297_c0_seq1	311	179-1111(-)	gi|226492942|ref|NP_001142590.1|	uncharacterized protein LOC100274856 [Zea mays]	68%	_	_	_	_	_	_	_	None	_
comp19070_c0_seq8	122	223-588(-)	_	_	_	_	_	_	_	_	_	_	None	_
comp320018_c0_seq1	57	210-383(+)	_	_	_	_	_	_	_	_	_	_	None	_
comp23762_c1_seq12	176	413-940(+)	gi|225457217|ref|XP_002284065.1|	PREDICTED: phosphoserine phosphatase, chloroplastic [Vitis vinifera]	85%	_	_	_	_	_	_	_	K01079	serB, PSPH
comp20416_c0_seq9	382	3-1148(+)	gi|225461650|ref|XP_002283115.1|	PREDICTED: uncharacterized protein LOC100267539 [Vitis vinifera]	87%	GO:0005634;GO:0003723;GO:0000398;GO:0000166;GO:0008270	3694.gw1.III.1359.1	hypothetical protein	94.12%	COG5176	_	_	K13095	SF1
comp18521_c0_seq1	327	3-983(-)	gi|225444359|ref|XP_002264786.1|	PREDICTED: uncharacterized protein LOC100255600 [Vitis vinifera]	70%	_	_	_	_	_	_	_	None	_
comp8199_c0_seq1	205	148-765(+)	gi|297745781|emb|CBI15837.3|	unnamed protein product [Vitis vinifera]	82%	_	29760.GSVIVG00023960001	SubName: Full=Chromosome chr6 scaffold_3, whole genome shotgun sequence;	81.36%	_	KOG3005	_	K15078	SLX1
comp21723_c0_seq3	155	2-469(+)	gi|302144034|emb|CBI23139.3|	unnamed protein product [Vitis vinifera]	86%	_	_	_	_	_	_	_	None	_
comp15813_c0_seq1	287	310-1170(-)	gi|23092520|gb|AAN08622.1|	actin [Phalaenopsis hybrid cultivar]	100%	GO:0005856;GO:0005634;GO:0005524;GO:0005618;GO:0005886;GO:0048767;GO:0005737	_	_	_	_	_	_	K05692	ACTB_G1
comp23933_c0_seq2	411	323-1555(+)	gi|225428568|ref|XP_002284662.1|	PREDICTED: protein TIC 62, chloroplastic isoform 1 [Vitis vinifera]	85%	_	29760.GSVIVG00036437001	SubName: Full=Chromosome chr3 scaffold_8, whole genome shotgun sequence;	86.36%	COG0702	KOG1203	_	None	_
comp23246_c0_seq1	404	587-1798(+)	gi|82570160|gb|ABB83644.1|	PIF-like transposase [Daucus carota]	64%	_	_	_	_	_	_	_	None	_
comp19880_c0_seq2	224	3-674(-)	gi|147852981|emb|CAN81262.1|	hypothetical protein VITISV_019711 [Vitis vinifera]	65%	GO:0016020	_	_	_	_	_	_	K15015	SLC32A, VGAT
comp23826_c0_seq1	478	237-1670(-)	gi|326529727|dbj|BAK04810.1|	predicted protein [Hordeum vulgare subsp. vulgare]	59%	_	_	_	_	_	_	_	None	_
comp22070_c0_seq6	132	45-440(-)	gi|242093380|ref|XP_002437180.1|	hypothetical protein SORBIDRAFT_10g022430 [Sorghum bicolor]	82%	_	_	_	_	_	_	_	K00423	E1.10.3.3
comp16470_c0_seq1	293	189-1067(-)	gi|392499473|gb|AFM75900.1|	GSK1 [Gossypium hirsutum]	90%	GO:0006511	15368.BRADI3G00340.1	annotation not avaliable	86.62%	COG5201	KOG1724	_	K03094	SKP1, CBF3D
comp17185_c0_seq2	175	280-804(+)	gi|196166898|gb|ACG70968.1|	cyclophilin [Ziziphus jujuba]	92%	GO:0006457;GO:0003755;GO:0046686;GO:0000413	3694.estExt_fgenesh4_pm.C_LG_XIX0027	RecName: Full=Peptidyl-prolyl cis-trans isomerase; EC=5.2.1.8;	89.47%	COG0652	KOG0865	_	K01802	E5.2.1.8
comp14828_c0_seq1	274	1-822(-)	gi|359481069|ref|XP_002264021.2|	PREDICTED: probable ATP-dependent RNA helicase DHX36-like [Vitis vinifera]	66%	GO:0005524;GO:0006499;GO:0004386;GO:0005737;GO:0003676	_	_	_	_	_	_	K14442	DHX36, RHAU
comp10191_c0_seq2	159	2-481(+)	gi|317106728|dbj|BAJ53224.1|	JHL06P13.3 [Jatropha curcas]	97%	GO:0046686;GO:0005524;GO:0005618;GO:0005730;GO:0003676;GO:0008026	_	_	_	_	_	_	K12812	UAP56, BAT1, SUB2
comp113548_c0_seq1	160	1-480(+)	gi|326487622|dbj|BAK05483.1|	predicted protein [Hordeum vulgare subsp. vulgare]	84%	GO:0043169;GO:0009505;GO:0004563;GO:0005975;GO:0016023;GO:0005886	_	_	_	_	_	_	K12373	HEXA_B
comp24206_c0_seq1	209	160-786(-)	gi|357121299|ref|XP_003562358.1|	PREDICTED: xanthine dehydrogenase-like [Brachypodium distachyon]	90%	_	_	_	_	_	_	_	K00106	XDH
comp18725_c0_seq1	404	338-1549(-)	gi|359472868|ref|XP_002284414.2|	PREDICTED: SEC12-like protein 2-like [Vitis vinifera]	69%	GO:0016020;GO:0005739	_	_	_	_	_	_	K14003	PREB, SEC12
comp18347_c0_seq4	426	1-1278(+)	gi|242039931|ref|XP_002467360.1|	hypothetical protein SORBIDRAFT_01g026340 [Sorghum bicolor]	78%	GO:0006400	4558.Sb01g026340.1	hypothetical protein	82.39%	COG0343	KOG3909	_	K15407	QTRTD1
comp21152_c0_seq3	633	314-2212(-)	gi|224104817|ref|XP_002313577.1|	predicted protein [Populus predicted protein [Populus trichocarpa]	70%	GO:0016020	29760.GSVIVG00013379001	SubName: Full=Chromosome undetermined scaffold_470, whole genome shotgun sequence;	82.12%	_	KOG2154	_	K14771	NOC4, UTP19
comp21334_c0_seq1	250	256-1005(-)	gi|356496352|ref|XP_003517032.1|	PREDICTED: methionine aminopeptidase 1A-like [Glycine max]	98%	GO:0004177;GO:0006508;GO:0008270;GO:0009987;GO:0005737;GO:0008235;GO:0003676	_	_	_	_	_	_	K01265	E3.4.11.18, map
comp19958_c0_seq1	331	115-1107(-)	gi|326520778|dbj|BAJ92752.1|	predicted protein [Hordeum vulgare subsp. vulgare]	73%	GO:0044424;GO:0046872;GO:0009987;GO:0009737	3702.AT5G20910.1-P	zinc finger (C3HC4-type RING finger) family protein; zinc finger (C3HC4-type RING finger) fa [...]	88.46%	COG5540	_	_	None	_
comp20975_c0_seq2	599	57-1853(-)	gi|225448554|ref|XP_002273715.1|	PREDICTED: DEAD-box ATP-dependent RNA helicase 18-like [Vitis vinifera]	86%	GO:0005524;GO:0008266;GO:0008026	3694.fgenesh4_pm.C_LG_VIII000290	hypothetical protein	87.61%	COG0513	KOG0345	_	K14809	DDX55, SPB4
comp19740_c0_seq2	378	213-1346(-)	gi|225423700|ref|XP_002276697.1|	PREDICTED: phosphatase IMPL1, chloroplastic [Vitis vinifera]	89%	GO:0006790;GO:0000023;GO:0019243;GO:0046854;GO:0019252;GO:0052833;GO:0008441;GO:0052832;GO:0005829;GO:0008934;GO:0009570	29760.GSVIVG00030171001	SubName: Full=Chromosome chr1 scaffold_5, whole genome shotgun sequence;	92.58%	COG0483	KOG2951	_	K01092	E3.1.3.25, IMPA, suhB
comp223032_c0_seq1	129	1-387(-)	gi|357461273|ref|XP_003600918.1|	Leucoanthocyanidin dioxygenase [Medicago truncatula]	73%	_	_	_	_	_	_	_	None	_
comp22293_c0_seq1	379	147-1283(-)	gi|242033865|ref|XP_002464327.1|	hypothetical protein SORBIDRAFT_01g016400 [Sorghum bicolor]	86%	_	4558.Sb01g016400.1	hypothetical protein	85.71%	COG1409	KOG1378	_	None	_
comp22345_c0_seq1	134	3-404(+)	gi|357166686|ref|XP_003580800.1|	PREDICTED: peroxisome biogenesis protein 22-like [Brachypodium distachyon]	85%	_	_	_	_	_	_	_	None	_
comp20939_c0_seq2	343	594-1622(-)	gi|225445738|ref|XP_002271446.1|	PREDICTED: GPI mannosyltransferase 3 [Vitis vinifera]	78%	GO:0006506;GO:0005634;GO:0000030;GO:0031227	_	_	_	_	_	_	K05286	PIGB
comp24071_c0_seq6	295	1231-2115(-)	gi|115459094|ref|NP_001053147.1|	Os04g0488000 [Oryza sativa Japonica Group]	82%	_	_	_	_	_	_	_	K08818	CDC2L
comp19869_c0_seq2	197	112-702(+)	gi|225461868|ref|XP_002265045.1|	PREDICTED: 30S ribosomal protein S10, chloroplastic [Vitis vinifera]	73%	GO:0003723;GO:0009902;GO:0019288;GO:0006364;GO:0015935;GO:0006412;GO:0003735;GO:0015979;GO:0009570;GO:0015995;GO:0010027	29760.GSVIVG00033342001	SubName: Full=Chromosome chr19 scaffold_66, whole genome shotgun sequence;	82.43%	COG0051	KOG0900	_	K02946	RP-S10, rpsJ
comp11895_c0_seq2	121	2-364(+)	_	_	_	_	_	_	_	_	_	_	None	_
comp23058_c0_seq2	478	35-1468(+)	gi|225441979|ref|XP_002265217.1|	PREDICTED: pectinesterase 3 [Vitis vinifera]	70%	_	29760.GSVIVG00033996001	RecName: Full=Pectinesterase; EC=3.1.1.11;	77.40%	COG4677	_	_	None	_
comp21483_c0_seq1	464	162-1553(+)	gi|224122662|ref|XP_002330437.1|	predicted protein [Populus predicted protein [Populus trichocarpa]	70%	_	3694.gw1.135.34.1	hypothetical protein	76.13%	_	KOG0802	_	None	_
comp21382_c0_seq7	126	1-378(+)	gi|226507780|ref|NP_001143157.1|	uncharacterized protein LOC100275638 [Zea mays]	63%	GO:0005739;GO:0005886	_	_	_	_	_	_	None	_
comp23499_c0_seq9	96	2-289(-)	_	_	_	_	_	_	_	_	_	_	None	_
comp13430_c0_seq1	523	261-1829(-)	gi|347558872|gb|AEP04146.1|	histone deacetylase 6 [Musa acuminata AAA Group]	90%	GO:0005634;GO:0006355;GO:0097372;GO:0032041;GO:0070933;GO:0046970;GO:0009737;GO:0016441;GO:0046969;GO:0009651;GO:0009941;GO:0070932	_	_	_	_	_	_	K06067	HDAC1_2
comp19878_c0_seq1	265	63-857(+)	gi|225429448|ref|XP_002277081.1|	PREDICTED: uncharacterized protein LOC100260976 [Vitis vinifera]	86%	_	_	_	_	_	_	_	None	_
comp18458_c0_seq1	100	60-359(-)	_	_	_	_	_	_	_	_	_	_	None	_
comp9405_c0_seq1	221	1-663(-)	gi|147811069|emb|CAN70165.1|	hypothetical protein VITISV_024701 [Vitis vinifera]	67%	_	_	_	_	_	_	_	None	_
comp12000_c0_seq1	151	112-564(-)	_	_	_	_	_	_	_	_	_	_	None	_
comp24226_c0_seq1	733	2311-4509(-)	gi|225437318|ref|XP_002267274.1|	PREDICTED: translocase of chloroplast 159, chloroplastic-like [Vitis vinifera]	72%	_	_	_	_	_	_	_	None	_
comp20736_c0_seq1	359	295-1371(-)	gi|242065066|ref|XP_002453822.1|	hypothetical protein SORBIDRAFT_04g019020 [Sorghum bicolor]	94%	GO:0005740;GO:0048046;GO:0004332;GO:0006096;GO:0046686;GO:0005618;GO:0005730;GO:0080167;GO:0005829;GO:0005507;GO:0009651;GO:0005886;GO:0009507	4558.Sb04g019020.1	hypothetical protein	95.25%	COG3588	KOG1557	_	K01623	ALDO, fbaB
comp14019_c0_seq1	146	3-440(-)	gi|357111536|ref|XP_003557568.1|	PREDICTED: uncharacterized N-acetyltransferase p20-like [Brachypodium distachyon]	64%	GO:0009737	_	_	_	_	_	_	None	_
comp21123_c0_seq1	684	168-2219(+)	gi|115440621|ref|NP_001044590.1|	Os01g0811300 [Oryza sativa Japonica Group]	73%	GO:0043229;GO:0016571;GO:0008168;GO:0005488	39947.LOC_Os01g59620.1	histone-lysine N-methyltransferase, H3 lysine-9 specific SUVH1, putative, expressed	75.97%	COG2940;COG3440	KOG1082	_	None	_
comp15698_c0_seq2	59	197-373(-)	_	_	_	_	_	_	_	_	_	_	None	_
comp18018_c0_seq1	226	2-679(-)	_	_	_	_	_	_	_	_	_	_	None	_
comp14540_c0_seq2	479	2-1438(-)	gi|212275912|ref|NP_001130506.1|	uncharacterized protein LOC100191605 [Zea mays]	70%	_	15368.BRADI2G02250.1	annotation not avaliable	76.52%	COG0491	_	_	None	_
comp16951_c0_seq1	297	2-895(+)	gi|225437801|ref|XP_002274067.1|	PREDICTED: peptide chain release factor 1 [Vitis vinifera]	91%	GO:0006415;GO:0016149;GO:0005737	_	_	_	_	_	_	K02835	prfA, MTRF1, MRF1
comp14549_c0_seq2	202	1-606(-)	gi|359478321|ref|XP_002275974.2|	PREDICTED: DNA polymerase I-like [Vitis vinifera]	82%	GO:0003677;GO:0005634;GO:0008409;GO:0008152	_	_	_	_	_	_	None	_
comp22294_c0_seq2	153	2-460(+)	gi|90655299|gb|ABD96176.1|	alkaline phytase isoform 2 [Lilium longiflorum]	68%	_	_	_	_	_	_	_	None	_
comp18656_c0_seq1	919	255-3011(-)	gi|75318818|sp|O82039.1|SPY_PETHY	RecName: Full=Probable UDP-N-acetylglucosamine--peptide N-acetylglucosaminyltransferase SPINDLY; AltName: Full=PhSPY SPINDLY protein [Petu	90%	GO:0005634;GO:0009736;GO:0006486;GO:0016757;GO:0009938;GO:0005829	3694.gw1.VI.1825.1	hypothetical protein	93.17%	COG3914;COG0457	_	_	None	_
comp14231_c0_seq1	392	135-1310(-)	gi|359473099|ref|XP_003631249.1|	PREDICTED: U-box domain-containing protein 21-like [Vitis vinifera]	62%	_	_	_	_	_	_	_	None	_
comp14127_c0_seq1	385	234-1388(+)	gi|225432945|ref|XP_002284360.1|	PREDICTED: uncharacterized protein LOC100258034 [Vitis vinifera]	76%	_	_	_	_	_	_	_	None	_
comp129444_c0_seq1	188	2-568(+)	gi|255548265|ref|XP_002515189.1|	Calcium-activated outward-rectifying potassium channel, putative [Ricinus communis]	88%	GO:0009705;GO:0005509;GO:0005267;GO:0016021;GO:0071805	3694.gw1.V.636.1	outward rectifying potassium channel	83.65%	COG1226	_	_	K05389	KCNKF
comp23246_c0_seq6	451	141-1493(+)	gi|82570160|gb|ABB83644.1|	PIF-like transposase [Daucus carota]	64%	_	_	_	_	_	_	_	None	_
comp23130_c0_seq4	731	189-2381(-)	_	_	_	_	_	_	_	_	_	_	None	_
comp19851_c0_seq1	244	176-907(-)	gi|194690170|gb|ACF79169.1|	unknown [Zea mays]	93%	GO:0016020;GO:0005730;GO:0006412;GO:0022625;GO:0003735;GO:0009507	4558.Sb09g001930.1	hypothetical protein	94.17%	COG0102	KOG3204	_	K02872	RP-L13Ae, RPL13A
comp20928_c1_seq2	159	222-698(-)	gi|147799221|emb|CAN63593.1|	hypothetical protein VITISV_023247 [Vitis vinifera]	73%	GO:0005739;GO:0051087	_	_	_	_	_	_	None	_
comp165057_c0_seq1	164	1-495(+)	gi|147858956|emb|CAN80828.1|	hypothetical protein VITISV_010527 [Vitis vinifera]	78%	GO:0004806;GO:0006629	_	_	_	_	_	_	None	_
comp23499_c0_seq1	341	3-1025(+)	gi|225437370|ref|XP_002269158.1|	PREDICTED: peter Pan-like protein [Vitis vinifera]	87%	_	29760.GSVIVG00028006001	SubName: Full=Chromosome chr7 scaffold_42, whole genome shotgun sequence;	93.49%	_	KOG2963	_	K14859	SSF1_2
comp21967_c0_seq2	206	42-659(+)	gi|225465312|ref|XP_002269382.1|	PREDICTED: bifunctional dihydroflavonol 4-reductase/flavanone 4-reductase [Vitis vinifera]	73%	_	_	_	_	_	_	_	None	_
comp11260_c0_seq1	158	1-474(-)	gi|296090049|emb|CBI39868.3|	unnamed protein product [Vitis vinifera]	64%	_	_	_	_	_	_	_	None	_
comp20395_c0_seq1	198	245-838(+)	gi|192910846|gb|ACF06531.1|	anaphase-promoting complex subunit 10 [Elaeis guineensis]	95%	GO:0032875;GO:0031145;GO:0030071;GO:0005680;GO:0010087	39947.LOC_Os05g50360.1	anaphase-promoting complex subunit 10, putative, expressed	95.48%	COG5156	KOG3437	_	K03357	APC10, DOC1
comp20270_c0_seq1	116	50-397(+)	gi|224140741|ref|XP_002323737.1|	predicted protein [Populus predicted protein [Populus trichocarpa]	64%	_	_	_	_	_	_	_	None	_
comp8334_c0_seq2	148	2-448(+)	gi|357152262|ref|XP_003576062.1|	PREDICTED: probable receptor protein kinase TMK1-like [Brachypodium distachyon]	80%	_	_	_	_	_	_	_	None	_
comp23916_c0_seq2	284	2-853(+)	gi|297831428|ref|XP_002883596.1|	oxidative signal-inducible1 [Arabidopsis lyrata subsp. lyrata]	69%	_	4558.Sb06g020830.1	hypothetical protein	79.43%	COG0515	KOG0610	_	None	_
comp18822_c0_seq1	333	701-1702(+)	gi|395146483|gb|AFN53639.1|	putative actin-97 protein [Linum usitatissimum]	100%	GO:0005856;GO:0005634;GO:0005524;GO:0005618;GO:0005886;GO:0048767;GO:0005737	_	_	_	_	_	_	K05692	ACTB_G1
comp17667_c0_seq2	185	249-803(+)	gi|255566195|ref|XP_002524085.1|	50S ribosomal protein L22, putative [Ricinus communis]	68%	GO:0015934;GO:0006184;GO:0006412;GO:0005525;GO:0003735;GO:0005739;GO:0003924	_	_	_	_	_	_	None	_
comp13534_c0_seq2	300	303-1202(+)	_	_	_	_	_	_	_	_	_	_	None	_
comp22448_c0_seq1	485	268-1722(+)	gi|365189136|emb|CCF23025.1|	auxin influx carrier protein [Mangifera indica]	91%	_	3694.grail3.0023028402	auxin influx carrier component	92.87%	_	KOG1303	_	K13946	AUX1, LAX
comp21632_c0_seq2	629	90-1976(-)	gi|359491912|ref|XP_002272566.2|	PREDICTED: uncharacterized protein LOC100244510 [Vitis vinifera]	64%	_	29760.GSVIVG00002889001	SubName: Full=Chromosome chr18 scaffold_137, whole genome shotgun sequence;	79.84%	COG5076	_	_	None	_
comp16469_c0_seq1	492	2-1477(+)	gi|108708732|gb|ABF96527.1|	von Willebrand factor type A domain containing protein, expressed [Oryza sativa Japonica Group]	69%	_	_	_	_	_	_	_	None	_
comp20752_c0_seq2	335	23-1027(+)	gi|147845138|emb|CAN81625.1|	hypothetical protein VITISV_014255 [Vitis vinifera]	74%	GO:0003677;GO:0006351	_	_	_	_	_	_	K09060	GBF
comp20689_c0_seq8	373	323-1441(+)	gi|255554785|ref|XP_002518430.1|	receptor protein kinase, putative [Ricinus communis]	89%	GO:0004674;GO:0005524;GO:0004715;GO:0016998;GO:0006468	29760.GSVIVG00025924001	SubName: Full=Chromosome chr12 scaffold_36, whole genome shotgun sequence;	86.39%	COG0515	KOG1187	_	K13429	CERK1
comp4532_c0_seq1	175	3-527(-)	gi|224112835|ref|XP_002316305.1|	predicted protein [Populus predicted protein [Populus trichocarpa]	73%	_	39947.LOC_Os03g17150.1	ZOS3-09 - C2H2 zinc finger protein, expressed	85.71%	_	KOG1721	_	None	_
comp23047_c0_seq1	185	275-829(-)	gi|346471845|gb|AEO35767.1|	hypothetical protein [Amblyomma maculatum]	79%	_	15368.BRADI2G61580.1	annotation not avaliable	91.67%	COG0526	KOG0910	_	None	_
comp3638_c0_seq1	172	2-520(+)	gi|357116420|ref|XP_003559979.1|	PREDICTED: putative ATP-dependent helicase HRQ1-like [Brachypodium distachyon]	86%	_	_	_	_	_	_	_	K06877	K06877
comp20286_c0_seq5	231	475-1167(+)	gi|255581073|ref|XP_002531352.1|	ribosomal RNA methyltransferase, putative [Ricinus communis]	95%	GO:0008168;GO:0001510;GO:0019243;GO:0005737;GO:0003676	_	_	_	_	_	_	K14864	FTSJ1, TRM7
comp146072_c0_seq1	131	2-394(+)	gi|357149639|ref|XP_003575181.1|	PREDICTED: uncharacterized protein LOC100826159 [Brachypodium distachyon]	68%	GO:0044260;GO:0044723;GO:0006139;GO:0044262	_	_	_	_	_	_	None	_
comp2211_c0_seq1	189	3-569(-)	gi|297735617|emb|CBI18111.3|	unnamed protein product [Vitis vinifera]	83%	_	_	_	_	_	_	_	None	_
comp19161_c0_seq1	365	105-1199(-)	gi|359493147|ref|XP_003634521.1|	PREDICTED: phytosulfokine receptor 2-like [Vitis vinifera]	65%	GO:0004672	3702.AT5G42440.1-P	protein kinase family protein; protein kinase family protein; FUNCTIONS IN: protein serine/t [...]	75.00%	COG0515	_	_	None	_
comp7263_c0_seq1	222	2-667(-)	_	_	_	_	_	_	_	_	_	_	None	_
comp23301_c0_seq1	362	378-1463(-)	gi|353441126|gb|AEQ94147.1|	Indole 3 glycerol phosphate synthase [Elaeis guineensis]	84%	_	_	_	_	_	_	_	K01609	trpC
comp14911_c0_seq1	186	371-928(-)	gi|147863576|emb|CAN79772.1|	hypothetical protein VITISV_019408 [Vitis vinifera]	78%	_	_	_	_	_	_	_	None	_
comp20801_c0_seq5	477	325-1755(+)	gi|225459394|ref|XP_002285816.1|	PREDICTED: F-box/kelch-repeat protein At1g22040 [Vitis vinifera]	79%	_	29760.GSVIVG00015284001	SubName: Full=Chromosome chr18 scaffold_1, whole genome shotgun sequence;	79.45%	_	KOG1072	_	None	_
comp24387_c2_seq3	62	1846-2031(+)	_	_	_	_	_	_	_	_	_	_	None	_
comp19460_c0_seq1	202	2-607(+)	gi|209484089|gb|ACI47519.1|	iron-sulfer cluster scaffold protein ISU1 [Eucalyptus grandis]	85%	GO:0016226;GO:0005506;GO:0005739;GO:0051536	39946.BGIOSIBCE003060	Os01g0662600	94.44%	COG0822	KOG3361	_	None	_
comp117131_c0_seq1	285	69-926(+)	gi|225453606|ref|XP_002265121.1|	PREDICTED: protein IQ-DOMAIN 14 [Vitis vinifera]	68%	_	_	_	_	_	_	_	None	_
comp4127_c0_seq1	169	229-735(-)	gi|192912974|gb|ACF06595.1|	translationally controlled tumor protein [Elaeis guineensis]	96%	_	29760.GSVIVG00022720001	SubName: Full=Chromosome chr14 scaffold_27, whole genome shotgun sequence;	94.64%	_	KOG1727	_	None	_
comp282295_c0_seq1	119	1-360(+)	gi|225431806|ref|XP_002272864.1|	PREDICTED: phospholipase D p1-like [Vitis vinifera]	85%	_	_	_	_	_	_	_	K01115	E3.1.4.4, PLD
comp17872_c0_seq1	216	112-759(-)	gi|255551042|ref|XP_002516569.1|	Coiled-coil domain-containing protein, putative [Ricinus communis]	95%	GO:0006623;GO:0005737;GO:0016192	3694.grail3.0013029702	hypothetical protein	93.95%	_	KOG3272	_	None	_
comp24393_c1_seq1	250	131-880(+)	gi|357140780|ref|XP_003571941.1|	PREDICTED: RNA-directed DNA polymerase from mobile element jockey-like [Brachypodium distachyon]	76%	_	_	_	_	_	_	_	None	_
comp24095_c0_seq4	299	2-898(+)	gi|225461935|ref|XP_002265993.1|	PREDICTED: uncharacterized protein LOC100241254 [Vitis vinifera]	53%	_	_	_	_	_	_	_	None	_
comp23650_c0_seq2	126	443-820(+)	gi|147801313|emb|CAN77023.1|	hypothetical protein VITISV_015334 [Vitis vinifera]	83%	_	_	_	_	_	_	_	None	_
comp15867_c0_seq2	128	200-583(+)	_	_	_	_	_	_	_	_	_	_	None	_
comp113638_c0_seq1	169	1-510(+)	gi|359481652|ref|XP_003632656.1|	PREDICTED: uncharacterized protein LOC100854478 [Vitis vinifera]	67%	_	_	_	_	_	_	_	None	_
comp24352_c0_seq1	1046	2-3139(+)	gi|224109478|ref|XP_002315209.1|	predicted protein [Populus predicted protein [Populus trichocarpa]	89%	_	4558.Sb01g010140.1	hypothetical protein	89.70%	COG0047	_	_	K01952	E6.3.5.3, purL
comp97975_c0_seq1	175	3-527(-)	gi|359482729|ref|XP_002274489.2|	PREDICTED: LOW QUALITY PROTEIN: midasin-like [Vitis vinifera]	80%	_	_	_	_	_	_	_	K14572	MDN1, REA1
comp22070_c0_seq1	572	249-1964(-)	gi|225436045|ref|XP_002275678.1|	PREDICTED: L-ascorbate oxidase-like [Vitis vinifera]	81%	_	29760.GSVIVG00017414001	SubName: Full=Chromosome chr6 scaffold_15, whole genome shotgun sequence;	81.89%	COG2132	KOG1263	_	K00423	E1.10.3.3
comp20039_c0_seq1	457	1-1371(+)	gi|255567321|ref|XP_002524640.1|	Protease degQ precursor, putative [Ricinus communis]	93%	GO:0032440;GO:0004252;GO:0010206;GO:0009535;GO:0005634;GO:0006508;GO:0009543;GO:0055114	29760.GSVIVG00031804001	SubName: Full=Chromosome chr18 scaffold_59, whole genome shotgun sequence;	92.59%	COG0265	KOG1320	_	None	_
comp18330_c0_seq3	217	477-1127(-)	gi|115474815|ref|NP_001061004.1|	Os08g0152500 [Oryza sativa Japonica Group]	67%	_	_	_	_	_	_	_	None	_
comp4491_c0_seq1	153	1-459(+)	gi|255586772|ref|XP_002534004.1|	conserved hypothetical protein [Ricinus communis]	63%	_	_	_	_	_	_	_	None	_
comp23089_c0_seq3	174	101-622(+)	gi|399932293|gb|AFP57682.1|	beta-carotene hydroxylase 2 [Nicotiana tabacum]	73%	_	_	_	_	_	_	_	K15746	crtZ
comp14688_c0_seq1	126	23-400(-)	_	_	_	_	_	_	_	_	_	_	None	_
comp23971_c0_seq2	405	1-1215(+)	gi|225465121|ref|XP_002270724.1|	PREDICTED: transforming growth factor-beta receptor-associated protein 1 homolog [Vitis vinifera]	63%	_	_	_	_	_	_	_	None	_
comp15013_c0_seq1	491	281-1753(-)	gi|147860847|emb|CAN83157.1|	hypothetical protein VITISV_022552 [Vitis vinifera]	90%	GO:0055085;GO:0005509;GO:0016021	15368.BRADI1G36570.1	annotation not avaliable	89.17%	COG5126	KOG0036	_	K14684	SLC25A23S
comp19003_c0_seq5	188	3-566(+)	gi|225438799|ref|XP_002283192.1|	PREDICTED: probable iron/ascorbate oxidoreductase DDB_G0283291 [Vitis vinifera]	82%	GO:0051555;GO:0005506;GO:0045431;GO:0055114	_	_	_	_	_	_	K06892	K06892
comp187548_c0_seq1	149	2-448(-)	gi|297740786|emb|CBI30968.3|	unnamed protein product [Vitis vinifera]	85%	GO:0009941;GO:0016023;GO:0005886;GO:0005773	_	_	_	_	_	_	None	_
comp16383_c0_seq4	391	2-1174(+)	gi|297740360|emb|CBI30542.3|	unnamed protein product [Vitis vinifera]	64%	_	_	_	_	_	_	_	None	_
comp12869_c0_seq1	201	2-604(+)	gi|224069774|ref|XP_002303036.1|	predicted protein [Populus predicted protein [Populus trichocarpa]	70%	_	29760.GSVIVG00033840001	SubName: Full=Chromosome undetermined scaffold_70, whole genome shotgun sequence;	75.26%	_	_	NOG282715	None	_
comp24036_c0_seq1	542	219-1844(-)	gi|242083920|ref|XP_002442385.1|	hypothetical protein SORBIDRAFT_08g019250 [Sorghum bicolor]	77%	_	39947.LOC_Os12g38920.1	heparanase-like protein precursor, putative, expressed	76.62%	_	_	NOG72789	None	_
comp21178_c0_seq1	331	125-1117(-)	gi|359494786|ref|XP_003634840.1|	PREDICTED: putative quinone-oxidoreductase homolog, chloroplastic [Vitis vinifera]	78%	GO:0009535;GO:0005829;GO:0005794;GO:0008270;GO:0009941;GO:0005886;GO:0005773	29760.GSVIVG00011023001	SubName: Full=Chromosome undetermined scaffold_300, whole genome shotgun sequence;	79.19%	COG0604	KOG1198	_	None	_
comp20259_c0_seq1	190	442-1011(-)	gi|225462958|ref|XP_002268796.1|	PREDICTED: 60S ribosomal protein L18a-1 [Vitis vinifera]	78%	_	_	_	_	_	_	_	None	_
comp19255_c0_seq1	485	288-1742(-)	gi|385178691|sp|B9RAJ0.2|DNPEP_RICCO	RecName: Full=Probable aspartyl aminopeptidase	88%	GO:0046686;GO:0004177;GO:0006508;GO:0008237;GO:0008270;GO:0005886;GO:0005737	3694.estExt_fgenesh4_pm.C_LG_XV0274	hypothetical protein	88.66%	COG1362	KOG2596	_	K01267	E3.4.11.21, DNPEP
comp20365_c0_seq1	588	232-1995(-)	gi|115478158|ref|NP_001062674.1|	Os09g0249700 [Oryza sativa Japonica Group]	97%	GO:0009789;GO:0046686;GO:0005618;GO:0009926;GO:0008601;GO:0010119;GO:0009723;GO:0005886	39946.BGIOSIBCE029141	Os09g0249700	98.03%	COG1413	_	_	K03456	PPP2R1
comp179729_c0_seq1	104	80-391(-)	_	_	_	_	_	_	_	_	_	_	None	_
comp21030_c0_seq1	253	219-977(-)	gi|351734496|ref|NP_001236320.1|	uncharacterized protein LOC100306272 [Glycine max]	66%	GO:0006123;GO:0009060;GO:0005751	39946.BGIOSIBCE011397	Os03g0390400	91.18%	_	KOG3057	_	K02267	COX6B
comp14311_c0_seq1	177	1-531(-)	gi|242084964|ref|XP_002442907.1|	hypothetical protein SORBIDRAFT_08g004730 [Sorghum bicolor]	90%	GO:0005794;GO:0016021;GO:0016023	_	_	_	_	_	_	None	_
comp22429_c0_seq1	287	162-1022(-)	gi|242039135|ref|XP_002466962.1|	hypothetical protein SORBIDRAFT_01g017450 [Sorghum bicolor]	84%	_	15368.BRADI3G30740.1	annotation not avaliable	87.12%	_	_	NOG265168	None	_
comp22320_c0_seq1	1418	1-4254(+)	gi|90399257|emb|CAH68098.1|	B0518A01.3 [Oryza sativa Indica Group]	70%	_	_	_	_	_	_	_	K11789	VPRBP, DCAF1
comp20509_c0_seq2	324	52-1023(+)	gi|327554104|gb|AEB00555.1|	mitochondrial alternative oxidase 1a [Brassica juncea]	89%	GO:0005740;GO:0007585;GO:0009409;GO:0031930;GO:0022900;GO:0046872;GO:0016021;GO:0045333;GO:0070469;GO:0009916	_	_	_	_	_	_	K00540	E1.-.-.-
comp15590_c0_seq1	127	3-383(-)	gi|317106696|dbj|BAJ53197.1|	JHL03K20.6 [Jatropha curcas]	87%	GO:0005634;GO:0003677;GO:0006355;GO:0003700	_	_	_	_	_	_	K09286	EREBP
comp18544_c0_seq1	575	2-1726(-)	gi|242038685|ref|XP_002466737.1|	hypothetical protein SORBIDRAFT_01g013210 [Sorghum bicolor]	77%	GO:0006184;GO:0005525;GO:0003924	_	_	_	_	_	_	K14536	RIA1
comp13611_c0_seq1	192	242-820(+)	gi|326492419|dbj|BAK01993.1|	predicted protein [Hordeum vulgare subsp. vulgare]	81%	GO:0005543	_	_	_	_	_	_	None	_
comp22558_c0_seq3	230	354-1043(+)	gi|297740650|emb|CBI30832.3|	unnamed protein product [Vitis vinifera]	85%	_	29760.GSVIVG00003408001	SubName: Full=Chromosome undetermined scaffold_143, whole genome shotgun sequence;	85.23%	_	KOG3339	_	K07441	ALG14
comp13814_c0_seq1	219	1-657(+)	gi|357146625|ref|XP_003574058.1|	PREDICTED: exportin-4-like [Brachypodium distachyon]	82%	_	_	_	_	_	_	_	None	_
comp283952_c0_seq1	91	139-411(-)	_	_	_	_	_	_	_	_	_	_	None	_
comp80552_c0_seq1	228	2-685(-)	gi|357165005|ref|XP_003580238.1|	PREDICTED: uncharacterized protein LOC100821877 isoform 1 [Brachypodium distachyon]	80%	_	_	_	_	_	_	_	None	_
comp15185_c0_seq1	253	1-762(+)	gi|345651730|gb|AEO14875.1|	rfls6 protein [Glycine max]	73%	GO:0004672	_	_	_	_	_	_	None	_
comp388226_c0_seq1	138	1-417(+)	gi|242081773|ref|XP_002445655.1|	hypothetical protein SORBIDRAFT_07g023480 [Sorghum bicolor]	73%	_	_	_	_	_	_	_	None	_
comp19933_c0_seq3	139	167-583(-)	gi|225433866|ref|XP_002265052.1|	PREDICTED: uncharacterized protein LOC100264652 [Vitis vinifera]	69%	_	_	_	_	_	_	_	None	_
comp23357_c0_seq3	651	3-1955(+)	gi|147778742|emb|CAN73700.1|	hypothetical protein VITISV_013112 [Vitis vinifera]	94%	_	4558.Sb02g025020.1	hypothetical protein	97.06%	COG1215	_	_	K10999	CESA
comp10036_c0_seq2	142	164-592(+)	gi|115450829|ref|NP_001049015.1|	Os03g0157500 [Oryza sativa Japonica Group]	82%	GO:0005216;GO:0051260	_	_	_	_	_	_	None	_
comp21643_c0_seq14	207	13-633(-)	gi|356535650|ref|XP_003536357.1|	PREDICTED: uncharacterized protein sll0005-like [Glycine max]	77%	_	_	_	_	_	_	_	K08869	ADCK, ABC1
comp24002_c0_seq1	455	3-1367(+)	gi|194700400|gb|ACF84284.1|	unknown [Zea mays]	83%	_	15368.BRADI1G78130.1	annotation not avaliable	85.51%	COG0115	KOG0975	_	K00826	E2.6.1.42, ilvE
comp22790_c0_seq2	574	745-2469(+)	gi|225464410|ref|XP_002269194.1|	PREDICTED: pentatricopeptide repeat-containing protein At5g04810, chloroplastic [Vitis vinifera]	86%	_	_	_	_	_	_	_	None	_
comp22247_c0_seq1	170	1-510(+)	gi|305379592|gb|ADM48810.1|	hydroxyphenylpyruvate reductase [Perilla frutescens]	88%	_	15368.BRADI2G07650.1	annotation not avaliable	81.58%	COG1052	_	_	None	_
comp22314_c0_seq1	508	275-1798(-)	gi|255567955|ref|XP_002524955.1|	ubiquitin-protein ligase, putative [Ricinus communis]	83%	_	_	_	_	_	_	_	None	_
comp17903_c0_seq1	326	314-1291(+)	gi|225439526|ref|XP_002262844.1|	PREDICTED: mitoferrin-like isoform 1 [Vitis vinifera]	79%	GO:0055085;GO:0016021	_	_	_	_	_	_	K15113	SLC25A28_37, MFRN
comp12978_c0_seq1	352	2-1057(+)	gi|225448160|ref|XP_002264958.1|	PREDICTED: protein EI24 homolog [Vitis vinifera]	76%	_	29760.GSVIVG00035420001	SubName: Full=Chromosome chr12 scaffold_78, whole genome shotgun sequence;	77.05%	_	KOG3966	_	K10134	EI24
comp22791_c0_seq2	547	266-1906(-)	gi|326502336|dbj|BAJ95231.1|	predicted protein [Hordeum vulgare subsp. vulgare]	69%	_	_	_	_	_	_	_	None	_
comp13969_c0_seq1	350	283-1332(-)	gi|225434347|ref|XP_002267594.1|	PREDICTED: uncharacterized membrane protein At1g06890 [Vitis vinifera]	88%	GO:0006863;GO:0005794;GO:0016021;GO:0005886	29760.GSVIVG00023947001	SubName: Full=Chromosome chr6 scaffold_3, whole genome shotgun sequence;	87.50%	_	KOG1441	_	K15285	SLC35E3
comp21441_c0_seq2	174	1-522(+)	gi|356526483|ref|XP_003531847.1|	PREDICTED: uncharacterized protein LOC100814580 [Glycine max]	65%	_	_	_	_	_	_	_	None	_
comp23485_c0_seq1	535	752-2356(-)	gi|225470565|ref|XP_002272060.1|	PREDICTED: ABC transporter B family member 26, chloroplastic-like [Vitis vinifera]	80%	_	_	_	_	_	_	_	None	_
comp22222_c0_seq2	311	6-938(-)	gi|225424867|ref|XP_002268965.1|	PREDICTED: probable serine/threonine-protein kinase At1g18390 [Vitis vinifera]	69%	_	_	_	_	_	_	_	None	_
comp17217_c0_seq1	209	93-719(-)	gi|359359057|gb|AEV40964.1|	hypothetical protein [Oryza punctata]	68%	GO:0005739	39946.BGIOSIBCE017003	OSJNBa0043A12.17 protein (Putative uncharacterized protein)	76.19%	_	_	NOG268707	None	_
comp10879_c0_seq1	153	1-462(+)	gi|90657587|gb|ABD96886.1|	hypothetical protein [Cleome spinosa]	52%	_	_	_	_	_	_	_	None	_
comp24170_c0_seq1	980	226-3165(-)	gi|13195430|gb|AAK15695.1|AF327055_1	alpha 1,4-glucan phosphorylase L isozyme [Oryza sativa]	87%	_	39946.BGIOSIBCE013024	Os03g0758100 ; Phosphorylase is an important allosteric enzyme in carbohydrate metabolism. E [...]	92.79%	COG0058	KOG2099	_	K00688	E2.4.1.1, glgP, PYG
comp186992_c0_seq1	164	3-497(+)	_	_	_	_	_	_	_	_	_	_	None	_
comp12535_c0_seq2	54	1-162(-)	_	_	_	_	_	_	_	_	_	_	None	_
comp211950_c0_seq1	151	2-457(+)	gi|255567483|ref|XP_002524721.1|	S-locus-specific glycoprotein S6 precursor, putative [Ricinus communis]	71%	GO:0044699;GO:0004674;GO:0007154;GO:0006468	_	_	_	_	_	_	None	_
comp16328_c0_seq1	201	180-782(-)	gi|225434108|ref|XP_002273955.1|	PREDICTED: 15 kDa selenoprotein-like [Vitis vinifera]	95%	GO:0008430	15368.BRADI2G57510.1	annotation not avaliable	82.48%	_	KOG3384	_	None	_
comp13494_c0_seq1	325	3-977(-)	gi|359489358|ref|XP_002272264.2|	PREDICTED: homeobox-leucine zipper protein ANTHOCYANINLESS 2 [Vitis vinifera]	72%	GO:0005634;GO:0044707;GO:0006355;GO:0043565;GO:0003700	4558.Sb02g030470.1	hypothetical protein	78.16%	_	KOG0486	_	None	_
comp19067_c0_seq1	755	149-2413(-)	gi|75157256|sp|Q8LNU5.1|NOC2L_ORYSJ	RecName: Full=Nucleolar complex protein 2 homolog; Short=Protein NOC2 homolog hypothetical protein [Oryza sativa Japonica Group]	73%	_	39947.LOC_Os10g35280.1	nucleolar complex protein 2, putative, expressed	79.86%	COG5604	KOG2256	_	K14833	NOC2
comp24205_c0_seq3	451	1752-3104(-)	gi|332806933|gb|AEF01213.1|	PRP39 [x Doritaenopsis hybrid cultivar]	98%	_	_	_	_	_	_	_	K13217	PRPF39, PRP39
comp23100_c2_seq9	133	972-1370(+)	_	_	_	_	_	_	_	_	_	_	None	_
comp14912_c0_seq1	258	1-774(+)	gi|27450531|gb|AAO14626.1|AF467900_3	hypothetical protein [Prunus persica]	78%	_	_	_	_	_	_	_	None	_
comp4787_c0_seq1	164	140-631(+)	gi|115452105|ref|NP_001049653.1|	Os03g0265900 [Oryza sativa Japonica Group]	73%	_	_	_	_	_	_	_	None	_
comp1961_c0_seq1	185	1-558(+)	gi|357133689|ref|XP_003568456.1|	PREDICTED: uncharacterized protein LOC100836250 [Brachypodium distachyon]	56%	_	_	_	_	_	_	_	None	_
comp23800_c0_seq2	384	3-1154(-)	gi|297845276|ref|XP_002890519.1|	proton-dependent oligopeptide transport family protein [Arabidopsis lyrata subsp. lyrata]	77%	_	_	_	_	_	_	_	None	_
comp20708_c0_seq3	124	217-588(+)	gi|108707580|gb|ABF95375.1|	kinesin like protein, putative, expressed [Oryza sativa Japonica Group]	86%	GO:0031966	39947.LOC_Os03g17910.1	kinesin like protein, putative, expressed	85.59%	_	KOG1876	_	None	_
comp20019_c0_seq2	407	224-1447(+)	gi|225425944|ref|XP_002268279.1|	PREDICTED: uncharacterized protein LOC100251079 [Vitis vinifera]	69%	GO:0005622;GO:0008270;GO:0003676	15368.BRADI4G37540.1	annotation not avaliable	85.49%	_	KOG1721	_	None	_
comp24127_c0_seq2	654	425-2386(-)	gi|157932108|gb|ABW05098.1|	nitrate reductase [Beta vulgaris]	79%	_	_	_	_	_	_	_	None	_
comp5164_c0_seq1	137	57-467(-)	gi|297741920|emb|CBI33355.3|	unnamed protein product [Vitis vinifera]	72%	_	4558.Sb06g022310.1	hypothetical protein	77.78%	_	KOG0800	_	None	_
comp22100_c0_seq6	451	302-1654(+)	gi|242075108|ref|XP_002447490.1|	hypothetical protein SORBIDRAFT_06g001810 [Sorghum bicolor]	85%	_	4558.Sb06g001810.1	hypothetical protein	88.75%	COG2319	KOG0273	NOG248094	K04508	TBL1
comp4172_c0_seq1	89	118-387(+)	_	_	_	_	_	_	_	_	_	_	None	_
comp6350_c0_seq1	207	1-621(-)	_	_	_	_	_	_	_	_	_	_	None	_
comp22279_c1_seq1	117	310-660(-)	gi|192910720|gb|ACF06468.1|	40S ribosomal protein S5 [Elaeis guineensis]	99%	_	_	_	_	_	_	_	K02989	RP-S5e, RPS5
comp16271_c0_seq2	307	207-1127(-)	gi|346467639|gb|AEO33664.1|	hypothetical protein [Amblyomma maculatum]	89%	GO:0016020;GO:0050832;GO:0005783;GO:0016023;GO:0042742;GO:0004169	15368.BRADI3G19740.1	annotation not avaliable	94.71%	COG1928	KOG3358	_	None	_
comp19307_c0_seq3	98	218-511(+)	gi|224118204|ref|XP_002317757.1|	predicted protein [Populus predicted protein [Populus trichocarpa]	90%	GO:0005739	3694.grail3.0031013501	hypothetical protein	89.66%	_	KOG3142	_	None	_
comp20222_c0_seq1	353	3-1061(+)	gi|115468806|ref|NP_001058002.1|	Os06g0601000 [Oryza sativa Japonica Group]	66%	GO:0050896;GO:0009536;GO:0005739;GO:0009987	_	_	_	_	_	_	None	_
comp13582_c0_seq2	112	293-628(-)	gi|242059699|ref|XP_002458995.1|	hypothetical protein SORBIDRAFT_03g043995 [Sorghum bicolor]	92%	GO:0009941	4558.Sb03g043995.1	hypothetical protein	91.82%	_	KOG4479	_	K11368	ENY2, DC6, SUS1
comp17936_c0_seq3	268	30-833(-)	gi|326500698|dbj|BAJ95015.1|	predicted protein [Hordeum vulgare subsp. vulgare]	77%	GO:0000166;GO:0016874	4558.Sb10g026330.1	annotation not avaliable	93.75%	COG5078	KOG0423	_	K10583	UBE2S, E2EPF
comp23641_c0_seq1	549	312-1958(-)	gi|297734075|emb|CBI15322.3|	unnamed protein product [Vitis vinifera]	84%	_	_	_	_	_	_	_	None	_
comp13852_c0_seq1	175	1-528(+)	_	_	_	_	_	_	_	_	_	_	None	_
comp9855_c0_seq1	124	2-376(+)	gi|326520275|dbj|BAK07396.1|	predicted protein [Hordeum vulgare subsp. vulgare]	90%	_	_	_	_	_	_	_	None	_
comp20514_c0_seq1	524	164-1735(+)	gi|242093876|ref|XP_002437428.1|	hypothetical protein SORBIDRAFT_10g026940 [Sorghum bicolor]	75%	GO:0044267;GO:0046872;GO:0016853;GO:0003676	4558.Sb10g026940.1	hypothetical protein; PPIases accelerate the folding of proteins. It catalyzes the cis-trans [...]	81.72%	COG0652	KOG0415	_	K12735	PPIL4
comp12640_c0_seq1	147	354-794(-)	_	_	_	_	_	_	_	_	_	_	None	_
comp16590_c1_seq1	363	77-1165(+)	gi|255557585|ref|XP_002519822.1|	conserved hypothetical protein [Ricinus communis]	89%	GO:0016020;GO:0009536	_	_	_	_	_	_	None	_
comp18617_c0_seq1	387	424-1584(-)	gi|255545672|ref|XP_002513896.1|	Endoplasmic reticulum-Golgi intermediate compartment protein, putative [Ricinus communis]	93%	GO:0005774;GO:0005783;GO:0005794;GO:0005886	3694.estExt_Genewise1_v1.C_LG_V4921	hypothetical protein	92.49%	_	KOG2667	_	None	_
comp26112_c0_seq1	146	215-652(-)	gi|225433128|ref|XP_002285175.1|	PREDICTED: actin-depolymerizing factor [Vitis vinifera]	95%	_	39947.LOC_Os12g43340.1	actin-depolymerizing factor, putative, expressed; Actin-depolymerizing protein. Severs actin [...]	93.94%	_	KOG1735	_	K05765	CFL
comp19674_c0_seq1	217	334-984(-)	gi|357474509|ref|XP_003607539.1|	GTP-binding protein ras-like protein [Medicago truncatula]	99%	GO:0016192;GO:0046686;GO:0016787;GO:0005829;GO:0007264;GO:0005525;GO:0005886;GO:0015031	3702.AT5G60860.1-P	AtRABA1f (Arabidopsis Rab GTPase homolog A1f); GTP binding; Arabidopsis Rab GTPase homolog A [...]	97.61%	COG1100	KOG0087	_	K07976	RAB
comp145682_c0_seq1	157	1-474(+)	gi|356536872|ref|XP_003536957.1|	PREDICTED: uncharacterized protein LOC100793717 [Glycine max]	62%	_	_	_	_	_	_	_	None	_
comp6317_c0_seq1	187	1-561(-)	_	_	_	_	_	_	_	_	_	_	None	_
comp14112_c0_seq1	323	117-1085(-)	gi|242036437|ref|XP_002465613.1|	hypothetical protein SORBIDRAFT_01g042170 [Sorghum bicolor]	85%	GO:0005739;GO:0005525;GO:0000917	4558.Sb01g042170.1	hypothetical protein	91.78%	COG0218	KOG2486	_	K03978	engB
comp2369_c0_seq1	210	2-631(-)	gi|224096249|ref|XP_002310592.1|	predicted protein [Populus predicted protein [Populus trichocarpa]	82%	_	_	_	_	_	_	_	None	_
comp204348_c0_seq1	280	2-841(-)	gi|357135635|ref|XP_003569414.1|	PREDICTED: uncharacterized protein LOC100844776 [Brachypodium distachyon]	69%	_	_	_	_	_	_	_	None	_
comp22773_c0_seq4	273	191-1009(-)	gi|115459086|ref|NP_001053143.1|	Os04g0487100 [Oryza sativa Japonica Group]	95%	_	_	_	_	_	_	_	None	_
comp23342_c0_seq1	305	1373-2287(+)	gi|255564699|ref|XP_002523344.1|	protein with unknown function [Ricinus communis]	83%	_	_	_	_	_	_	_	None	_
comp284089_c0_seq1	115	87-431(-)	_	_	_	_	_	_	_	_	_	_	None	_
comp20711_c0_seq3	446	228-1565(+)	gi|225438452|ref|XP_002277212.1|	PREDICTED: serine/threonine-protein kinase SRPK2 [Vitis vinifera]	83%	GO:0004712;GO:0004674;GO:0005524;GO:0006468	29760.GSVIVG00019335001	SubName: Full=Chromosome chr7 scaffold_20, whole genome shotgun sequence;	83.53%	COG0515	KOG1290	_	None	_
comp18913_c0_seq1	214	77-718(-)	gi|115446717|ref|NP_001047138.1|	Os02g0557300 [Oryza sativa Japonica Group]	77%	GO:0008270	39946.BGIOSIBCE007423	Os02g0557300	82.69%	_	KOG0800	_	None	_
comp88728_c0_seq1	325	14-991(+)	gi|359497282|ref|XP_003635473.1|	PREDICTED: uncharacterized protein LOC100852712, partial [Vitis vinifera]	60%	_	_	_	_	_	_	_	None	_
comp20328_c0_seq3	146	210-647(-)	gi|225434528|ref|XP_002276394.1|	PREDICTED: 6-phosphofructo-2-kinase/fructose-2,6-biphosphatase 3 [Vitis unnamed protein product [Vitis vinifera]	98%	GO:2001070;GO:0005634;GO:0016310;GO:0043609;GO:0004331;GO:0005524;GO:0006000;GO:0003873;GO:0006003;GO:0006002;GO:0005829;GO:0042732;GO:0005886	_	_	_	_	_	_	K01103	PFKFB
comp7217_c0_seq1	197	225-815(-)	gi|115435608|ref|NP_001042562.1|	Os01g0243200 [Oryza sativa Japonica Group]	81%	_	_	_	_	_	_	_	None	_
comp20184_c0_seq1	455	16-1380(-)	gi|224061312|ref|XP_002300421.1|	tRNA isopentenyltransferase [Populus trichocarpa]	78%	GO:0006807;GO:0000166;GO:0046483;GO:0006725;GO:0005739	39946.BGIOSIBCE023371	Os06g0729800	78.92%	COG0324	KOG1384	_	K00791	miaA, TRIT1
comp11545_c0_seq1	102	275-580(-)	gi|12644307|sp|P52423.2|PUR3_VIGUN	RecName: Full=Phosphoribosylglycinamide formyltransferase, chloroplastic; AltName: Full=5'-phosphoribosylglycinamide transformylase; AltName: Full=GAR transformylas	95%	GO:0008168;GO:0005739;GO:0032259;GO:0006189;GO:0004644;GO:0009507;GO:0016874	_	_	_	_	_	_	K00601	E2.1.2.2
comp21019_c0_seq3	179	3-539(+)	gi|225447105|ref|XP_002271026.1|	PREDICTED: uncharacterized protein LOC100249947 [Vitis vinifera]	85%	GO:0009508;GO:0009507	29760.GSVIVG00025927001	SubName: Full=Chromosome chr12 scaffold_36, whole genome shotgun sequence;	84.29%	COG3450	_	_	None	_
comp23659_c0_seq9	134	1-402(-)	_	_	_	_	_	_	_	_	_	_	None	_
comp24007_c1_seq4	64	1-192(-)	gi|357144587|ref|XP_003573345.1|	PREDICTED: 2-succinylbenzoate--CoA ligase, chloroplastic/peroxisomal-like [Brachypodium distachyon]	72%	_	_	_	_	_	_	_	K14760	AAE14
comp12854_c0_seq4	324	3-974(+)	gi|225434223|ref|XP_002275875.1|	PREDICTED: transcription factor tau subunit sfc1-like [Vitis vinifera]	72%	_	_	_	_	_	_	_	K15202	GTF3C5, TFC1
comp392240_c0_seq1	185	297-854(+)	gi|339759320|dbj|BAK52287.1|	ABC transporter [Hordeum vulgare subsp. spontaneum]	90%	_	_	_	_	_	_	_	None	_
comp15144_c0_seq1	542	1-1626(+)	gi|357147909|ref|XP_003574540.1|	PREDICTED: NADP-dependent glyceraldehyde-3-phosphate dehydrogenase-like [Brachypodium distachyon]	96%	GO:0008886;GO:0055114	15368.BRADI3G36930.1	annotation not avaliable	95.86%	COG1012	KOG2450	_	K00131	E1.2.1.9, gapN
comp23221_c0_seq1	580	141-1880(+)	gi|224059298|ref|XP_002299813.1|	predicted protein [Populus predicted protein [Populus trichocarpa]	77%	_	3694.estExt_fgenesh4_pm.C_LG_I0627	hypothetical protein	78.64%	_	KOG4328	_	K10140	DDB2
comp10979_c0_seq1	134	24-425(+)	gi|242094968|ref|XP_002437974.1|	hypothetical protein SORBIDRAFT_10g005740 [Sorghum bicolor]	74%	GO:0005739	_	_	_	_	_	_	None	_
comp21753_c0_seq2	313	141-1079(+)	gi|108735959|gb|ABG00264.1|	Tic21 [Pisum sativum]	87%	_	_	_	_	_	_	_	None	_
comp12693_c0_seq1	150	34-483(+)	gi|224137850|ref|XP_002322667.1|	predicted protein [Populus predicted protein [Populus trichocarpa]	62%	GO:0048316;GO:0009414;GO:0009409;GO:0006970;GO:0009790	_	_	_	_	_	_	None	_
comp17155_c0_seq1	305	521-1435(-)	gi|225451281|ref|XP_002277809.1|	PREDICTED: tetratricopeptide repeat protein 35 [Vitis vinifera]	84%	_	_	_	_	_	_	_	None	_
comp23904_c0_seq3	964	154-3045(+)	gi|225463345|ref|XP_002268751.1|	PREDICTED: pumilio homolog 5 [Vitis vinifera]	79%	_	39946.BGIOSIBCE028530	Os08g0519800	88.54%	COG5099	KOG1488	_	None	_
comp20096_c0_seq1	292	220-1095(-)	gi|225470285|ref|XP_002266380.1|	PREDICTED: ATP-dependent Clp protease proteolytic subunit-related protein 2, chloroplastic [Vitis vinifera]	84%	GO:0004252;GO:0010287;GO:0009902;GO:0006364;GO:0009534;GO:0045893;GO:0035304;GO:0009840;GO:0006508;GO:0010207;GO:0009941;GO:0042793;GO:0010027	29760.GSVIVG00010307001	RecName: Full=ATP-dependent Clp protease proteolytic subunit;	85.87%	COG0740	KOG0840	_	K01358	clpP, CLPP
comp22650_c0_seq1	408	1-1224(+)	gi|115439909|ref|NP_001044234.1|	Os01g0747600 [Oryza sativa Japonica Group]	62%	_	_	_	_	_	_	_	None	_
comp16944_c0_seq1	345	1-1035(+)	gi|297740591|emb|CBI30773.3|	unnamed protein product [Vitis vinifera]	68%	_	_	_	_	_	_	_	None	_
comp11710_c0_seq1	163	3-491(+)	gi|224078375|ref|XP_002305530.1|	predicted protein [Populus predicted protein [Populus trichocarpa]	68%	_	_	_	_	_	_	_	None	_
comp23239_c0_seq1	842	162-2687(+)	gi|255574576|ref|XP_002528199.1|	Heat shock 70 kDa protein, putative [Ricinus communis]	85%	_	59689.scaffold_203079.1	annotation not avaliable	91.99%	COG0443	KOG0103	_	K09489	HSPA4
comp23179_c0_seq6	552	2-1657(+)	gi|152926164|gb|ABS32235.1|	protein kinase [Carica papaya]	77%	_	29760.GSVIVG00020728001	SubName: Full=Chromosome chr14 scaffold_21, whole genome shotgun sequence;	96.14%	COG0515	_	_	None	_
comp23115_c0_seq2	581	1-1743(+)	gi|225442174|ref|XP_002275748.1|	PREDICTED: uncharacterized protein LOC100265239 [Vitis vinifera]	67%	_	29760.GSVIVG00034112001	SubName: Full=Chromosome chr9 scaffold_7, whole genome shotgun sequence;	77.25%	COG5180	_	_	None	_
comp15874_c0_seq1	243	187-915(-)	gi|222613209|gb|EEE51341.1|	hypothetical protein OsJ_32340 [Oryza sativa Japonica Group]	77%	GO:0009535;GO:0010200;GO:0009416;GO:0009299;GO:0008270;GO:0031351	39947.LOC_Os10g39770.1	zinc finger, C3HC4 type, domain containing protein, expressed	82.21%	_	KOG0800	_	None	_
comp24140_c0_seq3	226	3-680(+)	gi|297597704|ref|NP_001044408.2|	Os01g0775300 [Oryza sativa Japonica Group]	62%	_	_	_	_	_	_	_	None	_
comp22691_c0_seq9	311	161-1093(+)	gi|224131844|ref|XP_002328122.1|	predicted protein [Populus unknown [Populus trichocarpa]	89%	_	3694.estExt_fgenesh4_pg.C_660168	SubName: Full=Putative uncharacterized protein;	89.68%	COG2857	KOG3052	_	K00413	CYC1, CYT1, petC
comp23285_c0_seq1	457	381-1751(-)	gi|224105993|ref|XP_002314006.1|	predicted protein [Populus predicted protein [Populus trichocarpa]	88%	_	3694.estExt_fgenesh4_pm.C_LG_IX0450	hydroxymethylglutaryl-CoA lyase (EC:4.1.3.4)	91.16%	COG0119	KOG2368	_	K01640	E4.1.3.4, HMGCL, hmgL
comp172858_c0_seq1	75	63-287(-)	_	_	_	_	_	_	_	_	_	_	None	_
comp5967_c0_seq1	312	1-936(-)	gi|225445812|ref|XP_002275298.1|	PREDICTED: pentatricopeptide repeat-containing protein At4g30700 [Vitis vinifera]	82%	_	_	_	_	_	_	_	None	_
comp24292_c0_seq6	191	797-1369(+)	gi|14029025|gb|AAK52566.1|AC079853_19	Unknown protein [Oryza sativa Japonica Group]	85%	_	_	_	_	_	_	_	K13168	SFRS16
comp18809_c0_seq3	51	148-300(+)	_	_	_	_	_	_	_	_	_	_	None	_
comp18142_c0_seq2	448	1-1344(+)	gi|225451387|ref|XP_002264962.1|	PREDICTED: isoprenylcysteine alpha-carbonyl methylesterase ICME [Vitis vinifera]	86%	GO:0016020;GO:0008152;GO:0010296	29760.GSVIVG00030247001	SubName: Full=Chromosome chr1 scaffold_5, whole genome shotgun sequence;	84.74%	COG0657	KOG1516	_	None	_
comp20767_c0_seq1	721	2-2164(+)	gi|115467076|ref|NP_001057137.1|	Os06g0215300 [Oryza sativa Japonica Group]	84%	GO:0004177;GO:0006508;GO:0008236;GO:0009507	39947.LOC_Os06g11180.1	OsPOP12 - Putative Prolyl Oligopeptidase homologue, expressed	85.40%	COG1506	KOG2100	_	None	_
comp9986_c0_seq1	197	3-593(-)	gi|40539009|gb|AAR87266.1|	expressed protein [Oryza sativa Japonica Group]	74%	_	_	_	_	_	_	_	None	_
comp16530_c0_seq1	458	70-1443(-)	gi|296089993|emb|CBI39812.3|	unnamed protein product [Vitis vinifera]	84%	GO:0016021	29760.GSVIVG00033460001	SubName: Full=Chromosome chr19 scaffold_66, whole genome shotgun sequence;	85.00%	_	KOG1303	_	None	_
comp14237_c0_seq1	128	2-385(+)	gi|326489444|dbj|BAK01703.1|	predicted protein [Hordeum vulgare subsp. vulgare]	60%	_	_	_	_	_	_	_	None	_
comp16540_c0_seq2	224	1-672(+)	gi|383212095|dbj|BAM08934.1|	class III homeobox-leucine zipper protein [Asparagus officinalis]	87%	GO:0005634;GO:0009855;GO:0006355;GO:0010072;GO:0009880;GO:0043565;GO:0080060;GO:0009944;GO:0003700	_	_	_	_	_	_	None	_
comp7461_c0_seq2	158	3-476(+)	gi|224074436|ref|XP_002304370.1|	predicted protein [Populus predicted protein [Populus trichocarpa]	68%	_	_	_	_	_	_	_	None	_
comp23605_c0_seq1	436	201-1508(-)	gi|357129953|ref|XP_003566623.1|	PREDICTED: uncharacterized protein LOC100836754 [Brachypodium distachyon]	60%	_	_	_	_	_	_	_	None	_
comp6262_c0_seq1	176	2-532(+)	gi|326506004|dbj|BAJ91241.1|	predicted protein [Hordeum vulgare subsp. vulgare]	73%	_	_	_	_	_	_	_	None	_
comp23322_c0_seq9	545	84-1718(-)	gi|115482514|ref|NP_001064850.1|	Os10g0476600 [Oryza sativa Japonica Group]	88%	_	39947.LOC_Os10g33680.1	serine/threonine-protein phosphatase 2A regulatory subunit B subunitbeta, putative, expressed	88.37%	_	KOG2562	_	K11583	PPP2R3
comp23609_c0_seq3	262	59-844(+)	gi|242063984|ref|XP_002453281.1|	hypothetical protein SORBIDRAFT_04g003160 [Sorghum bicolor]	88%	_	_	_	_	_	_	_	K02516	PRMT5, HSL7
comp22992_c0_seq3	259	133-909(-)	gi|225441674|ref|XP_002282707.1|	PREDICTED: uncharacterized protein C4orf29 homolog [Vitis vinifera]	92%	_	_	_	_	_	_	_	None	_
comp14040_c0_seq1	272	131-946(-)	gi|356499366|ref|XP_003518512.1|	PREDICTED: glycerol-3-phosphate acyltransferase 1-like [Glycine max]	77%	GO:0005739;GO:0008374	_	_	_	_	_	_	K13508	GPAT
comp20097_c0_seq1	423	257-1525(-)	gi|357112632|ref|XP_003558112.1|	PREDICTED: programmed cell death protein 2-like [Brachypodium distachyon]	75%	_	15368.BRADI1G64940.1	annotation not avaliable	75.56%	_	KOG2061	_	K14801	TSR4
comp19940_c0_seq2	140	62-481(-)	_	_	_	_	_	_	_	_	_	_	None	_
comp24116_c0_seq1	687	2-2062(+)	gi|225464089|ref|XP_002271011.1|	PREDICTED: protein EXECUTER 1, chloroplastic [Vitis vinifera]	69%	_	_	_	_	_	_	_	None	_
comp10484_c0_seq1	130	1-393(+)	_	_	_	_	_	_	_	_	_	_	None	_
comp24121_c0_seq1	759	399-2675(+)	gi|297740729|emb|CBI30911.3|	unnamed protein product [Vitis vinifera]	93%	_	29760.GSVIVG00028307001	SubName: Full=Chromosome chr10 scaffold_43, whole genome shotgun sequence;	95.60%	COG5647	KOG2167	_	K10609	CUL4
comp19574_c0_seq2	140	113-532(+)	gi|225431642|ref|XP_002263266.1|	PREDICTED: uncharacterized protein LOC100241316 [Vitis vinifera]	67%	_	_	_	_	_	_	_	None	_
comp14919_c0_seq5	113	207-545(-)	gi|359807165|ref|NP_001241355.1|	uncharacterized protein LOC100787916 [Glycine max]	86%	GO:0005634;GO:0008270;GO:0035064	3694.fgenesh4_pg.C_LG_XIX000399	hypothetical protein	100.00%	COG5034	_	_	None	_
comp16932_c0_seq1	689	1-2067(+)	gi|255548592|ref|XP_002515352.1|	protein binding protein, putative [Ricinus communis]	82%	GO:0000145;GO:0005829;GO:0006887	3694.fgenesh4_pg.C_LG_XVIII000582	hypothetical protein	80.99%	_	KOG2344	_	K07195	EXOC7, EXO70
comp12032_c0_seq1	202	3-611(+)	gi|357152248|ref|XP_003576057.1|	PREDICTED: DNA replication licensing factor mcm2-like [Brachypodium distachyon]	83%	GO:0010082;GO:0005634;GO:0003677;GO:0005524;GO:0009790;GO:0042127;GO:0006270	_	_	_	_	_	_	K02540	MCM2
comp16830_c0_seq1	161	184-666(+)	gi|42565467|gb|AAS21001.1|	diadenosine tetraphosphate hydrolase [Hyacinthus orientalis]	89%	GO:0047627;GO:0008152;GO:0043530	3694.estExt_fgenesh4_pm.C_LG_XIX0271	SubName: Full=Putative uncharacterized protein;	91.35%	COG0537	KOG3379	_	K01522	FHIT
comp15426_c0_seq1	373	181-1299(-)	gi|296081999|emb|CBI21004.3|	unnamed protein product [Vitis vinifera]	78%	GO:0005634;GO:0003677;GO:0016746;GO:0006306	4558.Sb03g027700.1	hypothetical protein	85.89%	COG0270	_	_	K15336	TRDMT1, DNMT2
comp283467_c0_seq1	143	1-429(+)	gi|225431281|ref|XP_002268784.1|	PREDICTED: pentatricopeptide repeat-containing protein At5g44230-like [Vitis vinifera]	79%	_	_	_	_	_	_	_	None	_
comp20376_c0_seq2	379	120-1256(+)	gi|357117169|ref|XP_003560346.1|	PREDICTED: progestin and adipoq receptor-like protein 1-like [Brachypodium distachyon]	68%	GO:0009744;GO:0005634;GO:0004872;GO:0009651;GO:0009725	_	_	_	_	_	_	K07297	ADIPOR
comp17717_c0_seq2	220	2-661(+)	gi|255548778|ref|XP_002515445.1|	chromodomain helicase DNA binding protein, putative [Ricinus communis]	74%	GO:0009733;GO:0005634;GO:0003677;GO:0016246;GO:0046914;GO:2000023;GO:0009739;GO:0009736;GO:0006346;GO:0008283;GO:0009788;GO:0003678;GO:0016887	_	_	_	_	_	_	K11643	CHD4, MI2B
comp11722_c0_seq1	136	163-573(+)	gi|219362511|ref|NP_001136989.1|	uncharacterized protein LOC100217151 [Zea mays]	92%	GO:0032440;GO:0030276;GO:0048268;GO:0005545;GO:0055114;GO:0030118	_	_	_	_	_	_	None	_
comp11512_c0_seq1	248	52-795(-)	gi|162459493|ref|NP_001104994.1|	glutathione transferase GST 23 [Zea mays]	65%	_	_	_	_	_	_	_	K00799	E2.5.1.18, gst
comp161063_c0_seq1	212	1-639(+)	gi|326495898|dbj|BAJ90571.1|	predicted protein [Hordeum vulgare subsp. vulgare]	80%	GO:0005783;GO:0009506;GO:0007154;GO:0016023;GO:0042973;GO:0009505;GO:0043169;GO:0005975;GO:0046658	_	_	_	_	_	_	None	_
comp19195_c0_seq1	276	1-828(+)	gi|167860711|gb|ACA05130.1|	dentin sialophosphoprotein [Sus scrofa]	40%	_	_	_	_	_	_	_	None	_
comp5565_c0_seq1	130	3-395(+)	gi|224107052|ref|XP_002333576.1|	predicted protein [Populus predicted protein [Populus trichocarpa]	65%	_	_	_	_	_	_	_	None	_
comp11690_c0_seq1	134	3-404(+)	gi|225444788|ref|XP_002278293.1|	PREDICTED: uncharacterized protein At5g12080-like [Vitis vinifera]	85%	GO:0005634;GO:0055085;GO:0008381;GO:0080167;GO:0050982;GO:0009536;GO:0016023;GO:0005886	_	_	_	_	_	_	None	_
comp16569_c0_seq1	218	3-656(-)	gi|147803537|emb|CAN77669.1|	hypothetical protein VITISV_038107 [Vitis vinifera]	59%	GO:0005634;GO:0009738;GO:0005515;GO:0045893	_	_	_	_	_	_	None	_
comp1185_c0_seq1	52	2-157(+)	_	_	_	_	_	_	_	_	_	_	None	_
comp22926_c0_seq1	545	3-1637(-)	gi|359485383|ref|XP_002274192.2|	PREDICTED: protein SPA1-RELATED 3 [Vitis vinifera]	70%	_	_	_	_	_	_	_	K10143	RFWD2, COP1
comp212318_c0_seq1	137	1-411(-)	gi|3413481|emb|CAA07250.1|	serine protease [Solanum lycopersicum]	74%	GO:0008152;GO:0008236	_	_	_	_	_	_	None	_
comp7468_c0_seq2	790	668-3037(+)	gi|42409328|dbj|BAD10644.1|	Nucleoporin-like protein [Oryza sativa Japonica Group]	84%	_	_	_	_	_	_	_	K14303	NUP160
comp13944_c0_seq1	180	1-540(+)	gi|242044588|ref|XP_002460165.1|	hypothetical protein SORBIDRAFT_02g023740 [Sorghum bicolor]	66%	GO:0050896	_	_	_	_	_	_	None	_
comp18580_c0_seq1	456	3-1370(+)	gi|242038053|ref|XP_002466421.1|	hypothetical protein SORBIDRAFT_01g007520 [Sorghum bicolor]	62%	GO:0005739	_	_	_	_	_	_	None	_
comp11343_c0_seq1	284	105-956(-)	gi|224145557|ref|XP_002325685.1|	equilibrative nucleoside transporter [Populus trichocarpa]	90%	GO:0005337;GO:0015864;GO:0016021;GO:0005886	_	_	_	_	_	_	K15014	SLC29A1_2_3, ENT1_2_3
comp4789_c0_seq1	367	2-1102(+)	gi|224055587|ref|XP_002298553.1|	predicted protein [Populus predicted protein [Populus trichocarpa]	87%	_	39946.BGIOSIBCE033924	Os11g0217300	85.29%	_	_	NOG86180	None	_
comp10615_c0_seq1	327	2-985(+)	gi|225436359|ref|XP_002270098.1|	PREDICTED: putative SWI/SNF-related matrix-associated actin-dependent regulator of chromatin subfamily A member 3-like 2-like isoform 2 [Vitis vinifera]	84%	GO:0003677;GO:0005524;GO:0008270;GO:0016740;GO:0004386	_	_	_	_	_	_	K15505	RAD5
comp20315_c0_seq1	331	1-993(-)	gi|226500532|ref|NP_001142417.1|	uncharacterized protein LOC100274592 [Zea mays]	96%	GO:0000287;GO:0048046;GO:0006739;GO:0010043;GO:0042742;GO:0005777;GO:0051287;GO:0006099;GO:0004450;GO:0046686;GO:0006102;GO:0005507;GO:0009651;GO:0005886	_	_	_	_	_	_	K00031	IDH1, IDH2, icd
comp15279_c0_seq1	141	3-425(+)	_	_	_	_	_	_	_	_	_	_	None	_
comp22810_c0_seq3	345	262-1296(+)	gi|356555922|ref|XP_003546278.1|	PREDICTED: E3 ubiquitin-protein ligase At4g11680-like [Glycine max]	63%	_	_	_	_	_	_	_	None	_
comp21007_c0_seq1	324	2-973(+)	gi|225448948|ref|XP_002268646.1|	PREDICTED: 50S ribosomal protein L15 [Vitis vinifera]	93%	GO:0015934;GO:0006412;GO:0005739;GO:0003735	29760.GSVIVG00018129001	SubName: Full=Chromosome chr13 scaffold_17, whole genome shotgun sequence;	93.38%	COG0200	KOG0846	_	None	_
comp24225_c0_seq3	298	3-896(-)	gi|225459251|ref|XP_002285767.1|	PREDICTED: UDP-glycosyltransferase 85A3 [Vitis vinifera]	76%	_	_	_	_	_	_	_	None	_
comp22408_c0_seq1	391	198-1370(-)	gi|758245|emb|CAA56277.1|	bibenzyl synthase [Phalaenopsis sp. chalcone synthase [Phalaenopsis x Doritaenopsis hybrid cultivar]	100%	_	59689.fgenesh2_kg.6__1353__AT5G13930.1	Chalcone synthase Fragment ; The primary product of this enzyme is 4,2',4',6'- tetrahydroxyc [...]	83.11%	COG3424	_	_	K00660	E2.3.1.74, bcsA
comp21266_c0_seq2	182	153-698(+)	gi|39545646|emb|CAE03120.3|	OJ000114_01.1 [Oryza sativa Japonica Group]	84%	GO:0017089;GO:0051861;GO:0046836;GO:0005737	_	_	_	_	_	_	None	_
comp13242_c0_seq1	267	1-804(+)	gi|225469071|ref|XP_002270329.1|	PREDICTED: omega-hydroxypalmitate O-feruloyl transferase [Vitis vinifera]	62%	GO:0016740	_	_	_	_	_	_	None	_
comp23978_c0_seq2	319	2-958(+)	gi|242093484|ref|XP_002437232.1|	hypothetical protein SORBIDRAFT_10g023270 [Sorghum bicolor]	68%	_	_	_	_	_	_	_	None	_
comp4916_c0_seq1	310	2-931(-)	gi|326492614|dbj|BAJ90163.1|	predicted protein [Hordeum vulgare subsp. vulgare]	76%	_	_	_	_	_	_	_	None	_
comp14293_c0_seq2	189	79-645(-)	gi|242061600|ref|XP_002452089.1|	hypothetical protein SORBIDRAFT_04g019230 [Sorghum bicolor]	86%	GO:0043531;GO:0007165;GO:0005524;GO:0006952;GO:0017111;GO:0009536;GO:0005886	_	_	_	_	_	_	None	_
comp527497_c0_seq1	117	3-356(+)	gi|147794019|emb|CAN60112.1|	hypothetical protein VITISV_018380 [Vitis vinifera]	86%	_	_	_	_	_	_	_	K10398	KIF11
comp20946_c0_seq1	441	257-1579(-)	gi|192912954|gb|ACF06585.1|	26S proteasome subunit RPN5b [Elaeis guineensis]	96%	GO:0005634;GO:0000502;GO:0007275;GO:0005737	3694.estExt_fgenesh4_pg.C_LG_VII0646	SubName: Full=Putative uncharacterized protein;	94.63%	COG5071	KOG1498	_	K03035	PSMD12, RPN5
comp21385_c0_seq1	209	222-848(+)	gi|224110226|ref|XP_002315453.1|	predicted protein [Populus predicted protein [Populus trichocarpa]	80%	GO:0008270	3694.eugene3.00080222	hypothetical protein	81.42%	_	KOG0800	_	None	_
comp22326_c0_seq1	354	661-1722(+)	gi|242081043|ref|XP_002445290.1|	hypothetical protein SORBIDRAFT_07g007860 [Sorghum bicolor]	66%	_	_	_	_	_	_	_	None	_
comp21095_c0_seq1	412	150-1385(-)	gi|115456055|ref|NP_001051628.1|	Os03g0805400 [Oryza sativa Japonica Group]	80%	GO:0016020;GO:0008152;GO:0003824;GO:0009737	39946.BGIOSIBCE013355	Os03g0805400	80.00%	COG0671	KOG2822	_	None	_
comp16355_c0_seq1	348	3-1046(+)	gi|297736161|emb|CBI24199.3|	unnamed protein product [Vitis vinifera]	78%	GO:0016023	_	_	_	_	_	_	None	_
comp22874_c0_seq1	261	180-962(-)	gi|115489738|ref|NP_001067356.1|	Os12g0634800 [Oryza sativa Japonica Group]	68%	_	_	_	_	_	_	_	K14546	UTP5, WDR43
comp11277_c0_seq1	151	2-454(+)	gi|357481033|ref|XP_003610802.1|	Bromodomain adjacent to zinc finger domain protein 2B [Medicago truncatula]	82%	GO:0008270;GO:0003676	_	_	_	_	_	_	None	_
comp59742_c0_seq1	103	2-310(+)	gi|357139947|ref|XP_003571536.1|	PREDICTED: protein strawberry notch-like [Brachypodium distachyon]	88%	_	_	_	_	_	_	_	None	_
comp19572_c0_seq3	182	168-713(+)	gi|225439309|ref|XP_002268053.1|	PREDICTED: uncharacterized protein LOC100246168 [Vitis vinifera]	79%	_	_	_	_	_	_	_	None	_
comp22417_c1_seq1	338	202-1215(-)	gi|225433688|ref|XP_002266909.1|	PREDICTED: eukaryotic translation initiation factor 3 subunit H [Vitis vinifera]	93%	_	29760.GSVIVG00033547001	SubName: Full=Chromosome chr5 scaffold_67, whole genome shotgun sequence;	93.39%	COG1310	KOG1560	_	K03247	EIF3H
comp5680_c0_seq1	117	3-353(-)	gi|357139183|ref|XP_003571164.1|	PREDICTED: putative callose synthase 8-like [Brachypodium distachyon]	92%	_	_	_	_	_	_	_	K11000	CALS
comp13244_c0_seq1	223	3-674(+)	gi|116310426|emb|CAH67433.1|	H0305E08.4 [Oryza sativa Indica Group]	58%	_	_	_	_	_	_	_	None	_
comp21288_c0_seq2	309	209-1135(+)	gi|225426094|ref|XP_002272270.1|	PREDICTED: calcium-dependent protein kinase 3 [Vitis vinifera]	82%	GO:0009738;GO:0005524;GO:0006468;GO:0005773;GO:0010359;GO:0005509;GO:0004683;GO:0009651;GO:0010119;GO:0005886	_	_	_	_	_	_	K13412	CPK
comp6582_c0_seq1	168	3-506(-)	gi|350539181|ref|NP_001234635.1|	auxin-regulated protein [Solanum lycopersicum]	78%	_	29760.GSVIVG00022149001	SubName: Full=Putative uncharacterized protein (Chromosome chr6 scaffold_25, whole genome sh [...]	84.31%	_	KOG1650	_	None	_
comp17252_c0_seq3	158	64-537(+)	gi|226532090|ref|NP_001147323.1|	bifunctional coenzyme A synthase [Zea mays]	87%	GO:0005634;GO:0005524;GO:0004595;GO:0019915;GO:0080020;GO:0005829;GO:0019344;GO:0009651;GO:0004140;GO:0040007;GO:0006629	_	_	_	_	_	_	K02201	E2.7.7.3B
comp22482_c0_seq1	701	306-2408(-)	gi|226858206|gb|ACO87684.1|	hedgehog-interacting-like protein [Brachypodium sylvaticum]	76%	_	15368.BRADI4G00430.1	annotation not avaliable	83.70%	COG2133	_	_	None	_
comp18871_c0_seq2	384	611-1762(+)	gi|226510145|ref|NP_001145444.1|	uncharacterized protein LOC100278822 [Zea mays]	56%	_	_	_	_	_	_	_	K15559	RTT103
comp16409_c0_seq1	261	28-810(-)	gi|224286194|gb|ACN40807.1|	unknown [Picea sitchensis]	71%	GO:0016020;GO:0005773	15368.BRADI2G31800.1	annotation not avaliable	76.10%	COG0580	KOG0223	_	K09873	TIP
comp26765_c0_seq1	399	198-1394(-)	gi|225458173|ref|XP_002281107.1|	PREDICTED: 26S protease regulatory subunit S10B homolog B [Vitis vinifera]	98%	_	29760.GSVIVG00014552001	SubName: Full=Putative uncharacterized protein (Chromosome chr18 scaffold_1, whole genome sh [...]	98.24%	COG1222	KOG0651	_	K03064	PSMC6, RPT4
comp16235_c0_seq1	282	167-1012(+)	gi|356498276|ref|XP_003517979.1|	PREDICTED: uncharacterized protein LOC100812998 [Glycine max]	76%	GO:0008270	39947.LOC_Os09g24650.2	zinc finger, C3HC4 type, putative, expressed	78.52%	_	KOG1609	_	None	_
comp21357_c0_seq4	269	115-924(+)	gi|147784232|emb|CAN63891.1|	hypothetical protein VITISV_012657 [Vitis vinifera]	91%	GO:0005840;GO:0055085;GO:0015780;GO:0005351;GO:0005338;GO:0000139;GO:0008643;GO:0000166;GO:0006412;GO:0016021;GO:0003735;GO:0010584;GO:0009507	_	_	_	_	_	_	K15272	SLC35A1_2_3
comp19521_c0_seq4	198	3-596(+)	gi|225455740|ref|XP_002273441.1|	PREDICTED: uncharacterized protein LOC100268065 [Vitis vinifera]	66%	GO:0046872	_	_	_	_	_	_	None	_
comp85299_c0_seq1	217	1-651(-)	gi|293335391|ref|NP_001168376.1|	uncharacterized protein LOC100382145 [Zea mays]	78%	_	3694.eugene3.00102310	hypothetical protein	86.21%	_	KOG0154	_	None	_
comp17818_c0_seq1	229	360-1046(-)	gi|225448578|ref|XP_002278095.1|	PREDICTED: PRA1 family protein B4-like [Vitis vinifera]	77%	GO:0005768;GO:0005783;GO:0005794;GO:0005829;GO:0005802;GO:0009507;GO:0016192	4558.Sb09g023220.1	hypothetical protein	75.48%	_	KOG3142	_	None	_
comp17880_c0_seq1	201	3-605(+)	gi|351727016|ref|NP_001237402.1|	uncharacterized protein LOC100306348 [Glycine max]	81%	_	29760.GSVIVG00020264001	SubName: Full=Chromosome chr5 scaffold_2, whole genome shotgun sequence;	91.14%	_	KOG3856	NOG291999	K11344	EAF6
comp20704_c1_seq1	284	3-854(-)	gi|255645029|gb|ACU23014.1|	unknown [Glycine max]	70%	_	_	_	_	_	_	_	None	_
comp17134_c0_seq1	206	175-792(-)	gi|115466014|ref|NP_001056606.1|	Os06g0114700 [Oryza sativa Japonica Group]	80%	GO:0016020;GO:0016023	_	_	_	_	_	_	None	_
comp12365_c0_seq1	162	227-712(-)	gi|356547482|ref|XP_003542141.1|	PREDICTED: calcium-transporting ATPase 9, plasma membrane-type-like [Glycine max]	83%	GO:0070588;GO:0005524;GO:0009555;GO:0005388;GO:0009624;GO:0043621;GO:0006754;GO:0046872;GO:0007338;GO:0016021;GO:0005516;GO:0005886;GO:0048367;GO:0048281	_	_	_	_	_	_	K01537	E3.6.3.8
comp18351_c0_seq5	175	129-653(-)	gi|18406746|ref|NP_564757.1|	actin-related protein C3 [Arabidopsis thaliana]	96%	GO:0030833;GO:0016310;GO:0005885;GO:0005524;GO:0005737;GO:0015937;GO:0009407;GO:0005515;GO:0005198;GO:0004594	29760.GSVIVG00006409001	SubName: Full=Chromosome chr11 scaffold_170, whole genome shotgun sequence;	93.60%	_	KOG3155	_	K05756	ARPC3
comp24398_c0_seq11	258	1222-1995(-)	gi|224071017|ref|XP_002303331.1|	predicted protein [Populus predicted protein [Populus trichocarpa]	67%	_	_	_	_	_	_	_	K00921	PIKFYVE, FAB1
comp21363_c0_seq1	482	145-1590(+)	gi|242094866|ref|XP_002437923.1|	hypothetical protein SORBIDRAFT_10g004840 [Sorghum bicolor]	78%	GO:0046872;GO:0003676	4558.Sb10g004840.1	hypothetical protein	88.14%	_	KOG0153	_	K12872	RBM22, SLT11
comp21998_c0_seq4	302	357-1262(-)	gi|356530567|ref|XP_003533852.1|	PREDICTED: putative ALA-interacting subunit 2-like [Glycine max]	80%	_	_	_	_	_	_	_	None	_
comp22173_c0_seq4	152	1-456(+)	gi|115471953|ref|NP_001059575.1|	Os07g0459400 [Oryza sativa Japonica Group]	92%	_	_	_	_	_	_	_	None	_
comp23917_c0_seq1	605	1927-3741(+)	gi|224065627|ref|XP_002301891.1|	predicted protein [Populus predicted protein [Populus trichocarpa]	71%	_	_	_	_	_	_	_	None	_
comp19949_c0_seq1	279	2-841(+)	_	_	_	_	_	_	_	_	_	_	None	_
comp18096_c0_seq1	361	20-1102(+)	gi|224123964|ref|XP_002330253.1|	predicted protein [Populus predicted protein [Populus trichocarpa]	85%	GO:0005524;GO:0042645;GO:0051260;GO:0003697;GO:0005829;GO:0004176;GO:0003727;GO:0004252;GO:0001666;GO:0007005;GO:0070361;GO:0051131;GO:0034599;GO:0070407;GO:0006200;GO:0006515	_	_	_	_	_	_	K08675	PRSS15, PIM1
comp16750_c0_seq1	260	187-966(-)	gi|356543098|ref|XP_003540000.1|	PREDICTED: peroxidase 52-like [Glycine max]	86%	GO:0006979;GO:0020037;GO:0046872;GO:0004601;GO:0016023;GO:0055114	_	_	_	_	_	_	None	_
comp20935_c0_seq1	365	3-1097(+)	gi|242085566|ref|XP_002443208.1|	hypothetical protein SORBIDRAFT_08g015410 [Sorghum bicolor]	88%	GO:0006413;GO:0003743	4558.Sb08g015410.1	hypothetical protein	93.16%	COG1184	KOG1466	_	K03239	EIF2B1
comp18312_c0_seq3	153	346-804(-)	gi|326490109|dbj|BAJ94128.1|	predicted protein [Hordeum vulgare subsp. vulgare]	93%	GO:0005779;GO:0006635;GO:0008022;GO:0016558;GO:0008270;GO:0048598	_	_	_	_	_	_	K13345	PEX12, PAF3
comp20171_c0_seq1	222	107-772(+)	gi|147811306|emb|CAN76715.1|	hypothetical protein VITISV_018795 [Vitis vinifera]	60%	GO:0005515;GO:0010286;GO:0030554;GO:0005507;GO:0044238;GO:0044237;GO:0005739	_	_	_	_	_	_	K03687	GRPE
comp18547_c0_seq1	565	363-2057(-)	gi|225469988|ref|XP_002277785.1|	PREDICTED: tonoplast dicarboxylate transporter-like [Vitis vinifera]	85%	GO:0016020;GO:0071423;GO:0015140;GO:0006814;GO:0005773	3694.estExt_Genewise1_v1.C_LG_VI1605	sodium-dicarboxylate cotransporter	88.22%	COG0471	KOG1281	_	K14445	SLC13A2_3_5
comp22845_c0_seq1	654	3-1964(-)	gi|357137251|ref|XP_003570214.1|	PREDICTED: copper-transporting ATPase RAN1-like isoform 1 [Brachypodium distachyon]	81%	_	3694.fgenesh4_pg.C_LG_III000552	heavy metal ATPase	82.81%	COG2217	_	_	K01533	E3.6.3.4, ATP7, copA
comp18768_c0_seq2	99	1-297(+)	_	_	_	_	_	_	_	_	_	_	None	_
comp12593_c0_seq1	69	111-317(+)	_	_	_	_	_	_	_	_	_	_	None	_
comp11764_c0_seq1	121	3-365(-)	gi|356528845|ref|XP_003533008.1|	PREDICTED: uncharacterized protein LOC100809421 [Glycine max]	68%	GO:0009536	_	_	_	_	_	_	None	_
comp24312_c0_seq1	931	200-2992(-)	gi|225441205|ref|XP_002266505.1|	PREDICTED: ABC transporter B family member 1-like [Vitis vinifera]	91%	_	59689.scaffold_402318.1	annotation not avaliable	91.27%	COG1132	_	_	K05658	ABCB1
comp23340_c0_seq1	284	385-1236(+)	gi|297807143|ref|XP_002871455.1|	plant synaptotagmin [Arabidopsis lyrata subsp. lyrata]	88%	_	_	_	_	_	_	_	None	_
comp12554_c0_seq1	192	1-576(-)	gi|224081473|ref|XP_002306424.1|	predicted protein [Populus predicted protein [Populus trichocarpa]	76%	_	_	_	_	_	_	_	None	_
comp10894_c0_seq1	126	2-382(+)	gi|297735762|emb|CBI18449.3|	unnamed protein product [Vitis vinifera]	79%	GO:0004519	_	_	_	_	_	_	K10706	SETX, ALS4
comp7112_c0_seq1	169	1-507(+)	gi|297735615|emb|CBI18109.3|	unnamed protein product [Vitis vinifera]	71%	_	_	_	_	_	_	_	K08775	BRCA2, FANCD1
comp285580_c0_seq1	129	1-387(-)	_	_	_	_	_	_	_	_	_	_	None	_
comp13489_c0_seq1	250	197-946(-)	gi|242063958|ref|XP_002453268.1|	hypothetical protein SORBIDRAFT_04g002820 [Sorghum bicolor]	57%	GO:0016020	_	_	_	_	_	_	None	_
comp204625_c0_seq1	116	2-349(-)	gi|27651624|emb|CAD35400.1|	shaker-like potassium channel [Vitis vinifera]	95%	GO:0015271;GO:0005634;GO:0009414;GO:0009409;GO:0016021;GO:0034765;GO:0071805;GO:0009753;GO:0009737	_	_	_	_	_	_	None	_
comp16379_c0_seq2	344	2-1033(-)	gi|242041077|ref|XP_002467933.1|	hypothetical protein SORBIDRAFT_01g036680 [Sorghum bicolor]	78%	GO:0005739;GO:0005488	_	_	_	_	_	_	None	_
comp14381_c0_seq3	252	83-838(+)	gi|357131815|ref|XP_003567529.1|	PREDICTED: uncharacterized protein LOC100839602 [Brachypodium distachyon]	91%	GO:0006355;GO:0043565;GO:0003700	_	_	_	_	_	_	None	_
comp4177_c0_seq1	196	80-667(-)	gi|357159470|ref|XP_003578457.1|	PREDICTED: ycf49-like protein-like [Brachypodium distachyon]	76%	_	_	_	_	_	_	_	None	_
comp24146_c0_seq1	706	103-2220(-)	gi|357128177|ref|XP_003565751.1|	PREDICTED: acyltransferase-like protein At1g54570, chloroplastic-like [Brachypodium distachyon]	83%	_	15368.BRADI2G12850.1	annotation not avaliable	84.34%	COG0204	_	NOG263068	None	_
comp23144_c0_seq2	246	135-872(-)	_	_	_	_	_	_	_	_	_	_	None	_
comp23847_c0_seq2	343	441-1469(-)	gi|225436081|ref|XP_002277148.1|	PREDICTED: BTB/POZ and MATH domain-containing protein 4-like isoform 1 [Vitis vinifera]	89%	_	_	_	_	_	_	_	K10523	SPOP
comp18832_c0_seq1	311	3-935(-)	gi|296089910|emb|CBI39729.3|	unnamed protein product [Vitis vinifera]	47%	_	_	_	_	_	_	_	None	_
comp129305_c0_seq1	191	159-731(-)	gi|1170595|sp|P42764.1|JIPH_ATRCA	RecName: Full=Jasmonate-induced protein homolog jasmonate-induced protein homolog; similar to barley jasmonate-induced protein, Swiss-Prot A	61%	_	_	_	_	_	_	_	None	_
comp12864_c0_seq2	136	88-495(+)	gi|108864706|gb|ABG22609.1|	Heat shock cognate 70 kDa protein, putative, expressed [Oryza sativa Japonica Group]	93%	GO:0005524;GO:0006950	_	_	_	_	_	_	K03283	HSPA1_8
comp231111_c0_seq1	115	11-355(-)	gi|156603884|ref|YP_001429586.1|	triple block protein 1 [Potato Virus P]	56%	_	_	_	_	_	_	_	None	_
comp12027_c0_seq1	370	3-1112(+)	gi|296081164|emb|CBI18190.3|	unnamed protein product [Vitis vinifera]	72%	_	_	_	_	_	_	_	None	_
comp23339_c0_seq3	501	1-1503(-)	_	_	_	_	_	_	_	_	_	_	None	_
comp20283_c0_seq3	684	216-2267(+)	gi|225441242|ref|XP_002267245.1|	PREDICTED: nucleolar protein 10 [Vitis vinifera]	86%	GO:0005634	4558.Sb10g001730.1	hypothetical protein	77.13%	_	KOG2321	_	K14788	NOL10, ENP2
comp18917_c0_seq1	614	3-1844(+)	gi|115465569|ref|NP_001056384.1|	Os05g0573700 [Oryza sativa Japonica Group]	95%	GO:0000287;GO:0048046;GO:0006096;GO:0055114;GO:0070402;GO:0009099;GO:0005829;GO:0005507;GO:0009651;GO:0005739;GO:0009941;GO:0016853;GO:0006094;GO:0004455;GO:0009097;GO:0042803;GO:0046686;GO:0005618;GO:0006164;GO:0009570	39947.LOC_Os05g49800.1	ketol-acid reductoisomerase, chloroplast precursor, putative, expressed	96.81%	COG0059	_	_	K00053	ilvC
comp16259_c0_seq1	285	179-1033(+)	gi|297740356|emb|CBI30538.3|	unnamed protein product [Vitis vinifera]	82%	GO:0016787	15368.BRADI2G62150.2	annotation not avaliable	78.17%	COG1011	KOG3109	_	K07025	K07025
comp15563_c0_seq1	266	76-873(+)	gi|219362667|ref|NP_001136767.1|	uncharacterized protein LOC100216909 [Zea mays]	84%	GO:0006413;GO:0003743;GO:0005524;GO:0005674;GO:0005739;GO:0006367;GO:0008026	15368.BRADI2G20310.1	annotation not avaliable	85.71%	COG5090	KOG2905	_	K03139	TFIIF2, GTF2F2, TFG2
comp9622_c0_seq1	145	1-438(+)	gi|224146120|ref|XP_002325887.1|	predicted protein [Populus predicted protein [Populus trichocarpa]	74%	_	_	_	_	_	_	_	K00142	AASDH
comp23247_c0_seq6	378	2-1135(+)	gi|225445466|ref|XP_002285124.1|	PREDICTED: chaperone protein dnaJ 49 isoform 1 [Vitis vinifera]	74%	_	29760.GSVIVG00016875001	SubName: Full=Chromosome chr11 scaffold_13, whole genome shotgun sequence;	75.91%	COG0484	KOG0714	_	K09518	DNAJB12
comp15645_c0_seq1	292	142-1017(-)	gi|195623910|gb|ACG33785.1|	cytochrome P450 CYP86A36 [Zea mays]	86%	GO:0009055;GO:0020037;GO:0005506;GO:0055114;GO:0018685;GO:0010345;GO:0005773	_	_	_	_	_	_	K15401	CYP86A1
comp22231_c0_seq1	639	202-2121(+)	gi|225452161|ref|XP_002263932.1|	PREDICTED: protein TPLATE-like [Vitis vinifera]	91%	_	_	_	_	_	_	_	None	_
comp13499_c0_seq2	109	256-582(+)	gi|226492330|ref|NP_001141990.1|	uncharacterized protein LOC100274140 [Zea mays]	71%	GO:0006355;GO:0005488	_	_	_	_	_	_	K15196	BRF1, GTF3B
comp22197_c1_seq3	417	3-1253(-)	gi|115444765|ref|NP_001046162.1|	Os02g0192200 [Oryza sativa Japonica Group]	71%	_	_	_	_	_	_	_	None	_
comp24078_c0_seq6	63	2-190(+)	_	_	_	_	_	_	_	_	_	_	None	_
comp23718_c0_seq1	535	187-1791(-)	gi|147799679|emb|CAN70719.1|	hypothetical protein VITISV_011450 [Vitis vinifera]	62%	_	_	_	_	_	_	_	None	_
comp24055_c0_seq5	388	136-1299(-)	gi|225456775|ref|XP_002274810.1|	PREDICTED: GDSL esterase/lipase At3g48460 [Vitis vinifera]	73%	_	_	_	_	_	_	_	None	_
comp23491_c0_seq1	486	288-1745(+)	gi|225425051|ref|XP_002271021.1|	PREDICTED: 6-phosphogluconate dehydrogenase, decarboxylating-like isoform 2 [Vitis vinifera]	96%	_	3694.estExt_fgenesh4_pm.C_1230010	SubName: Full=Putative uncharacterized protein;	95.82%	COG0362	KOG2653	_	K00033	E1.1.1.44, PGD, gnd
comp176422_c0_seq1	134	2-406(+)	gi|115467732|ref|NP_001057465.1|	Os06g0304500 [Oryza sativa Japonica Group]	99%	GO:0003723;GO:0005739	_	_	_	_	_	_	None	_
comp9931_c0_seq1	355	1-1065(+)	gi|34393605|dbj|BAC83258.1|	pentatricopeptide (PPR) repeat-containing protein-like protein [Oryza sativa Japonica pentatricopeptide (PPR) repeat-containing protein-	85%	_	_	_	_	_	_	_	None	_
comp19024_c0_seq2	390	317-1486(+)	gi|359492117|ref|XP_002283301.2|	PREDICTED: lysophosphatidylcholine acyltransferase 1-like [Vitis vinifera]	85%	GO:0016746;GO:0008152	4558.Sb09g017530.1	annotation not avaliable	82.27%	COG0204	_	_	K13510	LPCAT1_2
comp1237_c0_seq1	120	2-361(-)	gi|226510570|ref|NP_001147891.1|	heat shock factor protein HSF30 [Zea mays]	68%	_	_	_	_	_	_	_	None	_
comp23821_c0_seq3	948	252-3095(-)	gi|359807055|ref|NP_001241340.1|	receptor-like protein kinase HSL1-like [Glycine max]	63%	_	15368.BRADI2G56750.1	annotation not avaliable	79.41%	COG4886;COG0515	KOG0619;KOG1187	_	None	_
comp18891_c0_seq2	149	251-697(+)	gi|255581564|ref|XP_002531587.1|	Cofactor required for Sp1 transcriptional activation subunit, putative [Ricinus communis]	96%	GO:0006357;GO:0016592;GO:0001104	_	_	_	_	_	_	K15148	MED7
comp11302_c0_seq1	65	1-195(-)	_	_	_	_	_	_	_	_	_	_	None	_
comp13670_c0_seq1	165	1-495(+)	gi|242055045|ref|XP_002456668.1|	hypothetical protein SORBIDRAFT_03g040520 [Sorghum bicolor]	90%	GO:0016020;GO:0016301;GO:0008138;GO:0006470;GO:0033549;GO:0000188	_	_	_	_	_	_	None	_
comp23122_c0_seq1	273	185-1003(-)	_	_	_	_	_	_	_	_	_	_	None	_
comp18627_c0_seq1	215	3-647(+)	gi|225438430|ref|XP_002276539.1|	PREDICTED: RING-H2 finger protein ATL80 [Vitis vinifera]	67%	_	3694.estExt_fgenesh4_pg.C_LG_V0386	SubName: Full=Putative uncharacterized protein;	86.36%	COG5540	_	_	None	_
comp16420_c0_seq1	288	148-1011(-)	gi|212720966|ref|NP_001131501.1|	uncharacterized protein LOC100192838 [Zea mays]	81%	GO:0009535;GO:0031977;GO:0005509;GO:0019898;GO:0009654;GO:0015979	_	_	_	_	_	_	None	_
comp16101_c0_seq1	130	89-481(+)	gi|225464186|ref|XP_002263334.1|	PREDICTED: 26S proteasome regulatory subunit 4 homolog A [Vitis vinifera]	96%	GO:0043248;GO:0005524;GO:0008233;GO:0051788;GO:0005737;GO:0009965;GO:0008568;GO:0005886;GO:0008540;GO:0035266;GO:0010386;GO:0009408;GO:0009933;GO:0046686;GO:0043161;GO:0048829;GO:0010078	_	_	_	_	_	_	K03062	PSMC1, RPT2
comp14985_c0_seq1	249	2-751(+)	gi|115460562|ref|NP_001053881.1|	Os04g0616700 [Oryza sativa Japonica Group]	80%	GO:0004674;GO:0005524;GO:0006468;GO:0016023;GO:0005886	_	_	_	_	_	_	None	_
comp12906_c0_seq1	267	153-953(-)	gi|387764693|gb|AFJ95143.1|	EMB12 [Zea mays]	81%	GO:0006413;GO:0003743;GO:0005618;GO:0009507	4558.Sb04g035750.1	hypothetical protein	85.54%	COG0290	_	_	K02520	infC, MTIF3
comp90958_c0_seq1	389	3-1172(+)	gi|302142471|emb|CBI19674.3|	unnamed protein product [Vitis vinifera]	81%	_	29760.GSVIVG00014640001	SubName: Full=Chromosome chr18 scaffold_1, whole genome shotgun sequence;	84.18%	COG0515	_	_	None	_
comp22473_c0_seq1	467	151-1551(+)	gi|359487638|ref|XP_002283765.2|	PREDICTED: uncharacterized protein LOC100252917 [Vitis vinifera]	73%	_	29760.GSVIVG00022712001	SubName: Full=Chromosome chr14 scaffold_27, whole genome shotgun sequence;	90.91%	COG0204	_	_	K13511	TAZ
comp23501_c0_seq1	933	275-3073(-)	gi|225427356|ref|XP_002282657.1|	PREDICTED: lon protease homolog 2, peroxisomal [Vitis vinifera]	90%	_	39947.LOC_Os09g36300.1	OsLonP4 - Putative Lon protease homologue, expressed	92.15%	COG0466	KOG2004	_	K01338	lon
comp20481_c0_seq1	202	1-606(+)	gi|356536860|ref|XP_003536951.1|	PREDICTED: 3-oxoacyl-[acyl-carrier-protein]	81%	GO:0004315;GO:0005739;GO:0006633	_	_	_	_	_	_	K09458	fabF
comp172785_c0_seq1	97	154-444(-)	gi|118487538|gb|ABK95596.1|	unknown [Populus trichocarpa]	100%	GO:0009535;GO:0009765	_	_	_	_	_	_	K08908	LHCA2
comp20167_c1_seq2	263	79-867(+)	gi|224100883|ref|XP_002312051.1|	predicted protein [Populus predicted protein [Populus trichocarpa]	67%	GO:2000024;GO:0006979;GO:0005515;GO:0031538;GO:0033588;GO:0008284	4558.Sb01g038830.1	hypothetical protein	75.65%	_	KOG4723	_	None	_
comp18816_c0_seq3	310	2-931(+)	gi|225435969|ref|XP_002270683.1|	PREDICTED: SNF1-related protein kinase regulatory subunit beta-1 [Vitis vinifera]	80%	_	_	_	_	_	_	_	K07199	PRKAB
comp9613_c0_seq1	367	25-1128(+)	gi|1173622|gb|AAB37230.1|	homeobox protein [Phalaenopsis sp. SM9108]	87%	_	_	_	_	_	_	_	None	_
comp20658_c0_seq2	313	120-1058(+)	gi|255543887|ref|XP_002513006.1|	aldo-keto reductase, putative [Ricinus communis]	94%	GO:0046686;GO:0047641;GO:0055114	4558.Sb04g001950.1	hypothetical protein	91.07%	COG0656	KOG1577	_	None	_
comp16200_c0_seq2	115	111-455(-)	gi|388516687|gb|AFK46405.1|	unknown [Medicago truncatula]	75%	_	3702.AT5G08535.1-P	D111/G-patch domain-containing protein; D111/G-patch domain-containing protein; FUNCTIONS IN [...]	77.32%	_	KOG0154	_	None	_
comp24282_c2_seq3	276	255-1082(+)	gi|357122823|ref|XP_003563114.1|	PREDICTED: E3 ubiquitin protein ligase RIN2-like [Brachypodium distachyon]	67%	_	_	_	_	_	_	_	None	_
comp23987_c0_seq1	413	376-1614(-)	gi|225457407|ref|XP_002284909.1|	PREDICTED: malate dehydrogenase, chloroplastic [Vitis vinifera]	87%	_	29760.GSVIVG00016329001	SubName: Full=Chromosome chr17 scaffold_12, whole genome shotgun sequence;	97.09%	COG0039	KOG1494	_	K00026	MDH2
comp23272_c0_seq1	631	109-2001(+)	gi|242053735|ref|XP_002456013.1|	hypothetical protein SORBIDRAFT_03g028860 [Sorghum bicolor]	76%	_	4558.Sb03g028860.1	SubName: Full=Gene X-like protein;	75.52%	_	_	NOG253974	None	_
comp4114_c0_seq1	429	2-1291(+)	gi|224125190|ref|XP_002319522.1|	predicted protein [Populus predicted protein [Populus trichocarpa]	73%	_	_	_	_	_	_	_	K10994	RAD9A
comp24222_c0_seq3	578	198-1931(-)	gi|326504172|dbj|BAK02872.1|	predicted protein [Hordeum vulgare subsp. vulgare]	87%	_	_	_	_	_	_	_	K13947	PIN
comp23992_c0_seq1	679	3-2039(-)	gi|255563230|ref|XP_002522618.1|	hypothetical protein RCOM_0884570 [Ricinus communis]	82%	_	_	_	_	_	_	_	None	_
comp21976_c0_seq1	333	146-1144(+)	gi|326521120|dbj|BAJ96763.1|	predicted protein [Hordeum vulgare subsp. vulgare]	85%	_	39947.LOC_Os02g47350.1	oxidoreductase, short chain dehydrogenase/reductase family, putative, expressed	91.89%	COG4221;COG1028	KOG1210	_	K04708	E1.1.1.102
comp20353_c0_seq2	125	73-450(+)	gi|359489323|ref|XP_002274362.2|	PREDICTED: probable plastid-lipid-associated protein 11, chloroplastic-like [Vitis vinifera]	79%	GO:0005198;GO:0009507	_	_	_	_	_	_	None	_
comp11647_c0_seq1	156	1-471(+)	gi|356543231|ref|XP_003540066.1|	PREDICTED: transcription factor TCP3-like [Glycine max]	90%	_	_	_	_	_	_	_	None	_
comp23412_c0_seq1	341	190-1212(-)	gi|255552017|ref|XP_002517053.1|	chloroplast inner envelope protein, putative [Ricinus communis]	87%	_	3694.estExt_fgenesh4_pm.C_LG_VIII0681	MPBQ/MSBQ methyltransferase	94.74%	COG0500	KOG1540	_	K12502	VTE3, APG1
comp19788_c0_seq1	251	309-1061(-)	gi|359482400|ref|XP_002268800.2|	PREDICTED: COBW domain-containing protein 2-like isoform 1 [Vitis vinifera]	88%	GO:0009508;GO:0009570	_	_	_	_	_	_	None	_
comp17806_c0_seq2	220	1-663(+)	gi|242059853|ref|XP_002459072.1|	hypothetical protein SORBIDRAFT_03g045420 [Sorghum bicolor]	91%	GO:0016310;GO:0005524;GO:0016021;GO:0006096;GO:0004396;GO:0005741	_	_	_	_	_	_	K00844	HK
comp24008_c0_seq1	525	847-2421(+)	gi|359481826|ref|XP_002282962.2|	PREDICTED: uncharacterized protein LOC100253823 [Vitis vinifera]	78%	_	_	_	_	_	_	_	None	_
comp23891_c0_seq4	563	458-2149(+)	gi|359494939|ref|XP_003634876.1|	PREDICTED: exportin-7-like [Vitis vinifera]	93%	_	_	_	_	_	_	_	None	_
comp22901_c0_seq5	301	140-1042(+)	gi|1168654|sp|P45582.1|BGAL_ASPOF	RecName: Full=Beta-galactosidase; Short=Lactase; Flags: Precursor beta-galactosidase [Asparagus officinalis]	86%	_	_	_	_	_	_	_	None	_
comp19042_c0_seq1	179	201-737(+)	gi|71081904|gb|AAZ23261.1|	senescence-associated protein [Nicotiana tabacum]	75%	GO:0006979;GO:0009611;GO:0003677;GO:0004792;GO:0008270;GO:0009753;GO:0009507;GO:0007568	4558.Sb10g030520.1	hypothetical protein	84.31%	COG0607	KOG1530	_	None	_
comp23595_c0_seq9	255	1191-1955(+)	gi|225450227|ref|XP_002263854.1|	PREDICTED: linoleate 13S-lipoxygenase 2-1, chloroplastic [Vitis vinifera]	79%	_	_	_	_	_	_	_	K00454	LOX2S
comp205205_c0_seq1	215	1-648(+)	gi|326495056|dbj|BAJ85624.1|	predicted protein [Hordeum vulgare subsp. vulgare]	77%	GO:0009536	_	_	_	_	_	_	None	_
[truncated: 24,567 more rows]
