# Supplementary material for: Genome-Wide Transcriptome and Expression Profile Analysis of Phalaenopsis during Explant Browning
Source: PLoS One. 2015 Apr 14;10(4):e0123356. doi: 10.1371/journal.pone.0123356 (PMC4397044; doi:10.1371/journal.pone.0123356)
Supplement: S4 Table — (XLS) [file pone.0123356.s007.xls]

## Sheet: Ara_blast_function.xls
S4 table Homology analysis of Phalaenopsis proteome with Abrabidopsis thaliana
query_name	Ara_gene_id	Type	Short_description	E-Value	Identical	Similar	Query_Coverage	Hit_Coverage
comp16198_c0_seq1	AT1G01080	protein_coding	RNA-binding (RRM/RBD/RNP motifs) family protein	9e-67	0.63	0.82	0.6258	0.6313
comp21143_c0_seq1	AT1G01090	protein_coding	pyruvate dehydrogenase E1 alpha	0	0.83	0.92	0.7439	0.8644
comp16377_c0_seq1	AT1G01220	protein_coding	L-fucokinase/GDP-L-fucose pyrophosphorylase	0	0.64	0.78	0.9951	0.9582
comp21473_c1_seq4	AT1G01350	protein_coding	Zinc finger (CCCH-type/C3HC4-type RING finger) family protein	4e-25	0.52	0.69	0.8802	0.3352
comp21811_c0_seq1	AT1G01420	protein_coding	UDP-glucosyl transferase 72B3	1e-115	0.49	0.66	0.9516	0.9085
comp11025_c0_seq1	AT1G01460	protein_coding	Phosphatidylinositol-4-phosphate 5-kinase, core	7e-19	0.33	0.47	0.9274	0.562
comp17753_c0_seq1	AT1G01540	protein_coding	Protein kinase superfamily protein	1e-178	0.68	0.77	0.9691	0.9576
comp23940_c0_seq1	AT1G01550	protein_coding	Protein of unknown function (DUF793)	5e-20	0.27	0.48	0.8971	0.8366
comp16640_c0_seq1	AT1G01630	protein_coding	Sec14p-like phosphatidylinositol transfer family protein	3e-80	0.57	0.78	0.9741	0.8862
comp144105_c0_seq1	AT1G01690	protein_coding	putative recombination initiation defects 3	1e-37	0.43	0.61	0.9513	0.5657
comp20546_c0_seq6	AT1G01760	protein_coding	adenosine deaminases;RNA binding;RNA binding;adenosine deaminases	2e-21	0.55	0.79	0.6302	0.1785
comp21009_c0_seq3	AT1G01830	protein_coding	ARM repeat superfamily protein	1e-46	0.59	0.72	0.9411	0.2891
comp16527_c0_seq1	AT1G01940	protein_coding	Cyclophilin-like peptidyl-prolyl cis-trans isomerase family protein	9e-89	0.96	0.98	0.8695	1
comp15805_c0_seq1	AT1G02110	protein_coding	Protein of unknown function (DUF630 and DUF632)	0	0.54	0.7	0.9986	0.9985
comp22282_c0_seq4	AT1G02120	protein_coding	GRAM domain family protein	2e-59	0.63	0.8	0.8048	0.2775
comp2560_c0_seq1	AT1G02520	protein_coding	P-glycoprotein 11	2e-48	0.73	0.91	0.892	0.09702
comp16288_c0_seq1	AT1G02560	protein_coding	nuclear encoded CLP protease 5	1e-122	0.76	0.82	0.9402	0.9765
comp16470_c0_seq3	AT1G02810	protein_coding	Plant invertase/pectin methylesterase inhibitor superfamily	4e-51	0.56	0.7	0.9367	0.2815
comp265829_c0_seq1	AT1G03130	protein_coding	photosystem I subunit D-2	2e-77	0.91	0.93	1	0.7401
comp10969_c0_seq1	AT1G03330	protein_coding	Small nuclear ribonucleoprotein family protein	1e-44	0.89	0.96	1	1
comp8097_c0_seq1	AT1G03370	protein_coding	C2 calcium/lipid-binding and GRAM domain containing protein	8e-74	0.64	0.82	0.9812	0.2039
comp20852_c0_seq1	AT1G04210	protein_coding	Leucine-rich repeat protein kinase family protein	5e-85	0.41	0.58	0.928	0.4145
comp17914_c0_seq1	AT1G04290	protein_coding	Thioesterase superfamily protein	3e-45	0.53	0.72	0.7711	1
comp23100_c0_seq1	AT1G04620	protein_coding	coenzyme F420 hydrogenase family / dehydrogenase, beta subunit family	7e-66	0.78	0.91	0.953	0.3095
comp22780_c0_seq1	AT1G04640	protein_coding	lipoyltransferase 2	1e-94	0.69	0.81	0.9829	0.9829
comp13078_c0_seq2	AT1G04730	protein_coding	P-loop containing nucleoside triphosphate hydrolases superfamily protein	5e-62	0.57	0.72	0.9771	0.2237
comp21373_c0_seq4	AT1G04830	protein_coding	Ypt/Rab-GAP domain of gyp1p superfamily protein	5e-08	0.33	0.41	1	0.3526
comp8058_c0_seq1	AT1G04900	protein_coding	Protein of unknown function (DUF185)	4e-68	0.73	0.89	0.9815	0.3642
comp16506_c0_seq1	AT1G05030	protein_coding	Major facilitator superfamily protein	1e-104	0.69	0.83	0.9744	0.5114
comp19184_c0_seq1	AT1G05170	protein_coding	Galactosyltransferase family protein	1e-178	0.74	0.83	0.9748	0.9851
comp9277_c0_seq2	AT1G05460	protein_coding	P-loop containing nucleoside triphosphate hydrolases superfamily protein	4e-69	0.7	0.85	0.9055	0.1626
comp23340_c0_seq1	AT1G05500	protein_coding	Calcium-dependent lipid-binding (CaLB domain) family protein	1e-118	0.71	0.88	0.9787	0.4946
comp17575_c1_seq1	AT1G05780	protein_coding	Vacuolar ATPase assembly integral membrane protein VMA21-like domain	2e-30	0.6	0.76	0.9814	0.9905
comp20993_c0_seq1	AT1G05870	protein_coding	Protein of unknown function (DUF1685)	2e-46	0.66	0.79	0.5964	0.7037
comp18934_c0_seq1	AT1G05910	protein_coding	cell division cycle protein 48-related / CDC48-related	2e-95	0.68	0.82	0.9838	0.2016
comp5233_c0_seq1	AT1G06070	protein_coding	Basic-leucine zipper (bZIP) transcription factor family protein	4e-24	0.55	0.73	0.7833	0.2198
comp237840_c0_seq1	AT1G06100	protein_coding	Fatty acid desaturase family protein	2e-17	0.33	0.55	0.512	0.5518
comp177516_c0_seq1	AT1G06140	protein_coding	Pentatricopeptide repeat (PPR) superfamily protein	3e-61	0.59	0.76	0.9538	0.3333
comp17394_c0_seq2	AT1G06340	protein_coding	Plant Tudor-like protein	1e-22	0.41	0.57	0.8774	0.985
comp4416_c0_seq1	AT1G06890	protein_coding	nodulin MtN21 /EamA-like transporter family protein	7e-72	0.75	0.83	0.9941	0.4873
comp134496_c0_seq1	AT1G06890	protein_coding	nodulin MtN21 /EamA-like transporter family protein	4e-74	0.91	0.95	1	0.4305
comp16933_c0_seq1	AT1G07090	protein_coding	Protein of unknown function (DUF640)	3e-68	0.79	0.84	0.5751	0.8163
comp20328_c0_seq3	AT1G07110	protein_coding	fructose-2,6-bisphosphatase	6e-63	0.85	0.93	0.8965	0.1801
comp20304_c0_seq3	AT1G07350	protein_coding	RNA-binding (RRM/RBD/RNP motifs) family protein	3e-34	0.59	0.71	0.9774	0.9689
comp20056_c0_seq1	AT1G07780	protein_coding	phosphoribosylanthranilate isomerase 1	1e-73	0.57	0.76	0.7232	0.8472
comp18357_c0_seq1	AT1G07790	protein_coding	Histone superfamily protein	4e-58	0.8	0.87	0.8449	1
comp16158_c0_seq1	AT1G07960	protein_coding	PDI-like 5-1	3e-46	0.62	0.8	0.6994	0.9246
comp10429_c0_seq1	AT1G08660	protein_coding	MALE GAMETOPHYTE DEFECTIVE 2	1e-121	0.9	0.96	0.9256	0.4725
comp15075_c0_seq2	AT1G08840	protein_coding	DNA replication helicase, putative	2e-30	0.63	0.8	0.725	0.06615
comp16820_c0_seq1	AT1G08960	protein_coding	cation exchanger 11	1e-155	0.55	0.73	0.9584	0.9743
comp18504_c0_seq2	AT1G09020	protein_coding	homolog of yeast sucrose nonfermenting 4	0	0.67	0.8	1	0.9979
comp20816_c0_seq1	AT1G09130	protein_coding	ATP-dependent caseinolytic (Clp) protease/crotonase family protein	1e-130	0.69	0.79	0.9876	0.9909
comp18931_c0_seq1	AT1G09210	protein_coding	calreticulin 1b	1e-101	0.78	0.88	0.9356	0.5141
comp69760_c0_seq1	AT1G09300	protein_coding	Metallopeptidase M24 family protein	6e-66	0.57	0.76	0.9803	0.3833
comp22609_c0_seq1	AT1G09520	protein_coding	LOCATED IN: chloroplast; EXPRESSED IN: 21 plant structures; EXPRESSED DURING: 12 growth stages; CONTAINS InterPro DOMAIN/s: Zinc finger, PHD-type, conserved site (InterPro:IPR019786); BEST Arabidopsis thaliana protein match is: PHD finger family protein (TAIR:AT3G17460.1); Has 56 Blast hits to 56 proteins in 17 species: Archae - 0; Bacteria - 2; Metazoa - 0; Fungi - 4; Plants - 46; Viruses - 0; O…	5e-11	0.37	0.63	0.4766	0.3846
comp20588_c0_seq1	AT1G09570	protein_coding	phytochrome A	0	0.66	0.82	0.9929	1
comp19309_c0_seq1	AT1G09630	protein_coding	RAB GTPase 11C	1e-102	0.82	0.91	1	0.9953
comp21810_c0_seq1	AT1G09850	protein_coding	xylem bark cysteine peptidase 3	1e-152	0.63	0.76	0.9318	0.9313
comp2045_c0_seq1	AT1G10130	protein_coding	endoplasmic reticulum-type calcium-transporting ATPase 3	6e-37	0.78	0.91	1	0.09018
comp20734_c0_seq1	AT1G10450	protein_coding	SIN3-like 6	1e-113	0.46	0.62	0.9	0.45
comp14706_c0_seq1	AT1G10520	protein_coding	DNA polymerase lambda (POLL)	1e-124	0.8	0.91	1	0.4877
comp20896_c0_seq1	AT1G10970	protein_coding	zinc transporter 4 precursor	1e-125	0.6	0.73	1	1
comp19592_c0_seq1	AT1G11430	protein_coding	plastid developmental protein DAG, putative	1e-81	0.79	0.89	0.7418	0.7887
comp109888_c0_seq1	AT1G11800	protein_coding	endonuclease/exonuclease/phosphatase family protein	4e-16	0.4	0.58	0.8367	0.2653
comp331121_c0_seq1	AT1G12110	protein_coding	nitrate transporter 1.1	3e-40	0.57	0.73	0.9929	0.2288
comp8717_c0_seq1	AT1G12140	protein_coding	flavin-monooxygenase glucosinolate S-oxygenase 5	1e-71	0.58	0.72	1	0.4945
comp391398_c0_seq1	AT1G12480	protein_coding	C4-dicarboxylate transporter/malic acid transport protein	1e-40	0.64	0.81	0.9827	0.205
comp1981_c0_seq1	AT1G12930	protein_coding	ARM repeat superfamily protein	1e-93	0.54	0.71	0.9936	0.3104
comp19995_c0_seq7	AT1G13270	protein_coding	methionine aminopeptidase 1B	1e-99	0.72	0.85	0.8621	0.8551
comp9839_c0_seq1	AT1G13570	protein_coding	F-box/RNI-like superfamily protein	5e-09	0.33	0.54	0.9924	0.3197
comp20903_c0_seq1	AT1G13900	protein_coding	Purple acid phosphatases superfamily protein	0	0.6	0.76	0.9436	0.9862
comp4552_c0_seq1	AT1G14030	protein_coding	Rubisco methyltransferase family protein	1e-106	0.59	0.74	0.9647	0.6535
comp10777_c0_seq1	AT1G14060	protein_coding	GCK domain-containing protein	4e-25	0.78	0.9	0.3371	0.3296
comp19280_c0_seq5	AT1G14980	protein_coding	chaperonin 10	8e-28	0.7	0.88	0.5517	0.8163
comp7936_c0_seq1	AT1G15030	protein_coding	Protein of unknown function (DUF789)	2e-48	0.53	0.65	0.955	0.5055
comp16207_c0_seq1	AT1G15060	protein_coding	Uncharacterised conserved protein UCP031088, alpha/beta hydrolase	6e-62	0.44	0.63	0.9768	0.4671
comp17337_c0_seq1	AT1G15230	protein_coding	unknown protein; FUNCTIONS IN: molecular_function unknown; INVOLVED IN: biological_process unknown; LOCATED IN: cellular_component unknown; EXPRESSED IN: 24 plant structures; EXPRESSED DURING: 15 growth stages; Has 26 Blast hits to 26 proteins in 12 species: Archae - 0; Bacteria - 0; Metazoa - 0; Fungi - 0; Plants - 26; Viruses - 0; Other Eukaryotes - 0 (source: NCBI BLink).	4e-11	0.46	0.61	0.5464	0.6516
comp15572_c0_seq1	AT1G15270	protein_coding	Translation machinery associated TMA7	3e-22	0.87	0.97	0.7011	0.9531
comp7426_c0_seq1	AT1G15550	protein_coding	gibberellin 3-oxidase 1	1e-21	0.46	0.61	0.9658	0.3156
comp330757_c0_seq1	AT1G16030	protein_coding	heat shock protein 70B	1e-24	0.48	0.65	1	0.1795
comp10043_c0_seq1	AT1G16210	protein_coding	unknown protein; CONTAINS InterPro DOMAIN/s: Protein of unknown function DUF1014 (InterPro:IPR010422); Has 16107 Blast hits to 8386 proteins in 1107 species: Archae - 26; Bacteria - 3370; Metazoa - 4013; Fungi - 1516; Plants - 526; Viruses - 120; Other Eukaryotes - 6536 (source: NCBI BLink).	8e-76	0.67	0.85	0.8798	0.9658
comp17237_c0_seq1	AT1G16300	protein_coding	glyceraldehyde-3-phosphate dehydrogenase of plastid 2	0	0.76	0.83	0.9953	0.9952
comp10943_c0_seq1	AT1G16320	protein_coding	Uncharacterized conserved protein (DUF2358)	7e-75	0.59	0.73	0.7933	0.8131
comp4293_c0_seq1	AT1G16480	protein_coding	Tetratricopeptide repeat (TPR)-like superfamily protein	4e-41	0.63	0.79	1	0.1237
comp14827_c0_seq1	AT1G16670	protein_coding	Protein kinase superfamily protein	2e-23	0.57	0.8	0.7692	0.2051
comp7097_c0_seq1	AT1G16710	protein_coding	histone acetyltransferase of the CBP family 12	7e-68	0.52	0.68	1	0.1377
comp2284_c0_seq1	AT1G16800	protein_coding	P-loop containing nucleoside triphosphate hydrolases superfamily protein	1e-32	0.41	0.57	0.9872	0.1029
comp20259_c0_seq2	AT1G17080	protein_coding	Ribosomal protein L18ae family	2e-38	0.62	0.72	0.9166	0.8636
comp19027_c0_seq3	AT1G17665	protein_coding	unknown protein; FUNCTIONS IN: molecular_function unknown; INVOLVED IN: biological_process unknown; LOCATED IN: endomembrane system; EXPRESSED IN: 15 plant structures; EXPRESSED DURING: 11 growth stages; Has 149 Blast hits to 146 proteins in 39 species: Archae - 0; Bacteria - 4; Metazoa - 21; Fungi - 5; Plants - 30; Viruses - 0; Other Eukaryotes - 89 (source: NCBI BLink).	3e-42	0.58	0.71	0.7424	0.4585
comp15094_c0_seq1	AT1G17820	protein_coding	Putative integral membrane protein conserved region (DUF2404)	3e-45	0.43	0.64	0.9489	0.2814
comp16914_c0_seq1	AT1G17850	protein_coding	Rhodanese/Cell cycle control phosphatase superfamily protein	4e-60	0.66	0.77	0.9934	0.3609
comp23004_c0_seq1	AT1G18260	protein_coding	HCP-like superfamily protein	0	0.69	0.81	0.9807	0.966
comp17970_c0_seq1	AT1G18480	protein_coding	Calcineurin-like metallo-phosphoesterase superfamily protein	1e-124	0.57	0.73	0.9823	0.9846
comp11522_c0_seq1	AT1G18560	protein_coding	BED zinc finger ;hAT family dimerisation domain	1e-49	0.5	0.68	1	0.2884
comp21807_c0_seq1	AT1G19140	protein_coding	FUNCTIONS IN: molecular_function unknown; INVOLVED IN: ubiquinone biosynthetic process; LOCATED IN: mitochondrion; EXPRESSED IN: 24 plant structures; EXPRESSED DURING: 15 growth stages; CONTAINS InterPro DOMAIN/s: COQ9 (InterPro:IPR013718), Ubiquinone biosynthesis protein COQ9 (InterPro:IPR012762); Has 748 Blast hits to 748 proteins in 260 species: Archae - 0; Bacteria - 218; Metazoa - 126; Fungi…	7e-92	0.56	0.72	0.9965	0.9646
comp23338_c0_seq1	AT1G19170	protein_coding	Pectin lyase-like superfamily protein	1e-144	0.74	0.87	0.9937	0.6284
comp17808_c0_seq1	AT1G19340	protein_coding	Methyltransferase MT-A70 family protein	2e-76	0.63	0.79	0.9902	0.4975
comp18295_c0_seq2	AT1G19440	protein_coding	3-ketoacyl-CoA synthase 4	2e-86	0.79	0.93	1	0.3546
comp21470_c0_seq1	AT1G19450	protein_coding	Major facilitator superfamily protein	1e-138	0.77	0.89	1	0.6188
comp14340_c0_seq1	AT1G19720	protein_coding	Pentatricopeptide repeat (PPR-like) superfamily protein	2e-58	0.56	0.76	0.93	0.2091
comp20745_c0_seq3	AT1G20270	protein_coding	2-oxoglutarate (2OG) and Fe(II)-dependent oxygenase superfamily protein	1e-128	0.75	0.86	0.986	0.9895
comp16740_c0_seq1	AT1G20575	protein_coding	Nucleotide-diphospho-sugar transferases superfamily protein	1e-121	0.86	0.95	0.9957	0.9634
comp13271_c0_seq1	AT1G20670	protein_coding	DNA-binding bromodomain-containing protein	7e-37	0.41	0.56	0.8702	0.342
comp15544_c0_seq1	AT1G20693	protein_coding	high mobility group B2	1e-35	0.62	0.72	0.7121	1
comp19667_c0_seq1	AT1G20970	protein_coding	FUNCTIONS IN: molecular_function unknown; INVOLVED IN: biological_process unknown; LOCATED IN: plasma membrane, vacuole; EXPRESSED IN: guard cell, cultured cell; BEST Arabidopsis thaliana protein match is: proton pump interactor 1 (TAIR:AT4G27500.1); Has 30201 Blast hits to 17322 proteins in 780 species: Archae - 12; Bacteria - 1396; Metazoa - 17338; Fungi - 3422; Plants - 5037; Viruses - 0; Othe…	3e-29	0.33	0.6	0.219	0.1664
comp1802_c0_seq1	AT1G20980	protein_coding	squamosa promoter binding protein-like 14	2e-45	0.58	0.7	0.9935	0.1526
comp15496_c0_seq1	AT1G21350	protein_coding	Thioredoxin superfamily protein	4e-88	0.77	0.86	0.78	0.7738
comp19205_c0_seq1	AT1G21580	protein_coding	Zinc finger C-x8-C-x5-C-x3-H type family protein	1e-136	0.41	0.55	0.9461	0.3314
comp18530_c0_seq1	AT1G21630	protein_coding	Calcium-binding EF hand family protein	4e-44	0.37	0.46	0.7726	0.2389
comp124428_c0_seq1	AT1G21651	protein_coding	zinc ion binding	6e-31	0.49	0.64	0.6684	0.1467
comp21938_c1_seq1	AT1G21780	protein_coding	BTB/POZ domain-containing protein	1e-136	0.69	0.84	0.864	0.9938
comp14078_c0_seq1	AT1G21790	protein_coding	TRAM, LAG1 and CLN8 (TLC) lipid-sensing domain containing protein	2e-93	0.64	0.77	0.9595	0.9062
comp73011_c0_seq1	AT1G21910	protein_coding	Integrase-type DNA-binding superfamily protein	3e-31	0.75	0.81	0.5616	0.3869
comp24225_c0_seq3	AT1G22360	protein_coding	UDP-glucosyl transferase 85A2	9e-92	0.58	0.77	0.8758	0.5446
comp21030_c0_seq3	AT1G22450	protein_coding	cytochrome C oxidase 6B	3e-42	0.66	0.78	0.542	0.6073
comp4543_c0_seq1	AT1G22540	protein_coding	Major facilitator superfamily protein	1e-55	0.66	0.84	0.9931	0.2621
comp7052_c0_seq1	AT1G23400	protein_coding	RNA-binding CRS1 / YhbY (CRM) domain-containing protein	3e-24	0.51	0.6	0.8639	0.2322
comp234201_c0_seq1	AT1G23870	protein_coding	trehalose-phosphatase/synthase 9	2e-47	0.66	0.81	0.9923	0.1499
comp20964_c0_seq3	AT1G24240	protein_coding	Ribosomal protein L19 family protein	4e-17	0.65	0.74	0.327	0.3243
comp18438_c0_seq1	AT1G24480	protein_coding	S-adenosyl-L-methionine-dependent methyltransferases superfamily protein	3e-82	0.63	0.77	0.924	0.9497
comp24021_c0_seq2	AT1G24540	protein_coding	cytochrome P450, family 86, subfamily C, polypeptide 1	2e-82	0.53	0.76	0.9326	0.5057
comp5741_c0_seq1	AT1G26170	protein_coding	ARM repeat superfamily protein	2e-38	0.52	0.7	0.9931	0.1418
comp18052_c0_seq2	AT1G26355	protein_coding	SPIRAL1-like1	2e-29	0.66	0.74	0.7185	0.9734
comp10486_c0_seq1	AT1G26460	protein_coding	Tetratricopeptide repeat (TPR)-like superfamily protein	8e-89	0.59	0.74	0.9781	0.4539
comp1208_c0_seq1	AT1G26500	protein_coding	Pentatricopeptide repeat (PPR) superfamily protein	7e-33	0.38	0.56	0.9004	0.3742
comp22241_c0_seq1	AT1G26640	protein_coding	Amino acid kinase family protein	1e-54	0.69	0.8	0.8	0.4668
comp17697_c0_seq1	AT1G27150	protein_coding	Tetratricopeptide repeat (TPR)-like superfamily protein	1e-145	0.57	0.74	0.9929	0.9059
comp15931_c0_seq2	AT1G27435	protein_coding	unknown protein; Has 16 Blast hits to 16 proteins in 8 species: Archae - 0; Bacteria - 0; Metazoa - 0; Fungi - 0; Plants - 16; Viruses - 0; Other Eukaryotes - 0 (source: NCBI BLink).	4e-21	0.67	0.8	0.9078	0.8518
comp14131_c0_seq1	AT1G27530	protein_coding	CONTAINS InterPro DOMAIN/s: Ubiquitin-conjugating enzyme/RWD-like (InterPro:IPR016135), Ubiquitin-fold modifier-conjugating enzyme 1 (InterPro:IPR014806); Has 269 Blast hits to 269 proteins in 110 species: Archae - 0; Bacteria - 0; Metazoa - 175; Fungi - 0; Plants - 42; Viruses - 0; Other Eukaryotes - 52 (source: NCBI BLink).	5e-91	0.87	0.95	0.8969	1
comp16468_c0_seq1	AT1G27600	protein_coding	Nucleotide-diphospho-sugar transferases superfamily protein	1e-116	0.54	0.64	0.9952	0.9873
comp8268_c0_seq1	AT1G27620	protein_coding	HXXXD-type acyl-transferase family protein	1e-110	0.59	0.76	0.9778	0.699
comp21532_c0_seq1	AT1G27730	protein_coding	salt tolerance zinc finger	2e-41	0.46	0.58	1	0.9823
comp15286_c0_seq1	AT1G27840	protein_coding	Transducin/WD40 repeat-like superfamily protein	1e-122	0.55	0.72	1	1
comp17178_c0_seq1	AT1G27970	protein_coding	nuclear transport factor 2B	2e-55	0.8	0.89	1	0.9761
comp23935_c0_seq17	AT1G28100	protein_coding	unknown protein; Has 64 Blast hits to 64 proteins in 27 species: Archae - 0; Bacteria - 14; Metazoa - 0; Fungi - 6; Plants - 42; Viruses - 0; Other Eukaryotes - 2 (source: NCBI BLink).	3e-56	0.64	0.77	0.83	0.6063
comp1686_c0_seq1	AT1G28390	protein_coding	Protein kinase superfamily protein	4e-19	0.48	0.68	0.7796	0.213
comp151136_c0_seq1	AT1G28420	protein_coding	homeobox-1	1e-37	0.42	0.53	0.9947	0.1313
comp19262_c0_seq1	AT1G29070	protein_coding	Ribosomal protein L34	6e-26	0.69	0.79	0.4876	0.6305
comp21826_c0_seq4	AT1G29810	protein_coding	Transcriptional coactivator/pterin dehydratase	6e-15	0.66	0.83	0.5824	0.2834
comp223852_c0_seq1	AT1G30010	protein_coding	Intron maturase, type II family protein	1e-61	0.7	0.86	0.9932	0.2067
comp339020_c0_seq1	AT1G30220	protein_coding	inositol transporter 2	1e-49	0.78	0.87	0.9831	0.2017
comp18845_c0_seq1	AT1G30240	protein_coding	unknown protein; Has 169 Blast hits to 168 proteins in 75 species: Archae - 0; Bacteria - 0; Metazoa - 49; Fungi - 68; Plants - 46; Viruses - 0; Other Eukaryotes - 6 (source: NCBI BLink).	6e-45	0.47	0.67	0.5119	0.2527
comp10140_c0_seq1	AT1G30290	protein_coding	Tetratricopeptide repeat (TPR)-like superfamily protein	4e-97	0.62	0.79	0.7351	0.3325
comp23724_c0_seq1	AT1G30480	protein_coding	D111/G-patch domain-containing protein	2e-96	0.79	0.87	0.7809	0.5891
comp19740_c0_seq1	AT1G31190	protein_coding	myo-inositol monophosphatase like 1	1e-150	0.68	0.8	0.9708	1
comp250476_c0_seq1	AT1G31810	protein_coding	Formin Homology 14	1e-56	0.79	0.91	1	0.09837
comp23764_c0_seq1	AT1G31814	protein_coding	FRIGIDA like 2	1e-24	0.33	0.49	0.8322	0.52
comp23183_c0_seq1	AT1G31840	protein_coding	Tetratricopeptide repeat (TPR)-like superfamily protein	1e-132	0.45	0.65	0.9521	0.619
comp23183_c0_seq3	AT1G31840	protein_coding	Tetratricopeptide repeat (TPR)-like superfamily protein	4e-51	0.45	0.66	0.8687	0.2762
comp23984_c0_seq1	AT1G32120	protein_coding	FUNCTIONS IN: molecular_function unknown; INVOLVED IN: biological_process unknown; LOCATED IN: membrane; EXPRESSED IN: 14 plant structures; EXPRESSED DURING: 4 anthesis, C globular stage, F mature embryo stage, petal differentiation and expansion stage, E expanded cotyledon stage; CONTAINS InterPro DOMAIN/s: Aminotransferase-like, plant mobile domain (InterPro:IPR019557), Protein of unknown funct…	4e-98	0.63	0.78	0.9125	0.2164
comp20995_c0_seq1	AT1G32260	protein_coding	unknown protein; FUNCTIONS IN: molecular_function unknown; INVOLVED IN: biological_process unknown; LOCATED IN: mitochondrion; EXPRESSED IN: 22 plant structures; EXPRESSED DURING: 13 growth stages; BEST Arabidopsis thaliana protein match is: unknown protein (TAIR:AT2G35480.1); Has 48 Blast hits to 48 proteins in 14 species: Archae - 0; Bacteria - 0; Metazoa - 0; Fungi - 0; Plants - 48; Viruses - …	2e-43	0.46	0.61	0.9086	1
comp15988_c0_seq1	AT1G32740	protein_coding	SBP (S-ribonuclease binding protein) family protein	9e-36	0.38	0.51	0.9528	0.8878
comp24218_c0_seq1	AT1G32810	protein_coding	RING/FYVE/PHD zinc finger superfamily protein	2e-73	0.5	0.61	0.2601	0.2677
comp13668_c0_seq1	AT1G32910	protein_coding	HXXXD-type acyl-transferase family protein	9e-55	0.45	0.66	0.977	0.5021
comp12426_c0_seq1	AT1G32930	protein_coding	Galactosyltransferase family protein	5e-26	0.53	0.64	0.9014	0.3258
comp23534_c0_seq1	AT1G34370	protein_coding	C2H2 and C2HC zinc fingers superfamily protein	6e-20	0.56	0.78	0.3212	0.1623
comp22007_c0_seq1	AT1G34430	protein_coding	2-oxoacid dehydrogenases acyltransferase family protein	1e-175	0.72	0.79	0.9033	0.9763
comp4666_c0_seq1	AT1G35420	protein_coding	alpha/beta-Hydrolases superfamily protein	2e-84	0.62	0.78	0.6695	0.7419
comp21968_c0_seq1	AT1G35620	protein_coding	PDI-like 5-2	1e-153	0.6	0.79	0.9685	0.9863
comp16038_c0_seq1	AT1G35830	protein_coding	VQ motif-containing protein	2e-11	0.79	0.92	0.2209	0.1258
comp391806_c0_seq1	AT1G35910	protein_coding	Haloacid dehalogenase-like hydrolase (HAD) superfamily protein	3e-34	0.59	0.74	0.952	0.3279
comp15785_c0_seq1	AT1G42960	protein_coding	expressed protein localized to the inner membrane of the chloroplast.	3e-44	0.68	0.82	0.9349	0.744
comp15785_c0_seq1	AT1G42960	protein_coding	FUNCTIONS IN: molecular_function unknown; INVOLVED IN: biological_process unknown; LOCATED IN: in 7 components; EXPRESSED IN: 23 plant structures; EXPRESSED DURING: 14 growth stages; BEST Arabidopsis thaliana protein match is: unknown protein (TAIR:AT5G16660.1); Has 120 Blast hits to 120 proteins in 39 species: Archae - 0; Bacteria - 43; Metazoa - 0; Fungi - 0; Plants - 77; Viruses - 0; Other Euk…	3e-44	0.68	0.82	0.9349	0.744
comp6566_c0_seq1	AT1G44000	protein_coding	unknown protein; BEST Arabidopsis thaliana protein match is: unknown protein (TAIR:AT4G11911.1); Has 216 Blast hits to 212 proteins in 76 species: Archae - 0; Bacteria - 96; Metazoa - 0; Fungi - 0; Plants - 118; Viruses - 0; Other Eukaryotes - 2 (source: NCBI BLink).	1e-36	0.68	0.84	0.7058	0.3692
comp20654_c0_seq4	AT1G44790	protein_coding	ChaC-like family protein	2e-69	0.69	0.81	0.7685	0.8793
comp21039_c0_seq1	AT1G44920	protein_coding	unknown protein; FUNCTIONS IN: molecular_function unknown; INVOLVED IN: biological_process unknown; LOCATED IN: chloroplast; EXPRESSED IN: 22 plant structures; EXPRESSED DURING: 13 growth stages; CONTAINS InterPro DOMAIN/s: Protein of unknown function DUF3054 (InterPro:IPR021414); Has 246 Blast hits to 246 proteins in 119 species: Archae - 14; Bacteria - 181; Metazoa - 0; Fungi - 0; Plants - 45; …	2e-67	0.51	0.66	0.9923	1
comp90958_c0_seq1	AT1G45160	protein_coding	Protein kinase superfamily protein	1e-145	0.69	0.8	0.9511	0.3411
comp20137_c0_seq1	AT1G45170	protein_coding	unknown protein; BEST Arabidopsis thaliana protein match is: unknown protein (TAIR:AT5G42960.1); Has 62 Blast hits to 62 proteins in 18 species: Archae - 0; Bacteria - 0; Metazoa - 0; Fungi - 0; Plants - 62; Viruses - 0; Other Eukaryotes - 0 (source: NCBI BLink).	7e-72	0.59	0.77	1	0.9953
comp9415_c0_seq2	AT1G45191	protein_coding	Glycosyl hydrolase superfamily protein	7e-31	0.59	0.71	0.8267	0.2022
comp15223_c0_seq1	AT1G45231	protein_coding	S-adenosyl-L-methionine-dependent methyltransferases superfamily protein	2e-37	0.34	0.47	0.968	0.4479
comp59296_c0_seq1	AT1G47380	protein_coding	Protein phosphatase 2C family protein	1e-175	0.68	0.85	0.9677	0.9813
comp18093_c0_seq1	AT1G47480	protein_coding	alpha/beta-Hydrolases superfamily protein	1e-77	0.51	0.76	1	0.7579
comp20762_c0_seq4	AT1G47578	protein_coding	Biotin/lipoate A/B protein ligase family	6e-33	0.61	0.84	0.6064	0.3357
comp173230_c0_seq1	AT1G47670	protein_coding	Transmembrane amino acid transporter family protein	3e-64	0.85	0.92	1	0.2697
comp19518_c0_seq1	AT1G47750	protein_coding	peroxin 11A	6e-69	0.57	0.76	0.908	0.9435
comp10245_c0_seq1	AT1G48090	protein_coding	calcium-dependent lipid-binding family protein	0	0.63	0.77	0.9929	0.1415
comp11508_c0_seq1	AT1G48480	protein_coding	receptor-like kinase 1	8e-41	0.63	0.72	0.7182	0.2
comp16100_c0_seq1	AT1G49510	protein_coding	embryo defective 1273	7e-55	0.54	0.74	0.6629	0.7458
comp13676_c0_seq1	AT1G49880	protein_coding	Erv1/Alr family protein	4e-29	0.48	0.69	1	0.6858
comp12877_c0_seq1	AT1G50000	protein_coding	methyltransferases	2e-69	0.64	0.75	0.9027	0.6858
comp23676_c0_seq1	AT1G50200	protein_coding	Alanyl-tRNA synthetase	0	0.7	0.84	0.9224	0.7946
comp5966_c0_seq1	AT1G50360	protein_coding	P-loop containing nucleoside triphosphate hydrolases superfamily protein	3e-69	0.67	0.78	1	0.1587
comp22382_c0_seq1	AT1G50430	protein_coding	Ergosterol biosynthesis ERG4/ERG24 family	0	0.78	0.87	0.9623	1
comp163833_c0_seq1	AT1G50610	protein_coding	Leucine-rich repeat protein kinase family protein	1e-17	0.52	0.66	0.503	0.1224
comp20148_c1_seq1	AT1G50730	protein_coding	unknown protein; Has 218 Blast hits to 209 proteins in 78 species: Archae - 0; Bacteria - 0; Metazoa - 141; Fungi - 2; Plants - 33; Viruses - 0; Other Eukaryotes - 42 (source: NCBI BLink).	5e-44	0.4	0.62	0.9554	0.2556
comp17941_c0_seq1	AT1G52220	protein_coding	FUNCTIONS IN: molecular_function unknown; INVOLVED IN: biological_process unknown; LOCATED IN: chloroplast thylakoid membrane, chloroplast; EXPRESSED IN: 23 plant structures; EXPRESSED DURING: 13 growth stages; BEST Arabidopsis thaliana protein match is: photosystem I P subunit (TAIR:AT2G46820.2); Has 291 Blast hits to 291 proteins in 50 species: Archae - 0; Bacteria - 90; Metazoa - 0; Fungi - 0;…	2e-35	0.48	0.64	0.847	1
comp261449_c0_seq1	AT1G52230	protein_coding	photosystem I subunit H2	8e-52	0.83	0.91	0.914	0.8137
comp67379_c0_seq1	AT1G53050	protein_coding	Protein kinase superfamily protein	1e-64	0.87	0.93	1	0.1815
comp12771_c0_seq1	AT1G53120	protein_coding	RNA-binding S4 domain-containing protein	1e-115	0.69	0.86	0.8761	0.8781
comp395805_c0_seq1	AT1G53540	protein_coding	HSP20-like chaperones superfamily protein	2e-37	0.88	0.93	0.967	0.5605
comp20730_c0_seq1	AT1G53760	protein_coding	unknown protein; FUNCTIONS IN: molecular_function unknown; INVOLVED IN: biological_process unknown; LOCATED IN: mitochondrion, plasma membrane, plastid, membrane; EXPRESSED IN: 25 plant structures; EXPRESSED DURING: 13 growth stages; CONTAINS InterPro DOMAIN/s: Protein of unknown function DUF2343 (InterPro:IPR018786); Has 171 Blast hits to 171 proteins in 90 species: Archae - 0; Bacteria - 0; Met…	2e-79	0.54	0.72	0.9891	0.9889
comp15152_c0_seq1	AT1G53903	protein_coding	Protein of unknown function (DUF581)	8e-17	0.52	0.68	0.5359	0.6825
comp18869_c0_seq1	AT1G54990	protein_coding	alpha/beta-Hydrolases superfamily protein	1e-96	0.43	0.62	0.9423	0.9302
comp13650_c0_seq1	AT1G55190	protein_coding	PRA1 (Prenylated rab acceptor) family protein	2e-46	0.52	0.74	0.901	0.9312
comp21364_c0_seq1	AT1G55230	protein_coding	Family of unknown function (DUF716)	4e-82	0.65	0.78	0.9016	0.7333
comp20679_c0_seq1	AT1G55300	protein_coding	TBP-associated factor 7	3e-66	0.65	0.78	0.7673	1
comp18904_c0_seq1	AT1G55360	protein_coding	Protein of Unknown Function (DUF239)	1e-151	0.69	0.82	0.9754	0.853
comp7046_c0_seq1	AT1G55540	protein_coding	Nuclear pore complex protein	2e-37	0.5	0.67	0.9079	0.08149
comp16173_c0_seq2	AT1G55540	protein_coding	Nuclear pore complex protein	3e-22	0.43	0.53	0.5935	0.111
comp16856_c0_seq1	AT1G55590	protein_coding	RNI-like superfamily protein	3e-51	0.45	0.61	1	0.3657
comp17722_c0_seq1	AT1G55620	protein_coding	chloride channel F	0	0.72	0.8	0.9918	0.6568
comp13943_c0_seq1	AT1G55880	protein_coding	Pyridoxal-5'-phosphate-dependent enzyme family protein	3e-66	0.85	0.91	0.9006	0.4166
comp13001_c0_seq1	AT1G55890	protein_coding	Tetratricopeptide repeat (TPR)-like superfamily protein	8e-13	0.34	0.56	0.8203	0.3266
comp8234_c0_seq1	AT1G56090	protein_coding	Tetratricopeptide repeat (TPR)-like superfamily protein	3e-52	0.55	0.65	0.8877	0.75
comp21017_c0_seq1	AT1G56230	protein_coding	Protein of unknown function (DUF1399)	3e-26	0.39	0.62	0.9857	0.1888
comp23024_c0_seq1	AT1G56430	protein_coding	nicotianamine synthase 4	1e-77	0.51	0.7	0.7113	0.8456
comp22179_c0_seq24	AT1G56500	protein_coding	haloacid dehalogenase-like hydrolase family protein	4e-24	0.59	0.75	0.8468	0.09004
comp11590_c0_seq1	AT1G56520	protein_coding	Disease resistance protein (TIR-NBS-LRR class) family	2e-12	0.29	0.51	0.9476	0.1895
comp8706_c0_seq1	AT1G58030	protein_coding	cationic amino acid transporter 2	1e-41	0.57	0.74	1	0.2141
comp252620_c0_seq1	AT1G60140	protein_coding	trehalose phosphate synthase	4e-51	0.72	0.85	0.9844	0.1475
comp14881_c0_seq1	AT1G60230	protein_coding	Radical SAM superfamily protein	1e-138	0.82	0.89	0.9559	0.6157
comp18351_c0_seq5	AT1G60430	protein_coding	actin-related protein C3	3e-89	0.87	0.96	0.9942	0.9942
comp12581_c0_seq1	AT1G60660	protein_coding	cytochrome B5-like protein	2e-35	0.57	0.75	0.9743	0.9917
comp15107_c1_seq1	AT1G60950	protein_coding	2Fe-2S ferredoxin-like superfamily protein	2e-45	0.64	0.76	0.6887	0.9121
comp203033_c0_seq1	AT1G61520	protein_coding	photosystem I light harvesting complex gene 3	1e-115	0.89	0.94	0.9914	0.8424
comp8509_c0_seq1	AT1G61610	protein_coding	S-locus lectin protein kinase family protein	3e-97	0.42	0.62	0.96	0.4952
comp7732_c0_seq1	AT1G62085	protein_coding	Mitochondrial transcription termination factor family protein	6e-08	0.5	0.64	0.7466	0.1214
comp13204_c0_seq1	AT1G62422	protein_coding	unknown protein; EXPRESSED IN: 22 plant structures; EXPRESSED DURING: 13 growth stages; BEST Arabidopsis thaliana protein match is: unknown protein (TAIR:AT1G12020.1); Has 87 Blast hits to 86 proteins in 14 species: Archae - 0; Bacteria - 0; Metazoa - 0; Fungi - 0; Plants - 87; Viruses - 0; Other Eukaryotes - 0 (source: NCBI BLink).	3e-23	0.5	0.63	0.5923	0.5478
comp13051_c0_seq1	AT1G63110	protein_coding	GPI transamidase subunit PIG-U	4e-38	0.64	0.82	0.9913	0.243
comp21851_c0_seq2	AT1G63250	protein_coding	DEA(D/H)-box RNA helicase family protein	4e-41	0.38	0.52	0.9591	0.406
comp22871_c0_seq7	AT1G63650	protein_coding	basic helix-loop-helix (bHLH) DNA-binding superfamily protein	1e-29	0.4	0.54	0.9785	0.3607
comp19834_c0_seq1	AT1G63930	protein_coding	from the Czech 'roh' meaning 'corner'	8e-42	0.33	0.52	0.9216	0.8
comp21785_c0_seq1	AT1G64385	protein_coding	unknown protein; FUNCTIONS IN: molecular_function unknown; INVOLVED IN: biological_process unknown; LOCATED IN: endomembrane system; Has 66 Blast hits to 66 proteins in 21 species: Archae - 0; Bacteria - 0; Metazoa - 6; Fungi - 4; Plants - 51; Viruses - 0; Other Eukaryotes - 5 (source: NCBI BLink).	9e-38	0.32	0.53	0.9854	0.9943
comp9987_c0_seq1	AT1G64430	protein_coding	Pentatricopeptide repeat (PPR) superfamily protein	6e-44	0.77	0.91	0.9572	0.1985
comp20220_c0_seq1	AT1G64510	protein_coding	Translation elongation factor EF1B/ribosomal protein S6 family protein	5e-57	0.65	0.75	0.7799	0.7632
comp24303_c0_seq2	AT1G64790	protein_coding	ILITYHIA	6e-35	0.71	0.82	0.7352	0.03709
comp23863_c1_seq7	AT1G64940	protein_coding	cytochrome P450, family 87, subfamily A, polypeptide 6	3e-83	0.64	0.79	0.9784	0.4461
comp9033_c0_seq1	AT1G65290	protein_coding	mitochondrial acyl carrier protein 2	7e-48	0.76	0.85	0.8794	0.992
comp5453_c0_seq1	AT1G65420	protein_coding	Protein of unknown function (DUF565)	2e-52	0.64	0.76	0.8274	0.8274
comp9609_c0_seq1	AT1G65580	protein_coding	Endonuclease/exonuclease/phosphatase family protein	1e-135	0.7	0.83	1	0.296
comp21218_c0_seq1	AT1G65930	protein_coding	cytosolic NADP+-dependent isocitrate dehydrogenase	0	0.88	0.94	1	0.9951
comp13546_c0_seq1	AT1G65950	protein_coding	Protein kinase superfamily protein	1e-07	0.45	0.64	0.7111	0.1215
comp8851_c0_seq1	AT1G66345	protein_coding	Pentatricopeptide repeat (PPR) superfamily protein	2e-48	0.43	0.67	0.9864	0.3952
comp207970_c0_seq1	AT1G67020	protein_coding	unknown protein; FUNCTIONS IN: molecular_function unknown; INVOLVED IN: biological_process unknown; LOCATED IN: cellular_component unknown; EXPRESSED IN: leaf; Has 72 Blast hits to 72 proteins in 9 species: Archae - 0; Bacteria - 0; Metazoa - 0; Fungi - 0; Plants - 72; Viruses - 0; Other Eukaryotes - 0 (source: NCBI BLink).	2e-06	0.36	0.6	0.8333	0.08345
comp19291_c0_seq1	AT1G67980	protein_coding	caffeoyl-CoA 3-O-methyltransferase	4e-72	0.59	0.75	0.9539	0.9655
comp24134_c0_seq10	AT1G68570	protein_coding	Major facilitator superfamily protein	2e-25	0.67	0.84	1	0.1325
comp18537_c0_seq1	AT1G68660	protein_coding	Ribosomal protein L12/ ATP-dependent Clp protease adaptor protein ClpS family protein	4e-61	0.73	0.84	1	1
comp17670_c0_seq2	AT1G68670	protein_coding	myb-like transcription factor family protein	2e-50	0.39	0.52	0.7451	0.8813
comp2642_c0_seq2	AT1G69020	protein_coding	Prolyl oligopeptidase family protein	1e-36	0.49	0.7	0.909	0.1809
comp18052_c0_seq1	AT1G69230	protein_coding	SPIRAL1-like2	3e-29	0.64	0.72	0.9898	0.9909
comp17106_c0_seq1	AT1G69360	protein_coding	Plant protein of unknown function (DUF863)	3e-07	0.34	0.51	0.4075	0.1149
comp16701_c0_seq1	AT1G70070	protein_coding	DEAD/DEAH box helicase, putative	8e-77	0.8	0.92	0.5555	0.1451
comp23485_c0_seq1	AT1G70610	protein_coding	transporter associated with antigen processing protein 1	1e-142	0.58	0.73	0.7921	0.6271
comp19194_c0_seq1	AT1G70740	protein_coding	Protein kinase superfamily protein	1e-124	0.55	0.69	0.8852	0.9482
comp11810_c0_seq2	AT1G71310	protein_coding	cobalt ion binding	3e-12	0.73	0.85	0.427	0.2329
comp20871_c0_seq3	AT1G71900	protein_coding	Protein of unknown function (DUF803)	1e-29	0.88	0.93	0.7472	0.1982
comp16220_c0_seq1	AT1G71950	protein_coding	Proteinase inhibitor, propeptide	2e-19	0.51	0.73	0.5476	0.6838
comp21869_c0_seq3	AT1G72090	protein_coding	Methylthiotransferase	1e-149	0.78	0.87	0.9689	0.5424
comp23309_c0_seq3	AT1G72820	protein_coding	Mitochondrial substrate carrier family protein	1e-92	0.62	0.77	0.9925	0.7908
comp13889_c0_seq2	AT1G73060	protein_coding	Low PSII Accumulation 3	2e-45	0.86	0.94	0.8971	0.2681
comp23910_c0_seq1	AT1G73430	protein_coding	sec34-like family protein	0	0.73	0.86	0.986	0.9923
comp21486_c0_seq1	AT1G73470	protein_coding	unknown protein; FUNCTIONS IN: molecular_function unknown; INVOLVED IN: biological_process unknown; LOCATED IN: chloroplast; EXPRESSED IN: 22 plant structures; EXPRESSED DURING: 13 growth stages; Has 72 Blast hits to 72 proteins in 35 species: Archae - 0; Bacteria - 50; Metazoa - 0; Fungi - 0; Plants - 22; Viruses - 0; Other Eukaryotes - 0 (source: NCBI BLink).	3e-76	0.6	0.78	0.7335	0.6695
comp21401_c0_seq2	AT1G73480	protein_coding	alpha/beta-Hydrolases superfamily protein	4e-94	0.75	0.85	0.9267	0.4643
comp10679_c0_seq1	AT1G73820	protein_coding	Ssu72-like family protein	6e-90	0.77	0.89	1	1
comp22440_c0_seq1	AT1G73880	protein_coding	UDP-glucosyl transferase 89B1	1e-116	0.48	0.63	0.9362	0.9746
comp21798_c0_seq1	AT1G73940	protein_coding	unknown protein; BEST Arabidopsis thaliana protein match is: unknown protein (TAIR:AT5G49410.2); Has 54 Blast hits to 54 proteins in 11 species: Archae - 0; Bacteria - 0; Metazoa - 0; Fungi - 0; Plants - 54; Viruses - 0; Other Eukaryotes - 0 (source: NCBI BLink).	3e-34	0.53	0.67	0.782	0.894
comp21613_c0_seq1	AT1G74120	protein_coding	Mitochondrial transcription termination factor family protein	2e-87	0.42	0.59	0.9282	0.9078
comp3966_c0_seq1	AT1G74360	protein_coding	Leucine-rich repeat protein kinase family protein	0	0.53	0.71	1	0.8616
comp3688_c0_seq1	AT1G74630	protein_coding	Tetratricopeptide repeat (TPR)-like superfamily protein	4e-69	0.6	0.78	0.9951	0.3172
comp18605_c0_seq1	AT1G74780	protein_coding	Nodulin-like / Major Facilitator Superfamily protein	4e-50	0.58	0.72	0.8333	0.3133
comp21135_c0_seq1	AT1G74920	protein_coding	aldehyde dehydrogenase 10A8	0	0.77	0.89	0.996	1
comp19196_c0_seq1	AT1G75080	protein_coding	Brassinosteroid signalling positive regulator (BZR1) family protein	9e-32	0.65	0.75	0.9629	0.4464
comp12264_c0_seq1	AT1G75340	protein_coding	Zinc finger C-x8-C-x5-C-x3-H type family protein	3e-29	0.56	0.7	0.8031	0.2344
comp283388_c0_seq1	AT1G75450	protein_coding	cytokinin oxidase 5	3e-62	0.79	0.87	0.922	0.2611
comp14744_c0_seq1	AT1G75820	protein_coding	Leucine-rich receptor-like protein kinase family protein	2e-30	0.51	0.69	0.9701	0.1367
comp13709_c0_seq1	AT1G76050	protein_coding	Pseudouridine synthase family protein	2e-85	0.61	0.72	0.8495	0.5883
comp18143_c0_seq1	AT1G76080	protein_coding	chloroplastic drought-induced stress protein of 32 kD	1e-102	0.64	0.78	1	0.9602
comp16641_c0_seq1	AT1G76270	protein_coding	O-fucosyltransferase family protein	1e-146	0.7	0.8	1	0.6416
comp7675_c0_seq1	AT1G76405	protein_coding	unknown protein; FUNCTIONS IN: molecular_function unknown; INVOLVED IN: biological_process unknown; LOCATED IN: chloroplast envelope; EXPRESSED IN: 21 plant structures; EXPRESSED DURING: 13 growth stages; BEST Arabidopsis thaliana protein match is: unknown protein (TAIR:AT1G20816.1); Has 52 Blast hits to 52 proteins in 19 species: Archae - 0; Bacteria - 0; Metazoa - 0; Fungi - 0; Plants - 50; Vir…	2e-52	0.52	0.74	0.9488	1
comp20088_c0_seq4	AT1G76450	protein_coding	Photosystem II reaction center PsbP family protein	2e-14	0.39	0.55	0.7531	0.4696
comp5196_c0_seq1	AT1G76630	protein_coding	Tetratricopeptide repeat (TPR)-like superfamily protein	6e-58	0.61	0.73	0.9768	0.1446
comp3982_c0_seq1	AT1G76690	protein_coding	12-oxophytodienoate reductase 2	2e-78	0.73	0.85	0.9682	0.4919
comp23047_c0_seq1	AT1G76760	protein_coding	thioredoxin Y1	3e-51	0.6	0.75	0.8858	0.9651
comp21327_c0_seq1	AT1G77280	protein_coding	Protein kinase protein with adenine nucleotide alpha hydrolases-like domain	0	0.47	0.65	0.9819	0.942
comp248920_c0_seq1	AT1G77405	protein_coding	Pentatricopeptide repeat (PPR) superfamily protein	4e-85	0.67	0.8	0.9444	0.4847
comp7806_c0_seq1	AT1G77500	protein_coding	Protein of unknown function (DUF630 and DUF632)	2e-25	0.34	0.48	0.8931	0.3481
comp13506_c0_seq1	AT1G77720	protein_coding	putative protein kinase 1	4e-83	0.79	0.91	0.6987	0.2239
comp16081_c0_seq2	AT1G77930	protein_coding	Chaperone DnaJ-domain superfamily protein	6e-22	0.48	0.65	0.9586	0.4022
comp3829_c0_seq1	AT1G78010	protein_coding	tRNA modification GTPase, putative	1e-47	0.56	0.66	0.8769	0.316
comp284615_c0_seq1	AT1G78130	protein_coding	Major facilitator superfamily protein	5e-57	0.72	0.86	0.9931	0.2979
comp15096_c0_seq1	AT1G78190	protein_coding	Trm112p-like protein	1e-43	0.66	0.8	1	1
comp16236_c0_seq1	AT1G78922	protein_coding	unknown protein; FUNCTIONS IN: molecular_function unknown; INVOLVED IN: biological_process unknown; LOCATED IN: cellular_component unknown; BEST Arabidopsis thaliana protein match is: unknown protein (TAIR:AT1G21722.1); Has 30201 Blast hits to 17322 proteins in 780 species: Archae - 12; Bacteria - 1396; Metazoa - 17338; Fungi - 3422; Plants - 5037; Viruses - 0; Other Eukaryotes - 2996 (source: NC…	5e-35	0.42	0.56	0.8951	0.8963
comp2444_c0_seq1	AT1G79000	protein_coding	histone acetyltransferase of the CBP family 1	8e-14	0.33	0.47	0.9534	0.085
comp16704_c0_seq2	AT1G79160	protein_coding	unknown protein; BEST Arabidopsis thaliana protein match is: unknown protein (TAIR:AT1G16500.1); Has 104 Blast hits to 102 proteins in 13 species: Archae - 0; Bacteria - 0; Metazoa - 0; Fungi - 0; Plants - 104; Viruses - 0; Other Eukaryotes - 0 (source: NCBI BLink).	1e-18	0.4	0.53	0.9675	0.5815
comp62524_c0_seq1	AT1G79610	protein_coding	Na+/H+ antiporter 6	3e-46	0.93	0.96	0.6291	0.1775
comp68_c0_seq1	AT1G79620	protein_coding	Leucine-rich repeat protein kinase family protein	2e-61	0.55	0.76	0.995	0.208
comp24306_c0_seq1	AT1G79830	protein_coding	golgin candidate 5	0	0.55	0.71	0.9906	1
comp18857_c0_seq1	AT1G79850	protein_coding	ribosomal protein S17	4e-39	0.62	0.74	0.8875	0.8859
comp23239_c0_seq1	AT1G79930	protein_coding	heat shock protein 91	0	0.74	0.85	1	0.9951
comp19189_c0_seq2	AT1G80420	protein_coding	BRCT domain-containing DNA repair protein	2e-60	0.52	0.67	0.9285	0.694
comp8556_c0_seq1	AT1G80500	protein_coding	SNARE-like superfamily protein	3e-38	0.94	0.97	1	0.5851
comp21164_c0_seq1	AT2G01100	protein_coding	unknown protein; Has 35333 Blast hits to 34131 proteins in 2444 species: Archae - 798; Bacteria - 22429; Metazoa - 974; Fungi - 991; Plants - 531; Viruses - 0; Other Eukaryotes - 9610 (source: NCBI BLink).	7e-19	0.41	0.56	0.684	0.6194
comp11693_c0_seq1	AT2G01440	protein_coding	DEAD/DEAH box RNA helicase family protein	2e-98	0.57	0.74	0.9009	0.3093
comp21099_c0_seq1	AT2G01640	protein_coding	unknown protein; Has 51 Blast hits to 51 proteins in 21 species: Archae - 0; Bacteria - 0; Metazoa - 1; Fungi - 2; Plants - 41; Viruses - 0; Other Eukaryotes - 7 (source: NCBI BLink).	1e-30	0.53	0.71	0.8095	0.8717
comp3193_c0_seq1	AT2G01740	protein_coding	Tetratricopeptide repeat (TPR)-like superfamily protein	1e-25	0.42	0.62	0.7919	0.211
comp9743_c0_seq1	AT2G01860	protein_coding	Tetratricopeptide repeat (TPR)-like superfamily protein	8e-37	0.63	0.81	0.9912	0.2325
comp11853_c0_seq1	AT2G02090	protein_coding	SNF2 domain-containing protein / helicase domain-containing protein	1e-170	0.73	0.85	0.9974	0.5058
comp12679_c0_seq1	AT2G02150	protein_coding	Tetratricopeptide repeat (TPR)-like superfamily protein	1e-130	0.49	0.63	0.9141	0.636
comp21967_c0_seq2	AT2G02400	protein_coding	NAD(P)-binding Rossmann-fold superfamily protein	8e-50	0.6	0.77	0.7707	0.4842
comp221676_c0_seq1	AT2G02650	protein_coding	Ribonuclease H-like superfamily protein	3e-07	0.25	0.43	0.9922	0.3808
comp22072_c0_seq1	AT2G02950	protein_coding	phytochrome kinase substrate 1	2e-11	0.29	0.4	0.6368	0.7129
comp11199_c0_seq1	AT2G02980	protein_coding	Pentatricopeptide repeat (PPR) superfamily protein	1e-32	0.48	0.69	0.958	0.2271
comp3468_c0_seq1	AT2G03380	protein_coding	Pentatricopeptide repeat (PPR) superfamily protein	6e-35	0.39	0.63	0.9893	0.2685
comp17995_c0_seq1	AT2G03440	protein_coding	nodulin-related protein 1	7e-15	0.41	0.57	0.8209	0.7165
comp2097_c0_seq1	AT2G03530	protein_coding	ureide permease 2	6e-40	0.88	0.93	0.99	0.2487
comp1935_c0_seq1	AT2G03880	protein_coding	Pentatricopeptide repeat (PPR) superfamily protein	1e-67	0.7	0.84	0.9821	0.2619
comp22180_c0_seq1	AT2G04030	protein_coding	Chaperone protein htpG family protein	0	0.83	0.9	1	0.6641
comp23655_c0_seq1	AT2G04305	protein_coding	Magnesium transporter CorA-like family protein	1e-160	0.66	0.8	0.8731	0.9124
comp21751_c1_seq1	AT2G05100	protein_coding	photosystem II light harvesting complex gene 2.1	1e-135	0.87	0.93	0.9016	1
comp15887_c0_seq1	AT2G05710	protein_coding	aconitase 3	4e-89	0.88	0.94	0.9775	0.1757
comp13798_c0_seq1	AT2G05755	protein_coding	Nodulin MtN21 /EamA-like transporter family protein	1e-54	0.52	0.74	0.8057	0.4788
comp14101_c0_seq2	AT2G06025	protein_coding	Acyl-CoA N-acyltransferases (NAT) superfamily protein	5e-46	0.53	0.72	0.69	0.5798
comp7925_c0_seq1	AT2G07671	protein_coding	ATP synthase subunit C family protein	3e-26	0.88	0.93	0.7614	0.9764
comp7179_c0_seq1	AT2G07680	protein_coding	multidrug resistance-associated protein 11	1e-90	0.64	0.76	0.9925	0.1866
comp16270_c0_seq1	AT2G13370	protein_coding	chromatin remodeling 5	9e-73	0.39	0.55	0.98	0.2917
comp10566_c0_seq2	AT2G14050	protein_coding	minichromosome maintenance 9	7e-57	0.89	0.97	0.9126	0.178
comp21436_c0_seq1	AT2G14110	protein_coding	Haloacid dehalogenase-like hydrolase (HAD) superfamily protein	4e-54	0.76	0.89	1	0.6526
comp22045_c0_seq4	AT2G15620	protein_coding	nitrite reductase 1	0	0.74	0.85	0.9747	0.9948
comp178067_c0_seq1	AT2G15680	protein_coding	Calcium-binding EF-hand family protein	9e-28	0.47	0.69	0.9202	0.6898
comp8409_c0_seq1	AT2G15730	protein_coding	P-loop containing nucleoside triphosphate hydrolases superfamily protein	2e-45	0.67	0.81	0.992	0.3604
comp23418_c0_seq5	AT2G16250	protein_coding	Leucine-rich repeat protein kinase family protein	1e-64	0.44	0.61	0.8	0.3409
comp11835_c0_seq1	AT2G16460	protein_coding	Protein of unknown function (DUF1640)	1e-77	0.65	0.78	0.9692	0.9652
comp18346_c0_seq3	AT2G16710	protein_coding	Iron-sulphur cluster biosynthesis family protein	7e-27	0.69	0.86	1	0.5693
comp17239_c0_seq1	AT2G16770	protein_coding	Basic-leucine zipper (bZIP) transcription factor family protein	1e-39	0.53	0.7	0.9642	0.6465
comp17092_c0_seq1	AT2G16790	protein_coding	P-loop containing nucleoside triphosphate hydrolases superfamily protein	1e-50	0.52	0.73	0.9729	0.9312
comp20580_c0_seq1	AT2G17033	protein_coding	pentatricopeptide (PPR) repeat-containing protein	9e-89	0.44	0.61	0.9241	0.8198
comp18252_c0_seq1	AT2G17970	protein_coding	2-oxoglutarate (2OG) and Fe(II)-dependent oxygenase superfamily protein	3e-24	0.62	0.76	0.3241	0.1617
comp24197_c0_seq2	AT2G17980	protein_coding	Sec1/munc18-like (SM) proteins superfamily	4e-53	0.73	0.87	0.7831	0.2041
comp16995_c0_seq1	AT2G18040	protein_coding	peptidylprolyl cis/trans isomerase, NIMA-interacting 1	6e-48	0.75	0.88	0.7531	1
comp173110_c0_seq1	AT2G18210	protein_coding	unknown protein; BEST Arabidopsis thaliana protein match is: unknown protein (TAIR:AT4G36500.1); Has 50 Blast hits to 50 proteins in 7 species: Archae - 0; Bacteria - 0; Metazoa - 0; Fungi - 0; Plants - 50; Viruses - 0; Other Eukaryotes - 0 (source: NCBI BLink).	1e-09	0.54	0.65	0.4473	0.4354
comp23615_c0_seq1	AT2G18470	protein_coding	roline-rich extensin-like receptor kinase 4	1e-170	0.64	0.78	0.8013	0.7298
comp19391_c0_seq1	AT2G18500	protein_coding	ovate family protein 7	6e-24	0.35	0.5	0.7037	0.638
comp17182_c0_seq1	AT2G18680	protein_coding	unknown protein; FUNCTIONS IN: molecular_function unknown; INVOLVED IN: biological_process unknown; LOCATED IN: endomembrane system; EXPRESSED IN: male gametophyte, pollen tube; EXPRESSED DURING: L mature pollen stage, M germinated pollen stage; BEST Arabidopsis thaliana protein match is: unknown protein (TAIR:AT2G18690.1); Has 30201 Blast hits to 17322 proteins in 780 species: Archae - 12; Bacte…	7e-15	0.29	0.47	0.8075	0.9407
comp21264_c0_seq5	AT2G18710	protein_coding	SECY homolog 1	1e-06	0.46	0.69	0.3984	0.09437
comp10287_c0_seq1	AT2G18760	protein_coding	chromatin remodeling 8	4e-20	0.41	0.63	0.8956	0.1364
comp17143_c0_seq1	AT2G18840	protein_coding	Integral membrane Yip1 family protein	1e-112	0.8	0.87	1	1
comp16401_c0_seq1	AT2G19280	protein_coding	Pentatricopeptide repeat (PPR) superfamily protein	2e-12	0.43	0.65	0.4642	0.1139
comp22077_c0_seq3	AT2G20190	protein_coding	CLIP-associated protein	1e-104	0.74	0.86	1	0.1688
comp19288_c0_seq1	AT2G21140	protein_coding	proline-rich protein 2	4e-20	0.34	0.48	0.84	0.8629
comp9771_c0_seq1	AT2G21480	protein_coding	Malectin/receptor-like protein kinase family protein	1e-58	0.5	0.69	0.8583	0.2399
comp22447_c0_seq2	AT2G21520	protein_coding	Sec14p-like phosphatidylinositol transfer family protein	1e-113	0.77	0.92	0.9878	0.3814
comp11660_c0_seq1	AT2G21790	protein_coding	ribonucleotide reductase 1	2e-55	0.88	0.96	1	0.1384
comp16837_c0_seq1	AT2G22230	protein_coding	Thioesterase superfamily protein	2e-81	0.8	0.9	0.6956	0.8045
comp10792_c0_seq1	AT2G22530	protein_coding	Alkaline-phosphatase-like family protein	2e-19	0.51	0.66	1	0.09603
comp10984_c0_seq2	AT2G22910	protein_coding	N-acetyl-l-glutamate synthase 1	1e-131	0.68	0.82	0.9303	0.5517
comp18507_c0_seq1	AT2G23060	protein_coding	Acyl-CoA N-acyltransferases (NAT) superfamily protein	1e-145	0.62	0.74	0.9453	0.9975
comp13652_c0_seq1	AT2G23610	protein_coding	methyl esterase 3	3e-36	0.55	0.72	0.9558	0.4942
comp22216_c0_seq10	AT2G23840	protein_coding	HNH endonuclease	2e-81	0.7	0.86	0.6961	0.7042
comp12804_c0_seq1	AT2G23940	protein_coding	Protein of unknown function (DUF788)	5e-71	0.68	0.85	1	1
comp7111_c0_seq1	AT2G24290	protein_coding	Protein of unknown function (DUF1068)	7e-63	0.67	0.82	0.9491	0.971
comp22068_c0_seq3	AT2G24440	protein_coding	selenium binding	6e-15	0.69	0.82	0.2712	0.2786
comp1641_c0_seq1	AT2G25660	protein_coding	embryo defective 2410	2e-09	0.42	0.59	0.3401	0.03831
comp17737_c0_seq2	AT2G25710	protein_coding	holocarboxylase synthase 1	3e-20	0.67	0.89	0.9014	0.1743
comp7627_c0_seq1	AT2G25870	protein_coding	haloacid dehalogenase-like hydrolase family protein	2e-21	0.59	0.74	0.7967	0.1695
comp15330_c0_seq2	AT2G26100	protein_coding	Galactosyltransferase family protein	1e-104	0.75	0.89	0.9375	0.6064
comp182571_c0_seq1	AT2G26330	protein_coding	Leucine-rich receptor-like protein kinase family protein	1e-60	0.77	0.91	1	0.1485
comp13416_c0_seq1	AT2G26440	protein_coding	Plant invertase/pectin methylesterase inhibitor superfamily	1e-104	0.55	0.71	0.9335	0.6398
comp124074_c0_seq1	AT2G26550	protein_coding	heme oxygenase 2	4e-48	0.63	0.77	0.9858	0.4648
comp24015_c0_seq1	AT2G26570	protein_coding	Plant protein of unknown function (DUF827)	1e-147	0.52	0.71	0.905	0.7472
comp19747_c0_seq1	AT2G26670	protein_coding	Plant haem oxygenase (decyclizing) family protein	1e-97	0.73	0.85	0.8	0.8191
comp6568_c0_seq1	AT2G26710	protein_coding	Cytochrome P450 superfamily protein	7e-27	0.56	0.77	0.7881	0.175
comp23285_c0_seq1	AT2G26800	protein_coding	Aldolase superfamily protein	1e-156	0.67	0.79	0.9057	0.9722
comp19821_c0_seq1	AT2G26810	protein_coding	Putative methyltransferase family protein	2e-85	0.67	0.81	0.9268	0.8984
comp392240_c0_seq1	AT2G26910	protein_coding	pleiotropic drug resistance 4	8e-79	0.72	0.85	1	0.1302
comp14867_c0_seq1	AT2G27030	protein_coding	calmodulin 5	6e-81	0.98	1	1	0.8232
comp15760_c0_seq1	AT2G28100	protein_coding	alpha-L-fucosidase 1	2e-68	0.75	0.87	0.4826	0.3023
comp22574_c0_seq1	AT2G28190	protein_coding	copper/zinc superoxide dismutase 2	6e-80	0.72	0.78	0.7572	0.9953
comp13562_c0_seq1	AT2G28430	protein_coding	unknown protein; Has 28 Blast hits to 28 proteins in 12 species: Archae - 0; Bacteria - 0; Metazoa - 0; Fungi - 0; Plants - 28; Viruses - 0; Other Eukaryotes - 0 (source: NCBI BLink).	6e-15	0.48	0.59	1	1
comp2447_c0_seq1	AT2G28890	protein_coding	poltergeist like 4	4e-33	0.52	0.64	0.9884	0.2782
comp22575_c0_seq1	AT2G28910	protein_coding	CAX interacting protein 4	1e-50	0.66	0.76	0.5089	0.4909
comp15912_c0_seq1	AT2G29110	protein_coding	glutamate receptor 2.8	1e-17	0.45	0.62	0.6753	0.1055
comp11084_c0_seq2	AT2G29290	protein_coding	NAD(P)-binding Rossmann-fold superfamily protein	2e-81	0.59	0.73	0.8377	0.9656
comp21220_c0_seq6	AT2G29350	protein_coding	senescence-associated gene 13	3e-78	0.63	0.76	0.9615	0.8289
comp23524_c0_seq2	AT2G29380	protein_coding	highly ABA-induced PP2C gene 3	1e-10	0.49	0.69	0.3025	0.1602
comp223542_c0_seq1	AT2G29670	protein_coding	Tetratricopeptide repeat (TPR)-like superfamily protein	8e-25	0.46	0.67	0.9312	0.235
comp20359_c0_seq1	AT2G29760	protein_coding	Tetratricopeptide repeat (TPR)-like superfamily protein	1e-134	0.38	0.59	0.9949	0.8536
comp14108_c0_seq1	AT2G30000	protein_coding	PHF5-like protein	3e-57	0.98	0.99	1	1
comp287827_c0_seq1	AT2G30480	protein_coding	unknown protein; FUNCTIONS IN: molecular_function unknown; INVOLVED IN: biological_process unknown; LOCATED IN: cellular_component unknown; EXPRESSED IN: 12 plant structures; EXPRESSED DURING: 4 anthesis, F mature embryo stage, petal differentiation and expansion stage, E expanded cotyledon stage, D bilateral stage; Has 189 Blast hits to 180 proteins in 63 species: Archae - 0; Bacteria - 43; Meta…	3e-13	0.49	0.63	0.616	0.1163
comp15295_c0_seq2	AT2G30700	protein_coding	unknown protein; BEST Arabidopsis thaliana protein match is: unknown protein (TAIR:AT1G61900.1); Has 68 Blast hits to 67 proteins in 13 species: Archae - 0; Bacteria - 2; Metazoa - 0; Fungi - 0; Plants - 66; Viruses - 0; Other Eukaryotes - 0 (source: NCBI BLink).	7e-98	0.7	0.82	0.9628	0.5395
comp7491_c0_seq1	AT2G30770	protein_coding	cytochrome P450, family 71, subfamily A, polypeptide 13	9e-36	0.6	0.75	0.9756	0.2385
comp3945_c0_seq2	AT2G31170	protein_coding	Cysteinyl-tRNA synthetase, class Ia family protein	5e-53	0.67	0.78	0.4721	0.2628
comp5087_c0_seq1	AT2G31190	protein_coding	Protein of unknown function, DUF647	8e-27	0.71	0.83	0.8478	0.1805
comp17621_c0_seq1	AT2G31305	protein_coding	inhibitor-3	2e-18	0.52	0.69	0.8046	0.9158
comp8855_c0_seq1	AT2G31340	protein_coding	embryo defective 1381	1e-106	0.54	0.71	0.9403	0.6225
comp4772_c0_seq1	AT2G31400	protein_coding	genomes uncoupled 1	0	0.47	0.65	0.9763	0.9172
comp14779_c0_seq1	AT2G31530	protein_coding	SecY protein transport family protein	4e-35	0.81	0.93	1	0.146
comp14558_c0_seq1	AT2G31870	protein_coding	Poly (ADP-ribose) glycohydrolase (PARG)	5e-38	0.66	0.82	0.6387	0.1806
comp21021_c0_seq1	AT2G31880	protein_coding	Leucine-rich repeat protein kinase family protein	1e-167	0.5	0.67	0.9619	0.9734
comp218775_c0_seq1	AT2G32280	protein_coding	Protein of unknown function (DUF1218)	8e-29	0.6	0.79	0.9009	0.5582
comp21402_c0_seq3	AT2G32810	protein_coding	beta galactosidase 9	1e-57	0.61	0.75	0.9431	0.1871
comp21776_c0_seq1	AT2G32840	protein_coding	proline-rich family protein	2e-28	0.35	0.5	0.8431	0.7537
comp203110_c0_seq1	AT2G33420	protein_coding	Protein of unknown function (DUF810)	3e-66	0.58	0.73	0.9561	0.2088
comp15808_c0_seq1	AT2G33450	protein_coding	Ribosomal L28 family	4e-41	0.73	0.79	0.6256	0.8181
comp21134_c0_seq1	AT2G33630	protein_coding	NAD(P)-binding Rossmann-fold superfamily protein	0	0.65	0.8	0.9522	0.9937
comp1153_c0_seq1	AT2G33760	protein_coding	Pentatricopeptide repeat (PPR) superfamily protein	6e-54	0.52	0.76	0.9684	0.3156
comp20253_c1_seq1	AT2G34050	protein_coding	INVOLVED IN: protein complex assembly; LOCATED IN: mitochondrion, chloroplast; EXPRESSED IN: 19 plant structures; EXPRESSED DURING: 9 growth stages; CONTAINS InterPro DOMAIN/s: ATP11 (InterPro:IPR010591); Has 304 Blast hits to 304 proteins in 167 species: Archae - 0; Bacteria - 0; Metazoa - 101; Fungi - 112; Plants - 39; Viruses - 0; Other Eukaryotes - 52 (source: NCBI BLink).	3e-53	0.67	0.83	0.7113	0.5564
comp17041_c0_seq2	AT2G34320	protein_coding	Polynucleotidyl transferase, ribonuclease H-like superfamily protein	4e-13	0.29	0.43	0.8235	0.6267
comp16969_c0_seq1	AT2G34460	protein_coding	NAD(P)-binding Rossmann-fold superfamily protein	6e-15	0.48	0.64	0.6544	0.3321
comp20742_c0_seq1	AT2G34470	protein_coding	urease accessory protein G	1e-128	0.88	0.94	0.913	0.913
comp20725_c0_seq1	AT2G34590	protein_coding	Transketolase family protein	0	0.82	0.89	1	1
comp20198_c0_seq1	AT2G34960	protein_coding	cationic amino acid transporter 5	0	0.71	0.85	0.9578	0.84
comp8168_c0_seq1	AT2G35605	protein_coding	SWIB/MDM2 domain superfamily protein	2e-29	0.54	0.71	0.8129	0.9908
comp15170_c0_seq4	AT2G36060	protein_coding	MMS ZWEI homologue 3	2e-68	0.84	0.88	0.8212	1
comp4528_c0_seq1	AT2G36240	protein_coding	pentatricopeptide (PPR) repeat-containing protein	7e-48	0.47	0.62	0.9857	0.4024
comp12362_c0_seq1	AT2G36740	protein_coding	sequence-specific DNA binding transcription factors;DNA binding;DNA binding	2e-24	0.65	0.8	0.9117	0.2547
comp16332_c0_seq1	AT2G37035	protein_coding	unknown protein; Has 26 Blast hits to 26 proteins in 11 species: Archae - 0; Bacteria - 0; Metazoa - 2; Fungi - 0; Plants - 23; Viruses - 0; Other Eukaryotes - 1 (source: NCBI BLink).	5e-22	0.34	0.49	0.7507	0.642
comp23976_c0_seq1	AT2G37040	protein_coding	PHE ammonia lyase 1	0	0.83	0.93	1	0.64
comp22664_c0_seq6	AT2G37160	protein_coding	Transducin/WD40 repeat-like superfamily protein	0	0.7	0.84	0.9141	0.8069
comp18486_c0_seq2	AT2G37230	protein_coding	Tetratricopeptide repeat (TPR)-like superfamily protein	9e-41	0.58	0.78	1	0.1704
comp23244_c0_seq1	AT2G37250	protein_coding	adenosine kinase	1e-109	0.68	0.81	0.847	1
comp23736_c1_seq1	AT2G37400	protein_coding	Tetratricopeptide repeat (TPR)-like superfamily protein	5e-69	0.53	0.74	0.756	0.7657
comp10142_c0_seq1	AT2G37440	protein_coding	DNAse I-like superfamily protein	7e-34	0.55	0.67	0.9833	0.319
comp22802_c0_seq9	AT2G37520	protein_coding	Acyl-CoA N-acyltransferase with RING/FYVE/PHD-type zinc finger domain	2e-28	0.46	0.69	0.9763	0.1495
comp9463_c0_seq1	AT2G37690	protein_coding	phosphoribosylaminoimidazole carboxylase, putative / AIR carboxylase, putative	3e-47	0.74	0.84	0.9917	0.1869
comp16007_c0_seq1	AT2G37840	protein_coding	Protein kinase superfamily protein	5e-47	0.66	0.81	0.9275	0.1746
comp15837_c0_seq1	AT2G38360	protein_coding	prenylated RAB acceptor 1.B4	9e-68	0.61	0.76	0.8446	0.9318
comp24340_c0_seq8	AT2G38770	protein_coding	P-loop containing nucleoside triphosphate hydrolases superfamily protein	1e-68	0.72	0.81	0.9421	0.1172
comp4184_c0_seq1	AT2G39130	protein_coding	Transmembrane amino acid transporter family protein	3e-30	0.65	0.84	1	0.1654
comp16899_c0_seq1	AT2G39220	protein_coding	PATATIN-like protein 6	9e-86	0.69	0.81	0.9559	0.4188
comp22080_c0_seq1	AT2G39290	protein_coding	phosphatidylglycerolphosphate synthase 1	2e-66	0.79	0.9	0.489	0.527
comp21582_c0_seq1	AT2G39780	protein_coding	ribonuclease 2	2e-77	0.56	0.74	0.8905	0.942
comp22657_c0_seq3	AT2G40770	protein_coding	zinc ion binding;DNA binding;helicases;ATP binding;nucleic acid binding	7e-51	0.53	0.7	0.9312	0.1045
comp12072_c0_seq1	AT2G41370	protein_coding	Ankyrin repeat family protein / BTB/POZ domain-containing protein	0	0.77	0.86	0.9552	0.8146
comp19131_c0_seq1	AT2G41380	protein_coding	S-adenosyl-L-methionine-dependent methyltransferases superfamily protein	2e-74	0.5	0.71	0.9886	0.9739
comp20814_c0_seq2	AT2G41790	protein_coding	Insulinase (Peptidase family M16) family protein	0	0.65	0.81	0.9925	0.5474
comp24346_c1_seq1	AT2G42010	protein_coding	phospholipase D beta 1	0	0.64	0.75	0.9871	0.7211
comp18568_c0_seq1	AT2G42070	protein_coding	nudix hydrolase homolog 23	5e-85	0.65	0.76	0.7147	0.8357
comp16034_c0_seq1	AT2G42220	protein_coding	Rhodanese/Cell cycle control phosphatase superfamily protein	8e-85	0.69	0.86	0.8793	0.8717
comp18987_c0_seq1	AT2G43130	protein_coding	P-loop containing nucleoside triphosphate hydrolases superfamily protein	1e-72	0.87	0.96	0.8604	0.6915
comp18657_c0_seq3	AT2G43200	protein_coding	S-adenosyl-L-methionine-dependent methyltransferases superfamily protein	1e-39	0.56	0.67	0.6568	0.2176
comp19921_c0_seq2	AT2G43630	protein_coding	FUNCTIONS IN: molecular_function unknown; INVOLVED IN: biological_process unknown; LOCATED IN: chloroplast thylakoid membrane, chloroplast, nucleus, chloroplast envelope; EXPRESSED IN: 22 plant structures; EXPRESSED DURING: 13 growth stages; BEST Arabidopsis thaliana protein match is: glycine-rich protein (TAIR:AT3G59640.2); Has 67 Blast hits to 67 proteins in 20 species: Archae - 0; Bacteria - 4…	1e-29	0.36	0.51	0.9141	0.8321
comp15647_c0_seq1	AT2G43640	protein_coding	Signal recognition particle, SRP9/SRP14 subunit	6e-40	0.71	0.84	0.9516	0.9752
comp23161_c0_seq4	AT2G44200	protein_coding	CBF1-interacting co-repressor CIR, N-terminal;Pre-mRNA splicing factor	2e-22	0.69	0.78	1	0.1501
comp20108_c0_seq3	AT2G44270	protein_coding	repressor of lrx1	1e-123	0.87	0.95	0.8075	0.6619
comp23906_c0_seq1	AT2G44350	protein_coding	Citrate synthase family protein	0	0.86	0.93	0.9974	0.8396
comp17226_c0_seq1	AT2G44610	protein_coding	Ras-related small GTP-binding family protein	1e-112	0.94	0.97	1	1
comp14762_c0_seq2	AT2G44850	protein_coding	unknown protein; CONTAINS InterPro DOMAIN/s: Uncharacterised protein family UPF0565 (InterPro:IPR018881); BEST Arabidopsis thaliana protein match is: unknown protein (TAIR:AT2G45380.1); Has 138 Blast hits to 138 proteins in 53 species: Archae - 0; Bacteria - 0; Metazoa - 73; Fungi - 0; Plants - 62; Viruses - 0; Other Eukaryotes - 3 (source: NCBI BLink).	4e-37	0.51	0.64	1	0.3825
comp20562_c0_seq2	AT2G44900	protein_coding	ARABIDILLO-1	0	0.69	0.82	0.9872	0.9193
comp52954_c0_seq1	AT2G45200	protein_coding	golgi snare 12	1e-109	0.79	0.9	1	1
comp1262_c0_seq1	AT2G45260	protein_coding	Plant protein of unknown function (DUF641)	1e-15	0.37	0.62	0.9562	0.3129
comp21113_c0_seq1	AT2G45300	protein_coding	RNA 3'-terminal phosphate cyclase/enolpyruvate transferase, alpha/beta	0	0.82	0.9	0.8108	0.8826
comp23461_c0_seq1	AT2G45440	protein_coding	dihydrodipicolinate synthase	1e-163	0.75	0.87	0.8574	0.9835
comp23652_c0_seq1	AT2G45470	protein_coding	FASCICLIN-like arabinogalactan protein 8	1e-121	0.66	0.81	0.75	0.7761
comp22355_c0_seq2	AT2G45530	protein_coding	RING/U-box superfamily protein	1e-42	0.57	0.66	0.7478	0.75
comp172335_c0_seq1	AT2G45540	protein_coding	WD-40 repeat family protein / beige-related	4e-48	0.67	0.85	1	0.04276
comp249101_c0_seq1	AT2G45540	protein_coding	WD-40 repeat family protein / beige-related	2e-42	0.69	0.82	0.7985	0.03565
comp21389_c0_seq1	AT2G45880	protein_coding	beta-amylase 7	1e-153	0.64	0.76	0.9931	0.6353
comp19041_c0_seq1	AT2G46110	protein_coding	ketopantoate hydroxymethyltransferase 1	1e-156	0.8	0.89	0.951	0.9625
comp23885_c0_seq4	AT2G46420	protein_coding	Plant protein 1589 of unknown function	2e-65	0.62	0.77	1	0.5702
comp14113_c0_seq1	AT2G46500	protein_coding	phosphoinositide 4-kinase gamma 4	5e-20	0.56	0.78	1	0.1519
comp23585_c0_seq1	AT2G46530	protein_coding	auxin response factor 11	1e-158	0.73	0.85	0.9918	0.6039
comp186781_c0_seq1	AT2G46560	protein_coding	transducin family protein / WD-40 repeat family protein	4e-36	0.41	0.56	0.9343	0.07321
comp22429_c0_seq1	AT2G46910	protein_coding	Plastid-lipid associated protein PAP / fibrillin family protein	3e-92	0.65	0.82	0.8496	0.8626
comp12886_c0_seq1	AT2G47000	protein_coding	ATP binding cassette subfamily B4	1e-50	0.79	0.93	1	0.09175
comp23835_c0_seq5	AT2G47250	protein_coding	RNA helicase family protein	1e-20	0.87	0.92	0.8548	0.07133
comp188281_c0_seq1	AT2G47410	protein_coding	WD40/YVTN repeat-like-containing domain;Bromodomain	1e-107	0.76	0.82	0.9803	0.1651
comp668851_c0_seq1	AT2G47610	protein_coding	Ribosomal protein L7Ae/L30e/S12e/Gadd45 family protein	1e-26	0.6	0.74	0.7218	0.3735
comp83225_c0_seq1	AT2G47680	protein_coding	zinc finger (CCCH type) helicase family protein	4e-36	0.46	0.63	0.9805	0.1536
comp14920_c0_seq1	AT2G47760	protein_coding	asparagine-linked glycosylation 3	4e-69	0.71	0.82	0.7457	0.4657
comp17642_c0_seq3	AT2G47830	protein_coding	Cation efflux family protein	4e-42	0.69	0.79	0.5238	0.2505
comp87448_c0_seq1	AT2G47900	protein_coding	tubby like protein 3	9e-34	0.67	0.85	1	0.2389
comp22892_c0_seq1	AT2G47940	protein_coding	DEGP protease 2	0	0.75	0.85	0.8852	0.9273
comp5707_c0_seq1	AT2G48060	protein_coding	unknown protein; FUNCTIONS IN: molecular_function unknown; INVOLVED IN: biological_process unknown; LOCATED IN: endomembrane system; EXPRESSED IN: shoot, sperm cell; CONTAINS InterPro DOMAIN/s: Protein of unknown function DUF3595 (InterPro:IPR021999); Has 533 Blast hits to 341 proteins in 95 species: Archae - 2; Bacteria - 15; Metazoa - 318; Fungi - 0; Plants - 93; Viruses - 0; Other Eukaryotes -…	5e-27	0.56	0.75	0.7518	0.04061
comp22887_c0_seq2	AT3G01180	protein_coding	starch synthase 2	5e-10	0.43	0.55	0.413	0.1022
comp16144_c0_seq1	AT3G01310	protein_coding	Phosphoglycerate mutase-like family protein	1e-38	0.79	0.93	0.9673	0.08522
comp15515_c0_seq2	AT3G01370	protein_coding	CRM family member 2	4e-51	0.59	0.72	0.913	0.1691
comp4789_c0_seq1	AT3G01640	protein_coding	glucuronokinase G	1e-158	0.73	0.85	0.9672	0.9779
comp2005_c0_seq1	AT3G02010	protein_coding	Pentatricopeptide repeat (PPR) superfamily protein	8e-32	0.48	0.65	0.8789	0.1781
comp23167_c0_seq2	AT3G02450	protein_coding	cell division protein ftsH, putative	0	0.69	0.81	0.9097	0.7942
comp6577_c0_seq1	AT3G02660	protein_coding	Tyrosyl-tRNA synthetase, class Ib, bacterial/mitochondrial	9e-38	0.65	0.77	0.6379	0.2172
comp14323_c0_seq1	AT3G02730	protein_coding	thioredoxin F-type 1	4e-53	0.64	0.75	0.8888	0.9606
comp15278_c0_seq1	AT3G03070	protein_coding	NADH-ubiquinone oxidoreductase-related	2e-35	0.64	0.76	0.9333	0.9818
comp16106_c0_seq1	AT3G03150	protein_coding	unknown protein; FUNCTIONS IN: molecular_function unknown; INVOLVED IN: biological_process unknown; LOCATED IN: mitochondrion; EXPRESSED IN: 22 plant structures; EXPRESSED DURING: 13 growth stages; BEST Arabidopsis thaliana protein match is: unknown protein (TAIR:AT5G17165.1); Has 39 Blast hits to 39 proteins in 11 species: Archae - 0; Bacteria - 0; Metazoa - 0; Fungi - 0; Plants - 39; Viruses - …	1e-08	0.35	0.54	0.9404	0.5619
comp22952_c0_seq2	AT3G03330	protein_coding	NAD(P)-binding Rossmann-fold superfamily protein	7e-32	0.7	0.85	0.7788	0.2469
comp3144_c0_seq1	AT3G03580	protein_coding	Tetratricopeptide repeat (TPR)-like superfamily protein	4e-23	0.42	0.55	0.8705	0.1678
comp16208_c0_seq1	AT3G03610	protein_coding	ELMO/CED-12 family protein	2e-96	0.55	0.69	0.9877	0.9938
comp23516_c0_seq1	AT3G03860	protein_coding	APR-like 5	2e-20	0.48	0.62	0.7579	0.39
comp15697_c0_seq1	AT3G04070	protein_coding	NAC domain containing protein 47	9e-73	0.51	0.63	0.9509	0.93
comp161236_c0_seq1	AT3G04160	protein_coding	unknown protein; Has 1711 Blast hits to 1353 proteins in 195 species: Archae - 0; Bacteria - 64; Metazoa - 693; Fungi - 201; Plants - 207; Viruses - 0; Other Eukaryotes - 546 (source: NCBI BLink).	3e-18	0.39	0.58	0.9343	0.1769
comp11850_c0_seq1	AT3G04480	protein_coding	endoribonucleases	3e-38	0.84	0.95	1	0.1155
comp23975_c0_seq8	AT3G04550	protein_coding	unknown protein; INVOLVED IN: biological_process unknown; LOCATED IN: chloroplast stroma, chloroplast; EXPRESSED IN: 22 plant structures; EXPRESSED DURING: 13 growth stages; BEST Arabidopsis thaliana protein match is: unknown protein (TAIR:AT5G28500.1); Has 110 Blast hits to 110 proteins in 51 species: Archae - 0; Bacteria - 67; Metazoa - 1; Fungi - 0; Plants - 41; Viruses - 0; Other Eukaryotes -…	4e-98	0.47	0.62	1	1
comp88000_c0_seq1	AT3G04750	protein_coding	Tetratricopeptide repeat (TPR)-like superfamily protein	5e-98	0.54	0.73	0.9696	0.4901
comp64901_c0_seq1	AT3G04820	protein_coding	Pseudouridine synthase family protein	1e-47	0.52	0.67	0.9687	0.2587
comp19759_c0_seq1	AT3G04880	protein_coding	DNA-damage-repair/toleration protein (DRT102)	1e-111	0.63	0.76	0.9267	0.9612
comp7634_c0_seq1	AT3G04910	protein_coding	with no lysine (K) kinase 1	2e-62	0.8	0.92	1	0.19
comp16867_c0_seq1	AT3G04970	protein_coding	DHHC-type zinc finger family protein	1e-108	0.72	0.87	0.9457	0.6146
comp21677_c0_seq1	AT3G05010	protein_coding	Protein of unknown function, transmembrane-40	1e-110	0.62	0.77	0.8782	1
comp10686_c0_seq1	AT3G05240	protein_coding	mitochondrial editing factor 19	2e-21	0.35	0.55	0.883	0.2725
comp124655_c0_seq1	AT3G06150	protein_coding	unknown protein; BEST Arabidopsis thaliana protein match is: unknown protein (TAIR:AT5G19060.1); Has 61 Blast hits to 59 proteins in 10 species: Archae - 0; Bacteria - 0; Metazoa - 3; Fungi - 0; Plants - 58; Viruses - 0; Other Eukaryotes - 0 (source: NCBI BLink).	1e-105	0.54	0.71	0.9968	0.5252
comp16828_c0_seq1	AT3G06430	protein_coding	Tetratricopeptide repeat (TPR)-like superfamily protein	1e-175	0.67	0.81	0.8421	0.8847
comp22435_c1_seq1	AT3G06560	protein_coding	poly(A) polymerase 3	1e-144	0.52	0.71	0.8261	0.9447
comp11815_c0_seq1	AT3G06868	protein_coding	unknown protein; FUNCTIONS IN: molecular_function unknown; INVOLVED IN: biological_process unknown; LOCATED IN: cellular_component unknown; BEST Arabidopsis thaliana protein match is: unknown protein (TAIR:AT5G49100.1); Has 30201 Blast hits to 17322 proteins in 780 species: Archae - 12; Bacteria - 1396; Metazoa - 17338; Fungi - 3422; Plants - 5037; Viruses - 0; Other Eukaryotes - 2996 (source: NC…	6e-14	0.66	0.69	0.4682	0.1436
comp12144_c0_seq1	AT3G07220	protein_coding	SMAD/FHA domain-containing protein	1e-100	0.6	0.73	0.9181	0.9843
comp22235_c0_seq1	AT3G07470	protein_coding	Protein of unknown function, DUF538	9e-45	0.59	0.76	0.5966	0.8224
comp23051_c0_seq1	AT3G07630	protein_coding	arogenate dehydratase 2	1e-133	0.73	0.82	0.8611	0.8477
comp23210_c0_seq5	AT3G07700	protein_coding	Protein kinase superfamily protein	1e-128	0.8	0.92	1	0.3899
comp22644_c0_seq1	AT3G07930	protein_coding	DNA glycosylase superfamily protein	7e-45	0.55	0.7	0.7238	0.3415
comp10539_c0_seq1	AT3G07960	protein_coding	Phosphatidylinositol-4-phosphate 5-kinase family protein	3e-94	0.65	0.77	0.988	0.372
comp21927_c0_seq2	AT3G08010	protein_coding	RNA binding	3e-53	0.59	0.72	0.8478	0.4893
comp19817_c0_seq1	AT3G08780	protein_coding	unknown protein; FUNCTIONS IN: molecular_function unknown; INVOLVED IN: biological_process unknown; LOCATED IN: cellular_component unknown; EXPRESSED IN: male gametophyte, cultured cell; EXPRESSED DURING: L mature pollen stage, M germinated pollen stage; Has 129 Blast hits to 129 proteins in 38 species: Archae - 0; Bacteria - 0; Metazoa - 96; Fungi - 0; Plants - 31; Viruses - 0; Other Eukaryotes …	1e-57	0.44	0.59	0.9809	0.984
comp12369_c0_seq1	AT3G08960	protein_coding	ARM repeat superfamily protein	2e-39	0.61	0.82	1	0.1108
comp11520_c0_seq1	AT3G09010	protein_coding	Protein kinase superfamily protein	4e-93	0.76	0.91	0.841	0.5114
comp5243_c0_seq1	AT3G09220	protein_coding	laccase 7	1e-70	0.6	0.71	0.9951	0.3615
comp89619_c0_seq1	AT3G09370	protein_coding	myb domain protein 3r-3	7e-47	0.72	0.79	0.9765	0.2529
comp17502_c0_seq1	AT3G09630	protein_coding	Ribosomal protein L4/L1 family	0	0.77	0.9	0.9579	1
comp9521_c0_seq1	AT3G09650	protein_coding	Tetratricopeptide repeat (TPR)-like superfamily protein	0	0.6	0.74	0.9285	0.9215
comp19086_c0_seq1	AT3G09740	protein_coding	syntaxin of plants 71	1e-117	0.76	0.88	0.9962	1
comp7568_c0_seq1	AT3G10040	protein_coding	sequence-specific DNA binding transcription factors	1e-06	0.37	0.46	0.7009	0.2134
comp20250_c0_seq1	AT3G10350	protein_coding	P-loop containing nucleoside triphosphate hydrolases superfamily protein	9e-95	0.82	0.9	0.9008	0.5304
comp4374_c0_seq1	AT3G10390	protein_coding	Flavin containing amine oxidoreductase family protein	0	0.8	0.9	0.9973	0.4309
comp16029_c0_seq1	AT3G10610	protein_coding	Ribosomal S17 family protein	2e-58	0.79	0.91	0.964	0.9642
comp21551_c0_seq1	AT3G10670	protein_coding	non-intrinsic ABC protein 7	1e-112	0.78	0.88	0.763	0.7337
comp23107_c0_seq6	AT3G11180	protein_coding	2-oxoglutarate (2OG) and Fe(II)-dependent oxygenase superfamily protein	7e-97	0.6	0.76	0.8036	0.6825
comp24381_c0_seq1	AT3G11560	protein_coding	LETM1-like protein	1e-139	0.56	0.73	0.8622	0.4977
comp14011_c0_seq1	AT3G11590	protein_coding	unknown protein; LOCATED IN: plasma membrane; EXPRESSED IN: 22 plant structures; EXPRESSED DURING: 13 growth stages; BEST Arabidopsis thaliana protein match is: unknown protein (TAIR:AT5G22310.1); Has 22320 Blast hits to 15179 proteins in 1213 species: Archae - 372; Bacteria - 2307; Metazoa - 10906; Fungi - 1700; Plants - 1146; Viruses - 65; Other Eukaryotes - 5824 (source: NCBI BLink).	1e-12	0.41	0.51	0.8846	0.2797
comp20560_c0_seq1	AT3G11620	protein_coding	alpha/beta-Hydrolases superfamily protein	1e-102	0.58	0.75	0.8474	0.9647
comp23252_c2_seq1	AT3G11660	protein_coding	NDR1/HIN1-like 1	3e-59	0.49	0.72	0.8493	1
comp19515_c0_seq1	AT3G11945	protein_coding	homogentisate prenyltransferase	1e-145	0.71	0.8	0.974	0.9663
comp9557_c0_seq1	AT3G12090	protein_coding	tetraspanin6	6e-33	0.68	0.83	0.9711	0.3581
comp15105_c0_seq3	AT3G12160	protein_coding	RAB GTPase homolog A4D	1e-103	0.79	0.91	0.9864	0.9864
comp135391_c0_seq1	AT3G12590	protein_coding	unknown protein; INVOLVED IN: biological_process unknown; LOCATED IN: chloroplast; Has 50 Blast hits to 41 proteins in 15 species: Archae - 0; Bacteria - 0; Metazoa - 2; Fungi - 0; Plants - 43; Viruses - 0; Other Eukaryotes - 5 (source: NCBI BLink).	2e-32	0.51	0.67	0.9784	0.1444
comp13728_c0_seq1	AT3G12770	protein_coding	mitochondrial editing factor 22	2e-15	0.36	0.57	0.9593	0.17
comp482886_c0_seq1	AT3G12920	protein_coding	SBP (S-ribonuclease binding protein) family protein	2e-15	0.36	0.52	0.9097	0.397
comp7932_c0_seq1	AT3G13000	protein_coding	Protein of unknown function, DUF547	2e-46	0.73	0.8	0.9918	0.2096
comp21008_c0_seq1	AT3G13062	protein_coding	Polyketide cyclase/dehydrase and lipid transport superfamily protein	8e-97	0.49	0.67	0.5305	0.825
comp22171_c0_seq2	AT3G13380	protein_coding	BRI1-like 3	1e-107	0.68	0.79	0.9551	0.2379
comp9624_c0_seq1	AT3G13530	protein_coding	mitogen-activated protein kinase kinase kinase 7	1e-83	0.65	0.77	0.875	0.1717
comp14248_c0_seq1	AT3G13550	protein_coding	Ubiquitin-conjugating enzyme family protein	2e-67	0.68	0.83	0.972	0.934
comp19481_c0_seq3	AT3G13570	protein_coding	SC35-like splicing factor 30A	5e-57	0.61	0.73	0.8801	0.7709
comp16666_c0_seq1	AT3G13580	protein_coding	Ribosomal protein L30/L7 family protein	1e-117	0.82	0.93	0.8808	1
comp16228_c0_seq1	AT3G14180	protein_coding	sequence-specific DNA binding transcription factors	3e-35	0.54	0.66	0.8192	0.3386
comp18177_c0_seq3	AT3G14350	protein_coding	STRUBBELIG-receptor family 7	9e-25	0.53	0.76	0.674	0.1269
comp12248_c0_seq1	AT3G14350	protein_coding	STRUBBELIG-receptor family 7	2e-43	0.64	0.81	0.9185	0.177
comp10010_c0_seq1	AT3G14570	protein_coding	glucan synthase-like 4	2e-14	0.42	0.53	0.6713	0.05897
comp21989_c0_seq2	AT3G14840	protein_coding	Leucine-rich repeat transmembrane protein kinase	1e-105	0.48	0.67	0.9851	0.3911
comp22872_c0_seq1	AT3G14930	protein_coding	Uroporphyrinogen decarboxylase	1e-169	0.75	0.86	0.9082	0.8947
comp11647_c0_seq1	AT3G15030	protein_coding	TCP family transcription factor 4	1e-37	0.78	0.86	0.6089	0.2333
comp66098_c0_seq1	AT3G15150	protein_coding	RING/U-box superfamily protein	6e-65	0.57	0.74	0.9478	0.8072
comp9236_c0_seq1	AT3G15470	protein_coding	Transducin/WD40 repeat-like superfamily protein	3e-07	0.36	0.5	0.9042	0.1189
comp14843_c0_seq1	AT3G15480	protein_coding	Protein of unknown function (DUF1218)	1e-63	0.64	0.79	0.8781	0.9885
comp6829_c0_seq1	AT3G15940	protein_coding	UDP-Glycosyltransferase superfamily protein	5e-59	0.7	0.83	0.9738	0.2137
comp10667_c0_seq1	AT3G16010	protein_coding	Pentatricopeptide repeat (PPR-like) superfamily protein	5e-53	0.67	0.84	1	0.2118
comp9173_c0_seq1	AT3G16200	protein_coding	unknown protein; Has 97 Blast hits to 97 proteins in 15 species: Archae - 0; Bacteria - 8; Metazoa - 0; Fungi - 0; Plants - 36; Viruses - 0; Other Eukaryotes - 53 (source: NCBI BLink).	6e-84	0.78	0.88	0.9381	0.3991
comp21705_c0_seq1	AT3G16290	protein_coding	AAA-type ATPase family protein	0	0.68	0.83	0.9343	0.7534
comp5241_c0_seq1	AT3G16340	protein_coding	pleiotropic drug resistance 1	3e-85	0.86	0.95	1	0.1233
comp14090_c0_seq1	AT3G16780	protein_coding	Ribosomal protein L19e family protein	6e-94	0.82	0.88	0.844	1
comp8824_c0_seq1	AT3G16890	protein_coding	pentatricopeptide (PPR) domain protein 40	6e-84	0.53	0.73	0.9963	0.4188
comp23062_c0_seq3	AT3G17040	protein_coding	high chlorophyll fluorescent 107	0	0.64	0.74	0.7735	0.8527
comp23062_c0_seq14	AT3G17040	protein_coding	high chlorophyll fluorescent 107	1e-62	0.65	0.75	0.8666	0.3042
comp23171_c0_seq1	AT3G17830	protein_coding	Molecular chaperone Hsp40/DnaJ family protein	2e-21	0.58	0.73	0.3644	0.1624
comp20599_c0_seq1	AT3G18190	protein_coding	TCP-1/cpn60 chaperonin family protein	0	0.83	0.93	0.9962	0.9981
comp21321_c0_seq3	AT3G18350	protein_coding	Plant protein of unknown function (DUF639)	1e-116	0.65	0.8	0.9901	0.4364
comp16854_c0_seq1	AT3G18420	protein_coding	Protein prenylyltransferase superfamily protein	3e-71	0.5	0.68	0.8558	0.8924
comp14626_c0_seq1	AT3G19330	protein_coding	Protein of unknown function (DUF677)	1e-21	0.42	0.64	0.8851	0.3324
comp22124_c0_seq1	AT3G19553	protein_coding	Amino acid permease family protein	1e-174	0.64	0.79	0.9817	0.9979
comp8474_c0_seq1	AT3G19800	protein_coding	Protein of unknown function (DUF177)	5e-30	0.54	0.7	0.5824	0.4978
comp2235_c0_seq1	AT3G19950	protein_coding	RING/U-box superfamily protein	2e-17	0.31	0.44	0.9865	0.5426
comp23563_c0_seq1	AT3G19960	protein_coding	myosin 1	1e-117	0.63	0.76	0.8397	0.283
comp21655_c0_seq1	AT3G19990	protein_coding	unknown protein; INVOLVED IN: biological_process unknown; LOCATED IN: chloroplast stroma, chloroplast; EXPRESSED IN: 23 plant structures; EXPRESSED DURING: 13 growth stages; Has 118 Blast hits to 118 proteins in 41 species: Archae - 0; Bacteria - 42; Metazoa - 0; Fungi - 0; Plants - 56; Viruses - 0; Other Eukaryotes - 20 (source: NCBI BLink).	1e-128	0.6	0.77	0.9323	0.8917
comp22386_c0_seq1	AT3G20020	protein_coding	protein arginine methyltransferase 6	1e-155	0.65	0.79	0.9926	0.9425
comp311050_c0_seq1	AT3G20070	protein_coding	titan9	3e-10	0.38	0.62	0.6849	0.3936
comp13466_c0_seq3	AT3G20440	protein_coding	Alpha amylase family protein	9e-06	0.71	0.89	0.2058	0.03121
comp11249_c0_seq1	AT3G20480	protein_coding	tetraacyldisaccharide 4'-kinase family protein	1e-45	0.52	0.67	0.8136	0.443
comp16929_c0_seq1	AT3G20600	protein_coding	Late embryogenesis abundant (LEA) hydroxyproline-rich glycoprotein family	6e-26	0.34	0.54	0.8622	0.8356
comp23448_c0_seq1	AT3G20660	protein_coding	organic cation/carnitine transporter4	1e-112	0.64	0.77	0.8528	0.5988
comp14697_c0_seq1	AT3G20680	protein_coding	Domain of unknown function (DUF1995)	4e-53	0.55	0.72	0.8174	0.5769
comp17078_c0_seq1	AT3G21055	protein_coding	photosystem II subunit T	6e-11	0.4	0.57	0.7862	0.9902
comp17733_c0_seq1	AT3G21270	protein_coding	DOF zinc finger protein 2	5e-10	0.38	0.6	0.6942	0.4656
comp17488_c0_seq4	AT3G21610	protein_coding	Acid phosphatase/vanadium-dependent haloperoxidase-related protein	3e-17	0.74	0.9	0.8333	0.4098
comp20689_c0_seq2	AT3G21630	protein_coding	chitin elicitor receptor kinase 1	2e-73	0.43	0.63	0.9827	0.5575
comp291089_c0_seq1	AT3G21720	protein_coding	isocitrate lyase	8e-92	0.8	0.92	1	0.335
comp18587_c0_seq1	AT3G22142	protein_coding	Bifunctional inhibitor/lipid-transfer protein/seed storage 2S albumin superfamily protein	2e-31	0.67	0.84	0.5743	0.05675
comp8076_c0_seq1	AT3G22150	protein_coding	Tetratricopeptide repeat (TPR)-like superfamily protein	1e-41	0.44	0.65	0.8149	0.2012
comp16629_c0_seq1	AT3G22320	protein_coding	Eukaryotic rpb5 RNA polymerase subunit family protein	7e-64	0.54	0.77	1	1
comp22719_c0_seq1	AT3G22370	protein_coding	alternative oxidase 1A	1e-132	0.67	0.76	0.9454	0.9661
comp22479_c0_seq2	AT3G22810	protein_coding	Plant protein of unknown function (DUF828) with plant pleckstrin homology-like region	2e-44	0.52	0.66	0.9545	0.5063
comp7735_c0_seq1	AT3G22980	protein_coding	Ribosomal protein S5/Elongation factor G/III/V family protein	8e-81	0.85	0.94	0.799	0.1605
comp14460_c0_seq1	AT3G23020	protein_coding	Tetratricopeptide repeat (TPR)-like superfamily protein	8e-79	0.59	0.75	0.7597	0.2767
comp14627_c0_seq1	AT3G23230	protein_coding	Integrase-type DNA-binding superfamily protein	7e-33	0.57	0.7	0.8888	0.8848
comp846_c0_seq1	AT3G23330	protein_coding	Tetratricopeptide repeat (TPR)-like superfamily protein	3e-34	0.36	0.6	0.9841	0.2587
comp83523_c0_seq1	AT3G23470	protein_coding	Cyclopropane-fatty-acyl-phospholipid synthase	1e-93	0.68	0.85	1	0.488
comp15565_c0_seq1	AT3G23490	protein_coding	cyanase	2e-68	0.73	0.87	0.9461	0.9404
comp135811_c0_seq1	AT3G23530	protein_coding	Cyclopropane-fatty-acyl-phospholipid synthase	4e-35	0.58	0.74	0.9916	0.1384
comp23979_c0_seq23	AT3G23640	protein_coding	heteroglycan glucosidase 1	7e-59	0.74	0.83	0.8986	0.1342
comp15650_c0_seq1	AT3G23760	protein_coding	FUNCTIONS IN: molecular_function unknown; INVOLVED IN: biological_process unknown; LOCATED IN: vacuole; EXPRESSED IN: 20 plant structures; EXPRESSED DURING: 13 growth stages; BEST Arabidopsis thaliana protein match is: transferases, transferring glycosyl groups (TAIR:AT4G14100.1); Has 108 Blast hits to 104 proteins in 19 species: Archae - 0; Bacteria - 0; Metazoa - 8; Fungi - 0; Plants - 90; Viru…	5e-57	0.56	0.69	0.8654	1
comp21122_c0_seq2	AT3G24030	protein_coding	hydroxyethylthiazole kinase family protein	3e-62	0.59	0.79	0.9948	0.7028
comp7696_c0_seq1	AT3G24040	protein_coding	Core-2/I-branching beta-1,6-N-acetylglucosaminyltransferase family protein	1e-69	0.63	0.79	0.7576	0.4556
comp15769_c0_seq1	AT3G24120	protein_coding	Homeodomain-like superfamily protein	1e-61	0.53	0.68	0.8869	0.8745
comp16805_c0_seq1	AT3G24480	protein_coding	Leucine-rich repeat (LRR) family protein	1e-165	0.72	0.81	0.5034	0.7489
comp10872_c0_seq1	AT3G24500	protein_coding	multiprotein bridging factor 1C	7e-55	0.73	0.84	0.9068	0.9797
comp10689_c0_seq1	AT3G24550	protein_coding	proline extensin-like receptor kinase 1	1e-07	0.38	0.6	0.6732	0.09509
comp17798_c0_seq2	AT3G24730	protein_coding	mRNA splicing factor, thioredoxin-like U5 snRNP	5e-50	0.75	0.89	0.9037	0.7672
comp21467_c0_seq1	AT3G24740	protein_coding	Protein of unknown function (DUF1644)	7e-71	0.52	0.63	0.9475	0.7344
comp21686_c0_seq1	AT3G25120	protein_coding	Mitochondrial import inner membrane translocase subunit Tim17/Tim22/Tim23 family protein	3e-49	0.49	0.65	0.8991	0.9735
comp21042_c0_seq1	AT3G25140	protein_coding	Nucleotide-diphospho-sugar transferases superfamily protein	1e-118	0.91	0.97	0.9951	0.3703
comp17572_c0_seq1	AT3G25160	protein_coding	ER lumen protein retaining receptor family protein	6e-94	0.62	0.77	0.8157	0.9963
comp23916_c0_seq3	AT3G25250	protein_coding	AGC (cAMP-dependent, cGMP-dependent and protein kinase C) kinase family protein	3e-39	0.6	0.75	0.875	0.3087
comp21836_c0_seq1	AT3G25545	protein_coding	unknown protein; FUNCTIONS IN: molecular_function unknown; INVOLVED IN: biological_process unknown; LOCATED IN: cellular_component unknown; EXPRESSED IN: 23 plant structures; EXPRESSED DURING: 13 growth stages; Has 38 Blast hits to 38 proteins in 14 species: Archae - 0; Bacteria - 0; Metazoa - 0; Fungi - 0; Plants - 38; Viruses - 0; Other Eukaryotes - 0 (source: NCBI BLink).	7e-48	0.44	0.62	0.9379	0.9962
comp18868_c0_seq1	AT3G25680	protein_coding	FUNCTIONS IN: molecular_function unknown; INVOLVED IN: biological_process unknown; LOCATED IN: chloroplast; EXPRESSED IN: 21 plant structures; EXPRESSED DURING: 13 growth stages; CONTAINS InterPro DOMAIN/s: S-layer homology domain (InterPro:IPR001119); BEST Arabidopsis thaliana protein match is: unknown protein (TAIR:AT5G23890.1); Has 2454 Blast hits to 2065 proteins in 355 species: Archae - 39; …	1e-23	0.36	0.56	0.7448	0.3297
comp14475_c0_seq1	AT3G25860	protein_coding	2-oxoacid dehydrogenases acyltransferase family protein	1e-176	0.74	0.82	0.9645	0.9625
comp19583_c0_seq2	AT3G26340	protein_coding	N-terminal nucleophile aminohydrolases (Ntn hydrolases) superfamily protein	3e-08	0.53	0.6	0.4333	0.1978
comp23649_c0_seq2	AT3G26380	protein_coding	Melibiase family protein	7e-20	0.54	0.68	0.875	0.1313
comp163538_c0_seq1	AT3G26750	protein_coding	CONTAINS InterPro DOMAIN/s: Ubiquitin-conjugating enzyme E2C-binding protein (InterPro:IPR019193); Has 26 Blast hits to 25 proteins in 9 species: Archae - 0; Bacteria - 0; Metazoa - 0; Fungi - 0; Plants - 26; Viruses - 0; Other Eukaryotes - 0 (source: NCBI BLink).	2e-14	0.36	0.58	0.8671	0.2129
comp18601_c0_seq1	AT3G26922	protein_coding	F-box/RNI-like superfamily protein	1e-13	0.42	0.56	0.8861	0.3398
comp1478_c0_seq1	AT3G27010	protein_coding	TEOSINTE BRANCHED 1, cycloidea, PCF (TCP)-domain family protein 20	8e-38	0.5	0.58	0.8128	0.6178
comp17548_c0_seq1	AT3G27110	protein_coding	Peptidase family M48 family protein	1e-139	0.79	0.89	0.9186	0.8895
comp20937_c0_seq1	AT3G27320	protein_coding	alpha/beta-Hydrolases superfamily protein	1e-99	0.62	0.75	0.8716	0.6822
comp6576_c0_seq1	AT3G27325	protein_coding	hydrolases, acting on ester bonds	4e-61	0.7	0.81	1	0.148
comp15634_c0_seq1	AT3G27890	protein_coding	NADPH:quinone oxidoreductase	9e-76	0.74	0.89	0.9842	0.9591
comp17735_c0_seq1	AT3G29000	protein_coding	Calcium-binding EF-hand family protein	5e-26	0.57	0.72	0.6348	0.5618
comp18905_c0_seq1	AT3G29170	protein_coding	Eukaryotic protein of unknown function (DUF872)	8e-34	0.67	0.84	1	1
comp9647_c0_seq1	AT3G29180	protein_coding	Protein of unknown function (DUF1336)	3e-96	0.71	0.85	1	0.4385
comp17543_c0_seq1	AT3G29575	protein_coding	ABI five binding protein 3	2e-47	0.47	0.6	0.8605	0.9393
comp10112_c0_seq1	AT3G42880	protein_coding	Leucine-rich repeat protein kinase family protein	3e-41	0.59	0.77	0.9172	0.1974
comp13900_c0_seq1	AT3G42950	protein_coding	Pectin lyase-like superfamily protein	1e-110	0.67	0.86	0.9667	0.5413
comp20061_c0_seq4	AT3G43240	protein_coding	ARID/BRIGHT DNA-binding domain-containing protein	6e-98	0.54	0.7	0.8928	0.4752
comp8382_c0_seq1	AT3G43300	protein_coding	HOPM interactor 7	8e-88	0.71	0.82	0.983	0.1343
comp31708_c0_seq1	AT3G44150	protein_coding	unknown protein; FUNCTIONS IN: molecular_function unknown; INVOLVED IN: biological_process unknown; LOCATED IN: plasma membrane; EXPRESSED IN: cultured cell; BEST Arabidopsis thaliana protein match is: unknown protein (TAIR:AT3G11800.1); Has 76 Blast hits to 75 proteins in 19 species: Archae - 0; Bacteria - 0; Metazoa - 0; Fungi - 0; Plants - 74; Viruses - 0; Other Eukaryotes - 2 (source: NCBI BL…	4e-90	0.65	0.78	1	1
comp113491_c0_seq1	AT3G45700	protein_coding	Major facilitator superfamily protein	6e-89	0.37	0.54	0.98	0.947
comp13529_c0_seq1	AT3G45980	protein_coding	Histone superfamily protein	1e-62	0.86	0.9	0.8461	1
comp21312_c0_seq1	AT3G46740	protein_coding	translocon at the outer envelope membrane of chloroplasts 75-III	1e-134	0.75	0.87	0.9378	0.3594
comp299683_c0_seq1	AT3G46920	protein_coding	Protein kinase superfamily protein with octicosapeptide/Phox/Bem1p domain	6e-13	0.38	0.54	0.6979	0.09052
comp10568_c0_seq1	AT3G46950	protein_coding	Mitochondrial transcription termination factor family protein	3e-09	0.33	0.52	0.8837	0.2466
comp14167_c0_seq1	AT3G47300	protein_coding	SELT-like protein precursor	2e-71	0.63	0.77	0.877	0.9712
comp24000_c0_seq4	AT3G47450	protein_coding	P-loop containing nucleoside triphosphate hydrolases superfamily protein	1e-106	0.62	0.77	0.9704	0.5668
comp24000_c0_seq2	AT3G47450	protein_coding	P-loop containing nucleoside triphosphate hydrolases superfamily protein	1e-146	0.59	0.72	0.9733	0.8235
comp22220_c0_seq1	AT3G47610	protein_coding	transcription regulators;zinc ion binding	1e-126	0.56	0.71	0.9925	0.9877
comp11638_c0_seq1	AT3G48300	protein_coding	cytochrome P450, family 71, subfamily A, polypeptide 23	3e-19	0.42	0.63	1	0.2567
comp6867_c0_seq1	AT3G48320	protein_coding	cytochrome P450, family 71, subfamily A, polypeptide 21	1e-62	0.47	0.66	1	0.5326
comp13904_c0_seq1	AT3G48380	protein_coding	Peptidase C78, ubiquitin fold modifier-specific peptidase 1/ 2	6e-25	0.44	0.64	0.9121	0.2015
comp14355_c0_seq1	AT3G48540	protein_coding	Cytidine/deoxycytidylate deaminase family protein	1e-92	0.71	0.81	0.9955	0.9655
comp20036_c0_seq2	AT3G49140	protein_coding	Pentatricopeptide repeat (PPR) superfamily protein	7e-25	0.42	0.66	0.4584	0.2705
comp5860_c0_seq1	AT3G49142	protein_coding	Tetratricopeptide repeat (TPR)-like superfamily protein	4e-57	0.52	0.7	0.9898	0.2842
comp24089_c0_seq2	AT3G49220	protein_coding	Plant invertase/pectin methylesterase inhibitor superfamily	4e-85	0.59	0.77	0.6729	0.418
comp10791_c0_seq1	AT3G49400	protein_coding	Transducin/WD40 repeat-like superfamily protein	7e-10	0.34	0.57	0.96	0.1334
comp12854_c0_seq3	AT3G49410	protein_coding	Transcription factor IIIC, subunit 5	7e-08	0.41	0.55	0.4896	0.1306
comp11950_c0_seq1	AT3G49650	protein_coding	P-loop containing nucleoside triphosphate hydrolases superfamily protein	9e-83	0.61	0.73	0.8814	0.3173
comp21152_c0_seq15	AT3G50360	protein_coding	centrin2	6e-67	0.8	0.88	0.8663	0.9526
comp136593_c0_seq1	AT3G50380	protein_coding	Protein of unknown function (DUF1162)	2e-18	0.34	0.56	1	0.04069
comp21246_c0_seq7	AT3G50620	protein_coding	P-loop containing nucleoside triphosphate hydrolases superfamily protein	2e-43	0.56	0.74	0.9096	0.4323
comp21449_c0_seq1	AT3G50685	protein_coding	unknown protein; Has 52 Blast hits to 46 proteins in 20 species: Archae - 0; Bacteria - 0; Metazoa - 0; Fungi - 0; Plants - 45; Viruses - 0; Other Eukaryotes - 7 (source: NCBI BLink).	3e-45	0.63	0.73	0.9496	0.962
comp13450_c0_seq1	AT3G50770	protein_coding	calmodulin-like 41	3e-36	0.43	0.6	0.9223	0.9512
comp19889_c0_seq1	AT3G51790	protein_coding	transmembrane protein G1P-related 1	8e-77	0.61	0.74	0.9297	0.9375
comp14990_c0_seq1	AT3G51880	protein_coding	high mobility group B1	2e-40	0.65	0.83	0.9047	0.681
comp16822_c0_seq1	AT3G51950	protein_coding	Zinc finger (CCCH-type) family protein / RNA recognition motif (RRM)-containing protein	2e-32	0.42	0.58	0.8594	0.3851
comp23332_c0_seq1	AT3G52610	protein_coding	unknown protein; Has 68 Blast hits to 67 proteins in 21 species: Archae - 0; Bacteria - 11; Metazoa - 0; Fungi - 0; Plants - 55; Viruses - 0; Other Eukaryotes - 2 (source: NCBI BLink).	1e-109	0.45	0.65	0.9303	0.9621
comp16076_c0_seq1	AT3G53130	protein_coding	Cytochrome P450 superfamily protein	0	0.8	0.93	0.9956	0.8441
comp23918_c0_seq2	AT3G53180	protein_coding	glutamate-ammonia ligases;catalytics;glutamate-ammonia ligases	0	0.61	0.75	0.9968	0.7441
comp17301_c0_seq1	AT3G53470	protein_coding	unknown protein; FUNCTIONS IN: molecular_function unknown; INVOLVED IN: biological_process unknown; LOCATED IN: chloroplast thylakoid membrane, chloroplast; EXPRESSED IN: 22 plant structures; EXPRESSED DURING: 13 growth stages; Has 35 Blast hits to 35 proteins in 13 species: Archae - 0; Bacteria - 0; Metazoa - 0; Fungi - 0; Plants - 35; Viruses - 0; Other Eukaryotes - 0 (source: NCBI BLink).	1e-34	0.67	0.81	0.8319	0.7333
comp14462_c0_seq1	AT3G53520	protein_coding	UDP-glucuronic acid decarboxylase 1	1e-100	0.7	0.78	0.8593	0.6351
comp13195_c0_seq1	AT3G53540	protein_coding	unknown protein; LOCATED IN: plasma membrane; EXPRESSED IN: 24 plant structures; EXPRESSED DURING: 14 growth stages; CONTAINS InterPro DOMAIN/s: Protein of unknown function DUF3741 (InterPro:IPR022212); BEST Arabidopsis thaliana protein match is: Protein of unknown function (DUF3741) (TAIR:AT4G28760.2); Has 1710 Blast hits to 868 proteins in 206 species: Archae - 2; Bacteria - 409; Metazoa - 304;…	1e-26	0.39	0.52	0.6676	0.2413
comp22652_c0_seq1	AT3G53580	protein_coding	diaminopimelate epimerase family protein	1e-142	0.67	0.79	1	1
comp6226_c0_seq1	AT3G53720	protein_coding	cation/H+ exchanger 20	1e-49	0.53	0.68	0.989	0.2256
comp5195_c0_seq1	AT3G53810	protein_coding	Concanavalin A-like lectin protein kinase family protein	4e-86	0.64	0.81	0.8233	0.3471
comp13968_c0_seq1	AT3G54220	protein_coding	GRAS family transcription factor	7e-29	0.39	0.52	0.8424	0.4119
comp7333_c0_seq1	AT3G54250	protein_coding	GHMP kinase family protein	1e-137	0.79	0.89	0.9197	0.7112
comp27348_c0_seq1	AT3G54300	protein_coding	vesicle-associated membrane protein 727	1e-111	0.79	0.92	1	1
comp5226_c0_seq1	AT3G54350	protein_coding	Forkhead-associated (FHA) domain-containing protein	1e-33	0.54	0.69	0.6728	0.2037
comp7432_c0_seq1	AT3G54400	protein_coding	Eukaryotic aspartyl protease family protein	3e-81	0.58	0.69	0.8849	0.6447
comp21713_c0_seq1	AT3G54420	protein_coding	homolog of carrot EP3-3 chitinase	7e-80	0.68	0.8	0.9808	0.7509
comp11761_c0_seq1	AT3G54460	protein_coding	SNF2 domain-containing protein / helicase domain-containing protein / F-box family protein	1e-144	0.66	0.79	0.9972	0.2648
comp23614_c0_seq4	AT3G54470	protein_coding	uridine 5'-monophosphate synthase / UMP synthase (PYRE-F) (UMPS)	0	0.72	0.86	0.8555	0.9957
comp21259_c0_seq1	AT3G54570	protein_coding	Plant calmodulin-binding protein-related	4e-26	0.3	0.45	0.8437	0.9088
comp19505_c0_seq1	AT3G55120	protein_coding	Chalcone-flavanone isomerase family protein	6e-65	0.56	0.73	0.7912	0.878
comp123210_c0_seq2	AT3G55180	protein_coding	alpha/beta-Hydrolases superfamily protein	3e-38	0.6	0.77	0.9593	0.3782
comp15693_c0_seq1	AT3G55320	protein_coding	P-glycoprotein 20	1e-74	0.69	0.81	1	0.1392
comp23728_c0_seq1	AT3G56120	protein_coding	S-adenosyl-L-methionine-dependent methyltransferases superfamily protein	1e-168	0.6	0.75	0.7986	1
comp22821_c0_seq1	AT3G56310	protein_coding	Melibiase family protein	0	0.77	0.87	0.9216	0.8878
comp5789_c0_seq1	AT3G56330	protein_coding	N2,N2-dimethylguanosine tRNA methyltransferase	2e-23	0.63	0.77	0.6384	0.1893
comp332095_c0_seq1	AT3G56550	protein_coding	Pentatricopeptide repeat (PPR) superfamily protein	1e-22	0.53	0.65	0.8536	0.1807
comp19433_c0_seq5	AT3G56690	protein_coding	Cam interacting protein 111	8e-55	0.77	0.88	0.8496	0.1262
comp14370_c0_seq1	AT3G56860	protein_coding	UBP1-associated protein 2A	1e-96	0.55	0.68	0.7157	0.7196
comp20182_c0_seq1	AT3G56900	protein_coding	Transducin/WD40 repeat-like superfamily protein	1e-169	0.64	0.78	0.9954	0.9977
comp250661_c0_seq1	AT3G56930	protein_coding	DHHC-type zinc finger family protein	1e-30	0.58	0.74	0.5714	0.2539
comp21756_c0_seq2	AT3G56950	protein_coding	small and basic intrinsic protein 2;1	5e-44	0.61	0.78	0.9927	0.5153
comp13895_c0_seq1	AT3G57430	protein_coding	Tetratricopeptide repeat (TPR)-like superfamily protein	1e-151	0.72	0.87	1	0.3797
comp22555_c0_seq1	AT3G58040	protein_coding	seven in absentia of Arabidopsis 2	1e-130	0.75	0.84	0.9444	0.9383
comp18791_c0_seq1	AT3G58110	protein_coding	unknown protein; FUNCTIONS IN: molecular_function unknown; INVOLVED IN: biological_process unknown; LOCATED IN: cellular_component unknown; EXPRESSED IN: cultured cell; BEST Arabidopsis thaliana protein match is: unknown protein (TAIR:AT2G42370.1); Has 2534 Blast hits to 1905 proteins in 233 species: Archae - 11; Bacteria - 102; Metazoa - 890; Fungi - 241; Plants - 124; Viruses - 59; Other Eukary…	3e-46	0.36	0.51	0.7555	0.4566
comp10643_c0_seq1	AT3G58680	protein_coding	multiprotein bridging factor 1B	8e-62	0.8	0.92	0.8402	1
comp23863_c1_seq5	AT3G59010	protein_coding	pectin methylesterase 61	6e-83	0.5	0.65	0.7839	0.6275
comp2068_c0_seq1	AT3G59410	protein_coding	protein kinase family protein	5e-33	0.5	0.65	0.9583	0.1248
comp23191_c0_seq3	AT3G60030	protein_coding	squamosa promoter-binding protein-like 12	7e-96	0.47	0.67	0.9925	0.4153
comp405502_c0_seq1	AT3G60310	protein_coding	unknown protein; Has 22 Blast hits to 18 proteins in 9 species: Archae - 0; Bacteria - 0; Metazoa - 0; Fungi - 0; Plants - 22; Viruses - 0; Other Eukaryotes - 0 (source: NCBI BLink).	1e-13	0.44	0.61	0.7476	0.1164
comp4117_c0_seq1	AT3G60850	protein_coding	unknown protein; FUNCTIONS IN: molecular_function unknown; INVOLVED IN: biological_process unknown; LOCATED IN: cellular_component unknown; EXPRESSED IN: 22 plant structures; EXPRESSED DURING: 11 growth stages; Has 42 Blast hits to 42 proteins in 12 species: Archae - 0; Bacteria - 0; Metazoa - 4; Fungi - 0; Plants - 37; Viruses - 0; Other Eukaryotes - 1 (source: NCBI BLink).	1e-135	0.74	0.82	0.6688	0.4552
comp14503_c0_seq1	AT3G61110	protein_coding	ribosomal protein S27	3e-45	0.98	1	0.7747	1
comp10893_c0_seq1	AT3G61113	protein_coding	Ubiquitin related modifier 1	1e-37	0.75	0.88	1	1
comp18271_c0_seq3	AT3G61260	protein_coding	Remorin family protein	1e-24	0.74	0.92	0.6333	0.3584
comp18145_c0_seq1	AT3G61320	protein_coding	Bestrophin-like protein	1e-129	0.63	0.78	0.9039	0.9
comp19040_c0_seq1	AT3G61415	protein_coding	SKP1-like 21	2e-89	0.86	0.94	1	0.5099
comp16826_c0_seq1	AT3G61460	protein_coding	brassinosteroid-responsive RING-H2	2e-44	0.5	0.68	0.802	0.9352
comp9210_c0_seq1	AT3G61590	protein_coding	Galactose oxidase/kelch repeat superfamily protein	4e-51	0.53	0.74	0.9942	0.4379
comp21585_c1_seq1	AT3G62000	protein_coding	S-adenosyl-L-methionine-dependent methyltransferases superfamily protein	1e-100	0.65	0.79	0.8664	0.8884
comp12678_c0_seq1	AT3G62020	protein_coding	germin-like protein 10	4e-45	0.67	0.76	0.5863	0.5863
comp859_c0_seq1	AT3G62420	protein_coding	basic region/leucine zipper motif 53	1e-32	0.56	0.77	0.9913	0.7876
comp23290_c0_seq1	AT3G62720	protein_coding	xylosyltransferase 1	0	0.75	0.83	0.9954	0.9956
comp4863_c0_seq1	AT3G62830	protein_coding	NAD(P)-binding Rossmann-fold superfamily protein	0	0.8	0.88	0.9769	0.964
comp11227_c0_seq1	AT3G63340	protein_coding	Protein phosphatase 2C family protein	7e-47	0.57	0.76	0.7989	0.1488
comp284192_c0_seq1	AT3G63370	protein_coding	Tetratricopeptide repeat (TPR)-like superfamily protein	2e-14	0.35	0.54	0.9133	0.1255
comp13680_c0_seq1	AT3G63490	protein_coding	Ribosomal protein L1p/L10e family	1e-131	0.71	0.81	0.9421	0.919
comp251872_c0_seq1	AT3G63520	protein_coding	carotenoid cleavage dioxygenase 1	5e-58	0.83	0.92	0.984	0.2286
comp18652_c0_seq1	AT4G00100	protein_coding	ribosomal protein S13A	7e-41	0.99	1	1	0.5496
comp207725_c0_seq1	AT4G00110	protein_coding	UDP-D-glucuronate 4-epimerase 3	4e-09	0.4	0.55	0.6397	0.1883
comp17363_c0_seq1	AT4G00230	protein_coding	xylem serine peptidase 1	8e-37	0.44	0.63	0.9725	0.2336
comp2414_c0_seq1	AT4G00680	protein_coding	actin depolymerizing factor 8	2e-40	0.76	0.91	1	0.6642
comp93524_c0_seq1	AT4G00800	protein_coding	transducin family protein / WD-40 repeat family protein	4e-86	0.76	0.86	0.9601	0.1008
comp4934_c0_seq1	AT4G00990	protein_coding	Transcription factor jumonji (jmjC) domain-containing protein	1e-111	0.63	0.75	0.6545	0.3583
comp23846_c0_seq2	AT4G01040	protein_coding	Glycosyl hydrolase superfamily protein	1e-41	0.45	0.64	0.9323	0.4581
comp16098_c0_seq1	AT4G01150	protein_coding	unknown protein; FUNCTIONS IN: molecular_function unknown; INVOLVED IN: biological_process unknown; LOCATED IN: thylakoid, chloroplast thylakoid membrane, chloroplast, plastoglobule, chloroplast envelope; EXPRESSED IN: 23 plant structures; EXPRESSED DURING: 14 growth stages; BEST Arabidopsis thaliana protein match is: unknown protein (TAIR:AT4G38100.1); Has 323 Blast hits to 323 proteins in 59 sp…	1e-47	0.63	0.75	1	0.9817
comp3983_c0_seq1	AT4G01220	protein_coding	Nucleotide-diphospho-sugar transferase family protein	1e-136	0.75	0.86	0.8071	0.8222
comp151946_c0_seq1	AT4G01570	protein_coding	Tetratricopeptide repeat (TPR)-like superfamily protein	4e-45	0.62	0.78	1	0.1652
comp23651_c0_seq2	AT4G01800	protein_coding	Albino or Glassy Yellow 1	0	0.91	0.96	0.9646	0.3737
comp15275_c0_seq2	AT4G01880	protein_coding	methyltransferases	2e-35	0.51	0.66	0.9346	0.3046
comp18684_c0_seq5	AT4G02485	protein_coding	2-oxoglutarate (2OG) and Fe(II)-dependent oxygenase superfamily protein	2e-40	0.46	0.52	0.91	0.9601
comp281622_c0_seq1	AT4G02520	protein_coding	glutathione S-transferase PHI 2	3e-22	0.45	0.58	0.9347	0.6132
comp1551_c0_seq1	AT4G02610	protein_coding	Aldolase-type TIM barrel family protein	3e-21	0.75	0.88	0.4836	0.2145
comp24124_c0_seq1	AT4G02715	protein_coding	unknown protein; Has 30201 Blast hits to 17322 proteins in 780 species: Archae - 12; Bacteria - 1396; Metazoa - 17338; Fungi - 3422; Plants - 5037; Viruses - 0; Other Eukaryotes - 2996 (source: NCBI BLink).	5e-35	0.46	0.59	0.9895	0.9756
comp13083_c0_seq1	AT4G02730	protein_coding	Transducin/WD40 repeat-like superfamily protein	1e-140	0.72	0.86	0.9476	0.9729
comp21561_c0_seq2	AT4G03020	protein_coding	transducin family protein / WD-40 repeat family protein	4e-26	0.57	0.71	0.526	0.1926
comp18363_c0_seq1	AT4G03150	protein_coding	unknown protein; FUNCTIONS IN: molecular_function unknown; INVOLVED IN: biological_process unknown; LOCATED IN: chloroplast; EXPRESSED IN: 20 plant structures; EXPRESSED DURING: 13 growth stages; Has 30201 Blast hits to 17322 proteins in 780 species: Archae - 12; Bacteria - 1396; Metazoa - 17338; Fungi - 3422; Plants - 5037; Viruses - 0; Other Eukaryotes - 2996 (source: NCBI BLink).	3e-41	0.57	0.74	0.8074	0.8378
comp3120_c0_seq1	AT4G03560	protein_coding	two-pore channel 1	6e-44	0.61	0.82	1	0.1759
comp24163_c0_seq5	AT4G04850	protein_coding	K+ efflux antiporter 3	1e-155	0.87	0.94	0.67	0.4265
comp19717_c0_seq1	AT4G04870	protein_coding	cardiolipin synthase	4e-84	0.56	0.7	0.8698	0.8621
comp24256_c0_seq1	AT4G04955	protein_coding	allantoinase	0	0.65	0.79	0.9426	0.9644
comp10975_c0_seq1	AT4G05000	protein_coding	Vacuolar protein sorting-associated protein VPS28 family protein	5e-89	0.72	0.87	1	0.9952
comp23148_c0_seq1	AT4G05160	protein_coding	AMP-dependent synthetase and ligase family protein	0	0.6	0.78	0.9871	0.9908
comp18800_c0_seq1	AT4G06599	protein_coding	ubiquitin family protein	1e-149	0.79	0.88	0.9083	0.9323
comp282791_c0_seq1	AT4G08210	protein_coding	Pentatricopeptide repeat (PPR-like) superfamily protein	5e-17	0.3	0.47	0.949	0.2536
comp12669_c0_seq1	AT4G08455	protein_coding	BTB/POZ domain-containing protein	2e-85	0.65	0.82	0.944	0.9588
comp21064_c0_seq3	AT4G08960	protein_coding	phosphotyrosyl phosphatase activator (PTPA) family protein	1e-131	0.69	0.84	1	0.801
comp15710_c0_seq1	AT4G09320	protein_coding	Nucleoside diphosphate kinase family protein	3e-71	0.82	0.95	1	0.8757
comp22207_c0_seq1	AT4G10000	protein_coding	Thioredoxin family protein	3e-22	0.43	0.61	0.6868	0.3933
comp12423_c0_seq1	AT4G10250	protein_coding	HSP20-like chaperones superfamily protein	1e-43	0.53	0.7	0.8592	0.9076
comp16774_c0_seq1	AT4G10810	protein_coding	unknown protein; FUNCTIONS IN: molecular_function unknown; INVOLVED IN: biological_process unknown; LOCATED IN: chloroplast; EXPRESSED IN: 23 plant structures; EXPRESSED DURING: 15 growth stages; BEST Arabidopsis thaliana protein match is: unknown protein (TAIR:AT4G24026.1); Has 1807 Blast hits to 1807 proteins in 277 species: Archae - 0; Bacteria - 0; Metazoa - 736; Fungi - 347; Plants - 385; Vi…	2e-09	0.56	0.71	0.4402	0.716
comp20964_c0_seq1	AT4G11630	protein_coding	Ribosomal protein L19 family protein	3e-58	0.77	0.88	0.6042	0.6488
comp5750_c0_seq1	AT4G13190	protein_coding	Protein kinase superfamily protein	1e-60	0.76	0.85	1	0.3727
comp204304_c0_seq1	AT4G13345	protein_coding	Serinc-domain containing serine and sphingolipid biosynthesis protein	2e-39	0.66	0.83	0.9905	0.2664
comp15474_c0_seq3	AT4G13640	protein_coding	Homeodomain-like superfamily protein	1e-11	0.37	0.53	0.8062	0.4169
comp12514_c0_seq3	AT4G13650	protein_coding	Pentatricopeptide repeat (PPR) superfamily protein	3e-76	0.68	0.83	1	0.1757
comp21548_c0_seq1	AT4G13670	protein_coding	plastid transcriptionally active 5	6e-97	0.48	0.67	0.9765	0.9948
comp153514_c0_seq1	AT4G13710	protein_coding	Pectin lyase-like superfamily protein	3e-90	0.8	0.89	1	0.4021
comp23604_c0_seq1	AT4G14210	protein_coding	phytoene desaturase 3	0	0.81	0.91	0.9098	0.9487
comp18732_c0_seq1	AT4G14305	protein_coding	Peroxisomal membrane 22 kDa (Mpv17/PMP22) family protein	3e-85	0.79	0.91	0.9421	0.9675
comp15483_c0_seq1	AT4G14440	protein_coding	3-hydroxyacyl-CoA dehydratase 1	6e-65	0.54	0.69	0.924	0.9495
comp7201_c0_seq1	AT4G14490	protein_coding	SMAD/FHA domain-containing protein	5e-23	0.44	0.62	0.7261	0.3108
comp10742_c0_seq1	AT4G14590	protein_coding	embryo defective 2739	9e-27	0.49	0.69	0.9649	0.2165
comp13516_c0_seq2	AT4G14615	protein_coding	unknown protein; FUNCTIONS IN: molecular_function unknown; INVOLVED IN: biological_process unknown; LOCATED IN: endomembrane system; EXPRESSED IN: 24 plant structures; EXPRESSED DURING: 15 growth stages; CONTAINS InterPro DOMAIN/s: Protein of unknown function DUF2346 (InterPro:IPR018625); BEST Arabidopsis thaliana protein match is: unknown protein (TAIR:AT1G52825.1); Has 30201 Blast hits to 17322…	4e-21	0.62	0.76	0.576	0.9473
comp93880_c0_seq1	AT4G14700	protein_coding	origin recognition complex 1	1e-100	0.72	0.86	1	0.2793
comp22924_c0_seq2	AT4G14720	protein_coding	TIFY domain/Divergent CCT motif family protein	2e-35	0.47	0.6	0.7848	0.5841
comp22851_c0_seq2	AT4G14740	protein_coding	Plant protein of unknown function (DUF828) with plant pleckstrin homology-like region	6e-64	0.56	0.68	0.9633	0.5663
comp14652_c0_seq1	AT4G14870	protein_coding	secE/sec61-gamma protein transport protein	4e-28	0.57	0.72	0.6243	0.6723
comp20151_c0_seq1	AT4G14950	protein_coding	SNARE associated Golgi protein family	1e-133	0.64	0.77	0.8244	0.8533
comp2768_c0_seq1	AT4G14970	protein_coding	unknown protein; FUNCTIONS IN: molecular_function unknown; INVOLVED IN: biological_process unknown; LOCATED IN: chloroplast; EXPRESSED IN: 14 plant structures; EXPRESSED DURING: 6 growth stages; Has 257 Blast hits to 164 proteins in 70 species: Archae - 0; Bacteria - 4; Metazoa - 189; Fungi - 0; Plants - 38; Viruses - 0; Other Eukaryotes - 26 (source: NCBI BLink).	4e-06	0.56	0.83	0.6792	0.02417
comp11728_c0_seq1	AT4G15240	protein_coding	Protein of unknown function (DUF604)	1e-102	0.54	0.69	0.9276	0.7049
comp17566_c0_seq2	AT4G15390	protein_coding	HXXXD-type acyl-transferase family protein	3e-41	0.35	0.54	0.9574	0.713
comp23008_c0_seq2	AT4G15415	protein_coding	Protein phosphatase 2A regulatory B subunit family protein	0	0.69	0.8	0.9765	0.9885
comp18343_c0_seq1	AT4G15770	protein_coding	RNA binding	2e-81	0.75	0.85	1	1
comp22509_c0_seq3	AT4G15880	protein_coding	Cysteine proteinases superfamily protein	3e-11	0.45	0.56	0.4512	0.1758
comp22118_c0_seq3	AT4G16060	protein_coding	unknown protein; FUNCTIONS IN: molecular_function unknown; INVOLVED IN: biological_process unknown; LOCATED IN: chloroplast, chloroplast stroma; EXPRESSED IN: 22 plant structures; EXPRESSED DURING: 13 growth stages; Has 42 Blast hits to 42 proteins in 16 species: Archae - 0; Bacteria - 2; Metazoa - 0; Fungi - 0; Plants - 33; Viruses - 0; Other Eukaryotes - 7 (source: NCBI BLink).	5e-95	0.77	0.88	0.9952	0.7439
comp20787_c0_seq1	AT4G16130	protein_coding	arabinose kinase	0	0.73	0.85	0.9849	0.9451
comp230529_c0_seq1	AT4G16470	protein_coding	Tetratricopeptide repeat (TPR)-like superfamily protein	2e-29	0.43	0.67	0.9923	0.2554
comp10904_c0_seq1	AT4G16570	protein_coding	protein arginine methyltransferase 7	3e-09	0.53	0.67	0.5128	0.07182
comp23464_c0_seq1	AT4G16660	protein_coding	heat shock protein 70 (Hsp 70) family protein	0	0.71	0.84	0.9228	0.6597
comp20260_c0_seq2	AT4G17020	protein_coding	transcription factor-related	8e-46	0.68	0.83	1	0.2654
comp17757_c0_seq1	AT4G17040	protein_coding	CLP protease R subunit 4	1e-118	0.8	0.9	0.8267	0.8327
comp130210_c0_seq1	AT4G17140	protein_coding	pleckstrin homology (PH) domain-containing protein	2e-34	0.51	0.67	0.9803	0.03462
comp18671_c0_seq1	AT4G17140	protein_coding	pleckstrin homology (PH) domain-containing protein	0	0.67	0.84	0.9832	0.1813
comp7033_c0_seq1	AT4G17140	protein_coding	pleckstrin homology (PH) domain-containing protein	7e-67	0.47	0.67	0.9473	0.06399
comp17447_c0_seq1	AT4G17170	protein_coding	RAB GTPase homolog B1C	1e-119	0.96	0.98	1	1
comp19146_c0_seq2	AT4G17310	protein_coding	unknown protein; LOCATED IN: chloroplast; EXPRESSED IN: 9 plant structures; EXPRESSED DURING: LP.04 four leaves visible, 4 anthesis, petal differentiation and expansion stage; BEST Arabidopsis thaliana protein match is: unknown protein (TAIR:AT5G47455.7); Has 164 Blast hits to 164 proteins in 12 species: Archae - 0; Bacteria - 0; Metazoa - 0; Fungi - 0; Plants - 164; Viruses - 0; Other Eukaryotes…	5e-08	0.41	0.53	0.7826	0.9191
comp20652_c0_seq1	AT4G17330	protein_coding	G2484-1 protein	9e-43	0.32	0.5	0.603	0.2326
comp19580_c0_seq2	AT4G17740	protein_coding	Peptidase S41 family protein	3e-91	0.78	0.87	0.9761	0.398
comp16274_c0_seq1	AT4G18530	protein_coding	Protein of unknown function (DUF707)	2e-71	0.51	0.67	0.6485	0.6555
comp16805_c0_seq2	AT4G18670	protein_coding	Leucine-rich repeat (LRR) family protein	1e-166	0.68	0.78	0.5364	0.4679
comp18163_c0_seq1	AT4G18700	protein_coding	CBL-interacting protein kinase 12	1e-138	0.69	0.82	0.9912	0.7014
comp203975_c0_seq1	AT4G18750	protein_coding	Pentatricopeptide repeat (PPR) superfamily protein	2e-52	0.75	0.9	1	0.1366
comp7908_c0_seq1	AT4G19390	protein_coding	Uncharacterised protein family (UPF0114)	2e-15	0.59	0.77	0.4265	0.2234
comp23055_c0_seq10	AT4G19880	protein_coding	Glutathione S-transferase family protein	1e-110	0.7	0.84	0.9807	0.7162
comp16005_c0_seq1	AT4G19880	protein_coding	Glutathione S-transferase family protein	2e-29	0.71	0.84	0.7685	0.2651
comp4881_c0_seq1	AT4G20310	protein_coding	Peptidase M50 family protein	1e-67	0.4	0.56	1	0.8716
comp15644_c0_seq1	AT4G20780	protein_coding	calmodulin like 42	4e-36	0.56	0.72	1	0.7329
comp11926_c0_seq1	AT4G20820	protein_coding	FAD-binding Berberine family protein	2e-41	0.52	0.68	0.979	0.3627
comp18588_c0_seq1	AT4G20880	protein_coding	ethylene-responsive nuclear protein / ethylene-regulated nuclear protein (ERT2)	3e-14	0.32	0.48	0.4495	0.474
comp154335_c0_seq1	AT4G21065	protein_coding	Tetratricopeptide repeat (TPR)-like superfamily protein	1e-47	0.49	0.69	0.9197	0.2873
comp339576_c0_seq1	AT4G21120	protein_coding	amino acid transporter 1	2e-52	0.76	0.9	0.9918	0.2037
comp11537_c0_seq1	AT4G21270	protein_coding	kinesin 1	1e-156	0.78	0.89	1	0.4161
comp15696_c0_seq1	AT4G21320	protein_coding	Aldolase-type TIM barrel family protein	1e-121	0.69	0.85	0.9965	1
comp22961_c0_seq1	AT4G21350	protein_coding	plant U-box 8	5e-87	0.5	0.64	0.9754	0.9812
comp20783_c0_seq2	AT4G21390	protein_coding	S-locus lectin protein kinase family protein	7e-96	0.45	0.61	0.9636	0.5017
comp19764_c0_seq1	AT4G21450	protein_coding	PapD-like superfamily protein	1e-83	0.71	0.86	0.8595	0.6847
comp18256_c0_seq1	AT4G22350	protein_coding	Ubiquitin C-terminal hydrolases superfamily protein	2e-65	0.58	0.68	0.8185	0.3914
comp11936_c0_seq1	AT4G22756	protein_coding	sterol C4-methyl oxidase 1-2	1e-65	0.83	0.95	0.8701	0.4481
comp4177_c0_seq1	AT4G22830	protein_coding	unknown protein; FUNCTIONS IN: molecular_function unknown; INVOLVED IN: biological_process unknown; LOCATED IN: chloroplast; EXPRESSED IN: 20 plant structures; EXPRESSED DURING: 13 growth stages; CONTAINS InterPro DOMAIN/s: Protein of unknown function DUF2499 (InterPro:IPR019634); Has 319 Blast hits to 317 proteins in 103 species: Archae - 0; Bacteria - 147; Metazoa - 0; Fungi - 0; Plants - 64; V…	6e-46	0.56	0.67	0.9384	0.9378
comp23298_c0_seq1	AT4G22910	protein_coding	FIZZY-related 2	1e-91	0.67	0.76	0.8666	0.5072
comp13249_c0_seq1	AT4G22930	protein_coding	pyrimidin 4	1e-163	0.78	0.91	1	0.8938
comp9193_c0_seq1	AT4G23010	protein_coding	UDP-galactose transporter 2	1e-65	0.72	0.87	1	0.5159
comp250438_c0_seq1	AT4G23540	protein_coding	ARM repeat superfamily protein	2e-32	0.48	0.72	0.9843	0.1114
comp13236_c0_seq1	AT4G23890	protein_coding	unknown protein; FUNCTIONS IN: molecular_function unknown; INVOLVED IN: biological_process unknown; LOCATED IN: chloroplast thylakoid membrane, chloroplast; EXPRESSED IN: 22 plant structures; EXPRESSED DURING: 13 growth stages; CONTAINS InterPro DOMAIN/s: Protein of unknown function DUF3252 (InterPro:IPR021659); Has 287 Blast hits to 287 proteins in 81 species: Archae - 0; Bacteria - 118; Metazoa…	2e-49	0.46	0.62	0.9833	0.964
comp14295_c0_seq1	AT4G23900	protein_coding	Nucleoside diphosphate kinase family protein	5e-98	0.73	0.84	0.8428	1
comp20527_c0_seq29	AT4G24740	protein_coding	FUS3-complementing gene 2	5e-27	0.58	0.76	0.8347	0.2271
comp20046_c0_seq1	AT4G24880	protein_coding	unknown protein; Has 30201 Blast hits to 17322 proteins in 780 species: Archae - 12; Bacteria - 1396; Metazoa - 17338; Fungi - 3422; Plants - 5037; Viruses - 0; Other Eukaryotes - 2996 (source: NCBI BLink).	1e-158	0.63	0.78	0.9953	0.9952
comp24367_c0_seq5	AT4G25020	protein_coding	D111/G-patch domain-containing protein	1e-70	0.43	0.58	1	1
comp17077_c0_seq1	AT4G25230	protein_coding	RPM1 interacting protein 2	1e-111	0.58	0.74	0.9711	0.5968
comp15527_c0_seq1	AT4G25270	protein_coding	Tetratricopeptide repeat (TPR)-like superfamily protein	6e-54	0.64	0.76	0.9437	0.2865
comp17640_c0_seq2	AT4G25720	protein_coding	glutaminyl cyclase	2e-74	0.56	0.68	0.809	0.8389
comp17640_c0_seq3	AT4G25720	protein_coding	glutaminyl cyclase	1e-26	0.54	0.68	0.6604	0.3733
comp23661_c0_seq1	AT4G25810	protein_coding	xyloglucan endotransglycosylase 6	2e-96	0.75	0.84	0.9859	0.7657
comp13002_c0_seq1	AT4G25960	protein_coding	P-glycoprotein 2	1e-152	0.8	0.92	0.9968	0.245
comp21559_c0_seq2	AT4G26620	protein_coding	Sucrase/ferredoxin-like family protein	1e-106	0.67	0.78	0.9139	0.6297
comp4445_c0_seq1	AT4G26900	protein_coding	HIS HF	1e-107	0.74	0.85	0.8838	0.4239
comp21181_c0_seq1	AT4G27020	protein_coding	unknown protein; FUNCTIONS IN: molecular_function unknown; LOCATED IN: vacuole; BEST Arabidopsis thaliana protein match is: unknown protein (TAIR:AT5G54870.1); Has 1807 Blast hits to 1807 proteins in 277 species: Archae - 0; Bacteria - 0; Metazoa - 736; Fungi - 347; Plants - 385; Viruses - 0; Other Eukaryotes - 339 (source: NCBI BLink).	0	0.77	0.86	0.8908	0.9521
comp12580_c0_seq1	AT4G27480	protein_coding	Core-2/I-branching beta-1,6-N-acetylglucosaminyltransferase family protein	1e-155	0.66	0.79	1	0.9287
comp21770_c0_seq1	AT4G27750	protein_coding	binding	1e-104	0.6	0.78	0.9101	1
comp21874_c0_seq1	AT4G27780	protein_coding	acyl-CoA binding protein 2	1e-110	0.57	0.71	0.9887	0.9774
comp21723_c0_seq3	AT4G27910	protein_coding	SET domain protein 16	1e-62	0.72	0.83	1	0.1499
comp186795_c0_seq1	AT4G28570	protein_coding	Long-chain fatty alcohol dehydrogenase family protein	1e-06	0.33	0.53	0.3832	0.1082
comp23522_c0_seq1	AT4G28980	protein_coding	CDK-activating kinase 1AT	5e-92	0.57	0.69	0.9427	0.6555
comp14271_c0_seq1	AT4G29070	protein_coding	Phospholipase A2 family protein	8e-58	0.54	0.68	0.6559	0.7722
comp290649_c0_seq1	AT4G29080	protein_coding	phytochrome-associated protein 2	1e-10	0.34	0.47	0.9659	0.4655
comp17041_c0_seq1	AT4G29090	protein_coding	Ribonuclease H-like superfamily protein	4e-11	0.32	0.49	0.9927	0.2382
comp8938_c0_seq1	AT4G29160	protein_coding	SNF7 family protein	9e-48	0.82	0.89	1	0.6927
comp18779_c0_seq2	AT4G29540	protein_coding	bacterial transferase hexapeptide repeat-containing protein	5e-74	0.76	0.9	0.9175	0.497
comp21706_c0_seq1	AT4G29830	protein_coding	Transducin/WD40 repeat-like superfamily protein	1e-141	0.75	0.89	1	1
comp4742_c0_seq1	AT4G29850	protein_coding	Eukaryotic protein of unknown function (DUF872)	1e-44	0.82	0.89	1	1
comp395867_c0_seq1	AT4G30150	protein_coding	CONTAINS InterPro DOMAIN/s: Nucleolar 27S pre-rRNA processing, Urb2/Npa2 (InterPro:IPR018849); Has 58 Blast hits to 49 proteins in 21 species: Archae - 0; Bacteria - 2; Metazoa - 2; Fungi - 0; Plants - 44; Viruses - 3; Other Eukaryotes - 7 (source: NCBI BLink).	5e-11	0.32	0.53	0.9008	0.05973
comp174685_c0_seq1	AT4G30990	protein_coding	ARM repeat superfamily protein	7e-31	0.32	0.54	0.9798	0.1135
comp20762_c0_seq1	AT4G31050	protein_coding	Biotin/lipoate A/B protein ligase family	6e-51	0.65	0.81	0.9931	0.5179
comp23548_c0_seq1	AT4G31080	protein_coding	Protein of unknown function (DUF2296)	1e-106	0.61	0.77	0.6965	0.7897
comp23609_c0_seq3	AT4G31120	protein_coding	SHK1 binding protein 1	1e-121	0.76	0.87	1	0.4065
comp13484_c0_seq1	AT4G31210	protein_coding	DNA topoisomerase, type IA, core	1e-111	0.78	0.9	0.9721	0.1869
comp22933_c0_seq1	AT4G31270	protein_coding	sequence-specific DNA binding transcription factors	5e-28	0.43	0.69	0.2602	0.4625
comp17432_c0_seq1	AT4G31300	protein_coding	N-terminal nucleophile aminohydrolases (Ntn hydrolases) superfamily protein	1e-115	0.86	0.93	0.9101	0.9914
comp10645_c0_seq1	AT4G31550	protein_coding	WRKY DNA-binding protein 11	9e-91	0.56	0.67	0.8907	0.9384
comp19033_c0_seq1	AT4G31550	protein_coding	WRKY DNA-binding protein 11	2e-27	0.38	0.51	0.9478	0.6574
comp15260_c0_seq1	AT4G31570	protein_coding	CONTAINS InterPro DOMAIN/s: Prefoldin (InterPro:IPR009053); BEST Arabidopsis thaliana protein match is: unknown protein (TAIR:AT1G24460.1); Has 194354 Blast hits to 66887 proteins in 3244 species: Archae - 3688; Bacteria - 38556; Metazoa - 84828; Fungi - 17265; Plants - 10589; Viruses - 805; Other Eukaryotes - 38623 (source: NCBI BLink).	2e-41	0.4	0.57	0.9273	0.1106
comp23019_c0_seq1	AT4G31780	protein_coding	monogalactosyl diacylglycerol synthase 1	0	0.72	0.82	0.9981	0.9962
comp15992_c0_seq1	AT4G32272	protein_coding	Nucleotide/sugar transporter family protein	4e-57	0.65	0.77	0.9147	0.4941
comp20589_c0_seq2	AT4G32320	protein_coding	ascorbate peroxidase 6	1e-99	0.58	0.74	0.825	0.9027
comp83099_c0_seq1	AT4G32560	protein_coding	paramyosin-related	4e-46	0.54	0.73	0.6035	0.5657
comp10886_c0_seq1	AT4G32700	protein_coding	helicases;ATP-dependent helicases;nucleic acid binding;ATP binding;DNA-directed DNA polymerases;DNA binding	1e-113	0.79	0.91	1	0.11
comp16210_c0_seq1	AT4G32830	protein_coding	ataurora1	1e-144	0.88	0.96	0.9926	0.9149
comp24360_c0_seq2	AT4G33090	protein_coding	aminopeptidase M1	0	0.7	0.84	0.9914	0.7974
comp4828_c0_seq1	AT4G33350	protein_coding	Tic22-like family protein	2e-88	0.61	0.75	0.8892	0.9514
comp72700_c0_seq1	AT4G33625	protein_coding	FUNCTIONS IN: molecular_function unknown; INVOLVED IN: biological_process unknown; LOCATED IN: plasma membrane, vacuole; EXPRESSED IN: cultured cell; CONTAINS InterPro DOMAIN/s: Golgi apparatus membrane protein TVP15 (InterPro:IPR013714); Has 59 Blast hits to 59 proteins in 18 species: Archae - 0; Bacteria - 0; Metazoa - 0; Fungi - 0; Plants - 50; Viruses - 0; Other Eukaryotes - 9 (source: NCBI B…	1e-63	0.66	0.79	0.8769	0.88
comp20826_c0_seq1	AT4G33670	protein_coding	NAD(P)-linked oxidoreductase superfamily protein	1e-141	0.76	0.85	0.9813	0.9874
comp18144_c0_seq1	AT4G33780	protein_coding	FUNCTIONS IN: molecular_function unknown; INVOLVED IN: biological_process unknown; LOCATED IN: chloroplast; EXPRESSED IN: 24 plant structures; EXPRESSED DURING: 15 growth stages; BEST Arabidopsis thaliana protein match is: short hypocotyl in white light1 (TAIR:AT1G69935.1); Has 40 Blast hits to 40 proteins in 10 species: Archae - 0; Bacteria - 0; Metazoa - 0; Fungi - 0; Plants - 40; Viruses - 0; …	2e-34	0.62	0.83	0.5161	0.5369
comp9133_c0_seq1	AT4G33990	protein_coding	Tetratricopeptide repeat (TPR)-like superfamily protein	1e-62	0.52	0.74	0.9949	0.243
comp15224_c0_seq2	AT4G34360	protein_coding	S-adenosyl-L-methionine-dependent methyltransferases superfamily protein	3e-43	0.66	0.84	0.725	0.4798
comp24364_c2_seq3	AT4G34910	protein_coding	P-loop containing nucleoside triphosphate hydrolases superfamily protein	1e-41	0.73	0.82	0.8027	0.19
comp15417_c0_seq1	AT4G35020	protein_coding	RAC-like 3	1e-97	0.89	0.96	1	1
comp249207_c0_seq1	AT4G35140	protein_coding	Transducin/WD40 repeat-like superfamily protein	2e-38	0.65	0.85	0.864	0.2177
comp21841_c0_seq1	AT4G35230	protein_coding	BR-signaling kinase 1	0	0.9	0.97	0.8357	0.8945
comp22784_c0_seq2	AT4G35440	protein_coding	chloride channel E	1e-104	0.67	0.79	0.9874	0.445
comp11880_c0_seq1	AT4G35490	protein_coding	mitochondrial ribosomal protein L11	3e-73	0.8	0.95	0.987	0.987
comp7118_c0_seq1	AT4G35740	protein_coding	DEAD/DEAH box RNA helicase family protein	2e-57	0.68	0.79	1	0.23
comp8276_c0_seq1	AT4G35750	protein_coding	SEC14 cytosolic factor family protein / phosphoglyceride transfer family protein	3e-56	0.57	0.76	0.8916	0.8712
comp12887_c0_seq1	AT4G35905	protein_coding	unknown protein; CONTAINS InterPro DOMAIN/s: Protein of unknown function DUF343 (InterPro:IPR005651); Has 30201 Blast hits to 17322 proteins in 780 species: Archae - 12; Bacteria - 1396; Metazoa - 17338; Fungi - 3422; Plants - 5037; Viruses - 0; Other Eukaryotes - 2996 (source: NCBI BLink).	2e-19	0.65	0.82	0.71	0.922
comp64803_c0_seq1	AT4G36090	protein_coding	oxidoreductase, 2OG-Fe(II) oxygenase family protein	1e-14	0.62	0.78	0.983	0.1327
comp20925_c0_seq1	AT4G36090	protein_coding	oxidoreductase, 2OG-Fe(II) oxygenase family protein	1e-111	0.69	0.84	0.7209	0.5038
comp20531_c0_seq1	AT4G36130	protein_coding	Ribosomal protein L2 family	1e-139	0.92	0.98	0.9148	1
comp16152_c0_seq1	AT4G36650	protein_coding	plant-specific TFIIB-related protein	2e-42	0.7	0.82	0.8484	0.3062
comp21750_c0_seq2	AT4G36680	protein_coding	Tetratricopeptide repeat (TPR)-like superfamily protein	1e-24	0.5	0.71	0.7697	0.2597
comp23143_c0_seq2	AT4G36690	protein_coding	U2 snRNP auxilliary factor, large subunit, splicing factor	0	0.68	0.8	0.9316	0.9292
comp24292_c0_seq15	AT4G36980	protein_coding	FUNCTIONS IN: molecular_function unknown; INVOLVED IN: biological_process unknown; EXPRESSED IN: 22 plant structures; EXPRESSED DURING: 13 growth stages; CONTAINS InterPro DOMAIN/s: Splicing factor, suppressor of white apricot (InterPro:IPR019147).	2e-30	0.73	0.78	0.5698	0.1877
comp20625_c0_seq1	AT4G37000	protein_coding	accelerated cell death 2 (ACD2)	3e-74	0.48	0.67	0.8944	0.9216
comp6223_c0_seq1	AT4G37110	protein_coding	Zinc-finger domain of monoamine-oxidase A repressor R1	8e-12	0.46	0.55	0.8559	0.2326
comp464336_c0_seq1	AT4G37380	protein_coding	Tetratricopeptide repeat (TPR)-like superfamily protein	5e-37	0.47	0.7	0.9452	0.2199
comp23237_c0_seq2	AT4G37480	protein_coding	Chaperone DnaJ-domain superfamily protein	1e-110	0.48	0.7	0.982	0.7457
comp21687_c0_seq1	AT4G37510	protein_coding	Ribonuclease III family protein	0	0.83	0.91	0.877	0.8864
comp403754_c0_seq1	AT4G37690	protein_coding	Galactosyl transferase GMA12/MNN10 family protein	3e-40	0.58	0.76	0.9767	0.2962
comp16515_c0_seq1	AT4G38040	protein_coding	Exostosin family protein	1e-63	0.61	0.76	0.969	0.447
comp17243_c0_seq2	AT4G38190	protein_coding	cellulose synthase like D4	1e-126	0.76	0.84	0.9965	0.2457
comp24217_c0_seq1	AT4G38360	protein_coding	Protein of unknown function (DUF300)	0	0.77	0.88	0.9432	0.9546
comp5050_c0_seq1	AT4G38620	protein_coding	myb domain protein 4	3e-57	0.94	0.98	1	0.3829
comp20839_c0_seq1	AT4G38710	protein_coding	glycine-rich protein	2e-43	0.43	0.56	0.9177	0.6387
comp257374_c0_seq1	AT4G38760	protein_coding	Protein of unknown function (DUF3414)	9e-26	0.53	0.7	0.9833	0.05903
comp21741_c0_seq1	AT4G39330	protein_coding	cinnamyl alcohol dehydrogenase 9	1e-132	0.66	0.8	0.8976	0.975
comp4351_c0_seq1	AT4G39390	protein_coding	nucleotide sugar transporter-KT 1	9e-34	0.52	0.66	0.9545	0.4594
comp210003_c0_seq1	AT4G39420	protein_coding	unknown protein; INVOLVED IN: biological_process unknown; LOCATED IN: cellular_component unknown; EXPRESSED IN: leaf; EXPRESSED DURING: LP.04 four leaves visible, LP.02 two leaves visible; Has 20 Blast hits to 19 proteins in 8 species: Archae - 0; Bacteria - 0; Metazoa - 0; Fungi - 0; Plants - 20; Viruses - 0; Other Eukaryotes - 0 (source: NCBI BLink).	1e-11	0.42	0.58	0.8818	0.03517
comp14186_c0_seq1	AT4G40045	protein_coding	unknown protein; Has 30201 Blast hits to 17322 proteins in 780 species: Archae - 12; Bacteria - 1396; Metazoa - 17338; Fungi - 3422; Plants - 5037; Viruses - 0; Other Eukaryotes - 2996 (source: NCBI BLink).	8e-21	0.52	0.7	0.5384	0.6928
comp16825_c0_seq1	AT5G01220	protein_coding	sulfoquinovosyldiacylglycerol 2	0	0.77	0.87	0.9908	0.849
comp20286_c0_seq11	AT5G01230	protein_coding	S-adenosyl-L-methionine-dependent methyltransferases superfamily protein	1e-160	0.89	0.94	0.9528	0.9838
comp21182_c0_seq1	AT5G01320	protein_coding	Thiamine pyrophosphate dependent pyruvate decarboxylase family protein	0	0.81	0.88	0.8998	1
comp10992_c0_seq2	AT5G01670	protein_coding	NAD(P)-linked oxidoreductase superfamily protein	7e-13	0.51	0.71	0.6	0.1805
comp15588_c0_seq1	AT5G01960	protein_coding	RING/U-box superfamily protein	1e-161	0.6	0.72	0.9469	0.9718
comp17958_c0_seq1	AT5G02020	protein_coding	Encodes a protein involved in salt tolerance, names SIS (Salt Induced Serine rich).	6e-11	0.36	0.5	0.9338	0.859
comp17958_c0_seq1	AT5G02020	protein_coding	unknown protein; FUNCTIONS IN: molecular_function unknown; INVOLVED IN: biological_process unknown; LOCATED IN: chloroplast; EXPRESSED IN: 13 plant structures; EXPRESSED DURING: 6 growth stages; BEST Arabidopsis thaliana protein match is: unknown protein (TAIR:AT5G59080.1); Has 77 Blast hits to 77 proteins in 14 species: Archae - 0; Bacteria - 0; Metazoa - 0; Fungi - 0; Plants - 77; Viruses - 0; …	6e-11	0.36	0.5	0.9338	0.859
comp7640_c0_seq1	AT5G02170	protein_coding	Transmembrane amino acid transporter family protein	2e-43	0.72	0.88	0.6145	0.2091
comp16481_c0_seq1	AT5G02860	protein_coding	Pentatricopeptide repeat (PPR) superfamily protein	0	0.56	0.75	0.9579	0.6923
comp8823_c0_seq1	AT5G03170	protein_coding	FASCICLIN-like arabinogalactan-protein 11	6e-59	0.51	0.7	0.9496	0.9756
comp10462_c0_seq1	AT5G03250	protein_coding	Phototropic-responsive NPH3 family protein	2e-15	0.43	0.6	0.9181	0.1351
comp17978_c0_seq1	AT5G03370	protein_coding	acylphosphatase family	3e-29	0.67	0.81	0.7583	0.5263
comp282604_c0_seq1	AT5G03510	protein_coding	C2H2-type zinc finger family protein	1e-22	0.4	0.53	0.9662	0.5445
comp19498_c0_seq1	AT5G03560	protein_coding	Tetratricopeptide repeat (TPR)-like superfamily protein	4e-84	0.65	0.78	0.7896	0.6721
comp7492_c0_seq1	AT5G03880	protein_coding	Thioredoxin family protein	1e-121	0.68	0.83	0.8169	0.8554
comp24388_c0_seq1	AT5G04290	protein_coding	kow domain-containing transcription factor 1	1e-151	0.41	0.61	0.3977	0.4561
comp20369_c0_seq2	AT5G04410	protein_coding	NAC domain containing protein 2	3e-63	0.69	0.81	0.8387	0.2751
comp12700_c0_seq1	AT5G04480	protein_coding	UDP-Glycosyltransferase superfamily protein	1e-40	0.44	0.65	0.7128	0.1933
comp20812_c0_seq1	AT5G04610	protein_coding	S-adenosyl-L-methionine-dependent methyltransferases superfamily protein	3e-89	0.41	0.58	0.9933	0.9976
comp119563_c0_seq1	AT5G04820	protein_coding	ovate family protein 13	6e-18	0.33	0.46	0.9203	0.8153
comp11877_c0_seq1	AT5G04895	protein_coding	DEA(D/H)-box RNA helicase family protein	1e-156	0.83	0.94	1	0.2601
comp84031_c0_seq1	AT5G05130	protein_coding	DNA/RNA helicase protein	1e-111	0.54	0.7	0.97	0.464
comp24356_c1_seq3	AT5G05210	protein_coding	Surfeit locus protein 6	2e-73	0.47	0.65	0.8321	0.943
comp24356_c1_seq2	AT5G05210	protein_coding	Surfeit locus protein 6	3e-73	0.47	0.65	0.948	0.9629
comp16371_c0_seq1	AT5G05320	protein_coding	FAD/NAD(P)-binding oxidoreductase family protein	1e-29	0.55	0.69	1	0.2709
comp8260_c0_seq1	AT5G05950	protein_coding	maternal effect embryo arrest 60	6e-53	0.62	0.75	0.7894	0.9885
comp21220_c0_seq2	AT5G06060	protein_coding	NAD(P)-binding Rossmann-fold superfamily protein	4e-86	0.59	0.75	0.9151	0.9772
comp23925_c0_seq1	AT5G06390	protein_coding	FASCICLIN-like arabinogalactan protein 17 precursor	3e-71	0.65	0.79	0.6797	0.4672
comp18768_c0_seq1	AT5G06430	protein_coding	Thioredoxin superfamily protein	7e-61	0.58	0.75	0.8283	0.9278
comp4879_c0_seq1	AT5G06560	protein_coding	Protein of unknown function, DUF593	4e-86	0.43	0.56	0.8365	0.9613
comp22084_c0_seq1	AT5G06580	protein_coding	FAD-linked oxidases family protein	1e-112	0.63	0.76	0.9606	0.5608
comp9540_c0_seq1	AT5G06590	protein_coding	unknown protein; Has 38 Blast hits to 38 proteins in 14 species: Archae - 0; Bacteria - 2; Metazoa - 0; Fungi - 0; Plants - 36; Viruses - 0; Other Eukaryotes - 0 (source: NCBI BLink).	8e-33	0.45	0.66	0.8308	0.5509
comp15391_c0_seq1	AT5G06600	protein_coding	ubiquitin-specific protease 12	1e-103	0.79	0.9	0.8404	0.1955
comp12693_c0_seq1	AT5G06760	protein_coding	Late Embryogenesis Abundant 4-5	2e-16	0.44	0.56	0.9865	0.8417
comp23507_c0_seq1	AT5G07620	protein_coding	Protein kinase superfamily protein	1e-82	0.49	0.71	0.8347	0.8412
comp6449_c0_seq1	AT5G07630	protein_coding	lipid transporters	8e-35	0.61	0.76	1	0.1865
comp11868_c0_seq1	AT5G07660	protein_coding	structural maintenance of chromosomes 6A	1e-52	0.72	0.85	0.7049	0.1219
comp16901_c0_seq1	AT5G07720	protein_coding	Galactosyl transferase GMA12/MNN10 family protein	0	0.72	0.82	0.973	0.908
comp186052_c0_seq1	AT5G07740	protein_coding	actin binding	3e-96	0.81	0.91	1	0.1194
comp11821_c0_seq1	AT5G07900	protein_coding	Mitochondrial transcription termination factor family protein	3e-29	0.41	0.64	0.8682	0.3604
comp11944_c0_seq1	AT5G07950	protein_coding	unknown protein; FUNCTIONS IN: molecular_function unknown; INVOLVED IN: biological_process unknown; LOCATED IN: chloroplast; EXPRESSED IN: 20 plant structures; EXPRESSED DURING: 9 growth stages; Has 30201 Blast hits to 17322 proteins in 780 species: Archae - 12; Bacteria - 1396; Metazoa - 17338; Fungi - 3422; Plants - 5037; Viruses - 0; Other Eukaryotes - 2996 (source: NCBI BLink).	8e-16	0.35	0.57	0.9689	0.4059
comp17388_c0_seq1	AT5G07960	protein_coding	unknown protein; CONTAINS InterPro DOMAIN/s: Uncharacterised protein family UPF0139 (InterPro:IPR005351); Has 193 Blast hits to 193 proteins in 75 species: Archae - 0; Bacteria - 0; Metazoa - 130; Fungi - 0; Plants - 52; Viruses - 0; Other Eukaryotes - 11 (source: NCBI BLink).	2e-41	0.78	0.91	0.932	0.8971
comp19071_c0_seq1	AT5G07990	protein_coding	Cytochrome P450 superfamily protein	1e-82	0.48	0.63	0.9938	0.6569
comp22990_c0_seq2	AT5G08400	protein_coding	Protein of unknown function (DUF3531)	7e-41	0.78	0.94	0.485	0.33
comp136242_c0_seq1	AT5G08550	protein_coding	GC-rich sequence DNA-binding factor-like protein	9e-63	0.62	0.79	1	0.2004
comp8343_c0_seq1	AT5G08640	protein_coding	flavonol synthase 1	8e-85	0.62	0.74	0.9529	0.7291
comp12754_c0_seq1	AT5G09570	protein_coding	Cox19-like CHCH family protein	7e-30	0.49	0.66	0.8674	0.9712
comp18015_c1_seq1	AT5G09690	protein_coding	magnesium transporter 7	1e-63	0.81	0.87	0.7681	0.403
comp21889_c0_seq1	AT5G09760	protein_coding	Plant invertase/pectin methylesterase inhibitor superfamily	1e-152	0.55	0.71	0.9875	0.8711
comp20544_c0_seq1	AT5G09920	protein_coding	RNA polymerase II, Rpb4, core protein	6e-63	0.83	0.94	1	1
comp15731_c0_seq1	AT5G09960	protein_coding	FUNCTIONS IN: molecular_function unknown; INVOLVED IN: biological_process unknown; LOCATED IN: plasma membrane; EXPRESSED IN: 22 plant structures; EXPRESSED DURING: 13 growth stages; CONTAINS InterPro DOMAIN/s: RPM1-interacting protein 4, defence response (InterPro:IPR008700); BEST Arabidopsis thaliana protein match is: unknown protein (TAIR:AT5G64850.1); Has 30201 Blast hits to 17322 proteins in…	6e-19	0.44	0.6	0.875	1
comp22275_c0_seq4	AT5G09995	protein_coding	unknown protein; BEST Arabidopsis thaliana protein match is: unknown protein (TAIR:AT1G08530.1); Has 35333 Blast hits to 34131 proteins in 2444 species: Archae - 798; Bacteria - 22429; Metazoa - 974; Fungi - 991; Plants - 531; Viruses - 0; Other Eukaryotes - 9610 (source: NCBI BLink).	6e-18	0.73	0.88	0.8484	0.2178
comp203891_c0_seq1	AT5G10020	protein_coding	Leucine-rich receptor-like protein kinase family protein	3e-49	0.61	0.79	0.9729	0.145
comp24345_c0_seq2	AT5G10470	protein_coding	kinesin like protein for actin based chloroplast movement 1	1e-126	0.72	0.85	0.9935	0.2433
comp23763_c0_seq1	AT5G10560	protein_coding	Glycosyl hydrolase family protein	0	0.59	0.74	0.9885	0.9936
comp20521_c0_seq1	AT5G10650	protein_coding	RING/U-box superfamily protein	2e-44	0.49	0.7	0.5156	0.3219
comp22044_c0_seq1	AT5G10870	protein_coding	chorismate mutase 2	2e-62	0.63	0.76	0.9308	0.6679
comp8124_c0_seq1	AT5G11260	protein_coding	Basic-leucine zipper (bZIP) transcription factor family protein	4e-38	0.64	0.75	0.7222	0.7857
comp13614_c0_seq2	AT5G11330	protein_coding	FAD/NAD(P)-binding oxidoreductase family protein	9e-34	0.56	0.77	0.9349	0.3194
comp19527_c0_seq1	AT5G11480	protein_coding	P-loop containing nucleoside triphosphate hydrolases superfamily protein	2e-97	0.74	0.82	0.7993	0.7767
comp24307_c0_seq1	AT5G11490	protein_coding	adaptin family protein	0	0.74	0.85	0.9928	0.9928
comp135283_c0_seq1	AT5G11540	protein_coding	D-arabinono-1,4-lactone oxidase family protein	6e-67	0.67	0.75	1	0.3042
comp19300_c0_seq1	AT5G11550	protein_coding	ARM repeat superfamily protein	4e-46	0.43	0.51	0.9909	0.9936
comp20284_c0_seq2	AT5G11580	protein_coding	Regulator of chromosome condensation (RCC1) family protein	2e-30	0.68	0.81	0.6027	0.1591
comp12598_c0_seq1	AT5G11590	protein_coding	Integrase-type DNA-binding superfamily protein	1e-46	0.56	0.68	0.7058	0.7627
comp10573_c0_seq1	AT5G11850	protein_coding	Protein kinase superfamily protein	0	0.52	0.67	0.9966	0.9875
comp21245_c0_seq1	AT5G11960	protein_coding	Protein of unknown function (DUF803)	1e-128	0.69	0.83	1	1
comp16596_c0_seq1	AT5G12080	protein_coding	mechanosensitive channel of small conductance-like 10	1e-169	0.52	0.72	0.9186	0.7792
comp23789_c0_seq1	AT5G12860	protein_coding	dicarboxylate transporter 1	0	0.79	0.87	0.989	0.9856
comp24396_c0_seq3	AT5G13010	protein_coding	RNA helicase family protein	0	0.88	0.95	1	0.325
comp21745_c0_seq1	AT5G13110	protein_coding	glucose-6-phosphate dehydrogenase 2	1e-168	0.81	0.9	0.856	0.5687
comp22539_c1_seq1	AT5G13210	protein_coding	Uncharacterised conserved protein UCP015417, vWA	0	0.55	0.68	1	1
comp389726_c0_seq1	AT5G13870	protein_coding	xyloglucan endotransglucosylase/hydrolase 5	5e-27	0.82	0.89	1	0.2116
comp11711_c0_seq1	AT5G13930	protein_coding	Chalcone and stilbene synthase family protein	6e-80	0.65	0.81	0.995	0.5139
comp12098_c0_seq1	AT5G14260	protein_coding	Rubisco methyltransferase family protein	1e-156	0.73	0.83	0.9267	0.7237
comp23092_c0_seq1	AT5G14500	protein_coding	aldose 1-epimerase family protein	1e-129	0.73	0.86	0.9966	0.9934
comp9029_c0_seq1	AT5G14550	protein_coding	Core-2/I-branching beta-1,6-N-acetylglucosaminyltransferase family protein	2e-76	0.76	0.89	1	0.4376
comp21560_c0_seq1	AT5G14710	protein_coding	CONTAINS InterPro DOMAIN/s: Proteasome assembly chaperone 3 (InterPro:IPR018788); Has 120 Blast hits to 120 proteins in 47 species: Archae - 0; Bacteria - 0; Metazoa - 62; Fungi - 2; Plants - 49; Viruses - 0; Other Eukaryotes - 7 (source: NCBI BLink).	1e-46	0.66	0.84	0.9612	1
comp15259_c0_seq2	AT5G14910	protein_coding	Heavy metal transport/detoxification superfamily protein	9e-13	0.47	0.73	0.4638	0.4213
comp13043_c0_seq1	AT5G15300	protein_coding	Pentatricopeptide repeat (PPR) superfamily protein	4e-09	0.3	0.52	0.964	0.2481
comp23054_c0_seq3	AT5G15400	protein_coding	U-box domain-containing protein	0	0.59	0.75	0.9166	0.5944
comp202816_c0_seq1	AT5G15720	protein_coding	GDSL-motif lipase 7	4e-42	0.7	0.8	0.9508	0.3186
comp18142_c0_seq2	AT5G15860	protein_coding	prenylcysteine methylesterase	1e-157	0.67	0.8	0.897	0.9297
comp18090_c0_seq1	AT5G16300	protein_coding	Vps51/Vps67 family (components of vesicular transport) protein	0	0.51	0.71	0.9652	0.6073
comp13824_c0_seq1	AT5G16715	protein_coding	ATP binding;valine-tRNA ligases;aminoacyl-tRNA ligases;nucleotide binding;ATP binding;aminoacyl-tRNA ligases	1e-136	0.8	0.89	0.8699	0.2864
comp18746_c0_seq1	AT5G17190	protein_coding	FUNCTIONS IN: molecular_function unknown; INVOLVED IN: intracellular protein transport; LOCATED IN: endomembrane system, integral to membrane, endoplasmic reticulum; EXPRESSED IN: 23 plant structures; EXPRESSED DURING: 13 growth stages; CONTAINS InterPro DOMAIN/s: B-cell receptor-associated 31-like (InterPro:IPR008417); BEST Arabidopsis thaliana protein match is: unknown protein (TAIR:AT3G03160.1…	4e-57	0.77	0.9	1	1
comp15051_c0_seq1	AT5G17400	protein_coding	endoplasmic reticulum-adenine nucleotide transporter 1	1e-120	0.7	0.83	0.8804	0.9901
comp19528_c1_seq1	AT5G17610	protein_coding	unknown protein; FUNCTIONS IN: molecular_function unknown; INVOLVED IN: biological_process unknown; LOCATED IN: endomembrane system; EXPRESSED IN: 23 plant structures; EXPRESSED DURING: 15 growth stages; Has 30201 Blast hits to 17322 proteins in 780 species: Archae - 12; Bacteria - 1396; Metazoa - 17338; Fungi - 3422; Plants - 5037; Viruses - 0; Other Eukaryotes - 2996 (source: NCBI BLink).	5e-30	0.71	0.84	0.9879	0.6776
comp14862_c0_seq1	AT5G17870	protein_coding	plastid-specific 50S ribosomal protein 6	8e-17	0.68	0.76	0.5714	0.6415
comp23360_c0_seq1	AT5G17930	protein_coding	MIF4G domain-containing protein / MA3 domain-containing protein	0	0.5	0.68	0.9907	0.9961
comp19948_c0_seq1	AT5G18130	protein_coding	unknown protein; BEST Arabidopsis thaliana protein match is: unknown protein (TAIR:AT3G03870.2); Has 1807 Blast hits to 1807 proteins in 277 species: Archae - 0; Bacteria - 0; Metazoa - 736; Fungi - 347; Plants - 385; Viruses - 0; Other Eukaryotes - 339 (source: NCBI BLink).	6e-08	0.28	0.48	0.7684	0.5714
comp6828_c0_seq1	AT5G18270	protein_coding	Arabidopsis NAC domain containing protein 87	2e-13	0.39	0.57	0.8507	0.3373
comp99268_c0_seq1	AT5G18410	protein_coding	transcription activators	2e-78	0.91	0.97	1	0.1153
comp22534_c0_seq2	AT5G18660	protein_coding	NAD(P)-binding Rossmann-fold superfamily protein	1e-149	0.7	0.87	0.9268	0.8393
comp16672_c0_seq1	AT5G19440	protein_coding	NAD(P)-binding Rossmann-fold superfamily protein	1e-142	0.72	0.86	0.9703	1
comp16807_c0_seq2	AT5G19570	protein_coding	unknown protein; CONTAINS InterPro DOMAIN/s: Uncharacterised protein family UPF0546 (InterPro:IPR018908); Has 1807 Blast hits to 1807 proteins in 277 species: Archae - 0; Bacteria - 0; Metazoa - 736; Fungi - 347; Plants - 385; Viruses - 0; Other Eukaryotes - 339 (source: NCBI BLink).	4e-34	0.55	0.74	0.9924	0.9927
comp22542_c0_seq1	AT5G19620	protein_coding	outer envelope protein of 80 kDa	0	0.76	0.89	1	0.5983
comp21678_c0_seq1	AT5G19690	protein_coding	staurosporin and temperature sensitive 3-like A	0	0.82	0.89	0.9987	0.9987
comp16507_c0_seq1	AT5G19780	protein_coding	tubulin alpha-5	3e-78	0.94	0.99	0.9657	0.3133
comp16221_c0_seq1	AT5G19930	protein_coding	Protein of unknown function DUF92, transmembrane	2e-97	0.63	0.81	0.979	0.9756
comp4454_c0_seq2	AT5G20220	protein_coding	zinc knuckle (CCHC-type) family protein	2e-58	0.81	0.88	0.9103	0.3358
comp20376_c0_seq3	AT5G20270	protein_coding	heptahelical transmembrane protein1	2e-74	0.6	0.71	0.8269	0.6445
comp5208_c0_seq1	AT5G20590	protein_coding	TRICHOME BIREFRINGENCE-LIKE 5	3e-72	0.7	0.85	0.9942	0.3587
comp16720_c0_seq1	AT5G20600	protein_coding	FUNCTIONS IN: molecular_function unknown; INVOLVED IN: rRNA processing; LOCATED IN: preribosome, small subunit precursor; EXPRESSED IN: 22 plant structures; EXPRESSED DURING: 13 growth stages; CONTAINS InterPro DOMAIN/s: Nucleolar, Nop52 (InterPro:IPR010301); Has 543 Blast hits to 530 proteins in 201 species: Archae - 0; Bacteria - 10; Metazoa - 211; Fungi - 164; Plants - 46; Viruses - 0; Other E…	1e-68	0.47	0.66	0.8228	0.5169
comp22138_c0_seq1	AT5G20990	protein_coding	molybdopterin biosynthesis CNX1 protein / molybdenum cofactor biosynthesis enzyme CNX1 (CNX1)	0	0.68	0.82	0.9767	0.9537
comp14693_c0_seq1	AT5G21990	protein_coding	Tetratricopeptide repeat (TPR)-like superfamily protein	1e-175	0.55	0.73	0.9397	1
comp19317_c0_seq1	AT5G22010	protein_coding	replication factor C1	5e-10	0.37	0.5	0.9455	0.138
comp187410_c0_seq1	AT5G22340	protein_coding	unknown protein; FUNCTIONS IN: molecular_function unknown; INVOLVED IN: biological_process unknown; LOCATED IN: chloroplast; EXPRESSED IN: 22 plant structures; EXPRESSED DURING: 13 growth stages; Has 43 Blast hits to 43 proteins in 15 species: Archae - 0; Bacteria - 0; Metazoa - 0; Fungi - 0; Plants - 42; Viruses - 0; Other Eukaryotes - 1 (source: NCBI BLink).	7e-22	0.41	0.59	0.8875	0.4647
comp17274_c0_seq1	AT5G22760	protein_coding	PHD finger family protein	8e-76	0.34	0.49	0.9982	0.3614
comp20954_c0_seq2	AT5G22800	protein_coding	Alanyl-tRNA synthetase, class IIc	1e-122	0.68	0.83	0.9578	0.3231
comp255583_c0_seq1	AT5G23110	protein_coding	Zinc finger, C3HC4 type (RING finger) family protein	3e-45	0.83	0.88	0.877	0.02273
comp21248_c0_seq1	AT5G23130	protein_coding	Peptidoglycan-binding LysM domain-containing protein	2e-58	0.45	0.56	0.7648	0.8337
comp88150_c0_seq1	AT5G23150	protein_coding	Tudor/PWWP/MBT domain-containing protein	8e-49	0.78	0.87	0.7232	0.08405
comp16792_c0_seq1	AT5G23520	protein_coding	smr (Small MutS Related) domain-containing protein	2e-55	0.54	0.71	0.9266	0.4689
comp14992_c0_seq1	AT5G23690	protein_coding	Polynucleotide adenylyltransferase family protein	1e-146	0.63	0.78	0.8788	0.759
comp198907_c0_seq1	AT5G23850	protein_coding	Arabidopsis thaliana protein of unknown function (DUF821)	2e-46	0.66	0.74	1	0.2398
comp14844_c0_seq2	AT5G24314	protein_coding	plastid transcriptionally active7	5e-45	0.66	0.84	0.6631	0.7826
comp5135_c0_seq1	AT5G24350	protein_coding	FUNCTIONS IN: molecular_function unknown; INVOLVED IN: biological_process unknown; LOCATED IN: cellular_component unknown; EXPRESSED IN: 23 plant structures; EXPRESSED DURING: 13 growth stages; CONTAINS InterPro DOMAIN/s: Secretory pathway Sec39 (InterPro:IPR013244).	4e-15	0.41	0.61	0.88	0.03756
comp14989_c0_seq1	AT5G24460	protein_coding	unknown protein; INVOLVED IN: biological_process unknown; LOCATED IN: cell wall; EXPRESSED IN: 24 plant structures; EXPRESSED DURING: 15 growth stages; Has 1807 Blast hits to 1807 proteins in 277 species: Archae - 0; Bacteria - 0; Metazoa - 736; Fungi - 347; Plants - 385; Viruses - 0; Other Eukaryotes - 339 (source: NCBI BLink).	8e-14	0.5	0.62	0.6533	0.3466
comp18698_c0_seq1	AT5G24510	protein_coding	60S acidic ribosomal protein family	2e-26	0.56	0.68	1	1
comp394176_c0_seq1	AT5G24740	protein_coding	Protein of unknown function (DUF1162)	3e-12	0.3	0.54	0.9691	0.04561
comp17346_c0_seq1	AT5G24930	protein_coding	CONSTANS-like 4	1e-11	0.55	0.71	0.2452	0.1551
comp12176_c0_seq1	AT5G25070	protein_coding	unknown protein; FUNCTIONS IN: molecular_function unknown; INVOLVED IN: biological_process unknown; LOCATED IN: cellular_component unknown; EXPRESSED IN: 23 plant structures; EXPRESSED DURING: 13 growth stages; Has 1807 Blast hits to 1807 proteins in 277 species: Archae - 0; Bacteria - 0; Metazoa - 736; Fungi - 347; Plants - 385; Viruses - 0; Other Eukaryotes - 339 (source: NCBI BLink).	1e-06	0.35	0.5	0.7372	0.1521
comp17180_c0_seq2	AT5G26220	protein_coding	ChaC-like family protein	3e-40	0.8	0.91	1	0.3981
comp20929_c0_seq1	AT5G27320	protein_coding	alpha/beta-Hydrolases superfamily protein	1e-148	0.71	0.82	1	0.997
comp16188_c0_seq1	AT5G27490	protein_coding	Integral membrane Yip1 family protein	1e-126	0.75	0.88	0.909	0.9964
comp19076_c0_seq1	AT5G27560	protein_coding	Domain of unknown function (DUF1995)	1e-112	0.61	0.76	0.9067	0.9794
comp14444_c0_seq1	AT5G27740	protein_coding	ATPase family associated with various cellular activities (AAA)	0	0.83	0.95	1	1
comp20050_c0_seq1	AT5G35460	protein_coding	unknown protein; CONTAINS InterPro DOMAIN/s: Protein of unknown function DUF2838 (InterPro:IPR021261); Has 1807 Blast hits to 1807 proteins in 277 species: Archae - 0; Bacteria - 0; Metazoa - 736; Fungi - 347; Plants - 385; Viruses - 0; Other Eukaryotes - 339 (source: NCBI BLink).	1e-166	0.75	0.86	0.979	0.9842
comp18927_c0_seq1	AT5G35750	protein_coding	histidine kinase 2	6e-38	0.72	0.85	0.9134	0.08078
comp6924_c0_seq1	AT5G37690	protein_coding	SGNH hydrolase-type esterase superfamily protein	8e-50	0.65	0.8	0.8926	0.3735
comp19048_c0_seq1	AT5G37870	protein_coding	Protein with RING/U-box and TRAF-like domains	3e-32	0.4	0.63	0.6888	0.5444
comp14139_c0_seq1	AT5G38430	protein_coding	Ribulose bisphosphate carboxylase (small chain) family protein	1e-73	0.69	0.83	1	0.9834
comp155645_c0_seq1	AT5G38460	protein_coding	ALG6, ALG8 glycosyltransferase family	4e-25	0.52	0.64	1	0.2476
comp14910_c0_seq2	AT5G38690	protein_coding	Zinc-finger domain of monoamine-oxidase A repressor R1 protein	9e-07	0.41	0.47	0.3606	0.1276
comp15183_c0_seq1	AT5G39380	protein_coding	Plant calmodulin-binding protein-related	2e-10	0.67	0.76	0.1954	0.1005
comp19484_c0_seq1	AT5G39570	protein_coding	FUNCTIONS IN: molecular_function unknown; INVOLVED IN: biological_process unknown; LOCATED IN: cytosol, nucleus; EXPRESSED IN: 25 plant structures; EXPRESSED DURING: 14 growth stages; BEST Arabidopsis thaliana protein match is: glycine-rich protein (TAIR:AT3G29075.1); Has 30201 Blast hits to 17322 proteins in 780 species: Archae - 12; Bacteria - 1396; Metazoa - 17338; Fungi - 3422; Plants - 5037;…	4e-18	0.36	0.46	0.8678	0.8215
comp144827_c0_seq1	AT5G39710	protein_coding	Tetratricopeptide repeat (TPR)-like superfamily protein	3e-28	0.47	0.66	0.7705	0.174
comp16823_c0_seq1	AT5G39890	protein_coding	Protein of unknown function (DUF1637)	4e-80	0.56	0.7	0.9712	0.9492
comp9455_c0_seq2	AT5G40270	protein_coding	HD domain-containing metal-dependent phosphohydrolase family protein	1e-08	0.75	0.91	0.4637	0.06765
comp6981_c0_seq1	AT5G40480	protein_coding	embryo defective 3012	2e-63	0.5	0.7	1	0.1185
comp14232_c0_seq1	AT5G40500	protein_coding	unknown protein; FUNCTIONS IN: molecular_function unknown; INVOLVED IN: biological_process unknown; LOCATED IN: cellular_component unknown; EXPRESSED IN: 23 plant structures; EXPRESSED DURING: 13 growth stages; Has 49 Blast hits to 49 proteins in 22 species: Archae - 0; Bacteria - 7; Metazoa - 0; Fungi - 0; Plants - 42; Viruses - 0; Other Eukaryotes - 0 (source: NCBI BLink).	1e-09	0.51	0.75	0.7391	0.4473
comp10557_c0_seq1	AT5G40650	protein_coding	succinate dehydrogenase 2-2	5e-89	0.71	0.81	0.9075	0.7642
comp15878_c0_seq1	AT5G41070	protein_coding	dsRNA-binding protein 5	6e-76	0.64	0.74	0.6615	0.5267
comp5999_c0_seq1	AT5G41140	protein_coding	Myosin heavy chain-related protein	1e-41	0.44	0.68	0.8483	0.1844
comp23280_c1_seq1	AT5G41190	protein_coding	CONTAINS InterPro DOMAIN/s: Nin one binding (NOB1) Zn-ribbon like (InterPro:IPR014881), D-site 20S pre-rRNA nuclease (InterPro:IPR017117); Has 1807 Blast hits to 1807 proteins in 277 species: Archae - 0; Bacteria - 0; Metazoa - 736; Fungi - 347; Plants - 385; Viruses - 0; Other Eukaryotes - 339 (source: NCBI BLink).	1e-106	0.5	0.66	0.8594	0.7558
comp9025_c0_seq1	AT5G41760	protein_coding	Nucleotide-sugar transporter family protein	6e-92	0.77	0.92	0.9949	0.5794
comp22024_c0_seq1	AT5G41970	protein_coding	Metal-dependent protein hydrolase	1e-157	0.71	0.85	0.9209	0.9678
comp17093_c0_seq2	AT5G42310	protein_coding	Pentatricopeptide repeat (PPR-like) superfamily protein	4e-45	0.75	0.91	1	0.1551
comp13495_c0_seq1	AT5G42560	protein_coding	Abscisic acid-responsive (TB2/DP1, HVA22) family protein	9e-50	0.49	0.67	0.8495	0.5743
comp20354_c0_seq7	AT5G42800	protein_coding	dihydroflavonol 4-reductase	8e-33	0.68	0.84	0.8318	0.2434
comp18703_c0_seq1	AT5G43700	protein_coding	AUX/IAA transcriptional regulator family protein	2e-48	0.58	0.68	0.8542	0.9139
comp85026_c0_seq1	AT5G43810	protein_coding	Stabilizer of iron transporter SufD / Polynucleotidyl transferase	1e-92	0.82	0.92	1	0.1892
comp18450_c0_seq1	AT5G43940	protein_coding	GroES-like zinc-binding dehydrogenase family protein	1e-124	0.93	0.96	0.9956	0.6094
comp124608_c0_seq1	AT5G44000	protein_coding	Glutathione S-transferase family protein	2e-72	0.65	0.78	0.9317	0.4887
comp2528_c0_seq1	AT5G44030	protein_coding	cellulose synthase A4	2e-94	0.7	0.79	0.9759	0.2249
comp14580_c0_seq1	AT5G44170	protein_coding	S-adenosyl-L-methionine-dependent methyltransferases superfamily protein	5e-78	0.64	0.76	0.9822	0.9572
comp39047_c0_seq1	AT5G44560	protein_coding	SNF7 family protein	4e-95	0.79	0.88	0.9954	0.9954
comp10939_c0_seq1	AT5G44710	protein_coding	CONTAINS InterPro DOMAIN/s: Ribosomal protein S27/S33, mitochondrial (InterPro:IPR013219); Has 101 Blast hits to 101 proteins in 55 species: Archae - 0; Bacteria - 0; Metazoa - 8; Fungi - 59; Plants - 26; Viruses - 0; Other Eukaryotes - 8 (source: NCBI BLink).	5e-42	0.8	0.91	0.808	0.9901
comp6927_c0_seq1	AT5G44740	protein_coding	Y-family DNA polymerase H	7e-70	0.79	0.87	1	0.238
comp110226_c0_seq1	AT5G44750	protein_coding	DNA-directed DNA polymerases	3e-06	0.38	0.67	0.458	0.05972
comp22261_c0_seq1	AT5G44860	protein_coding	unknown protein; BEST Arabidopsis thaliana protein match is: unknown protein (TAIR:AT4G19950.1); Has 233 Blast hits to 227 proteins in 25 species: Archae - 0; Bacteria - 13; Metazoa - 1; Fungi - 0; Plants - 216; Viruses - 0; Other Eukaryotes - 3 (source: NCBI BLink).	4e-96	0.58	0.73	0.8652	0.9906
comp11018_c0_seq1	AT5G45140	protein_coding	nuclear RNA polymerase C2	1e-163	0.63	0.8	1	0.3695
comp9071_c0_seq1	AT5G45275	protein_coding	Major facilitator superfamily protein	8e-81	0.79	0.85	1	0.3438
comp19127_c0_seq2	AT5G45370	protein_coding	nodulin MtN21 /EamA-like transporter family protein	2e-36	0.52	0.66	1	0.3805
comp21527_c2_seq1	AT5G45660	protein_coding	unknown protein; FUNCTIONS IN: molecular_function unknown; INVOLVED IN: biological_process unknown; LOCATED IN: endomembrane system; Has 35333 Blast hits to 34131 proteins in 2444 species: Archae - 798; Bacteria - 22429; Metazoa - 974; Fungi - 991; Plants - 531; Viruses - 0; Other Eukaryotes - 9610 (source: NCBI BLink).	5e-18	0.4	0.54	0.657	0.6592
comp20228_c0_seq1	AT5G45775	protein_coding	Ribosomal L5P family protein	1e-62	0.94	0.99	0.975	0.6428
comp14102_c0_seq1	AT5G46340	protein_coding	O-acetyltransferase family protein	2e-55	0.62	0.8	0.9261	0.3018
comp23862_c0_seq1	AT5G46580	protein_coding	pentatricopeptide (PPR) repeat-containing protein	0	0.55	0.76	0.9296	0.9099
comp11217_c0_seq1	AT5G46930	protein_coding	Plant invertase/pectin methylesterase inhibitor superfamily protein	3e-10	0.26	0.48	0.7658	0.8764
comp21665_c0_seq2	AT5G47540	protein_coding	Mo25 family protein	4e-46	0.75	0.88	1	0.344
comp18547_c0_seq1	AT5G47560	protein_coding	tonoplast dicarboxylate transporter	0	0.68	0.81	0.9131	0.9722
comp19237_c0_seq1	AT5G47870	protein_coding	FUNCTIONS IN: molecular_function unknown; INVOLVED IN: biological_process unknown; LOCATED IN: chloroplast; EXPRESSED IN: 22 plant structures; EXPRESSED DURING: 13 growth stages; BEST Arabidopsis thaliana protein match is: cobalt ion binding (TAIR:AT1G71310.1); Has 1807 Blast hits to 1807 proteins in 277 species: Archae - 0; Bacteria - 0; Metazoa - 736; Fungi - 347; Plants - 385; Viruses - 0; Oth…	2e-58	0.72	0.81	0.6836	0.7286
comp5463_c0_seq1	AT5G47920	protein_coding	unknown protein; BEST Arabidopsis thaliana protein match is: unknown protein (TAIR:AT5G13880.1); Has 1807 Blast hits to 1807 proteins in 277 species: Archae - 0; Bacteria - 0; Metazoa - 736; Fungi - 347; Plants - 385; Viruses - 0; Other Eukaryotes - 339 (source: NCBI BLink).	5e-21	0.59	0.78	0.8969	0.4652
comp14520_c0_seq1	AT5G48060	protein_coding	C2 calcium/lipid-binding plant phosphoribosyltransferase family protein	1e-152	0.53	0.66	0.9979	0.5357
comp1525_c0_seq1	AT5G48450	protein_coding	SKU5 similar 3	4e-59	0.74	0.85	0.931	0.2173
comp17265_c0_seq1	AT5G48470	protein_coding	unknown protein; FUNCTIONS IN: molecular_function unknown; INVOLVED IN: biological_process unknown; LOCATED IN: chloroplast; EXPRESSED IN: 22 plant structures; EXPRESSED DURING: 13 growth stages; Has 30201 Blast hits to 17322 proteins in 780 species: Archae - 12; Bacteria - 1396; Metazoa - 17338; Fungi - 3422; Plants - 5037; Viruses - 0; Other Eukaryotes - 2996 (source: NCBI BLink).	1e-140	0.76	0.87	0.7529	0.7934
comp20105_c0_seq1	AT5G48820	protein_coding	inhibitor/interactor with cyclin-dependent kinase	4e-19	0.31	0.46	0.9914	0.9909
comp14198_c0_seq1	AT5G48910	protein_coding	Pentatricopeptide repeat (PPR) superfamily protein	4e-27	0.53	0.69	0.7954	0.1671
comp883_c0_seq1	AT5G49110	protein_coding	unknown protein; INVOLVED IN: biological_process unknown; LOCATED IN: cellular_component unknown; EXPRESSED IN: cultured cell; Has 30201 Blast hits to 17322 proteins in 780 species: Archae - 12; Bacteria - 1396; Metazoa - 17338; Fungi - 3422; Plants - 5037; Viruses - 0; Other Eukaryotes - 2996 (source: NCBI BLink).	1e-30	0.54	0.78	0.8898	0.07215
comp18080_c0_seq2	AT5G49555	protein_coding	FAD/NAD(P)-binding oxidoreductase family protein	0	0.75	0.87	0.9848	0.9334
comp21474_c0_seq1	AT5G49560	protein_coding	Putative methyltransferase family protein	3e-62	0.55	0.7	0.9256	0.8686
comp15247_c0_seq2	AT5G49570	protein_coding	peptide-N-glycanase 1	1e-44	0.56	0.78	1	0.2219
comp21469_c0_seq1	AT5G50250	protein_coding	chloroplast RNA-binding protein 31B	3e-30	0.47	0.57	0.984	0.5674
comp147366_c0_seq1	AT5G50350	protein_coding	unknown protein; FUNCTIONS IN: molecular_function unknown; INVOLVED IN: response to oxidative stress; LOCATED IN: chloroplast; EXPRESSED IN: 22 plant structures; EXPRESSED DURING: 13 growth stages; Has 1807 Blast hits to 1807 proteins in 277 species: Archae - 0; Bacteria - 0; Metazoa - 736; Fungi - 347; Plants - 385; Viruses - 0; Other Eukaryotes - 339 (source: NCBI BLink).	3e-08	0.46	0.64	0.3434	0.1352
comp13019_c0_seq1	AT5G50375	protein_coding	cyclopropyl isomerase	1e-125	0.77	0.86	0.899	0.9857
comp15084_c0_seq2	AT5G50380	protein_coding	exocyst subunit exo70 family protein F1	9e-31	0.43	0.6	0.8468	0.265
comp15558_c0_seq2	AT5G50460	protein_coding	secE/sec61-gamma protein transport protein	1e-31	0.94	1	0.7187	1
comp10431_c0_seq1	AT5G50900	protein_coding	ARM repeat superfamily protein	3e-45	0.53	0.69	0.9895	0.3315
comp18685_c0_seq1	AT5G51100	protein_coding	Fe superoxide dismutase 2	2e-95	0.61	0.8	0.8381	0.8393
comp236029_c0_seq1	AT5G51300	protein_coding	splicing factor-related	8e-36	0.62	0.8	0.6705	0.1417
comp22882_c0_seq2	AT5G51570	protein_coding	SPFH/Band 7/PHB domain-containing membrane-associated protein family	1e-134	0.8	0.9	0.9691	0.9691
comp9758_c0_seq1	AT5G51710	protein_coding	K+ efflux antiporter 5	5e-39	0.63	0.77	0.8092	0.2141
comp18062_c0_seq1	AT5G52010	protein_coding	C2H2-like zinc finger protein	1e-116	0.55	0.68	0.909	0.9419
comp11211_c0_seq1	AT5G52180	protein_coding	LOCATED IN: endomembrane system; EXPRESSED IN: 22 plant structures; EXPRESSED DURING: 13 growth stages; CONTAINS InterPro DOMAIN/s: Transmembrane protein 161AB, predicted (InterPro:IPR019395); Has 82 Blast hits to 82 proteins in 35 species: Archae - 0; Bacteria - 0; Metazoa - 47; Fungi - 0; Plants - 33; Viruses - 0; Other Eukaryotes - 2 (source: NCBI BLink).	8e-35	0.4	0.58	0.8854	0.441
comp13198_c0_seq1	AT5G52580	protein_coding	RabGAP/TBC domain-containing protein	2e-87	0.74	0.87	1	0.2852
comp15274_c0_seq1	AT5G52960	protein_coding	unknown protein; FUNCTIONS IN: molecular_function unknown; INVOLVED IN: biological_process unknown; LOCATED IN: chloroplast; EXPRESSED IN: 23 plant structures; EXPRESSED DURING: 13 growth stages; CONTAINS InterPro DOMAIN/s: Protein of unknown function DUF3143 (InterPro:IPR021489); Has 1807 Blast hits to 1807 proteins in 277 species: Archae - 0; Bacteria - 0; Metazoa - 736; Fungi - 347; Plants - 3…	2e-46	0.78	0.87	0.6327	0.6647
comp5258_c0_seq1	AT5G52970	protein_coding	thylakoid lumen 15.0 kDa protein	3e-13	0.63	0.76	0.4462	0.2421
comp17127_c0_seq3	AT5G53080	protein_coding	Tetratricopeptide repeat (TPR)-like superfamily protein	1e-07	0.5	0.75	0.4137	0.0851
comp281107_c0_seq1	AT5G53130	protein_coding	cyclic nucleotide gated channel 1	2e-76	0.75	0.86	0.9945	0.2527
comp5442_c0_seq1	AT5G53250	protein_coding	arabinogalactan protein 22	6e-07	0.41	0.65	0.8918	1
comp18766_c0_seq2	AT5G53350	protein_coding	CLP protease regulatory subunit X	0	0.66	0.78	0.8634	0.9568
comp17083_c0_seq1	AT5G54160	protein_coding	O-methyltransferase 1	4e-45	0.46	0.65	0.8035	0.5922
comp23630_c1_seq1	AT5G54190	protein_coding	protochlorophyllide oxidoreductase A	1e-172	0.81	0.92	0.91	0.8493
comp12468_c0_seq1	AT5G54400	protein_coding	S-adenosyl-L-methionine-dependent methyltransferases superfamily protein	2e-42	0.64	0.76	0.9057	0.4554
comp12508_c0_seq1	AT5G54570	protein_coding	beta glucosidase 41	5e-66	0.73	0.86	0.9464	0.2971
comp24318_c0_seq2	AT5G55100	protein_coding	SWAP (Suppressor-of-White-APricot)/surp domain-containing protein	6e-19	0.42	0.55	0.5509	0.166
comp22037_c0_seq1	AT5G55280	protein_coding	homolog of bacterial cytokinesis Z-ring protein FTSZ 1-1	1e-157	0.81	0.88	0.9044	0.8845
comp17136_c0_seq2	AT5G55570	protein_coding	unknown protein; LOCATED IN: chloroplast; Has 35333 Blast hits to 34131 proteins in 2444 species: Archae - 798; Bacteria - 22429; Metazoa - 974; Fungi - 991; Plants - 531; Viruses - 0; Other Eukaryotes - 9610 (source: NCBI BLink).	8e-27	0.58	0.71	0.5668	0.6363
comp4112_c0_seq1	AT5G55960	protein_coding	unknown protein; CONTAINS InterPro DOMAIN/s: Uncharacterised protein family UPF0118 (InterPro:IPR002549); Has 30201 Blast hits to 17322 proteins in 780 species: Archae - 12; Bacteria - 1396; Metazoa - 17338; Fungi - 3422; Plants - 5037; Viruses - 0; Other Eukaryotes - 2996 (source: NCBI BLink).	1e-101	0.43	0.64	0.8907	0.6388
comp16181_c0_seq1	AT5G56460	protein_coding	Protein kinase superfamily protein	5e-36	0.65	0.77	0.9421	0.2843
comp12652_c0_seq1	AT5G56790	protein_coding	Protein kinase superfamily protein	2e-45	0.47	0.57	0.9939	0.3437
comp21746_c1_seq1	AT5G56940	protein_coding	Ribosomal protein S16 family protein	3e-54	0.72	0.88	0.942	0.9851
comp18873_c0_seq1	AT5G57160	protein_coding	DNA ligase IV	1e-53	0.76	0.86	1	0.1009
comp15446_c0_seq1	AT5G57710	protein_coding	Double Clp-N motif-containing P-loop nucleoside triphosphate hydrolases superfamily protein	4e-76	0.78	0.87	0.9689	0.1777
comp18837_c0_seq3	AT5G57860	protein_coding	Ubiquitin-like superfamily protein	6e-34	0.74	0.89	0.968	0.9578
comp15036_c0_seq1	AT5G58030	protein_coding	Transport protein particle (TRAPP) component	1e-103	0.93	0.98	0.9948	0.9897
comp7157_c0_seq1	AT5G58450	protein_coding	Tetratricopeptide repeat (TPR)-like superfamily protein	2e-97	0.6	0.77	0.9833	0.2769
comp18402_c0_seq1	AT5G58575	protein_coding	CONTAINS InterPro DOMAIN/s: Sgf11, transcriptional regulation (InterPro:IPR013246); Has 30201 Blast hits to 17322 proteins in 780 species: Archae - 12; Bacteria - 1396; Metazoa - 17338; Fungi - 3422; Plants - 5037; Viruses - 0; Other Eukaryotes - 2996 (source: NCBI BLink).	3e-55	0.63	0.81	0.954	0.9226
comp19137_c0_seq1	AT5G60030	protein_coding	unknown protein; BEST Arabidopsis thaliana protein match is: unknown protein (TAIR:AT1G75335.1); Has 1807 Blast hits to 1807 proteins in 277 species: Archae - 0; Bacteria - 0; Metazoa - 736; Fungi - 347; Plants - 385; Viruses - 0; Other Eukaryotes - 339 (source: NCBI BLink).	2e-11	0.58	0.76	0.3089	0.1883
comp257411_c0_seq1	AT5G60210	protein_coding	ROP interactive partner 5	2e-21	0.52	0.73	0.9345	0.1648
comp20087_c0_seq1	AT5G61500	protein_coding	autophagy 3 (APG3)	1e-153	0.81	0.92	0.9968	0.9968
comp19548_c0_seq1	AT5G61790	protein_coding	calnexin 1	0	0.67	0.82	0.9907	0.9962
comp5754_c0_seq1	AT5G61930	protein_coding	Arabidopsis thaliana protein of unknown function (DUF794)	3e-25	0.51	0.66	0.8986	0.3084
comp24137_c0_seq1	AT5G62740	protein_coding	SPFH/Band 7/PHB domain-containing membrane-associated protein family	2e-76	0.91	0.97	0.9866	0.5174
comp23170_c0_seq1	AT5G62810	protein_coding	peroxin 14	5e-89	0.45	0.61	0.9416	0.8994
comp22711_c0_seq3	AT5G63050	protein_coding	embryo defective 2759	4e-50	0.51	0.72	0.8888	0.5275
comp22711_c0_seq4	AT5G63050	protein_coding	embryo defective 2759	1e-58	0.44	0.64	0.9588	0.7669
comp12929_c0_seq1	AT5G63380	protein_coding	AMP-dependent synthetase and ligase family protein	1e-100	0.51	0.72	0.9585	0.6138
comp18206_c0_seq1	AT5G63460	protein_coding	SAP domain-containing protein	2e-39	0.58	0.73	0.84	0.8888
comp4072_c0_seq1	AT5G63780	protein_coding	RING/FYVE/PHD zinc finger superfamily protein	4e-51	0.58	0.73	0.9879	0.4577
comp10076_c0_seq1	AT5G63920	protein_coding	topoisomerase 3alpha	0	0.71	0.81	0.9794	0.4676
comp4538_c0_seq1	AT5G63930	protein_coding	Leucine-rich repeat protein kinase family protein	6e-62	0.65	0.8	1	0.1687
comp13014_c0_seq2	AT5G64030	protein_coding	S-adenosyl-L-methionine-dependent methyltransferases superfamily protein	1e-168	0.72	0.85	1	0.4354
comp21395_c0_seq1	AT5G64050	protein_coding	glutamate tRNA synthetase	0	0.75	0.84	0.9775	0.9877
comp143932_c0_seq1	AT5G64090	protein_coding	FUNCTIONS IN: molecular_function unknown; INVOLVED IN: biological_process unknown; LOCATED IN: plasma membrane; EXPRESSED IN: 23 plant structures; EXPRESSED DURING: 13 growth stages; CONTAINS InterPro DOMAIN/s: Hyccin (InterPro:IPR018619); BEST Arabidopsis thaliana protein match is: unknown protein (TAIR:AT5G21050.1); Has 1807 Blast hits to 1807 proteins in 277 species: Archae - 0; Bacteria - 0; …	7e-33	0.57	0.66	0.9925	0.2991
comp16314_c0_seq1	AT5G64220	protein_coding	Calmodulin-binding transcription activator protein with CG-1 and Ankyrin domains	1e-39	0.83	0.91	1	0.0819
comp71695_c0_seq1	AT5G64580	protein_coding	AAA-type ATPase family protein	0	0.79	0.9	0.935	0.9087
comp19882_c0_seq2	AT5G64813	protein_coding	Ras-related small GTP-binding family protein	2e-82	0.67	0.78	0.9385	0.6871
comp16305_c0_seq1	AT5G64980	protein_coding	unknown protein; BEST Arabidopsis thaliana protein match is: unknown protein (TAIR:AT4G02880.1); Has 1807 Blast hits to 1807 proteins in 277 species: Archae - 0; Bacteria - 0; Metazoa - 736; Fungi - 347; Plants - 385; Viruses - 0; Other Eukaryotes - 339 (source: NCBI BLink).	8e-12	0.31	0.46	0.7857	0.5726
comp22128_c0_seq1	AT5G65110	protein_coding	acyl-CoA oxidase 2	0	0.79	0.87	0.9772	0.9812
comp21167_c0_seq1	AT5G65210	protein_coding	bZIP transcription factor family protein	2e-87	0.64	0.81	0.9872	0.7684
comp9228_c0_seq1	AT5G65260	protein_coding	RNA-binding (RRM/RBD/RNP motifs) family protein	4e-87	0.75	0.86	0.9778	0.9909
comp4744_c0_seq1	AT5G65430	protein_coding	general regulatory factor 8	1e-115	0.79	0.91	0.8671	1
comp395576_c0_seq1	AT5G65570	protein_coding	Tetratricopeptide repeat (TPR)-like superfamily protein	2e-31	0.48	0.72	1	0.1666
comp22391_c0_seq1	AT5G65780	protein_coding	branched-chain amino acid aminotransferase 5 / branched-chain amino acid transaminase 5 (BCAT5)	1e-165	0.77	0.87	0.8786	0.865
comp151867_c0_seq1	AT5G66030	protein_coding	Golgi-localized GRIP domain-containing protein	6e-33	0.62	0.81	1	0.1522
comp20923_c0_seq1	AT5G66160	protein_coding	receptor homology region transmembrane domain ring H2 motif protein 1	1e-59	0.46	0.61	0.9205	0.8838
comp17001_c0_seq1	AT5G66360	protein_coding	Ribosomal RNA adenine dimethylase family protein	8e-43	0.49	0.68	1	0.4473
comp17011_c0_seq1	AT5G66380	protein_coding	folate transporter 1	4e-60	0.73	0.83	0.7537	0.487
comp130650_c0_seq1	AT5G67380	protein_coding	casein kinase alpha 1	5e-56	0.87	0.91	1	0.3111
