# Supplementary material for: Genome-Wide Transcriptome and Expression Profile Analysis of Phalaenopsis during Explant Browning
Source: PLoS One. 2015 Apr 14;10(4):e0123356. doi: 10.1371/journal.pone.0123356 (PMC4397044; doi:10.1371/journal.pone.0123356)
Supplement: S5 Table — (XLS) [file pone.0123356.s008.xls]

## Sheet: Rice_blast_function
S5 Table Homology analysis of Phalaenopsis proteome with Oryza sativa
query_name	Ara_gene_id	Type	Short_description	E-Value	Identical	Similar	Query_Coverage	Hit_Coverage
comp100133_c0_seq1	LOC_Os09g19650.1	protein_coding	3-ketoacyl-CoA synthase precursor, putative, expressed	1e-103	0.68	0.79	0.9851	0.556
comp10017_c0_seq2	LOC_Os02g23890.1	protein_coding	protein transporter, putative, expressed	1e-48	0.6	0.73	0.9433	0.4381
comp10021_c0_seq1	LOC_Os04g24550.1	protein_coding	ATP-binding region, ATPase-like domain containing protein, expressed	2e-21	0.38	0.55	0.7345	0.3434
comp10025_c0_seq1	LOC_Os06g11170.1	protein_coding	formin-binding protein-related, putative, expressed	7e-79	0.57	0.72	1	1
comp10026_c0_seq1	LOC_Os09g32650.1	protein_coding	leucyl-tRNA synthetase, cytoplasmic, putative, expressed	0	0.75	0.86	0.9899	0.9936
comp10031_c0_seq1	LOC_Os03g17590.1	protein_coding	cat eye syndrome critical region protein 5 precursor, putative, expressed	1e-80	0.68	0.83	0.9951	0.5321
comp10036_c0_seq1	LOC_Os03g06160.1	protein_coding	BTBP1 - Bric-a-Brac, Tramtrack, Broad Complex BTB domain with pentapeptide repeats, expressed	5e-52	0.71	0.83	0.9366	0.4389
comp10039_c0_seq1	LOC_Os02g30620.3	protein_coding	dnaJ domain containing protein, expressed	1e-06	0.29	0.44	0.7899	0.2452
comp10045_c0_seq1	LOC_Os01g64730.1	protein_coding	bZIP transcription factor domain containing protein, expressed	7e-27	0.6	0.75	0.9904	0.3947
comp10056_c0_seq1	LOC_Os06g43790.1	protein_coding	transcription initiation factor TFIID subunit 1, putative, expressed	1e-100	0.45	0.6	0.9536	0.2834
comp100579_c0_seq1	LOC_Os12g41290.1	protein_coding	Spc97 / Spc98 family protein, putative, expressed	1e-109	0.72	0.84	0.9695	0.2398
comp10058_c0_seq1	LOC_Os01g69080.1	protein_coding	acyl-desaturase, chloroplast precursor, putative, expressed	2e-40	0.65	0.81	0.7902	0.2825
comp10066_c0_seq1	LOC_Os08g20610.1	protein_coding	pentatricopeptide containing protein, putative, expressed	9e-86	0.48	0.68	0.9784	0.4326
comp10092_c0_seq1	LOC_Os09g31350.1	protein_coding	expressed protein	4e-46	0.47	0.63	0.9747	0.4956
comp10097_c0_seq1	LOC_Os03g01100.1	protein_coding	endonuclease, putative, expressed	6e-18	0.6	0.73	0.5615	0.07336
comp10099_c0_seq1	LOC_Os10g39740.1	protein_coding	glutathione S-transferase, putative, expressed	1e-59	0.46	0.59	0.8875	0.9856
comp10127_c0_seq1	LOC_Os09g29670.1	protein_coding	white-brown complex homolog protein 11, putative, expressed	2e-89	0.6	0.7	0.9893	0.4203
comp101309_c0_seq1	LOC_Os04g56530.1	protein_coding	STE_MEKK_ste11_MAP3K.1 - STE kinases include homologs to sterile 7, sterile 11 and sterile 20 from yeast, expressed	6e-18	0.44	0.56	0.9271	0.1016
comp10134_c0_seq1	LOC_Os03g16334.1	protein_coding	fringe-related protein, putative, expressed	4e-58	0.61	0.69	0.9533	0.3605
comp10151_c0_seq1	LOC_Os06g20050.1	protein_coding	NBS type disease resistance protein, putative, expressed	7e-10	0.4	0.57	0.8292	0.08084
comp10179_c0_seq1	LOC_Os09g36580.1	protein_coding	thaumatin, putative, expressed	1e-24	0.47	0.64	1	0.3974
comp10182_c0_seq1	LOC_Os01g72400.1	protein_coding	retrotransposon protein, putative, Ty1-copia subclass, expressed	1e-25	0.58	0.78	0.8762	0.06563
comp10188_c0_seq1	LOC_Os01g64980.2	protein_coding	ion channel DMI1, chloroplast precursor, putative, expressed	3e-37	0.82	0.9	1	0.09331
comp10197_c0_seq1	LOC_Os06g12220.1	protein_coding	HVA22, putative, expressed	7e-13	0.62	0.8	0.3846	0.2797
comp10203_c0_seq1	LOC_Os01g65510.1	protein_coding	OsFBX31 - F-box domain containing protein, expressed	1e-63	0.45	0.62	0.9446	0.7513
comp10217_c0_seq1	LOC_Os08g35480.1	protein_coding	cupin superfamily protein, putative, expressed	1e-72	0.68	0.82	0.9595	0.9793
comp102354_c0_seq1	LOC_Os04g55090.1	protein_coding	PPR repeat domain containing protein, putative, expressed	1e-49	0.68	0.82	0.9225	0.2941
comp10247_c0_seq1	LOC_Os03g56260.1	protein_coding	kinesin motor domain containing protein, putative, expressed	9e-72	0.79	0.89	1	0.2149
comp10253_c0_seq1	LOC_Os02g30714.1	protein_coding	dehydrogenase/reductase, putative, expressed	8e-52	0.58	0.78	0.9425	0.4151
comp10255_c0_seq1	LOC_Os01g55530.1	protein_coding	AP003256-AK101847 - NBS/LRR genes that are S-rich,divergent TIR, divergent NBS, expressed	1e-110	0.67	0.82	1	0.2814
comp10256_c0_seq1	LOC_Os02g03430.1	protein_coding	expressed protein	6e-24	0.34	0.58	0.9441	0.9877
comp10258_c0_seq1	LOC_Os03g15420.1	protein_coding	dynamin family protein, putative, expressed	1e-48	0.53	0.73	0.9888	0.2595
comp10264_c0_seq1	LOC_Os05g11730.1	protein_coding	CGMC_GSK.7 - CGMC includes CDA, MAPK, GSK3, and CLKC kinases, expressed	1e-143	0.9	0.94	0.8485	0.6641
comp10267_c0_seq1	LOC_Os03g15480.1	protein_coding	heat shock protein DnaJ, putative, expressed	1e-115	0.8	0.89	0.996	0.8456
comp10272_c0_seq1	LOC_Os10g31780.1	protein_coding	oxidoreductase, short chain dehydrogenase/reductase family domain containing protein, expressed	1e-19	0.49	0.65	0.5976	0.3869
comp102785_c0_seq1	LOC_Os07g41140.1	protein_coding	receptor-like protein kinase precursor, putative, expressed	9e-41	0.51	0.68	0.9934	0.1402
comp102803_c0_seq1	LOC_Os05g30350.1	protein_coding	Os5bglu22 - beta-glucosidase homologue, similar to G. max isohydroxyurate hydrolase, expressed	2e-81	0.52	0.72	0.9813	0.4784
comp102990_c0_seq1	LOC_Os08g17820.2	protein_coding	retrotransposon protein, putative, unclassified, expressed	4e-45	0.76	0.85	0.7651	0.1276
comp102999_c0_seq1	LOC_Os02g53210.2	protein_coding	expressed protein	1e-106	0.55	0.72	0.9767	0.475
comp10312_c0_seq1	LOC_Os05g06660.1	protein_coding	OsSCP26 - Putative Serine Carboxypeptidase homologue, expressed	8e-51	0.74	0.87	0.944	0.2448
comp10313_c0_seq1	LOC_Os03g50160.1	protein_coding	plastocyanin-like domain containing protein, putative, expressed	2e-40	0.64	0.76	0.8951	1
comp10314_c0_seq1	LOC_Os01g65780.2	protein_coding	glycosyl transferase, putative, expressed	3e-87	0.57	0.71	0.9963	0.4251
comp10317_c0_seq1	LOC_Os05g31160.1	protein_coding	peptide chain release factor 2, putative, expressed	8e-55	0.56	0.73	0.9738	0.4457
comp10318_c0_seq1	LOC_Os01g67550.1	protein_coding	FAD binding domain containing protein, expressed	6e-40	0.76	0.91	0.6527	0.1289
comp10319_c0_seq1	LOC_Os12g37560.1	protein_coding	phospholipase C, putative, expressed	5e-52	0.74	0.86	0.9756	0.2033
comp10322_c0_seq1	LOC_Os03g54910.1	protein_coding	X8 domain containing protein, expressed	2e-38	0.62	0.79	0.7266	0.6228
comp10325_c0_seq1	LOC_Os01g55300.2	protein_coding	DNA-directed polymerase, putative, expressed	2e-12	0.37	0.47	0.6956	0.1908
comp103311_c0_seq1	LOC_Os06g20500.1	protein_coding	tRNA-splicing endonuclease positive effector-related, putative, expressed	4e-52	0.69	0.84	0.9847	0.1531
comp10332_c0_seq1	LOC_Os05g11140.2	protein_coding	CK1_CaseinKinase_1a.5 - CK1 includes the casein kinase 1 kinases, expressed	1e-113	0.75	0.84	0.9882	0.4168
comp103426_c0_seq1	LOC_Os03g18070.1	protein_coding	omega-3 fatty acid desaturase, chloroplast precursor, putative, expressed	1e-34	0.88	0.97	0.9382	0.1659
comp103513_c0_seq1	LOC_Os11g02720.1	protein_coding	expressed protein	7e-20	0.42	0.6	0.8625	0.347
comp10363_c0_seq1	LOC_Os01g34700.1	protein_coding	dienelactone hydrolase family protein, expressed	1e-106	0.7	0.84	0.8754	0.9003
comp10368_c0_seq1	LOC_Os03g13820.2	protein_coding	protein kinase family protein, putative, expressed	1e-45	0.49	0.7	0.8264	0.4427
comp10377_c0_seq1	LOC_Os01g64870.1	protein_coding	expressed protein	5e-55	0.61	0.77	0.9333	0.1975
comp10385_c0_seq1	LOC_Os09g26570.1	protein_coding	CAAX amino terminal protease family protein, putative, expressed	6e-40	0.55	0.77	0.957	0.525
comp10399_c0_seq1	LOC_Os02g06880.1	protein_coding	EMB2758, putative, expressed	2e-29	0.48	0.67	0.9687	0.2584
comp10411_c0_seq1	LOC_Os03g31730.1	protein_coding	expressed protein	2e-40	0.46	0.63	0.9276	0.2293
comp10429_c0_seq2	LOC_Os11g36420.1	protein_coding	sialyltransferase family domain containing protein, expressed	1e-172	0.81	0.91	1	0.7208
comp10432_c0_seq1	LOC_Os10g26280.1	protein_coding	ORC3 - Putative origin recognition complex subunit 3, expressed	1e-51	0.52	0.71	0.9777	0.2451
comp10439_c0_seq1	LOC_Os04g26834.1	protein_coding	eukaryotic aspartyl protease domain containing protein, expressed	1e-23	0.6	0.8	1	0.2469
comp10443_c0_seq1	LOC_Os02g05880.1	protein_coding	RNA polymerase Rpb1, domain 2 family protein, expressed	2e-29	0.45	0.73	1	0.06544
comp10445_c0_seq1	LOC_Os05g04700.1	protein_coding	OsRCI2-6 - Hydrophobic protein LTI6B, expressed	2e-21	0.92	0.94	0.6162	0.576
comp10451_c0_seq1	LOC_Os07g31460.1	protein_coding	peptide-Nasparagine amidase, putative, expressed	1e-79	0.52	0.69	0.9786	0.3507
comp10456_c0_seq1	LOC_Os06g14030.1	protein_coding	potassium channel SKOR, putative, expressed	1e-105	0.71	0.83	0.9885	0.3018
comp10466_c0_seq1	LOC_Os06g04880.1	protein_coding	serine threonine kinase, putative, expressed	0	0.53	0.67	0.996	0.9516
comp104686_c0_seq1	LOC_Os07g12520.1	protein_coding	zinc ion binding protein, putative, expressed	3e-73	0.82	0.91	0.9935	0.1832
comp10483_c0_seq1	LOC_Os01g39050.1	protein_coding	retrotransposon protein, putative, unclassified, expressed	3e-12	0.55	0.73	1	0.0334
comp104904_c0_seq1	LOC_Os10g34170.1	protein_coding	glutaredoxin domain containing protein, putative, expressed	4e-46	0.7	0.81	0.9473	0.1818
comp10496_c0_seq1	LOC_Os12g37780.1	protein_coding	tetratricopeptide repeat domain containing protein, expressed	1e-85	0.64	0.79	0.9958	0.3333
comp10501_c0_seq1	LOC_Os12g23320.1	protein_coding	retrotransposon protein, putative, Ty1-copia subclass, expressed	2e-64	0.64	0.76	1	0.1416
comp10507_c0_seq1	LOC_Os02g52220.1	protein_coding	PPR repeat domain containing protein, putative, expressed	2e-74	0.6	0.78	0.99	0.3603
comp10515_c0_seq2	LOC_Os09g32300.1	protein_coding	KH domain-containing protein, putative, expressed	1e-107	0.42	0.56	0.911	0.9399
comp10522_c0_seq1	LOC_Os06g05160.1	protein_coding	sulfate transporter, putative, expressed	1e-124	0.76	0.85	0.8429	0.4164
comp10525_c0_seq1	LOC_Os12g31850.3	protein_coding	ureide permease, putative, expressed	5e-89	0.72	0.84	0.9954	0.5487
comp10549_c0_seq1	LOC_Os04g51330.1	protein_coding	maltose excess protein 1-like, chloroplast precursor, putative, expressed	1e-73	0.7	0.84	0.9587	0.4661
comp10556_c0_seq1	LOC_Os02g44590.1	protein_coding	OsSub20 - Putative Subtilisin homologue, expressed	4e-39	0.49	0.67	0.9461	0.2073
comp10557_c1_seq1	LOC_Os08g02640.2	protein_coding	succinate dehydrogenase iron-sulfur subunit 2,mitochondrial precursor, putative, expressed	2e-32	0.87	0.93	0.9861	0.2526
comp10560_c0_seq4	LOC_Os03g48940.3	protein_coding	chloride channel protein CLC-d, putative, expressed	1e-145	0.78	0.87	1	0.6653
comp105642_c0_seq1	LOC_Os04g10530.1	protein_coding	amidase, putative, expressed	7e-43	0.66	0.77	0.8767	0.2539
comp10571_c0_seq1	LOC_Os05g45890.1	protein_coding	tRNAHis guanylyltransferase family protein, expressed	3e-66	0.69	0.79	0.9941	0.3294
comp105738_c0_seq1	LOC_Os02g43850.2	protein_coding	serine esterase family protein, putative, expressed	1e-100	0.66	0.78	0.9749	0.9609
comp10577_c0_seq1	LOC_Os01g02920.1	protein_coding	glycosyltransferase protein, putative, expressed	5e-54	0.49	0.7	0.9708	0.3918
comp105782_c0_seq1	LOC_Os12g36670.1	protein_coding	F-box/LRR-repeat protein 3, putative, expressed	3e-36	0.57	0.73	0.9597	0.2154
comp10580_c0_seq1	LOC_Os12g42310.1	protein_coding	serine/threonine-protein phosphatase BSL2, putative, expressed	0	0.83	0.88	0.9779	0.8176
comp10594_c0_seq1	LOC_Os08g15090.1	protein_coding	diacylglycerol kinase catalytic domain family protein, expressed	4e-46	0.53	0.72	1	0.1437
comp105967_c0_seq1	LOC_Os02g03940.1	protein_coding	expressed protein	1e-37	0.53	0.69	0.776	0.281
comp105986_c0_seq1	LOC_Os01g06790.1	protein_coding	disease resistance protein, putative, expressed	2e-39	0.38	0.5	0.9669	0.287
comp10600_c0_seq1	LOC_Os07g40820.1	protein_coding	PPR repeat domain containing protein, putative, expressed	4e-27	0.43	0.64	0.9921	0.247
comp10610_c0_seq1	LOC_Os02g34830.1	protein_coding	tetratricopeptide repeat domain containing protein, expressed	5e-22	0.53	0.68	1	0.2126
comp106106_c0_seq1	LOC_Os09g34320.1	protein_coding	expressed protein	1e-102	0.61	0.73	0.952	0.864
comp10613_c0_seq1	LOC_Os02g49560.1	protein_coding	bZIP transcription factor domain containing protein, expressed	5e-20	0.45	0.59	0.7924	0.8994
comp106155_c0_seq1	LOC_Os04g16820.1	protein_coding	DNA-directed RNA polymerase subunit beta, putative, expressed	2e-76	0.82	0.89	0.9828	0.1621
comp10627_c0_seq1	LOC_Os04g47220.1	protein_coding	aquaporin protein, putative, expressed	5e-92	0.84	0.93	1	0.6666
comp106348_c0_seq1	LOC_Os01g72310.1	protein_coding	OsFBO7 - F-box and other domain containing protein, expressed	4e-73	0.55	0.73	0.9591	0.181
comp10638_c0_seq3	LOC_Os01g15350.1	protein_coding	zinc finger C-x8-C-x5-C-x3-H type family protein, expressed	1e-12	0.36	0.5	0.862	0.2746
comp10644_c0_seq1	LOC_Os01g47530.1	protein_coding	CGMC_MAPKCMGC_2.6 - CGMC includes CDA, MAPK, GSK3, and CLKC kinases, expressed	3e-77	0.85	0.95	1	0.2542
comp106497_c0_seq1	LOC_Os06g14406.1	protein_coding	SYD, putative, expressed	3e-10	0.36	0.49	0.6478	0.3242
comp10650_c0_seq1	LOC_Os03g13750.1	protein_coding	erwinia induced protein 2, putative, expressed	2e-42	0.67	0.83	1	1
comp10664_c0_seq1	LOC_Os01g04580.1	protein_coding	Ser/Thr protein kinase, putative, expressed	5e-22	0.33	0.47	0.9365	0.2972
comp10665_c0_seq1	LOC_Os03g50730.1	protein_coding	transmembrane anterior posterior transformation 1, putative, expressed	7e-76	0.75	0.88	1	0.2962
comp10676_c0_seq1	LOC_Os07g48200.1	protein_coding	B3 DNA binding domain containing protein, putative, expressed	2e-58	0.78	0.86	0.9054	0.1454
comp10687_c0_seq1	LOC_Os03g43850.1	protein_coding	recA protein, putative, expressed	0	0.79	0.88	0.9473	0.9688
comp10691_c0_seq1	LOC_Os11g40140.1	protein_coding	peptidase, T1 family, putative, expressed	1e-132	0.95	0.98	1	1
comp10697_c0_seq1	LOC_Os04g50870.1	protein_coding	elongation factor Tu, putative, expressed	1e-110	0.75	0.86	0.908	0.3871
comp10704_c0_seq1	LOC_Os05g25060.1	protein_coding	PPR repeat domain containing protein, putative, expressed	1e-146	0.65	0.82	0.9973	0.4233
comp10705_c0_seq1	LOC_Os08g07290.1	protein_coding	HEAT repeat family protein, putative, expressed	8e-54	0.6	0.72	1	0.08105
comp10709_c0_seq1	LOC_Os11g01600.1	protein_coding	macrophage migration inhibitory factor, putative, expressed	5e-33	0.84	0.97	0.7102	0.628
comp10718_c0_seq1	LOC_Os10g42540.1	protein_coding	expressed protein	6e-47	0.86	0.91	1	0.9714
comp10720_c0_seq1	LOC_Os01g59920.1	protein_coding	cysteine synthase, chloroplast precursor, putative, expressed	1e-104	0.77	0.91	0.9763	0.6326
comp10721_c0_seq1	LOC_Os07g19400.1	protein_coding	pentatricopeptide domain containing protein, putative, expressed	3e-45	0.6	0.75	1	0.2062
comp10722_c0_seq1	LOC_Os09g37760.1	protein_coding	bromodomain domain containing protein, expressed	2e-46	0.47	0.57	1	0.4299
comp10732_c0_seq2	LOC_Os01g68120.1	protein_coding	DCL3, putative, expressed	4e-36	0.42	0.59	0.995	0.1314
comp10737_c0_seq1	LOC_Os02g57640.1	protein_coding	KH domain containing protein, putative, expressed	1e-126	0.72	0.85	0.8333	0.9008
comp10741_c0_seq4	LOC_Os05g32500.1	protein_coding	expressed protein	0	0.64	0.8	0.8122	0.7923
comp10750_c0_seq1	LOC_Os05g05950.1	protein_coding	TOC159, putative, expressed	1e-45	0.55	0.66	1	0.1286
comp10773_c0_seq1	LOC_Os03g29350.1	protein_coding	von Willebrand factor type A domain containing protein, expressed	1e-120	0.48	0.67	0.9932	0.5672
comp10776_c0_seq1	LOC_Os05g03120.2	protein_coding	retrotransposon protein, putative, unclassified, expressed	3e-57	0.52	0.71	1	0.3781
comp10785_c0_seq1	LOC_Os03g46410.1	protein_coding	transmembrane protein 56, putative, expressed	1e-108	0.67	0.83	0.8791	0.9849
comp10786_c0_seq1	LOC_Os08g06050.1	protein_coding	OsTOP6A2 - Topoisomerase 6 subunit A homolog 2, expressed	2e-85	0.74	0.89	1	0.5116
comp10787_c0_seq1	LOC_Os07g44650.1	protein_coding	LYR motif containing protein, putative, expressed	7e-53	0.72	0.84	0.9925	0.9923
comp10797_c0_seq1	LOC_Os06g36070.1	protein_coding	expressed protein	3e-25	0.37	0.47	0.9701	0.8687
comp10798_c0_seq1	LOC_Os12g40530.1	protein_coding	transposon protein, putative, unclassified, expressed	1e-166	0.69	0.81	0.9952	0.566
comp1080_c0_seq1	LOC_Os01g43350.1	protein_coding	protein kinase family protein, putative, expressed	8e-44	0.46	0.65	1	0.269
comp10806_c0_seq2	LOC_Os04g55180.2	protein_coding	hydrolase, alpha/beta fold family domain containing protein, expressed	2e-44	0.77	0.87	0.8449	0.278
comp10809_c0_seq1	LOC_Os03g49900.1	protein_coding	zinc finger, C3HC4 type domain containing protein, expressed	0	0.78	0.88	0.9957	1
comp10819_c0_seq1	LOC_Os05g01675.1	protein_coding	photosystem I P700 chlorophyll a apoprotein A1, putative, expressed	1e-144	0.95	0.96	0.955	0.364
comp10823_c0_seq1	LOC_Os04g57310.1	protein_coding	thiol-disulphide oxidoreductase DCC, putative, expressed	4e-59	0.68	0.87	0.9254	0.7081
comp10824_c0_seq1	LOC_Os04g38610.2	protein_coding	RAN guanine nucleotide release factor, putative, expressed	2e-63	0.61	0.75	0.9797	0.9801
comp10831_c0_seq1	LOC_Os03g17950.1	protein_coding	expressed protein	4e-43	0.44	0.6	0.9108	0.4096
comp10840_c0_seq1	LOC_Os09g36990.1	protein_coding	expressed protein	1e-69	0.68	0.77	0.8174	1
comp10844_c0_seq1	LOC_Os03g05850.1	protein_coding	retrotransposon protein, putative, unclassified, expressed	1e-33	0.69	0.84	1	0.06458
comp10846_c0_seq1	LOC_Os01g67240.1	protein_coding	formin-like protein 1 precursor, putative, expressed	4e-35	0.74	0.85	0.9892	0.09583
comp10860_c0_seq1	LOC_Os12g43120.1	protein_coding	expressed protein	3e-93	0.5	0.66	0.9658	0.3504
comp10861_c0_seq2	LOC_Os07g48350.1	protein_coding	structural constituent of ribosome, putative, expressed	4e-17	0.4	0.58	0.9823	0.09049
comp10864_c0_seq1	LOC_Os02g34590.1	protein_coding	transposon protein, putative, unclassified, expressed	2e-23	0.3	0.53	0.9731	0.2532
comp10866_c0_seq1	LOC_Os01g68030.1	protein_coding	expressed protein	2e-19	0.66	0.92	0.5514	0.9672
comp10867_c0_seq1	LOC_Os04g25410.1	protein_coding	pentatricopeptide repeat domain containing protein, putative, expressed	1e-127	0.67	0.83	0.9411	0.6125
comp10869_c0_seq1	LOC_Os07g41380.1	protein_coding	retrotransposon protein, putative, unclassified, expressed	8e-45	0.55	0.67	0.949	0.1357
comp10871_c0_seq1	LOC_Os08g40260.1	protein_coding	OsSPL15 - SBP-box gene family member, expressed	1e-06	0.33	0.5	0.9166	0.135
comp10878_c0_seq1	LOC_Os04g53760.1	protein_coding	kinesin motor domain containing protein, putative, expressed	2e-28	0.44	0.61	0.8009	0.1992
comp10879_c0_seq1	LOC_Os05g33810.1	protein_coding	OsSPL9 - SBP-box gene family member, expressed	5e-10	0.47	0.54	0.4575	0.1045
comp10888_c0_seq1	LOC_Os10g28320.1	protein_coding	oxidoreductase, aldo/keto reductase family protein, putative, expressed	1e-135	0.69	0.87	0.975	0.9125
comp10891_c0_seq1	LOC_Os01g68490.1	protein_coding	tetratricopeptide-like helical, putative, expressed	4e-39	0.55	0.79	1	0.2382
comp10896_c0_seq1	LOC_Os01g25386.1	protein_coding	multidrug resistance-associated protein, putative, expressed	1e-39	0.88	0.95	1	0.055
comp10902_c0_seq1	LOC_Os01g10930.1	protein_coding	peptide-N4-asparagine amidase A, putative, expressed	1e-23	0.49	0.7	0.9805	0.1621
comp10908_c0_seq1	LOC_Os08g43360.3	protein_coding	RNA recognition motif containing protein, putative, expressed	2e-64	0.64	0.75	0.7944	0.7761
comp10910_c0_seq1	LOC_Os02g01380.1	protein_coding	expressed protein	1e-15	0.56	0.65	0.5876	0.1945
comp10915_c0_seq1	LOC_Os05g41120.1	protein_coding	endoplasmic reticulum-Golgi intermediate compartment protein 3, putative, expressed	4e-35	0.72	0.91	0.9777	0.2291
comp10919_c0_seq1	LOC_Os03g11960.1	protein_coding	copper/zinc superoxide dismutase, putative, expressed	1e-64	0.76	0.88	0.9756	0.9695
comp109249_c0_seq1	LOC_Os05g41310.1	protein_coding	disease resistance protein RGA2, putative, expressed	7e-10	0.31	0.47	0.7692	0.1509
comp109250_c0_seq1	LOC_Os01g47780.1	protein_coding	fasciclin domain containing protein, expressed	1e-48	0.54	0.7	0.9497	0.8542
comp109335_c0_seq1	LOC_Os02g43750.1	protein_coding	transcription initiation factor, putative, expressed	5e-21	0.48	0.64	0.8231	0.1538
comp10934_c0_seq1	LOC_Os09g38080.1	protein_coding	retrotransposon protein, putative, unclassified, expressed	3e-44	0.69	0.87	0.7861	0.4881
comp109386_c0_seq1	LOC_Os05g40330.1	protein_coding	auxin efflux carrier component, putative, expressed	3e-78	0.8	0.9	0.853	0.4141
comp109406_c0_seq1	LOC_Os01g22390.2	protein_coding	WD domain containing protein, putative, expressed	4e-95	0.79	0.86	0.962	0.1278
comp10944_c0_seq1	LOC_Os01g20840.1	protein_coding	lipase class 3 family protein, putative, expressed	2e-17	0.41	0.6	0.9256	0.1874
comp10948_c0_seq1	LOC_Os01g55070.1	protein_coding	pentatricopeptide, putative, expressed	9e-71	0.51	0.71	0.9794	0.3589
comp10949_c0_seq1	LOC_Os04g53040.1	protein_coding	retrotransposon protein, putative, unclassified, expressed	1e-22	0.52	0.72	1	0.04695
comp1096_c0_seq1	LOC_Os04g52230.1	protein_coding	ent-kaurene synthase, chloroplast precursor, putative, expressed	3e-35	0.53	0.74	0.992	0.1537
comp10960_c0_seq1	LOC_Os06g27800.1	protein_coding	tm-1GCR237 protein, putative, expressed	1e-163	0.61	0.77	0.9864	0.6635
comp109631_c0_seq1	LOC_Os09g31040.1	protein_coding	EF hand family protein, putative, expressed	2e-25	0.53	0.75	0.6666	0.7445
comp10964_c0_seq1	LOC_Os03g55350.1	protein_coding	OsSub31 - Putative Subtilisin homologue, expressed	1e-55	0.72	0.9	1	0.1806
comp10976_c0_seq1	LOC_Os01g68040.1	protein_coding	CorA-like magnesium transporter protein, putative, expressed	1e-149	0.66	0.76	0.9182	0.9391
comp10999_c0_seq1	LOC_Os07g27870.1	protein_coding	thioesterase family protein, putative, expressed	6e-41	0.51	0.7	0.9186	0.9593
comp110_c0_seq1	LOC_Os07g48960.1	protein_coding	OsLonP3 - Putative Lon protease homologue, expressed	1e-149	0.92	0.97	1	0.2786
comp11002_c0_seq2	LOC_Os01g42260.4	protein_coding	transcriptional corepressor LEUNIG, putative, expressed	6e-46	0.94	0.95	0.8148	0.1585
comp11004_c0_seq1	LOC_Os01g55860.1	protein_coding	expressed protein	2e-46	0.68	0.81	0.6057	0.3376
comp11009_c0_seq1	LOC_Os04g52830.1	protein_coding	OsFBK15 - F-box domain and kelch repeat containing protein, expressed	1e-169	0.68	0.78	0.9359	0.9296
comp11012_c0_seq1	LOC_Os01g05470.1	protein_coding	transcription factor X1, putative, expressed	1e-29	0.46	0.66	0.9432	0.2685
comp11012_c0_seq2	LOC_Os03g39940.1	protein_coding	retrotransposon protein, putative, Ty3-gypsy subclass, expressed	1e-11	0.37	0.59	0.7163	0.2189
comp110214_c0_seq1	LOC_Os01g67830.1	protein_coding	B3 DNA binding domain containing protein, expressed	1e-16	0.4	0.59	0.4874	0.1441
comp11029_c0_seq3	LOC_Os05g51610.1	protein_coding	sodium/calcium exchanger protein, putative, expressed	5e-30	0.73	0.86	0.7456	0.1876
comp11029_c0_seq4	LOC_Os01g37690.1	protein_coding	sodium/calcium exchanger protein, putative, expressed	4e-41	0.71	0.88	0.9561	0.2416
comp11032_c0_seq2	LOC_Os01g11980.1	protein_coding	SFT2, putative, expressed	4e-35	0.56	0.7	0.9915	0.8313
comp11047_c0_seq1	LOC_Os01g59410.1	protein_coding	VQ motif family protein, expressed	1e-08	0.76	0.91	0.264	0.1793
comp11051_c0_seq1	LOC_Os06g44180.1	protein_coding	NAD dependent epimerase/dehydratase family protein, putative, expressed	1e-47	0.62	0.74	0.961	0.4245
comp11058_c0_seq1	LOC_Os02g27110.1	protein_coding	expressed protein	5e-66	0.62	0.75	1	0.05774
comp11060_c0_seq1	LOC_Os06g40050.1	protein_coding	mitochondrial carrier protein, putative, expressed	1e-143	0.66	0.77	0.8647	0.9172
comp11065_c0_seq1	LOC_Os08g02300.1	protein_coding	no apical meristem protein, putative, expressed	4e-64	0.46	0.56	0.9439	0.7775
comp11067_c0_seq1	LOC_Os12g38310.1	protein_coding	mitochondrial import inner membrane translocase subunit Tim, putative, expressed	6e-44	0.89	0.94	1	1
comp11077_c0_seq2	LOC_Os02g20330.1	protein_coding	expressed protein	1e-26	0.57	0.7	0.6329	0.2997
comp11081_c0_seq1	LOC_Os02g57780.1	protein_coding	expressed protein	2e-53	0.61	0.76	0.8095	0.1291
comp11083_c0_seq1	LOC_Os04g48370.1	protein_coding	RNA polymerase IV subunit, putative, expressed	2e-50	0.42	0.63	0.9957	0.4142
comp11087_c0_seq1	LOC_Os03g02430.1	protein_coding	PPR repeat domain containing protein, putative, expressed	1e-57	0.63	0.84	1	0.3266
comp11093_c0_seq2	LOC_Os01g09550.1	protein_coding	no apical meristem protein, putative, expressed	2e-86	0.9	0.93	0.6325	0.3415
comp11103_c0_seq1	LOC_Os01g59910.1	protein_coding	OsFBX29 - F-box domain containing protein, expressed	2e-27	0.52	0.72	0.9732	0.4485
comp11115_c0_seq1	LOC_Os05g33290.1	protein_coding	uncharacterized conserved membrane protein specific to cyanobacteria, putative, expressed	4e-20	0.67	0.83	0.9565	0.3283
comp11119_c0_seq1	LOC_Os05g24970.2	protein_coding	LSM domain containing protein, expressed	4e-52	0.93	0.97	1	1
comp11124_c0_seq1	LOC_Os07g42490.2	protein_coding	sucrose synthase, putative, expressed	1e-110	0.78	0.9	0.9833	0.2892
comp11130_c0_seq1	LOC_Os03g04390.1	protein_coding	pentatricopeptide, putative, expressed	3e-51	0.43	0.66	0.995	0.2586
comp11137_c0_seq1	LOC_Os01g01380.1	protein_coding	expressed protein	1e-33	0.32	0.51	0.9962	0.5009
comp11142_c0_seq1	LOC_Os11g29380.1	protein_coding	MCM2 - Putative minichromosome maintenance MCM complex subunit 2, expressed	5e-75	0.84	0.94	1	0.1664
comp11144_c0_seq1	LOC_Os05g19030.1	protein_coding	expressed protein	1e-158	0.66	0.79	0.9973	0.7167
comp11146_c0_seq1	LOC_Os01g32730.1	protein_coding	tetratricopeptide repeat containing protein, putative, expressed	2e-90	0.73	0.84	0.6797	0.7006
comp11160_c0_seq1	LOC_Os01g65800.1	protein_coding	powdery mildew resistant protein 5, putative, expressed	1e-161	0.7	0.82	0.9973	0.8849
comp11168_c0_seq1	LOC_Os05g45880.1	protein_coding	phosphotransferase, putative, expressed	1e-105	0.71	0.84	1	0.7073
comp11171_c0_seq1	LOC_Os01g37832.1	protein_coding	thioredoxin, putative, expressed	5e-91	0.76	0.86	1	1
comp11182_c0_seq1	LOC_Os07g45074.1	protein_coding	FAT domain-containing protein, putative, expressed	3e-77	0.66	0.76	1	0.2221
comp11183_c0_seq1	LOC_Os04g57630.1	protein_coding	phytosulfokine receptor precursor, putative, expressed	1e-131	0.57	0.73	1	0.4051
comp11194_c0_seq1	LOC_Os09g07120.2	protein_coding	DNA-directed RNA polymerase 1B, mitochondrial precursor, putative, expressed	8e-64	0.64	0.79	0.8651	0.1966
comp11201_c0_seq2	LOC_Os02g45540.1	protein_coding	synthase, putative, expressed	1e-130	0.73	0.81	0.9111	1
comp11209_c0_seq1	LOC_Os01g52560.1	protein_coding	Plant PDR ABC transporter associated domain containing protein, expressed	2e-78	0.61	0.78	1	0.2012
comp11224_c0_seq1	LOC_Os10g06540.1	protein_coding	vesicle-associated membrane protein, putative, expressed	1e-109	0.83	0.93	0.9243	1
comp11230_c0_seq1	LOC_Os02g09910.1	protein_coding	PHD-finger domain containing protein, putative, expressed	9e-19	0.37	0.46	0.5579	0.5637
comp11233_c0_seq1	LOC_Os10g19880.1	protein_coding	alpha-1,2-fucosidase, putative, expressed	1e-109	0.69	0.84	0.9849	0.309
comp11255_c0_seq1	LOC_Os06g16260.1	protein_coding	OsSigP5 - Putative Type I Signal Peptidase homologue; employs a putative Ser/His catalytic dyad, expressed	2e-71	0.88	0.94	1	0.8166
comp11259_c0_seq1	LOC_Os01g06560.1	protein_coding	transcription factor HBP-1b, putative, expressed	3e-19	0.6	0.73	0.875	0.2862
comp11303_c0_seq2	LOC_Os06g25550.1	protein_coding	retrotransposon protein, putative, unclassified, expressed	1e-33	0.48	0.7	0.9574	0.116
comp11306_c0_seq1	LOC_Os04g47270.1	protein_coding	amine oxidase, putative, expressed	7e-71	0.72	0.84	1	0.2182
comp11307_c0_seq1	LOC_Os06g04660.2	protein_coding	oxidoreductase, 2OG-Fe oxygenase family protein, putative, expressed	8e-47	0.63	0.78	0.9407	0.2866
comp11308_c0_seq1	LOC_Os02g54770.2	protein_coding	RNA recognition motif containing protein, expressed	5e-32	0.59	0.73	0.9591	0.7675
comp11317_c0_seq1	LOC_Os02g50840.2	protein_coding	BAH domain containing protein, putative, expressed	1e-43	0.45	0.61	0.9919	0.1484
comp11320_c0_seq1	LOC_Os03g50860.1	protein_coding	histidine kinase, putative, expressed	9e-27	0.57	0.7	0.9108	0.09575
comp11321_c0_seq1	LOC_Os05g09640.1	protein_coding	uncharacterized protein At4g06744 precursor, putative, expressed	1e-114	0.62	0.79	0.8346	0.8009
comp11322_c0_seq1	LOC_Os03g56820.1	protein_coding	fatty acid hydroxylase, putative, expressed	3e-75	0.71	0.8	0.9576	0.724
comp113423_c0_seq1	LOC_Os07g47100.3	protein_coding	transporter, monovalent cation:proton antiporter-2 family, putative, expressed	1e-107	0.83	0.91	1	0.5068
comp11347_c0_seq1	LOC_Os11g08090.1	protein_coding	expressed protein	4e-69	0.8	0.89	0.9698	0.07605
comp113487_c0_seq1	LOC_Os11g29900.2	protein_coding	expressed protein	3e-20	0.41	0.58	0.8979	0.4276
comp11352_c0_seq1	LOC_Os10g42439.1	protein_coding	heat shock protein DnaJ, putative, expressed	0	0.83	0.91	0.9669	0.1914
comp11367_c0_seq1	LOC_Os04g52290.1	protein_coding	PPR repeat domain containing protein, putative, expressed	0	0.82	0.91	0.9954	0.5632
comp113768_c0_seq1	LOC_Os01g15300.2	protein_coding	zinc finger helicase family protein, putative, expressed	1e-101	0.76	0.9	0.9414	0.2275
comp113817_c0_seq1	LOC_Os11g45060.1	protein_coding	NB-ARC domain containing protein, expressed	2e-50	0.5	0.7	0.9112	0.1767
comp113967_c0_seq1	LOC_Os10g33700.2	protein_coding	PPR repeat containing protein, expressed	7e-35	0.49	0.72	0.979	0.2337
comp11397_c0_seq1	LOC_Os03g52970.2	protein_coding	deoxyhypusine synthase, putative, expressed	5e-88	0.76	0.87	0.9386	0.5386
comp113988_c0_seq1	LOC_Os03g08740.1	protein_coding	expressed protein	8e-65	0.43	0.66	0.9342	0.2033
comp11401_c0_seq1	LOC_Os01g43774.1	protein_coding	cytochrome P450 72A1, putative, expressed	4e-95	0.54	0.72	0.9904	0.4738
comp11403_c0_seq1	LOC_Os11g31110.1	protein_coding	expressed protein	1e-140	0.61	0.75	0.9824	0.6836
comp11415_c0_seq1	LOC_Os04g53540.4	protein_coding	homeobox and START domains containing protein, putative, expressed	1e-134	0.87	0.94	1	0.3265
comp11416_c0_seq1	LOC_Os12g41830.1	protein_coding	Methyltransferase small domain containing protein, expressed	1e-101	0.6	0.73	0.8866	0.8385
comp11417_c0_seq1	LOC_Os07g48570.1	protein_coding	expressed protein	8e-24	0.61	0.73	0.8411	0.1995
comp11420_c0_seq1	LOC_Os04g46120.1	protein_coding	plastocyanin-like domain containing protein, putative, expressed	6e-31	0.44	0.6	0.9162	0.8756
comp11421_c0_seq1	LOC_Os03g06910.1	protein_coding	PPR repeat containing protein, expressed	1e-104	0.5	0.73	0.997	0.5262
comp114218_c0_seq1	LOC_Os07g30150.1	protein_coding	phosphoribosyl transferase, putative, expressed	3e-84	0.84	0.91	0.8169	0.9786
comp11428_c0_seq1	LOC_Os04g20990.1	protein_coding	tRNA-dihydrouridine synthase, putative, expressed	1e-159	0.73	0.84	0.8429	0.8329
comp11430_c0_seq1	LOC_Os01g67590.1	protein_coding	oligopeptidase, putative, expressed	1e-71	0.59	0.79	1	0.3064
comp11433_c0_seq1	LOC_Os03g60690.1	protein_coding	pentatricopeptide, putative, expressed	1e-115	0.65	0.82	1	0.4867
comp11442_c0_seq1	LOC_Os07g42410.1	protein_coding	expressed protein	8e-09	0.42	0.58	0.5371	0.04761
comp11444_c0_seq1	LOC_Os10g28410.2	protein_coding	GA19388-PA, putative, expressed	9e-23	0.7	0.86	0.6494	0.2571
comp11448_c0_seq1	LOC_Os04g54340.1	protein_coding	double-strand break repair protein MRE11, putative, expressed	0	0.8	0.9	0.9856	0.7773
comp11457_c0_seq1	LOC_Os09g25570.1	protein_coding	aspartic proteinase, putative, expressed	1e-137	0.55	0.73	0.8673	0.9133
comp114601_c0_seq1	LOC_Os03g51440.1	protein_coding	LRR receptor-like protein kinase, putative, expressed	4e-26	0.4	0.52	1	0.2138
comp114647_c0_seq1	LOC_Os03g15430.1	protein_coding	Ser/Thr protein phosphatase family protein, putative, expressed	2e-49	0.64	0.8	0.6143	0.1908
comp11465_c0_seq1	LOC_Os09g21210.1	protein_coding	beta-glucan-binding protein 4, putative, expressed	0	0.74	0.85	1	0.6256
comp11467_c0_seq1	LOC_Os02g06520.1	protein_coding	OsFBLD1 - F-box, LRR and FBD domain containing protein, expressed	1e-67	0.38	0.55	0.9373	0.9333
comp11470_c0_seq1	LOC_Os01g10090.1	protein_coding	pentatricopeptide, putative, expressed	2e-34	0.47	0.64	0.9871	0.2671
comp11473_c0_seq1	LOC_Os04g43130.1	protein_coding	transcriptional corepressor LEUNIG, putative, expressed	4e-54	0.64	0.76	0.9868	0.1904
comp11475_c0_seq1	LOC_Os01g40070.1	protein_coding	expressed protein	1e-167	0.76	0.88	0.919	0.637
comp11485_c0_seq1	LOC_Os06g15990.1	protein_coding	aldehyde dehydrogenase, putative, expressed	0	0.84	0.93	0.8765	0.9162
comp11490_c0_seq1	LOC_Os02g48990.1	protein_coding	phosphatidylinositol transfer, putative, expressed	4e-40	0.42	0.57	0.9917	0.3921
comp11496_c0_seq1	LOC_Os04g44910.1	protein_coding	receptor like protein kinase, putative, expressed	1e-108	0.5	0.67	0.8914	0.5258
comp11498_c0_seq2	LOC_Os03g42110.1	protein_coding	semialdehyde dehydrogenase, NAD binding domain containing protein, putative, expressed	1e-141	0.68	0.76	0.9175	0.8987
comp11501_c0_seq2	LOC_Os03g47980.1	protein_coding	expressed protein	1e-06	0.72	0.86	0.1918	0.05806
comp115045_c0_seq1	LOC_Os02g43920.1	protein_coding	cell division cycle protein 23, putative, expressed	5e-10	0.7	0.8	0.5263	0.067
comp11505_c0_seq1	LOC_Os02g16600.1	protein_coding	expressed protein	2e-18	0.36	0.63	0.604	0.2175
comp11536_c0_seq1	LOC_Os09g36190.2	protein_coding	glycosyl transferase family 8, putative, expressed	0	0.72	0.85	0.9446	0.9338
comp11541_c0_seq1	LOC_Os02g53340.1	protein_coding	cyclic nucleotide-gated ion channel, putative, expressed	1e-107	0.59	0.69	1	0.4274
comp11550_c0_seq1	LOC_Os10g38980.3	protein_coding	expressed protein	2e-49	0.59	0.77	0.9878	0.345
comp11551_c0_seq1	LOC_Os04g41490.1	protein_coding	DNA-directed RNA polymerase III subunit RPC1, putative, expressed	2e-40	0.71	0.86	0.811	0.07664
comp11552_c0_seq1	LOC_Os05g32544.1	protein_coding	glycosyltransferase, putative, expressed	2e-63	0.51	0.68	0.9372	0.3907
comp11558_c0_seq1	LOC_Os04g03990.1	protein_coding	3-5 exonuclease domain-containing protein, putative, expressed	7e-44	0.62	0.78	0.9626	0.4328
comp11566_c0_seq1	LOC_Os08g33740.1	protein_coding	CSLA11 - cellulose synthase-like family A, expressed	6e-57	0.59	0.77	0.9613	0.2895
comp11585_c0_seq1	LOC_Os07g42180.1	protein_coding	exportin 1, putative, expressed	1e-132	0.57	0.77	1	0.401
comp11602_c0_seq1	LOC_Os02g32550.1	protein_coding	expressed protein	3e-35	0.46	0.55	0.7724	0.5775
comp11604_c0_seq2	LOC_Os07g08620.1	protein_coding	retrotransposon protein, putative, unclassified, expressed	1e-09	0.36	0.56	0.9702	0.3191
comp11608_c0_seq1	LOC_Os02g02290.1	protein_coding	SNF2 family N-terminal domain containing protein, expressed	1e-49	0.41	0.57	0.9868	0.1645
comp11614_c0_seq1	LOC_Os09g02260.1	protein_coding	PPR repeat containing protein, putative, expressed	2e-99	0.51	0.7	0.9941	0.4307
comp116154_c0_seq1	LOC_Os04g59624.3	protein_coding	SNF2 family N-terminal domain containing protein, expressed	1e-52	0.74	0.81	0.7771	0.162
comp11620_c0_seq1	LOC_Os08g23730.1	protein_coding	class I glutamine amidotransferase, putative, expressed	1e-106	0.85	0.94	0.9672	0.3805
comp11626_c0_seq1	LOC_Os02g35000.1	protein_coding	chaperone protein dnaJ 10, putative, expressed	4e-59	0.75	0.88	1	0.3819
comp11628_c0_seq1	LOC_Os01g35170.1	protein_coding	tRNA methyltransferase, putative, expressed	3e-18	0.55	0.67	0.535	0.2902
comp11629_c0_seq1	LOC_Os02g47170.1	protein_coding	expressed protein	4e-23	0.44	0.59	0.9754	0.2043
comp11633_c0_seq1	LOC_Os09g09470.1	protein_coding	WD domain, G-beta repeat domain containing protein, expressed	0	0.72	0.83	0.9866	0.5749
comp11642_c0_seq1	LOC_Os02g20160.1	protein_coding	PPR repeat domain containing protein, putative, expressed	2e-66	0.62	0.8	1	0.3351
comp11648_c0_seq1	LOC_Os03g17634.1	protein_coding	PPR repeat domain containing protein, putative, expressed	5e-28	0.42	0.57	0.9086	0.2148
comp11662_c0_seq1	LOC_Os01g11900.1	protein_coding	hhH-GPD superfamily base excision DNA repair protein, expressed	9e-88	0.74	0.82	0.9951	0.1039
comp11668_c0_seq1	LOC_Os01g07630.1	protein_coding	BRASSINOSTEROID INSENSITIVE 1-associated receptor kinase 1 precursor, putative, expressed	2e-51	0.78	0.9	0.9037	0.1942
comp11670_c0_seq1	LOC_Os03g55340.1	protein_coding	pentatricopeptide, putative, expressed	1e-103	0.71	0.84	1	0.5
comp11678_c0_seq1	LOC_Os11g45250.2	protein_coding	ribonucleases P/MRP protein subunit POP1 containing protein, expressed	1e-77	0.38	0.53	1	0.7366
comp11681_c0_seq1	LOC_Os07g47210.1	protein_coding	GDSL-like lipase/acylhydrolase, putative, expressed	2e-41	0.6	0.78	0.9919	0.3203
comp11683_c0_seq1	LOC_Os07g44299.1	protein_coding	pentatricopeptide, putative, expressed	2e-25	0.5	0.69	0.9727	0.1762
comp11684_c0_seq1	LOC_Os11g42540.2	protein_coding	oxidoreductase, aldo/keto reductase family protein, putative, expressed	2e-43	0.53	0.65	1	0.4867
comp116854_c0_seq1	LOC_Os01g67100.1	protein_coding	expressed protein	3e-42	0.44	0.63	0.7992	0.2209
comp11687_c0_seq1	LOC_Os04g10680.5	protein_coding	zinc finger, C3HC4 type domain containing protein, expressed	1e-17	0.76	0.87	0.7894	0.06346
comp11694_c0_seq1	LOC_Os11g31940.1	protein_coding	GDSL-like lipase/acylhydrolase, putative, expressed	2e-80	0.52	0.71	1	0.705
comp11695_c0_seq1	LOC_Os04g39060.2	protein_coding	CRS1/YhbY domain containing protein, expressed	5e-44	0.64	0.8	0.9072	0.1324
comp11717_c0_seq1	LOC_Os01g67970.1	protein_coding	ZOS1-20 - C2H2 zinc finger protein, expressed	1e-120	0.73	0.82	0.8646	0.2185
comp11718_c0_seq1	LOC_Os11g05130.2	protein_coding	PHD-finger family protein, expressed	1e-41	0.47	0.62	1	0.1088
comp11720_c0_seq1	LOC_Os03g07790.1	protein_coding	zinc finger, C3HC4 type domain containing protein, expressed	4e-82	0.65	0.77	1	0.896
comp11722_c0_seq1	LOC_Os05g47550.1	protein_coding	ANTH/ENTH domain containing protein, putative, expressed	1e-64	0.82	0.91	1	0.2398
comp11734_c0_seq1	LOC_Os06g33210.1	protein_coding	UAA transporter family domain containing protein, expressed	2e-65	0.83	0.93	1	0.4285
comp11744_c0_seq1	LOC_Os03g14260.1	protein_coding	guanine nucleotide exchange family protein, putative, expressed	2e-65	0.75	0.81	1	0.08775
comp11746_c0_seq1	LOC_Os02g58330.1	protein_coding	expressed protein	1e-118	0.48	0.65	0.9894	0.948
comp11751_c0_seq1	LOC_Os08g34270.2	protein_coding	expressed protein	8e-43	0.81	0.89	0.875	0.7967
comp11755_c0_seq1	LOC_Os04g23700.1	protein_coding	lectin protein kinase family protein, putative, expressed	2e-69	0.67	0.82	1	0.2451
comp11768_c0_seq1	LOC_Os09g37610.1	protein_coding	MATE efflux protein, putative, expressed	2e-34	0.71	0.8	0.7916	0.1646
comp11769_c0_seq1	LOC_Os04g32930.1	protein_coding	DNA cross-link repair 1A protein, putative, expressed	2e-36	0.55	0.64	0.8709	0.2848
comp11772_c0_seq1	LOC_Os09g38510.1	protein_coding	purine permease, putative, expressed	1e-131	0.69	0.82	0.9168	0.884
comp11779_c0_seq1	LOC_Os12g04860.2	protein_coding	DTW domain containing protein, putative, expressed	7e-63	0.55	0.7	0.814	0.8494
comp11783_c0_seq1	LOC_Os09g02650.1	protein_coding	kinesin motor domain containing protein, putative, expressed	1e-105	0.76	0.87	1	0.2222
comp11786_c0_seq1	LOC_Os01g35170.3	protein_coding	tRNA methyltransferase, putative, expressed	4e-60	0.68	0.81	0.9741	0.7989
comp11792_c0_seq1	LOC_Os03g60520.1	protein_coding	expressed protein	9e-32	0.35	0.54	0.8851	0.4132
comp118046_c0_seq1	LOC_Os03g58930.1	protein_coding	expressed protein	1e-22	0.64	0.79	0.8571	0.3478
comp11810_c0_seq1	LOC_Os01g65560.1	protein_coding	snRK1-interacting protein 1, putative, expressed	2e-61	0.64	0.77	0.8978	0.9255
comp11813_c0_seq1	LOC_Os07g43380.1	protein_coding	zinc finger, C3HC4 type domain containing protein, expressed	2e-57	0.63	0.76	0.947	0.4637
comp118316_c0_seq1	LOC_Os07g38080.1	protein_coding	homeodomain-like, putative, expressed	1e-108	0.59	0.71	0.737	0.3582
comp11833_c0_seq1	LOC_Os10g25550.1	protein_coding	tyrosine protein kinase domain containing protein, putative, expressed	3e-69	0.75	0.89	0.7207	0.4113
comp11846_c0_seq1	LOC_Os07g14350.2	protein_coding	methyltransferase, putative, expressed	9e-13	0.48	0.62	0.6136	0.2341
comp11855_c0_seq2	LOC_Os07g16140.1	protein_coding	FAD binding protein, putative, expressed	2e-12	0.4	0.59	0.7045	0.3982
comp11857_c0_seq1	LOC_Os07g37990.1	protein_coding	glycosyltransferase sugar-binding region containing DXD motif, putative, expressed	2e-56	0.57	0.73	0.9672	0.2878
comp11860_c0_seq2	LOC_Os03g13480.1	protein_coding	cyclin-J18-like, putative, expressed	4e-25	0.55	0.68	0.6729	0.4521
comp11867_c0_seq1	LOC_Os03g11330.1	protein_coding	glycosyl transferase 8 domain containing protein, putative, expressed	1e-146	0.79	0.9	0.9802	0.5164
comp118720_c0_seq1	LOC_Os10g38276.1	protein_coding	chloroplast ATP synthase a chain precursor, putative, expressed	4e-80	0.96	0.98	0.9392	0.6882
comp11877_c0_seq2	LOC_Os10g33275.1	protein_coding	DEAD/DEAH box helicase domain containing protein, expressed	1e-105	0.83	0.94	0.9816	0.1902
comp11879_c0_seq1	LOC_Os01g64010.2	protein_coding	dual specificity protein phosphatase, putative, expressed	1e-101	0.67	0.84	0.996	0.9845
comp118905_c0_seq1	LOC_Os03g06900.1	protein_coding	DNA topoisomerase 3 protein, putative, expressed	1e-105	0.83	0.94	0.981	0.2542
comp119065_c0_seq1	LOC_Os04g04254.1	protein_coding	sterol 3-beta-glucosyltransferase, putative, expressed	6e-11	0.48	0.64	0.7586	0.1083
comp119110_c0_seq1	LOC_Os05g01500.1	protein_coding	tubulin-specific chaperone E, putative, expressed	1e-59	0.57	0.72	0.9383	0.3882
comp11913_c0_seq1	LOC_Os02g46650.1	protein_coding	ubiquitin carboxyl-terminal hydrolase domain containing protein, expressed	1e-32	0.34	0.54	0.9401	0.4181
comp11923_c0_seq1	LOC_Os01g71200.1	protein_coding	RNA recognition motif containing protein, putative, expressed	3e-67	0.56	0.71	1	0.5043
comp119232_c0_seq1	LOC_Os02g58139.1	protein_coding	OsSigP1 - Putative Type I Signal Peptidase homologue; employs a putative Ser/His catalytic dyad, expressed	7e-23	0.47	0.65	0.9428	0.1706
comp11930_c0_seq1	LOC_Os04g33050.1	protein_coding	HIRAN domain containing protein, putative, expressed	6e-68	0.55	0.67	0.9919	0.2423
comp11938_c0_seq1	LOC_Os02g27480.1	protein_coding	membrane attack complex component/perforin/complement C9, putative, expressed	5e-90	0.61	0.74	0.964	0.429
comp11941_c0_seq1	LOC_Os04g40290.1	protein_coding	AAA-type ATPase family protein, putative, expressed	1e-144	0.84	0.9	0.9437	0.6082
comp11942_c0_seq1	LOC_Os04g41970.1	protein_coding	endoglucanase, putative, expressed	1e-122	0.68	0.81	0.9966	0.4815
comp11948_c0_seq1	LOC_Os10g10170.2	protein_coding	PPR repeat domain containing protein, putative, expressed	4e-70	0.69	0.83	1	0.2448
comp11955_c0_seq1	LOC_Os12g19090.1	protein_coding	metalloprotease ATP23, putative, expressed	8e-73	0.7	0.82	0.8215	0.8578
comp11958_c0_seq1	LOC_Os08g01920.1	protein_coding	SGR2, putative, expressed	1e-109	0.52	0.68	0.8264	0.4002
comp11960_c0_seq1	LOC_Os01g62800.1	protein_coding	methyltransferase, putative, expressed	2e-96	0.69	0.85	1	0.3304
comp11965_c0_seq1	LOC_Os01g54119.1	protein_coding	retrotransposon protein, putative, unclassified, expressed	0	0.74	0.86	0.8848	0.6445
comp1197_c0_seq1	LOC_Os03g20020.1	protein_coding	plant neutral invertase domain containing protein, expressed	9e-77	0.8	0.92	1	0.2579
comp11972_c0_seq1	LOC_Os11g06860.1	protein_coding	expressed protein	3e-11	0.54	0.66	0.4496	0.1588
comp11974_c0_seq1	LOC_Os11g34770.1	protein_coding	maf, putative, expressed	4e-76	0.71	0.83	0.7626	0.9473
comp11985_c0_seq1	LOC_Os03g10320.1	protein_coding	expressed protein	4e-34	0.43	0.55	0.9649	0.9953
comp12001_c0_seq1	LOC_Os02g30780.1	protein_coding	LGC1, putative, expressed	2e-32	0.67	0.82	0.7661	0.7272
comp12005_c0_seq1	LOC_Os04g57800.1	protein_coding	BTBN13 - Bric-a-Brac, Tramtrack, Broad Complex BTB domain with non-phototropic hypocotyl 3 NPH3 and coiled-coil domains, expressed	1e-55	0.55	0.73	0.8509	0.3321
comp12008_c0_seq1	LOC_Os11g41875.2	protein_coding	membrane protein, putative, expressed	4e-29	0.88	0.97	0.7234	1
comp12009_c0_seq1	LOC_Os11g36340.1	protein_coding	lymphoid organ expressed yellow head virus receptor protein, putative, expressed	1e-12	0.44	0.58	0.8796	0.279
comp12011_c0_seq1	LOC_Os01g49870.1	protein_coding	transposon protein, putative, CACTA, En/Spm sub-class, expressed	1e-56	0.43	0.58	0.8817	0.5179
comp12012_c0_seq1	LOC_Os03g56630.2	protein_coding	transposon protein, putative, unclassified, expressed	0	0.5	0.66	1	0.8107
comp12013_c0_seq1	LOC_Os02g42870.1	protein_coding	MYB family transcription factor, putative, expressed	2e-26	0.43	0.57	0.9447	0.6066
comp12015_c0_seq1	LOC_Os01g42490.2	protein_coding	endonuclease/exonuclease/phosphatase family domain containing protein, expressed	2e-75	0.61	0.72	0.4977	0.3187
comp12020_c0_seq1	LOC_Os10g34750.2	protein_coding	LIG1 - Putative DNA ligase I, expressed	1e-110	0.85	0.91	0.9521	0.2703
comp12022_c0_seq1	LOC_Os10g39910.1	protein_coding	expressed protein	3e-43	0.68	0.81	0.8888	0.1387
comp12025_c0_seq1	LOC_Os05g48940.1	protein_coding	expressed protein	4e-14	0.44	0.62	0.8636	0.2276
comp12027_c0_seq1	LOC_Os11g07050.1	protein_coding	FHA domain containing protein, putative, expressed	7e-70	0.46	0.63	0.9593	0.3147
comp12030_c0_seq1	LOC_Os08g39490.1	protein_coding	expressed protein	7e-78	0.73	0.84	0.8714	0.2649
comp12036_c0_seq1	LOC_Os08g23320.1	protein_coding	para-hydroxybenzoate--polyprenyltransferase, mitochondrial precursor, putative, expressed	2e-61	0.78	0.88	1	0.3373
comp12040_c0_seq1	LOC_Os06g15700.1	protein_coding	expressed protein	8e-48	0.61	0.76	0.975	0.08077
comp12044_c0_seq1	LOC_Os04g59394.1	protein_coding	expressed protein	4e-20	0.45	0.61	0.7932	0.453
comp12045_c0_seq2	LOC_Os01g42800.1	protein_coding	MEE18, putative, expressed	1e-117	0.69	0.8	0.9826	0.64
comp12054_c0_seq1	LOC_Os05g51060.1	protein_coding	DNA ligase, putative, expressed	4e-78	0.73	0.85	1	0.75
comp12060_c0_seq1	LOC_Os01g65580.3	protein_coding	mitotic checkpoint family protein, putative, expressed	1e-22	0.49	0.59	1	0.1694
comp12063_c0_seq1	LOC_Os02g21260.1	protein_coding	OsFBL8 - F-box domain and LRR containing protein, expressed	3e-07	0.39	0.65	0.5268	0.1484
comp120648_c0_seq1	LOC_Os04g56405.1	protein_coding	expressed protein	5e-12	0.46	0.57	0.9072	0.1512
comp12081_c0_seq1	LOC_Os01g25189.6	protein_coding	delta14-sterol reductase, putative, expressed	1e-108	0.71	0.82	0.9927	0.9319
comp12085_c0_seq1	LOC_Os05g04330.1	protein_coding	DNA methyltransferase protein, putative, expressed	7e-17	0.4	0.6	0.96	0.2147
comp12090_c0_seq1	LOC_Os01g15630.2	protein_coding	zinc finger, C3HC4 type domain containing protein, expressed	9e-35	0.53	0.7	0.9375	0.3046
comp12099_c0_seq1	LOC_Os11g16310.1	protein_coding	expressed protein	2e-92	0.42	0.58	0.8639	0.7535
comp12100_c0_seq1	LOC_Os02g48780.1	protein_coding	IQ calmodulin-binding and BAG domain containing protein, putative, expressed	5e-32	0.45	0.63	0.967	0.8262
comp12101_c0_seq2	LOC_Os01g49930.1	protein_coding	expressed protein	3e-08	0.45	0.68	1	0.1413
comp12103_c0_seq1	LOC_Os01g03750.1	protein_coding	expressed protein	6e-61	0.74	0.86	0.6066	0.6359
comp12107_c0_seq1	LOC_Os05g32720.1	protein_coding	early-responsive to dehydration protein-related, putative, expressed	3e-97	0.71	0.85	0.9746	0.3024
comp121164_c0_seq1	LOC_Os05g04150.2	protein_coding	expressed protein	2e-14	0.34	0.53	0.8988	0.704
comp12124_c0_seq1	LOC_Os07g29420.1	protein_coding	DNA-directed RNA polymerase III subunit RPC8, putative, expressed	8e-56	0.53	0.74	0.9893	0.9257
comp12130_c0_seq1	LOC_Os07g05190.1	protein_coding	leucine-rich repeat family protein, putative, expressed	0	0.71	0.82	0.9987	0.7305
comp121404_c0_seq1	LOC_Os07g06790.1	protein_coding	VQ domain containing protein, putative, expressed	9e-12	0.41	0.58	0.6445	0.5932
comp12151_c0_seq1	LOC_Os02g54860.2	protein_coding	ankyrin repeat-rich protein, putative, expressed	0	0.68	0.82	1	0.9209
comp12157_c0_seq1	LOC_Os01g14950.1	protein_coding	importin subunit alpha, putative, expressed	1e-107	0.88	0.94	1	0.3954
comp12161_c0_seq1	LOC_Os11g48090.5	protein_coding	helicase conserved C-terminal domain containing protein, expressed	1e-167	0.72	0.82	0.959	0.5601
comp12167_c0_seq2	LOC_Os12g42210.1	protein_coding	OsDegp15 - Putative Deg protease homologue, expressed	2e-99	0.73	0.83	0.7388	0.7795
comp121675_c0_seq1	LOC_Os11g35090.1	protein_coding	kinesin motor domain containing protein, putative, expressed	6e-30	0.37	0.53	0.9864	0.3161
comp12170_c0_seq1	LOC_Os05g39230.1	protein_coding	low photochemical bleaching 1 protein, putative, expressed	0	0.73	0.86	0.9926	0.4665
comp12171_c0_seq1	LOC_Os04g56060.1	protein_coding	protein kinase domain containing protein, expressed	1e-114	0.76	0.88	0.984	0.6291
comp12177_c0_seq1	LOC_Os03g17440.1	protein_coding	expressed protein	2e-67	0.58	0.72	0.9815	0.9285
comp12196_c0_seq1	LOC_Os01g64590.1	protein_coding	dof zinc finger domain containing protein, putative, expressed	1e-29	0.36	0.5	1	0.8812
comp122011_c0_seq1	LOC_Os05g43610.1	protein_coding	ATBARD1/BARD1, putative, expressed	1e-29	0.46	0.58	0.9396	0.1884
comp12204_c0_seq1	LOC_Os11g08670.1	protein_coding	NAD kinase, putative, expressed	1e-47	0.56	0.72	0.9644	0.1661
comp12212_c0_seq1	LOC_Os03g59160.1	protein_coding	elongation factor P, putative, expressed	3e-81	0.65	0.82	0.7509	0.8167
comp12218_c0_seq1	LOC_Os12g05230.1	protein_coding	ATP-dependent RNA helicase, putative, expressed	1e-76	0.48	0.63	0.9187	0.7121
comp12221_c0_seq1	LOC_Os01g72480.1	protein_coding	zinc finger, C3HC4 type domain containing protein, expressed	1e-67	0.64	0.74	0.8473	0.75
comp12226_c0_seq1	LOC_Os01g48680.2	protein_coding	two pore calcium channel protein 1, putative, expressed	5e-55	0.65	0.86	0.7079	0.1889
comp122386_c0_seq1	LOC_Os06g47580.1	protein_coding	REV1, putative, expressed	1e-111	0.64	0.78	0.961	0.2631
comp12242_c0_seq1	LOC_Os09g32988.1	protein_coding	POEI18 - Pollen Ole e I allergen and extensin family protein precursor, expressed	1e-50	0.47	0.63	0.7601	0.7824
comp12250_c0_seq1	LOC_Os01g67750.1	protein_coding	expressed protein	1e-123	0.66	0.77	0.9174	0.4041
comp12260_c0_seq1	LOC_Os05g48820.1	protein_coding	DDT, putative, expressed	1e-59	0.35	0.48	0.8903	0.2506
comp12267_c0_seq1	LOC_Os01g53294.1	protein_coding	respiratory burst oxidase protein B, putative, expressed	1e-133	0.81	0.9	1	0.3741
comp12275_c0_seq1	LOC_Os02g15690.1	protein_coding	polygalacturonase, putative, expressed	1e-147	0.69	0.83	0.9333	0.79
comp12279_c0_seq1	LOC_Os05g48380.1	protein_coding	ubiquitin-conjugating enzyme domain containing protein, expressed	3e-07	0.41	0.55	0.6212	0.1571
comp12284_c0_seq1	LOC_Os04g45580.1	protein_coding	kinesin motor domain containing protein, expressed	6e-45	0.64	0.75	0.9245	0.1534
comp12287_c0_seq1	LOC_Os12g30620.1	protein_coding	tetratricopeptide-like helical, putative, expressed	3e-32	0.41	0.62	0.9695	0.3547
comp12288_c0_seq1	LOC_Os11g37330.1	protein_coding	pentatricopeptide repeat domain containing protein, putative, expressed	6e-96	0.54	0.7	0.9198	0.4812
comp12291_c0_seq1	LOC_Os06g03540.1	protein_coding	oligopeptide transporter, putative, expressed	1e-104	0.78	0.92	1	0.2825
comp12300_c0_seq1	LOC_Os04g47290.3	protein_coding	amine oxidase, putative, expressed	7e-99	0.55	0.75	0.9651	0.8973
comp12303_c0_seq1	LOC_Os02g55320.1	protein_coding	two-component response regulator, putative, expressed	1e-115	0.74	0.82	1	0.4055
comp12310_c0_seq1	LOC_Os07g04690.2	protein_coding	UDP-arabinose 4-epimerase 1, putative, expressed	1e-172	0.8	0.9	1	0.8384
comp12315_c0_seq1	LOC_Os11g14020.1	protein_coding	transposon protein, putative, unclassified, expressed	1e-54	0.51	0.71	0.9898	0.316
comp123210_c0_seq1	LOC_Os01g62010.1	protein_coding	hydrolase, alpha/beta fold family domain containing protein, expressed	2e-33	0.67	0.81	0.7822	0.3137
comp12328_c0_seq1	LOC_Os11g06170.2	protein_coding	bZIP transcriptional activator RSG, putative, expressed	7e-14	0.46	0.61	1	0.495
comp12330_c0_seq1	LOC_Os06g11440.1	protein_coding	transposon protein, putative, Mutator sub-class, expressed	6e-82	0.66	0.79	0.9603	0.167
comp12331_c0_seq1	LOC_Os02g44290.1	protein_coding	phosphatase, putative, expressed	3e-41	0.46	0.6	0.9008	0.8829
comp123371_c0_seq1	LOC_Os11g40080.1	protein_coding	lipin, N-terminal conserved region family protein, expressed	2e-74	0.87	0.91	1	0.1088
comp12339_c0_seq1	LOC_Os12g13100.1	protein_coding	WW domain containing protein, expressed	9e-35	0.46	0.6	0.8443	0.9333
comp12343_c0_seq2	LOC_Os07g34598.1	protein_coding	tyrosyl-DNA phosphodiesterase 1, putative, expressed	2e-84	0.69	0.85	1	0.3189
comp12348_c0_seq1	LOC_Os11g04510.1	protein_coding	expressed protein	3e-31	0.42	0.6	0.541	0.5693
comp123524_c0_seq1	LOC_Os10g33874.1	protein_coding	PPR repeat domain containing protein, putative, expressed	1e-44	0.59	0.74	0.895	0.1749
comp12372_c0_seq1	LOC_Os12g35290.1	protein_coding	conserved oligomeric Golgi complex component 8, putative, expressed	4e-42	0.63	0.81	0.8311	0.2016
comp12373_c0_seq1	LOC_Os07g33100.1	protein_coding	uncharacterized ACR, COG1590 family protein, expressed	1e-43	0.47	0.65	1	0.1821
comp123832_c0_seq1	LOC_Os12g19180.1	protein_coding	ATP binding protein, putative, expressed	1e-40	0.53	0.69	1	0.2616
comp12387_c0_seq1	LOC_Os02g56520.1	protein_coding	expressed protein	6e-23	0.45	0.62	0.4123	0.1271
comp12390_c0_seq1	LOC_Os09g28850.1	protein_coding	expressed protein	1e-19	0.37	0.56	0.9696	0.2918
comp12394_c0_seq1	LOC_Os02g51770.1	protein_coding	TLD family protein, putative, expressed	1e-112	0.59	0.71	1	1
comp12398_c0_seq1	LOC_Os02g01050.1	protein_coding	retrotransposon protein, putative, unclassified, expressed	6e-29	0.45	0.63	0.8588	0.153
comp12399_c0_seq2	LOC_Os01g15460.2	protein_coding	zinc finger C-x8-C-x5-C-x3-H type family protein, expressed	1e-105	0.52	0.67	0.9688	0.8004
comp12401_c0_seq1	LOC_Os01g09750.2	protein_coding	RNA methyltransferase protein, putative, expressed	6e-47	0.79	0.92	1	0.1795
comp12411_c0_seq1	LOC_Os10g13670.1	protein_coding	Zinc finger, C3HC4 type domain containing protein, expressed	3e-43	0.81	0.94	0.7539	0.2258
comp12422_c0_seq1	LOC_Os12g37400.1	protein_coding	MCM7 - Putative minichromosome maintenance MCM complex subunit 7, expressed	0	0.88	0.95	0.9889	0.9917
comp12424_c0_seq1	LOC_Os11g26130.1	protein_coding	receptor protein kinase TMK1 precursor, putative, expressed	5e-57	0.52	0.67	0.9525	0.2434
comp12429_c0_seq1	LOC_Os02g51780.1	protein_coding	ribonuclease protein, putative, expressed	1e-31	0.4	0.53	0.8	0.194
comp12433_c0_seq1	LOC_Os01g39630.1	protein_coding	DNA repair protein Rad51, putative, expressed	1e-124	0.62	0.8	1	1
comp124341_c0_seq1	LOC_Os03g20190.1	protein_coding	pentatricopeptide, putative, expressed	2e-78	0.63	0.78	1	0.2619
comp12437_c0_seq1	LOC_Os03g58470.1	protein_coding	retrotransposon protein, putative, Ty3-gypsy subclass, expressed	8e-27	0.74	0.85	0.3215	0.2491
comp12442_c0_seq1	LOC_Os07g09450.1	protein_coding	heat shock protein DnaJ, putative, expressed	6e-52	0.83	0.96	0.7417	1
comp12448_c0_seq1	LOC_Os04g50660.1	protein_coding	WD domain, G-beta repeat domain containing protein, expressed	0	0.69	0.85	0.87	0.5723
comp12451_c0_seq1	LOC_Os04g49060.1	protein_coding	H-BTB3 - Bric-a-Brac, Tramtrack, Broad Complex BTB domain with H family conserved sequence, expressed	0	0.78	0.87	0.8349	0.8678
comp12452_c0_seq1	LOC_Os07g37400.1	protein_coding	OsFBX257 - F-box domain containing protein, expressed	5e-12	0.49	0.71	0.45	0.375
comp12457_c0_seq1	LOC_Os07g32890.1	protein_coding	3'-5' exonuclease, putative, expressed	6e-39	0.4	0.55	1	0.2684
comp12479_c0_seq1	LOC_Os08g38610.1	protein_coding	pentatricopeptide, putative, expressed	2e-61	0.53	0.69	0.9821	0.3536
comp12482_c0_seq1	LOC_Os09g31230.2	protein_coding	expressed protein	4e-30	0.52	0.67	0.964	0.1705
comp12489_c0_seq1	LOC_Os01g13404.1	protein_coding	ATP binding protein, putative, expressed	1e-101	0.48	0.7	0.8992	0.8803
comp12489_c0_seq4	LOC_Os01g13404.3	protein_coding	ATP binding protein, putative, expressed	2e-88	0.52	0.75	0.8151	0.8734
comp12496_c0_seq1	LOC_Os03g60950.2	protein_coding	expressed protein	3e-15	0.82	0.91	0.5	0.9
comp12500_c0_seq1	LOC_Os05g19970.1	protein_coding	ZOS5-06 - C2H2 zinc finger protein, expressed	2e-55	0.43	0.59	0.9448	0.4372
comp12501_c0_seq1	LOC_Os07g18250.1	protein_coding	expressed protein	1e-121	0.72	0.86	1	0.7698
comp12504_c0_seq1	LOC_Os08g01054.2	protein_coding	retrotransposon protein, putative, unclassified, expressed	2e-17	0.42	0.61	0.4621	0.08263
comp12509_c0_seq1	LOC_Os06g07490.1	protein_coding	HIRAN domain containing protein, putative, expressed	1e-163	0.67	0.81	0.9976	0.4346
comp12510_c0_seq1	LOC_Os06g14280.1	protein_coding	cysteine-rich repeat secretory protein precursor, putative, expressed	4e-54	0.41	0.56	0.955	0.9158
comp12511_c0_seq1	LOC_Os01g49120.1	protein_coding	MATE efflux family protein, putative, expressed	1e-72	0.62	0.76	0.9813	0.4276
comp12514_c0_seq1	LOC_Os12g36620.1	protein_coding	pentatricopeptide, putative, expressed	1e-120	0.59	0.75	0.9939	0.3001
comp12521_c0_seq1	LOC_Os09g23070.1	protein_coding	malonyl-CoA decarboxylase, mitochondrial precursor, putative, expressed	7e-56	0.64	0.76	0.9834	0.3346
comp12527_c0_seq1	LOC_Os07g33220.1	protein_coding	BNR/Asp-box repeat family protein, putative, expressed	2e-75	0.79	0.85	0.6818	0.3891
comp12529_c0_seq1	LOC_Os07g40800.1	protein_coding	PPR repeat domain containing protein, putative, expressed	1e-143	0.7	0.82	0.997	0.5441
comp12531_c0_seq1	LOC_Os03g53280.1	protein_coding	WD domain containing protein, putative, expressed	2e-56	0.71	0.87	1	0.03824
comp12532_c0_seq2	LOC_Os03g11510.1	protein_coding	mitochondrial carrier protein, putative, expressed	1e-141	0.73	0.84	0.8701	0.9078
comp12540_c0_seq1	LOC_Os10g40810.1	protein_coding	GATA zinc finger domain containing protein, expressed	2e-08	0.43	0.55	0.3165	0.1989
comp12541_c0_seq1	LOC_Os01g07390.1	protein_coding	zinc finger, C3HC4 type family protein, expressed	3e-95	0.81	0.92	1	0.4519
comp12549_c0_seq1	LOC_Os08g39350.1	protein_coding	glycerophosphoryl diester phosphodiesterase family protein, putative, expressed	5e-55	0.51	0.67	0.9495	0.2763
comp12553_c0_seq1	LOC_Os01g62440.1	protein_coding	ribonuclease protein, putative, expressed	1e-105	0.7	0.87	1	0.3183
comp12556_c0_seq1	LOC_Os01g27040.1	protein_coding	chromatin-remodeling complex ATPase chain, putative, expressed	1e-163	0.85	0.92	0.7939	0.2999
comp12568_c0_seq1	LOC_Os12g06910.1	protein_coding	nucleolar protein family 6, putative, expressed	5e-43	0.55	0.75	0.9929	0.1409
comp12575_c0_seq1	LOC_Os02g07960.2	protein_coding	STRUBBELIG-RECEPTOR FAMILY 3 precursor, putative, expressed	1e-131	0.69	0.85	0.9121	0.4361
comp12591_c0_seq1	LOC_Os01g66920.1	protein_coding	Ser/Thr protein phosphatase family protein, putative, expressed	2e-57	0.54	0.73	0.8721	0.2523
comp12595_c0_seq1	LOC_Os06g51460.1	protein_coding	white-brown complex homolog protein, putative, expressed	5e-75	0.88	0.96	0.987	0.1408
comp12600_c0_seq1	LOC_Os04g51310.1	protein_coding	putrescine-binding periplasmic protein-related, putative, expressed	3e-57	0.61	0.84	0.5615	0.2886
comp12607_c0_seq1	LOC_Os07g22400.2	protein_coding	POLA3 - Putative DNA polymerase alpha complex subunit, expressed	0	0.73	0.87	0.9549	0.9805
comp12608_c0_seq1	LOC_Os04g44650.1	protein_coding	ferredoxin-thioredoxin reductase, variable chain, putative, expressed	3e-29	0.61	0.82	0.6301	0.5609
comp12609_c0_seq1	LOC_Os04g54500.1	protein_coding	POLGAMMA2, putative, expressed	0	0.75	0.86	1	0.5947
comp12619_c0_seq1	LOC_Os02g02870.1	protein_coding	glycine-rich protein 2, putative, expressed	1e-28	0.73	0.88	0.5067	0.3112
comp12620_c0_seq1	LOC_Os05g29760.1	protein_coding	ferrochelatase-2, chloroplast precursor, putative, expressed	0	0.88	0.94	0.9213	0.8422
comp12626_c0_seq1	LOC_Os01g73514.1	protein_coding	5-oxoprolinase, putative, expressed	0	0.81	0.91	0.9912	0.996
comp12629_c0_seq1	LOC_Os02g39850.1	protein_coding	transferase family protein, putative, expressed	2e-82	0.68	0.82	0.9722	0.4796
comp12630_c0_seq1	LOC_Os08g40190.1	protein_coding	expressed protein	3e-36	0.74	0.86	0.9896	1
comp12631_c0_seq1	LOC_Os05g01635.1	protein_coding	expressed protein	9e-92	0.52	0.69	0.9902	0.5461
comp12641_c0_seq1	LOC_Os07g41800.1	protein_coding	peroxisome assembly protein, putative, expressed	4e-76	0.74	0.84	1	0.4678
comp12650_c0_seq1	LOC_Os08g42440.1	protein_coding	CCT/B-box zinc finger protein, putative, expressed	9e-44	0.36	0.5	0.978	0.7643
comp12651_c0_seq1	LOC_Os06g39344.2	protein_coding	enoyl-CoA hydratase/isomerase family protein, putative, expressed	1e-128	0.72	0.83	0.8511	0.7046
comp126526_c0_seq1	LOC_Os03g27880.1	protein_coding	tetratricopeptide-like helical, putative, expressed	4e-78	0.59	0.76	1	0.3021
comp12654_c0_seq1	LOC_Os08g42540.2	protein_coding	ubiquitin thioesterase otubain-like, putative, expressed	5e-80	0.68	0.8	0.9951	1
comp12655_c0_seq1	LOC_Os06g51520.1	protein_coding	lysine ketoglutarate reductase trans-splicing related 1, putative, expressed	4e-60	0.58	0.71	0.9845	0.5416
comp12657_c0_seq1	LOC_Os03g55330.1	protein_coding	ankyrin repeat domain containing protein, putative, expressed	1e-119	0.7	0.83	0.9799	0.8507
comp12659_c0_seq1	LOC_Os10g37980.1	protein_coding	prephenate dehydratase domain containing protein, expressed	1e-123	0.65	0.75	0.8964	0.8897
comp12662_c0_seq1	LOC_Os08g40450.1	protein_coding	uvrB/uvrC motif family protein, expressed	2e-37	0.53	0.76	0.573	0.1936
comp12666_c0_seq1	LOC_Os03g27250.1	protein_coding	OsFBO14 - F-box and other domain containing protein, expressed	4e-38	0.69	0.83	0.9537	0.108
comp12676_c0_seq1	LOC_Os03g18570.1	protein_coding	40S ribosomal protein S7, putative, expressed	9e-94	0.83	0.94	1	1
comp12679_c0_seq2	LOC_Os06g36910.1	protein_coding	pentatricopeptide, putative, expressed	1e-103	0.56	0.74	0.9935	0.4483
comp12681_c0_seq1	LOC_Os08g43060.1	protein_coding	expressed protein	2e-22	0.3	0.48	1	0.4062
comp12682_c0_seq1	LOC_Os10g14920.2	protein_coding	integral membrane protein DUF6 containing protein, expressed	1e-126	0.61	0.79	0.9095	0.923
comp12688_c0_seq1	LOC_Os10g25450.1	protein_coding	OsSub60 - Putative Subtilisin homologue, expressed	2e-70	0.8	0.87	0.9938	0.2147
comp12689_c0_seq1	LOC_Os08g17060.1	protein_coding	expressed protein	9e-27	0.71	0.86	0.95	0.9382
comp12696_c0_seq1	LOC_Os01g16010.2	protein_coding	BCAS2 protein, putative, expressed	2e-95	0.68	0.8	0.9118	0.9296
comp12698_c0_seq1	LOC_Os03g49990.1	protein_coding	GRAS family transcription factor domain containing protein, expressed	0	0.63	0.72	0.9416	0.9568
comp12704_c0_seq2	LOC_Os10g40800.1	protein_coding	retrotransposon protein, putative, unclassified, expressed	2e-06	0.39	0.62	0.925	0.07274
comp12706_c0_seq1	LOC_Os09g36190.1	protein_coding	glycosyl transferase family 8, putative, expressed	2e-85	0.86	0.91	0.9818	0.2324
comp12709_c0_seq1	LOC_Os10g39850.1	protein_coding	zinc finger, C3HC4 type domain containing protein, expressed	3e-32	0.48	0.63	0.976	0.2847
comp12716_c0_seq1	LOC_Os04g39280.1	protein_coding	ATPOT1, putative, expressed	2e-60	0.37	0.59	0.9152	0.6666
comp12721_c0_seq1	LOC_Os04g58130.1	protein_coding	katanin p80 WD40 repeat-containing subunit B1 homolog 1, putative, expressed	1e-141	0.94	0.99	0.9918	0.2601
comp12722_c0_seq1	LOC_Os08g37570.1	protein_coding	spotted leaf 11, putative, expressed	3e-55	0.65	0.8	0.9447	0.2461
comp12723_c0_seq1	LOC_Os02g11760.1	protein_coding	pleiotropic drug resistance protein, putative, expressed	2e-48	0.92	0.99	1	0.06717
comp12724_c0_seq1	LOC_Os06g29430.1	protein_coding	cytidine and deoxycytidylate deaminase zinc-binding region family protein, expressed	6e-09	0.38	0.52	0.3126	0.06792
comp12725_c0_seq1	LOC_Os05g06290.1	protein_coding	expressed protein	2e-48	0.79	0.89	0.8251	0.8082
comp12727_c0_seq1	LOC_Os08g01740.2	protein_coding	VHS and GAT domain containing protein, expressed	4e-35	0.74	0.89	0.365	0.2294
comp12734_c0_seq1	LOC_Os12g12740.1	protein_coding	leucine-rich repeat family protein, putative, expressed	1e-54	0.43	0.58	0.9842	0.466
comp12738_c0_seq1	LOC_Os07g25450.1	protein_coding	histone-lysine N-methyltransferase, putative, expressed	0	0.59	0.72	0.9212	0.8991
comp12739_c0_seq1	LOC_Os09g07820.2	protein_coding	exosome complex exonuclease, putative, expressed	1e-120	0.85	0.95	1	1
comp12743_c0_seq4	LOC_Os06g10890.1	protein_coding	sterol carrier protein-2, putative, expressed	9e-11	0.74	0.9	0.6964	0.2826
comp12747_c0_seq1	LOC_Os05g27820.1	protein_coding	patellin protein, putative, expressed	1e-177	0.74	0.83	0.9255	0.9379
comp12748_c0_seq1	LOC_Os02g57190.1	protein_coding	Myosin head domain containing protein, expressed	1e-78	0.84	0.94	0.9937	0.1269
comp12766_c0_seq1	LOC_Os06g16430.1	protein_coding	FHA domain containing protein, putative, expressed	2e-20	0.54	0.71	0.9375	0.1138
comp12768_c0_seq1	LOC_Os03g48390.1	protein_coding	expressed protein	6e-39	0.84	0.94	0.956	1
comp12769_c0_seq1	LOC_Os03g19690.1	protein_coding	expressed protein	0	0.76	0.9	1	0.6793
comp12789_c0_seq1	LOC_Os01g64560.2	protein_coding	helix-loop-helix DNA-binding protein, putative, expressed	3e-34	0.46	0.62	0.487	0.1993
comp12795_c0_seq1	LOC_Os03g50440.1	protein_coding	ubiquitin-conjugating enzyme, putative, expressed	3e-79	0.85	0.93	1	1
comp12796_c0_seq1	LOC_Os09g28000.1	protein_coding	OsSigP6 - Putative Type I Signal Peptidase homologue; employs a putative Ser/Lys catalytic dyad, expressed	2e-83	0.58	0.68	0.5215	0.6277
comp12801_c0_seq2	LOC_Os02g56840.1	protein_coding	OsFBX70 - F-box domain containing protein, expressed	2e-62	0.47	0.62	0.99	0.9831
comp12801_c0_seq3	LOC_Os02g56760.1	protein_coding	OsFBX66 - F-box domain containing protein, expressed	5e-28	0.43	0.6	1	0.2714
comp12802_c0_seq1	LOC_Os06g45890.1	protein_coding	MYB family transcription factor, putative, expressed	2e-26	0.37	0.5	0.9307	0.9687
comp12811_c0_seq1	LOC_Os03g63490.1	protein_coding	pantoate--beta-alanine ligase, putative, expressed	1e-110	0.66	0.79	0.8678	0.9201
comp12828_c0_seq1	LOC_Os08g41940.1	protein_coding	OsSPL16 - SBP-box gene family member, expressed	7e-39	0.56	0.66	0.7715	0.3274
comp12833_c0_seq1	LOC_Os01g71420.1	protein_coding	Ser/Thr protein phosphatase family protein, putative, expressed	7e-75	0.73	0.88	0.994	0.4345
comp12834_c0_seq1	LOC_Os08g01420.1	protein_coding	PHD-finger domain containing protein, putative, expressed	3e-57	0.46	0.67	0.8806	0.4031
comp12836_c0_seq1	LOC_Os03g62510.1	protein_coding	amine oxidase, flavin-containing, domain containing protein, expressed	0	0.77	0.9	0.9159	0.876
comp1284_c0_seq1	LOC_Os04g40400.1	protein_coding	eukaryotic translation initiation factor 4B, putative, expressed	1e-72	0.53	0.66	0.9314	0.5864
comp12857_c0_seq1	LOC_Os05g12130.1	protein_coding	EMB2261, putative, expressed	1e-129	0.69	0.82	0.987	0.3722
comp12862_c0_seq1	LOC_Os03g47930.1	protein_coding	expressed protein	0	0.67	0.83	0.9977	0.4088
comp12864_c0_seq1	LOC_Os11g47760.4	protein_coding	DnaK family protein, putative, expressed	3e-34	0.54	0.66	0.9851	0.2573
comp12868_c0_seq1	LOC_Os04g57970.1	protein_coding	expressed protein	5e-06	0.26	0.39	0.7661	0.8453
comp12874_c0_seq1	LOC_Os01g71210.1	protein_coding	expressed protein	3e-07	0.58	0.74	0.384	0.3136
comp1288_c0_seq1	LOC_Os01g25530.1	protein_coding	pentatricopeptide repeat protein PPR986-12, putative, expressed	2e-20	0.55	0.76	0.6902	0.09701
comp12881_c0_seq1	LOC_Os08g07760.1	protein_coding	BRASSINOSTEROID INSENSITIVE 1-associated receptor kinase 1 precursor, putative, expressed	0	0.88	0.92	0.9888	0.9983
comp128830_c0_seq1	LOC_Os05g38460.1	protein_coding	MYB family transcription factor, putative, expressed	2e-16	0.34	0.52	0.8571	0.301
comp12884_c0_seq1	LOC_Os07g18720.1	protein_coding	tetratricopeptide repeat containing protein, putative, expressed	3e-28	0.47	0.63	0.8827	0.2919
comp12893_c0_seq1	LOC_Os06g29804.1	protein_coding	expressed protein	3e-17	0.45	0.64	0.748	0.8521
comp12895_c0_seq1	LOC_Os02g16600.2	protein_coding	expressed protein	5e-12	0.36	0.53	0.9214	0.4221
comp12896_c0_seq1	LOC_Os03g10420.1	protein_coding	PPR repeat containing protein, expressed	1e-120	0.55	0.72	0.9975	0.4949
comp128975_c0_seq1	LOC_Os06g10230.1	protein_coding	receptor-like protein kinase 5 precursor, putative, expressed	3e-26	0.58	0.74	1	0.1053
comp12901_c0_seq1	LOC_Os12g07540.1	protein_coding	growth regulator related protein, putative, expressed	1e-135	0.76	0.91	0.993	0.5053
comp12906_c0_seq1	LOC_Os02g55120.1	protein_coding	translation initiation factor IF-3, putative, expressed	4e-69	0.69	0.84	0.733	0.6393
comp12914_c0_seq1	LOC_Os11g04220.1	protein_coding	HEAT repeat family protein, putative, expressed	1e-109	0.53	0.69	0.9925	0.2176
comp12916_c0_seq1	LOC_Os11g04370.1	protein_coding	ribosomal protein L24, putative, expressed	2e-64	0.84	0.94	1	0.8679
comp12919_c0_seq2	LOC_Os08g20270.2	protein_coding	MEMO1, putative, expressed	9e-92	0.8	0.9	0.8033	0.6442
comp1292_c0_seq1	LOC_Os11g09160.1	protein_coding	B3 DNA binding domain containing protein, expressed	6e-35	0.5	0.66	0.7268	0.3546
comp12924_c0_seq1	LOC_Os06g27970.1	protein_coding	FKBP12-interacting protein of 37 kDa, putative, expressed	1e-106	0.76	0.89	0.9666	0.75
comp12927_c0_seq1	LOC_Os01g03520.1	protein_coding	ubiquitin conjugating enzyme protein, putative, expressed	1e-136	0.76	0.86	0.8	0.2671
comp129305_c0_seq1	LOC_Os04g24469.1	protein_coding	jasmonate-induced protein, putative, expressed	8e-07	0.3	0.5	0.5473	0.4952
comp12932_c0_seq1	LOC_Os01g47600.1	protein_coding	HMG1/2, putative, expressed	4e-32	0.73	0.9	0.5584	0.6466
comp129386_c0_seq1	LOC_Os02g11000.3	protein_coding	agenet domain containing protein, putative, expressed	5e-30	0.46	0.65	0.7555	0.5956
comp12949_c0_seq1	LOC_Os09g11270.1	protein_coding	enhancer of polycomb, putative, expressed	1e-145	0.67	0.79	0.9333	0.8525
comp12960_c0_seq1	LOC_Os05g50660.1	protein_coding	PX domain containing protein, putative, expressed	1e-82	0.55	0.72	0.9312	0.2323
comp12963_c0_seq1	LOC_Os06g06440.1	protein_coding	ABC transporter, ATP-binding protein, putative, expressed	0	0.73	0.85	1	0.4687
comp12969_c0_seq1	LOC_Os03g01120.1	protein_coding	E1-E2 ATPase domain containing protein, expressed	0	0.76	0.87	1	0.4144
comp129709_c0_seq1	LOC_Os03g40690.1	protein_coding	PPR repeat containing protein, expressed	5e-80	0.63	0.76	0.9955	0.2165
comp129728_c0_seq1	LOC_Os04g50810.1	protein_coding	expressed protein	1e-27	0.59	0.72	0.9237	0.3
comp12993_c0_seq1	LOC_Os08g16559.1	protein_coding	expressed protein	2e-27	0.61	0.7	1	1
comp13010_c0_seq1	LOC_Os03g62420.1	protein_coding	expressed protein	8e-30	0.67	0.8	0.9072	0.6904
comp13011_c0_seq1	LOC_Os02g33320.2	protein_coding	RNA recognition motif containing protein, putative, expressed	3e-29	0.66	0.83	0.4751	0.131
comp13013_c0_seq1	LOC_Os06g46820.1	protein_coding	solute carrier family 35 member F5, putative, expressed	1e-53	0.54	0.69	0.9855	0.4422
comp130171_c0_seq1	LOC_Os02g10290.1	protein_coding	copper-transporting ATPase, putative, expressed	2e-58	0.76	0.88	0.9782	0.138
comp13027_c0_seq2	LOC_Os11g47460.1	protein_coding	MYB family transcription factor, putative, expressed	8e-55	0.81	0.91	0.6863	0.4894
comp13032_c0_seq1	LOC_Os12g05430.1	protein_coding	ribosomal protein L24, putative, expressed	4e-66	0.8	0.93	1	1
comp13034_c0_seq1	LOC_Os04g05050.1	protein_coding	pectate lyase precursor, putative, expressed	1e-17	0.76	0.86	0.3161	0.1035
comp13037_c0_seq2	LOC_Os07g14940.1	protein_coding	transposon protein, putative, CACTA, En/Spm sub-class, expressed	3e-24	0.5	0.66	0.7465	0.1236
comp13039_c0_seq1	LOC_Os02g02600.1	protein_coding	serine/threonine-protein kinase Cx32, chloroplast precursor, putative, expressed	2e-67	0.74	0.84	0.8848	0.3934
comp13040_c0_seq1	LOC_Os03g14250.1	protein_coding	plant protein of unknown function DUF869 domain containing protein, expressed	3e-35	0.43	0.63	0.9782	0.2105
comp13045_c0_seq2	LOC_Os10g36200.1	protein_coding	heavy metal-associated domain containing protein, expressed	9e-26	0.8	0.93	0.7526	0.5185
comp13057_c0_seq1	LOC_Os01g53720.2	protein_coding	expressed protein	1e-111	0.66	0.81	0.9964	0.4772
comp130571_c0_seq1	LOC_Os07g05740.2	protein_coding	receptor-like protein kinase 2 precursor, putative, expressed	1e-135	0.72	0.86	0.9337	0.2804
comp13059_c0_seq1	LOC_Os06g02520.1	protein_coding	interacting protein of DMI3, putative, expressed	3e-97	0.53	0.67	0.9701	0.75
comp13071_c0_seq1	LOC_Os01g62430.3	protein_coding	C2 domain containing protein, putative, expressed	5e-47	0.61	0.71	0.9565	0.9743
comp13073_c0_seq1	LOC_Os03g25260.1	protein_coding	HIT zinc finger domain containing protein, expressed	3e-69	0.71	0.86	0.9942	0.9771
comp13080_c0_seq1	LOC_Os08g44440.1	protein_coding	multiple myeloma tumor-associated protein 2, putative, expressed	2e-70	0.66	0.78	0.9953	0.8888
comp13082_c0_seq1	LOC_Os07g40260.1	protein_coding	eukaryotic aspartyl protease domain containing protein, expressed	1e-106	0.63	0.79	0.8862	0.4516
comp13085_c0_seq1	LOC_Os02g45130.2	protein_coding	protein kinase, putative, expressed	5e-52	0.38	0.53	0.9796	0.6696
comp13094_c0_seq1	LOC_Os03g11310.1	protein_coding	PPR repeat domain containing protein, putative, expressed	7e-55	0.54	0.75	0.9943	0.3006
comp13100_c0_seq1	LOC_Os06g36990.1	protein_coding	phospholipid-transporting ATPase 4, putative, expressed	0	0.75	0.86	0.9729	0.3306
comp13102_c0_seq1	LOC_Os08g03550.1	protein_coding	expressed protein	2e-69	0.42	0.58	1	1
comp13112_c0_seq1	LOC_Os07g02200.1	protein_coding	plastocyanin-like domain containing protein, putative, expressed	2e-36	0.67	0.82	0.5688	0.5337
comp13113_c0_seq1	LOC_Os01g63830.1	protein_coding	dehydrodolichyl diphosphate synthase, putative, expressed	4e-91	0.66	0.8	0.75	0.7922
comp13116_c0_seq1	LOC_Os07g34410.1	protein_coding	retrotransposon protein, putative, unclassified, expressed	1e-60	0.58	0.76	0.9797	0.1791
comp13122_c0_seq1	LOC_Os05g33900.1	protein_coding	auxin-induced protein 5NG4, putative, expressed	1e-161	0.77	0.88	0.9179	0.8738
comp13123_c0_seq1	LOC_Os06g27370.1	protein_coding	expressed protein	2e-06	0.29	0.45	0.4657	0.2819
comp13126_c0_seq2	LOC_Os05g05130.1	protein_coding	GA20663-PA, putative, expressed	1e-32	0.49	0.62	1	0.586
comp13131_c0_seq1	LOC_Os01g66510.1	protein_coding	MLO domain containing protein, putative, expressed	8e-60	0.69	0.79	0.9936	0.3067
comp13133_c0_seq1	LOC_Os01g39780.1	protein_coding	expressed protein	5e-27	0.51	0.71	0.913	0.9027
comp13135_c0_seq1	LOC_Os04g40740.1	protein_coding	kelch repeat protein, putative, expressed	0	0.74	0.85	0.9906	0.6329
comp13137_c0_seq1	LOC_Os02g03540.1	protein_coding	phosphoribosyl transferase, putative, expressed	1e-108	0.85	0.9	0.8308	0.5681
comp13139_c0_seq1	LOC_Os12g21789.1	protein_coding	expressed protein	8e-93	0.78	0.9	0.9849	0.4206
comp13140_c0_seq1	LOC_Os03g01200.1	protein_coding	SNF2 family N-terminal domain containing protein, expressed	2e-82	0.67	0.81	0.9905	0.2529
comp13147_c0_seq1	LOC_Os09g10940.1	protein_coding	ras-related protein, putative, expressed	1e-102	0.82	0.89	0.9774	0.969
comp13155_c0_seq1	LOC_Os04g58250.1	protein_coding	protein kinase, putative, expressed	1e-129	0.64	0.76	0.9805	0.9518
comp13156_c0_seq1	LOC_Os02g40784.1	protein_coding	WAX2, putative, expressed	0	0.66	0.81	0.9924	0.8481
comp13159_c0_seq1	LOC_Os04g37720.1	protein_coding	pentatricopeptide, putative, expressed	1e-124	0.63	0.8	0.979	0.7604
comp13165_c0_seq1	LOC_Os01g20120.1	protein_coding	expressed protein	9e-55	0.53	0.69	0.9066	0.5798
comp13167_c0_seq1	LOC_Os11g07970.1	protein_coding	OsFBW2 - F-box domain and WD40 repeat containing protein, expressed	2e-09	0.43	0.62	0.5801	0.1643
comp13170_c0_seq1	LOC_Os01g13150.1	protein_coding	metallo-beta-lactamase family protein, putative, expressed	1e-101	0.69	0.81	0.9841	0.3
comp13172_c0_seq1	LOC_Os06g12882.1	protein_coding	S phase cyclin A-associated protein in the ER, putative, expressed	3e-75	0.58	0.72	0.9657	0.8256
comp13173_c0_seq2	LOC_Os06g51450.1	protein_coding	PHD-finger domain containing protein, expressed	2e-75	0.49	0.65	0.6519	0.3529
comp13175_c0_seq1	LOC_Os03g06070.1	protein_coding	la domain containing protein, putative, expressed	4e-27	0.44	0.59	1	0.3409
comp13181_c0_seq1	LOC_Os02g44642.1	protein_coding	STE_MEKK_ste11_MAP3K.10 - STE kinases include homologs to sterile 7, sterile 11 and sterile 20 from yeast, expressed	1e-121	0.61	0.73	1	0.4351
comp131829_c0_seq1	LOC_Os03g07330.1	protein_coding	pentatricopeptide, putative, expressed	2e-75	0.56	0.7	0.9921	0.4941
comp13185_c0_seq1	LOC_Os07g01940.1	protein_coding	sister chromatid cohesion 2, putative, expressed	2e-84	0.56	0.71	0.8278	0.3079
comp13199_c0_seq1	LOC_Os06g12390.2	protein_coding	galactosyltransferase family protein, putative, expressed	1e-107	0.74	0.86	1	0.3673
comp13200_c0_seq1	LOC_Os01g63354.1	protein_coding	ELM2 domain containing protein, putative, expressed	1e-41	0.38	0.59	0.5882	0.6501
comp13202_c0_seq1	LOC_Os01g22954.1	protein_coding	serine carboxypeptidase, putative, expressed	1e-126	0.66	0.8	0.8736	0.638
comp13206_c0_seq1	LOC_Os06g03682.1	protein_coding	calcium-dependent protein kinase isoform AK1, putative, expressed	1e-53	0.7	0.81	0.9794	0.2826
comp13212_c0_seq1	LOC_Os06g04380.1	protein_coding	aminomethyltransferase, putative, expressed	1e-43	0.71	0.86	0.9824	0.2793
comp13223_c0_seq1	LOC_Os10g34480.1	protein_coding	cytochrome P450, putative, expressed	4e-80	0.68	0.79	0.935	0.3892
comp13226_c0_seq1	LOC_Os01g56930.1	protein_coding	eukaryotic aspartyl protease domain containing protein, expressed	0	0.7	0.82	0.8305	0.8849
comp13233_c0_seq1	LOC_Os12g13670.2	protein_coding	expressed protein	4e-58	0.34	0.51	0.7867	0.4303
comp13240_c0_seq2	LOC_Os01g04880.1	protein_coding	retrotransposon protein, putative, unclassified, expressed	5e-23	0.52	0.64	0.7777	0.2656
comp13244_c0_seq1	LOC_Os04g39670.1	protein_coding	expressed protein	3e-21	0.37	0.47	0.9237	0.6282
comp13250_c0_seq1	LOC_Os01g36580.1	protein_coding	auxin-induced protein 5NG4, putative, expressed	2e-36	0.45	0.67	1	0.4505
comp13251_c0_seq1	LOC_Os09g33980.1	protein_coding	bromodomain protein 103, putative, expressed	0	0.7	0.81	0.9334	0.6752
comp13252_c0_seq1	LOC_Os05g03190.1	protein_coding	IQ calmodulin-binding motif domain containing protein, expressed	3e-81	0.48	0.61	0.9879	0.9324
comp13260_c0_seq1	LOC_Os03g06760.1	protein_coding	exocyst complex component 6, putative, expressed	6e-57	0.65	0.78	0.9942	0.2157
comp13262_c0_seq1	LOC_Os02g32980.1	protein_coding	Cupin domain containing protein, expressed	2e-76	0.67	0.83	0.8478	0.8602
comp13266_c0_seq1	LOC_Os04g50720.1	protein_coding	ara54-like RING finger protein, putative, expressed	5e-68	0.58	0.78	0.9949	0.3163
comp13269_c0_seq1	LOC_Os11g40070.1	protein_coding	expressed protein	3e-69	0.65	0.83	0.9838	0.4561
comp132699_c0_seq1	LOC_Os02g34960.1	protein_coding	pentatricopeptide, putative, expressed	7e-48	0.54	0.74	1	0.2818
comp13277_c0_seq1	LOC_Os06g08750.1	protein_coding	integral membrane transporter family protein, putative, expressed	7e-74	0.71	0.83	0.7835	0.3358
comp1328_c0_seq1	LOC_Os02g05820.1	protein_coding	protein kinase domain containing protein, expressed	2e-14	0.43	0.64	0.945	0.1109
comp13281_c0_seq1	LOC_Os12g04500.1	protein_coding	response regulator receiver domain containing protein, expressed	2e-45	0.7	0.81	0.7922	0.6417
comp13284_c0_seq1	LOC_Os09g29950.1	protein_coding	OsPOP19 - Putative Prolyl Oligopeptidase homologue, expressed	1e-114	0.67	0.82	0.973	0.5711
comp13287_c0_seq2	LOC_Os03g43760.1	protein_coding	protein kinase domain containing protein, expressed	6e-96	0.7	0.8	0.9799	0.6517
comp13298_c0_seq1	LOC_Os11g35400.1	protein_coding	AMP-binding enzyme, putative, expressed	1e-158	0.73	0.86	0.9805	0.5325
comp13303_c0_seq2	LOC_Os01g33060.1	protein_coding	HEAT repeat family protein, putative, expressed	1e-139	0.6	0.76	1	0.3364
comp13304_c0_seq1	LOC_Os05g47446.1	protein_coding	expressed protein	9e-54	0.83	0.91	1	1
comp13306_c0_seq1	LOC_Os03g10300.1	protein_coding	haemolysin-III, putative, expressed	8e-70	0.73	0.81	0.9301	0.4564
comp13313_c0_seq1	LOC_Os12g44170.1	protein_coding	pentatricopeptide, putative, expressed	0	0.72	0.83	0.9881	0.6833
comp13334_c0_seq1	LOC_Os06g39344.1	protein_coding	enoyl-CoA hydratase/isomerase family protein, putative, expressed	1e-166	0.72	0.83	0.9187	0.9055
comp13335_c0_seq1	LOC_Os06g20610.1	protein_coding	seven in absentia protein family domain containing protein, expressed	2e-09	0.35	0.56	0.8807	0.4199
comp13337_c0_seq1	LOC_Os04g38850.1	protein_coding	expressed protein	8e-40	0.55	0.75	0.9849	0.4666
comp13338_c0_seq1	LOC_Os10g02980.1	protein_coding	formin, putative, expressed	5e-88	0.88	0.95	0.9128	0.4611
comp13339_c0_seq1	LOC_Os02g48480.1	protein_coding	expressed protein	1e-11	0.58	0.76	0.6136	0.5445
comp13342_c0_seq1	LOC_Os03g55950.3	protein_coding	H-BTB1 - Bric-a-Brac, Tramtrack, Broad Complex BTB domain with H family conserved sequence, expressed	0	0.64	0.78	0.9942	0.998
comp13343_c0_seq1	LOC_Os04g48416.1	protein_coding	OsSub45 - Putative Subtilisin homologue, expressed	1e-108	0.81	0.89	1	0.3028
comp13344_c0_seq1	LOC_Os08g25010.1	protein_coding	TBC domain containing protein, expressed	0	0.75	0.84	0.9878	0.9928
comp13346_c0_seq1	LOC_Os05g40270.4	protein_coding	expressed protein	1e-139	0.6	0.75	0.9976	0.4401
comp13349_c0_seq1	LOC_Os01g40250.1	protein_coding	down-regulated in metastasis family protein, expressed	2e-91	0.48	0.66	0.9448	0.1505
comp13350_c0_seq1	LOC_Os04g45460.1	protein_coding	cysteine-rich repeat secretory protein precursor, putative, expressed	5e-39	0.37	0.6	0.991	0.8115
comp13361_c0_seq1	LOC_Os03g09900.1	protein_coding	membrane protein, putative, expressed	6e-96	0.57	0.72	0.9656	0.802
comp13366_c0_seq1	LOC_Os03g17140.1	protein_coding	expressed protein	6e-39	0.45	0.63	0.9212	0.8785
comp13370_c0_seq1	LOC_Os08g10649.1	protein_coding	GTPase of unknown function domain containing protein, putative, expressed	1e-152	0.77	0.87	0.8036	0.7894
comp13375_c0_seq1	LOC_Os01g16080.1	protein_coding	expressed protein	9e-70	0.67	0.82	0.8181	0.7883
comp13378_c0_seq1	LOC_Os08g05910.1	protein_coding	peptide transporter PTR2, putative, expressed	1e-100	0.7	0.83	0.9222	0.4212
comp1338_c0_seq1	LOC_Os06g13210.1	protein_coding	peptide transporter PTR2, putative, expressed	3e-48	0.74	0.88	0.8129	0.2336
comp13387_c0_seq1	LOC_Os04g52400.1	protein_coding	oxidoreductase, short chain dehydrogenase/reductase family protein, putative, expressed	1e-130	0.74	0.87	0.8461	0.9933
comp13393_c0_seq1	LOC_Os01g59080.1	protein_coding	expressed protein	1e-49	0.72	0.87	0.6719	0.6028
comp13394_c0_seq1	LOC_Os09g07120.1	protein_coding	DNA-directed RNA polymerase 1B, mitochondrial precursor, putative, expressed	1e-169	0.82	0.93	1	0.3284
comp13396_c0_seq1	LOC_Os05g49820.1	protein_coding	chloroplast unusual positioning protein, putative, expressed	5e-35	0.54	0.64	0.6285	0.2427
comp13402_c0_seq1	LOC_Os04g31390.1	protein_coding	vacuolar protein sorting-associated protein 11, putative, expressed	0	0.77	0.89	1	0.4076
comp13405_c0_seq1	LOC_Os04g44620.2	protein_coding	hus1-like protein, expressed	1e-117	0.71	0.84	0.924	0.8895
comp13407_c0_seq1	LOC_Os06g07010.2	protein_coding	transposon protein, putative, unclassified, expressed	4e-40	0.49	0.66	0.741	0.2102
comp13409_c0_seq1	LOC_Os06g46500.1	protein_coding	monocopper oxidase, putative, expressed	0	0.79	0.89	0.9978	0.8394
comp13414_c0_seq1	LOC_Os01g36840.2	protein_coding	ATP-binding region, ATPase-like domain containing protein, expressed	3e-77	0.63	0.77	1	0.3171
comp13421_c0_seq2	LOC_Os02g48560.1	protein_coding	fatty acid desaturase, putative, expressed	2e-80	0.77	0.87	0.9565	0.3893
comp13422_c0_seq1	LOC_Os01g49529.1	protein_coding	OsWAK10d - OsWAK receptor-like cytoplasmic kinase OsWAK-RLCK, expressed	1e-137	0.58	0.71	0.8682	0.5962
comp13425_c0_seq2	LOC_Os03g51970.1	protein_coding	growth-regulating factor, putative, expressed	6e-36	0.4	0.61	0.9686	0.5767
comp13433_c0_seq1	LOC_Os03g52770.1	protein_coding	expressed protein	1e-141	0.63	0.77	0.9673	0.4974
comp13434_c0_seq1	LOC_Os12g33100.1	protein_coding	guanylate kinase, putative, expressed	7e-77	0.73	0.85	1	0.4973
comp13439_c0_seq1	LOC_Os05g11770.1	protein_coding	ulp1 protease family protein, putative, expressed	3e-76	0.41	0.57	0.9035	0.4157
comp13440_c0_seq1	LOC_Os07g42370.1	protein_coding	zinc-finger protein, putative, expressed	7e-34	0.42	0.57	0.9054	0.8073
comp13451_c0_seq1	LOC_Os04g31940.1	protein_coding	dnaJ domain containing protein, expressed	1e-82	0.64	0.83	0.8991	0.2812
comp13453_c0_seq1	LOC_Os08g41270.1	protein_coding	endonuclease/exonuclease/phosphatase family domain containing protein, expressed	2e-34	0.5	0.64	0.93	0.1345
comp13454_c0_seq1	LOC_Os07g37850.1	protein_coding	expressed protein	1e-07	0.5	0.65	0.3461	0.4102
comp13455_c0_seq1	LOC_Os11g37260.1	protein_coding	SEY1, putative, expressed	1e-09	0.46	0.66	0.4923	0.07897
comp13458_c0_seq1	LOC_Os09g20460.1	protein_coding	VQ domain containing protein, putative, expressed	2e-11	0.68	0.93	0.2146	0.0936
comp13463_c0_seq1	LOC_Os06g01400.1	protein_coding	glycyl-tRNA synthetase 2, chloroplast/mitochondrial precursor, putative, expressed	1e-125	0.63	0.79	0.997	0.3136
comp13464_c0_seq2	LOC_Os09g27140.1	protein_coding	expressed protein	3e-75	0.6	0.76	0.9189	0.9652
comp13465_c0_seq1	LOC_Os02g02320.1	protein_coding	OsSCP6 - Putative Serine Carboxypeptidase homologue, expressed	1e-107	0.72	0.81	0.9178	0.51
comp13466_c0_seq1	LOC_Os06g26234.1	protein_coding	1,4-alpha-glucan-branching enzyme, putative, expressed	2e-67	0.68	0.85	0.6301	0.1893
comp13469_c0_seq1	LOC_Os06g13650.3	protein_coding	alpha-mannosidase 2, putative, expressed	0	0.78	0.9	0.9808	0.3921
comp13471_c0_seq1	LOC_Os07g48100.1	protein_coding	CAMK_KIN1/SNF1/Nim1_like.31 - CAMK includes calcium/calmodulin depedent protein kinases, expressed	3e-65	0.58	0.75	0.9672	0.4446
comp13483_c0_seq1	LOC_Os05g49200.2	protein_coding	aspartic proteinase oryzasin-1 precursor, putative, expressed	2e-90	0.75	0.87	0.9811	0.4086
comp13491_c0_seq1	LOC_Os07g43060.2	protein_coding	transcription elongation factor SPT4 homolog 1, putative, expressed	1e-56	0.85	0.94	0.708	0.8702
comp13496_c0_seq1	LOC_Os02g41590.1	protein_coding	kinase, pfkB family, putative, expressed	1e-176	0.86	0.92	0.9392	0.997
comp13498_c0_seq1	LOC_Os03g58630.1	protein_coding	thioredoxin, putative, expressed	2e-47	0.69	0.81	1	0.9701
comp13499_c0_seq1	LOC_Os05g23940.1	protein_coding	transcription initiation factor IIB, putative, expressed	3e-18	0.41	0.66	0.8888	0.1672
comp13503_c0_seq1	LOC_Os10g35380.1	protein_coding	expressed protein	1e-56	0.44	0.6	0.8833	0.3528
comp13515_c0_seq1	LOC_Os03g62090.1	protein_coding	CESA5 - cellulose synthase, expressed	3e-23	0.6	0.69	0.7398	0.08608
comp13517_c0_seq1	LOC_Os03g21900.1	protein_coding	uroporphyrinogen decarboxylase, putative, expressed	1e-175	0.78	0.87	0.8537	1
comp13524_c0_seq1	LOC_Os08g33370.1	protein_coding	14-3-3 protein, putative, expressed	1e-134	0.9	0.97	0.9766	0.9804
comp13526_c0_seq1	LOC_Os06g14040.1	protein_coding	ThiF family domain containing protein, putative, expressed	0	0.8	0.91	0.9751	0.8558
comp13528_c0_seq1	LOC_Os04g24410.1	protein_coding	kinesin heavy chain isolog, putative, expressed	8e-54	0.56	0.74	0.9797	0.6956
comp135294_c0_seq2	LOC_Os03g08740.2	protein_coding	expressed protein	9e-24	0.33	0.57	0.9709	0.1635
comp135306_c0_seq1	LOC_Os10g40570.1	protein_coding	flavin-containing monooxygenase family protein, putative, expressed	5e-32	0.59	0.74	0.9017	0.2095
comp135311_c0_seq1	LOC_Os03g19970.1	protein_coding	CAS1 domain-containing protein 1 precursor, putative, expressed	2e-86	0.81	0.88	1	0.3297
comp13536_c0_seq1	LOC_Os06g22060.5	protein_coding	pyrophosphate--fructose 6-phosphate 1-phosphotransferase subunit alpha, putative, expressed	4e-93	0.87	0.93	1	0.4022
comp13539_c0_seq1	LOC_Os03g62660.1	protein_coding	transposon protein, putative, unclassified, expressed	2e-53	0.44	0.6	0.9922	0.3193
comp13540_c0_seq1	LOC_Os06g27770.1	protein_coding	isoflavone reductase homolog IRL, putative, expressed	9e-33	0.76	0.92	1	0.2564
comp135495_c0_seq1	LOC_Os07g42234.1	protein_coding	retrotransposon protein, putative, unclassified, expressed	6e-12	0.27	0.47	0.9328	0.1031
comp135510_c0_seq1	LOC_Os03g18960.1	protein_coding	calmodulin binding protein, putative, expressed	4e-93	0.61	0.78	1	0.5098
comp13560_c0_seq1	LOC_Os03g12680.1	protein_coding	protein kinase, putative, expressed	1e-149	0.72	0.85	0.9241	0.7014
comp135609_c0_seq1	LOC_Os07g43350.1	protein_coding	expressed protein	3e-63	0.59	0.73	0.886	0.1992
comp13567_c0_seq1	LOC_Os07g29610.1	protein_coding	PQ loop repeat domain containing protein, expressed	1e-102	0.72	0.87	0.937	0.9754
comp13573_c0_seq1	LOC_Os08g35000.3	protein_coding	ARID/BRIGHT DNA-binding domain containing protein, expressed	6e-66	0.63	0.78	1	0.2483
comp135763_c0_seq1	LOC_Os02g27810.1	protein_coding	MazG nucleotide pyrophosphohydrolase domain containing protein, expressed	5e-27	0.69	0.77	0.9139	0.4651
comp13582_c0_seq2	LOC_Os01g69110.1	protein_coding	expressed protein	1e-48	0.8	0.95	0.9909	0.9734
comp13583_c0_seq1	LOC_Os06g36170.1	protein_coding	initiator tRNA phosphoribosyl transferase family protein, putative, expressed	6e-66	0.6	0.73	0.9899	0.3786
comp13589_c0_seq4	LOC_Os03g62240.1	protein_coding	expressed protein	2e-55	0.58	0.82	0.8092	0.7336
comp13594_c0_seq2	LOC_Os03g61200.1	protein_coding	expressed protein	1e-47	0.61	0.75	0.9724	0.4781
comp13597_c0_seq1	LOC_Os09g38700.1	protein_coding	STRUBBELIG-RECEPTOR FAMILY 5 precursor, putative, expressed	1e-119	0.62	0.79	0.9589	0.5694
comp13598_c0_seq1	LOC_Os01g57270.1	protein_coding	disease resistance RPP13-like protein 1, putative, expressed	8e-23	0.33	0.55	0.7536	0.1602
comp136004_c0_seq1	LOC_Os12g41670.1	protein_coding	expressed protein	5e-57	0.52	0.68	1	0.375
comp13603_c0_seq1	LOC_Os08g45220.1	protein_coding	expressed protein	3e-42	0.5	0.68	1	0.5027
comp13613_c0_seq1	LOC_Os03g41612.1	protein_coding	ribosomal protein L25, putative, expressed	3e-42	0.58	0.72	0.9506	0.661
comp13616_c0_seq1	LOC_Os03g58600.1	protein_coding	PAZ domain containing protein, putative, expressed	6e-55	0.51	0.68	1	0.189
comp13622_c0_seq1	LOC_Os01g56190.1	protein_coding	HVT1, putative, expressed	0	0.66	0.8	0.8934	0.3859
comp13627_c0_seq1	LOC_Os05g49910.1	protein_coding	expressed protein	2e-63	0.78	0.91	0.8033	0.6605
comp13628_c0_seq1	LOC_Os08g06460.2	protein_coding	dnaJ domain containing protein, expressed	5e-64	0.6	0.77	0.8846	0.7187
comp13629_c0_seq1	LOC_Os03g43800.2	protein_coding	DIRP family protein, putative, expressed	1e-55	0.51	0.68	0.938	0.1853
comp13634_c0_seq1	LOC_Os02g05680.1	protein_coding	apoptosis-inducing factor 2, putative, expressed	1e-126	0.62	0.8	0.9472	0.9579
comp13644_c0_seq1	LOC_Os03g22180.1	protein_coding	60S ribosomal protein L18-3, putative, expressed	7e-94	0.88	0.96	0.8657	1
comp13663_c0_seq1	LOC_Os02g51540.1	protein_coding	eukaryotic aspartyl protease domain containing protein, expressed	6e-96	0.67	0.81	0.9218	0.4519
comp136693_c0_seq1	LOC_Os02g52280.1	protein_coding	expressed protein	1e-155	0.72	0.88	0.9971	0.3326
comp13673_c0_seq1	LOC_Os02g54820.1	protein_coding	trehalose-6-phosphate synthase, putative, expressed	0	0.71	0.85	0.9957	0.5338
comp13674_c0_seq2	LOC_Os02g35640.1	protein_coding	SFT2, putative, expressed	3e-45	0.67	0.76	0.8013	0.7894
comp136747_c0_seq1	LOC_Os09g08910.1	protein_coding	ATP synthase, putative, expressed	1e-125	0.92	0.97	0.9637	0.4695
comp13678_c0_seq1	LOC_Os01g68710.2	protein_coding	peptidyl-prolyl cis-trans isomerase, FKBP-type, putative, expressed	2e-56	0.75	0.88	0.8807	0.8417
comp13685_c0_seq1	LOC_Os08g13320.1	protein_coding	expressed protein	2e-19	0.39	0.54	0.6871	0.8076
comp136869_c0_seq1	LOC_Os03g01110.1	protein_coding	RNA methyltransferase, TrmH family protein, putative, expressed	1e-27	0.43	0.61	1	0.08106
comp13687_c0_seq1	LOC_Os01g19870.1	protein_coding	hydrolase, acting on carbon-nitrogen, putative, expressed	1e-158	0.69	0.8	0.9921	0.633
comp13690_c0_seq1	LOC_Os03g03570.2	protein_coding	leucine-rich repeat transmembrane protein kinase, putative, expressed	2e-67	0.6	0.73	0.9955	0.2547
comp13692_c0_seq2	LOC_Os01g06700.1	protein_coding	retrotransposon protein, putative, unclassified, expressed	5e-12	0.45	0.69	0.9322	0.02657
comp13696_c0_seq1	LOC_Os02g38950.1	protein_coding	PPR repeat containing protein, expressed	1e-70	0.54	0.71	0.9518	0.47
comp13708_c0_seq1	LOC_Os03g49730.2	protein_coding	zinc finger protein, putative, expressed	1e-135	0.63	0.77	0.9756	0.7045
comp13709_c0_seq2	LOC_Os06g50360.1	protein_coding	pseudouridine synthase family protein, putative, expressed	3e-71	0.65	0.79	0.9953	0.4764
comp13712_c0_seq1	LOC_Os06g08090.2	protein_coding	heparanase-like protein precursor, putative, expressed	1e-107	0.67	0.81	0.6775	0.5104
comp13712_c0_seq2	LOC_Os02g55870.1	protein_coding	heparanase-like protein precursor, putative, expressed	5e-85	0.69	0.85	0.9082	0.3844
comp13715_c0_seq1	LOC_Os02g47510.1	protein_coding	9-cis-epoxycarotenoid dioxygenase 1, chloroplast precursor, putative, expressed	0	0.7	0.82	0.836	0.8072
comp13721_c0_seq1	LOC_Os01g59600.2	protein_coding	peptidase, T1 family, putative, expressed	1e-133	0.89	0.96	1	1
comp13722_c0_seq1	LOC_Os02g04440.2	protein_coding	transducin family protein, putative, expressed	1e-121	0.64	0.78	0.9849	0.2544
comp13726_c0_seq1	LOC_Os11g18990.1	protein_coding	histidine triad family protein, putative, expressed	2e-28	0.61	0.76	0.9595	0.4502
comp13730_c0_seq1	LOC_Os11g09010.3	protein_coding	lipase, putative, expressed	1e-153	0.46	0.62	0.9808	0.9726
comp13738_c0_seq1	LOC_Os03g14050.1	protein_coding	thaumatin-like protein 1 precursor, putative, expressed	4e-42	0.63	0.75	0.805	0.4096
comp13745_c0_seq1	LOC_Os04g35240.1	protein_coding	CAMK_CAMK_like.25 - CAMK includes calcium/calmodulin depedent protein kinases, expressed	1e-138	0.82	0.92	0.9655	0.7827
comp13750_c0_seq1	LOC_Os08g02460.1	protein_coding	expressed protein	5e-71	0.55	0.66	0.7521	0.8353
comp13753_c0_seq2	LOC_Os12g29990.1	protein_coding	O-sialoglycoprotein endopeptidase, putative, expressed	8e-93	0.71	0.85	0.9863	0.4685
comp13755_c0_seq1	LOC_Os03g18454.1	protein_coding	gamma-interferon-inducible lysosomal thiol reductase precursor, putative, expressed	1e-68	0.63	0.78	0.7042	0.6867
comp13778_c0_seq1	LOC_Os06g19400.1	protein_coding	GRAM and C2 domains containing protein, putative, expressed	2e-76	0.63	0.83	1	0.2015
comp13782_c0_seq1	LOC_Os02g09920.1	protein_coding	PHD-finger domain containing protein, putative, expressed	2e-69	0.42	0.6	0.9835	0.3217
comp13783_c0_seq1	LOC_Os01g55300.3	protein_coding	DNA-directed polymerase, putative, expressed	8e-60	0.66	0.81	0.9537	0.2666
comp13786_c0_seq1	LOC_Os07g30810.1	protein_coding	nucleobase-ascorbate transporter, putative, expressed	1e-110	0.75	0.88	0.9962	0.3316
comp13787_c0_seq1	LOC_Os05g01210.2	protein_coding	expressed protein	3e-16	0.36	0.55	0.9411	0.8855
comp13790_c0_seq1	LOC_Os12g02700.1	protein_coding	harpin-induced protein 1 domain containing protein, expressed	1e-38	0.49	0.66	0.8457	0.6866
comp13791_c0_seq1	LOC_Os03g61800.1	protein_coding	polygalacturonase, putative, expressed	1e-178	0.74	0.84	0.9608	0.8739
comp13793_c0_seq1	LOC_Os07g19470.1	protein_coding	uncharacterized ACR, YggU family COG1872 containing protein, expressed	1e-125	0.92	0.97	1	1
comp13795_c0_seq1	LOC_Os10g41020.1	protein_coding	flavonol synthase/flavanone 3-hydroxylase, putative, expressed	1e-101	0.52	0.71	0.9	0.925
comp13797_c0_seq1	LOC_Os02g22140.1	protein_coding	ADP-ribosylation factor, putative, expressed	6e-94	0.88	0.95	1	1
comp137981_c0_seq1	LOC_Os07g30240.1	protein_coding	mutS family domain IV containing protein, expressed	9e-47	0.67	0.82	0.9921	0.193
comp13801_c0_seq1	LOC_Os04g52560.1	protein_coding	transposon protein, putative, unclassified, expressed	2e-42	0.61	0.75	0.6652	0.1581
comp13807_c0_seq1	LOC_Os03g63750.1	protein_coding	HSF-type DNA-binding domain containing protein, expressed	1e-74	0.59	0.73	0.6456	0.4683
comp13811_c0_seq1	LOC_Os02g17700.1	protein_coding	pyridine nucleotide-disulphide oxidoreductase domain containing protein, expressed	7e-84	0.66	0.81	1	0.4509
comp13812_c0_seq1	LOC_Os04g40840.1	protein_coding	elongator complex protein 3, putative, expressed	0	0.93	0.97	0.9486	0.965
comp13819_c0_seq1	LOC_Os02g29890.1	protein_coding	expressed protein	9e-25	0.67	0.79	0.8631	0.1159
comp13827_c0_seq1	LOC_Os12g08230.1	protein_coding	expressed protein	4e-23	0.57	0.71	0.8556	0.4472
comp13831_c0_seq2	LOC_Os09g36130.1	protein_coding	expressed protein	4e-55	0.77	0.86	0.931	0.4224
comp13835_c0_seq1	LOC_Os04g57020.1	protein_coding	expressed protein	1e-101	0.63	0.79	0.8937	0.9435
comp13847_c0_seq1	LOC_Os06g12876.1	protein_coding	expressed protein	8e-30	0.58	0.73	0.5161	0.1134
comp13849_c0_seq1	LOC_Os03g25600.2	protein_coding	protein phosphatase 2C, putative, expressed	2e-63	0.58	0.68	1	0.2231
comp13850_c0_seq3	LOC_Os01g13470.1	protein_coding	KH domain containing protein, putative, expressed	4e-14	0.58	0.72	1	0.09219
comp13860_c0_seq1	LOC_Os12g34370.1	protein_coding	adaptor complexes medium subunit family protein, expressed	3e-45	0.59	0.75	0.9457	0.2487
comp13866_c0_seq1	LOC_Os03g51580.1	protein_coding	helix-loop-helix DNA-binding domain containing protein, expressed	1e-55	0.47	0.63	0.6987	0.7966
comp13867_c0_seq1	LOC_Os03g45170.1	protein_coding	amino acid permease, putative, expressed	2e-62	0.65	0.79	0.9894	0.2863
comp13868_c0_seq1	LOC_Os03g11020.1	protein_coding	PPR repeat containing protein, expressed	1e-24	0.55	0.75	0.9387	0.1732
comp13873_c0_seq1	LOC_Os08g43480.2	protein_coding	zinc finger, C3HC4 type family protein, expressed	2e-41	0.68	0.84	0.9732	0.4097
comp13876_c0_seq1	LOC_Os09g29690.1	protein_coding	beta-expansin precursor, putative, expressed	6e-44	0.66	0.81	0.9609	0.9179
comp13880_c0_seq1	LOC_Os01g72090.1	protein_coding	phycoerythrobilin ferredoxin oxidoreductase, putative, expressed	2e-41	0.62	0.74	0.7861	0.4152
comp13883_c0_seq1	LOC_Os04g46320.1	protein_coding	inactive receptor kinase At2g26730 precursor, putative, expressed	4e-75	0.54	0.72	0.7943	0.6927
comp13887_c0_seq1	LOC_Os06g04580.1	protein_coding	transcription factor TFIIF, putative, expressed	1e-47	0.8	0.85	0.8428	0.3765
comp13893_c0_seq1	LOC_Os04g46930.2	protein_coding	serine racemase, putative, expressed	1e-142	0.75	0.89	0.9758	0.9528
comp13902_c0_seq1	LOC_Os06g45350.2	protein_coding	protein kinase domain containing protein, expressed	1e-65	0.55	0.67	0.9136	0.449
comp13913_c0_seq1	LOC_Os01g56910.1	protein_coding	expressed protein	1e-112	0.56	0.73	1	0.3302
comp13916_c0_seq1	LOC_Os10g40880.1	protein_coding	flavonol synthase/flavanone 3-hydroxylase, putative, expressed	1e-42	0.52	0.73	1	0.4057
comp13919_c0_seq1	LOC_Os10g35920.1	protein_coding	OsFBX389 - F-box domain containing protein, expressed	4e-95	0.71	0.84	0.9873	0.732
comp13923_c0_seq1	LOC_Os03g44830.1	protein_coding	OsRhmbd9 - Putative Rhomboid homologue, expressed	1e-159	0.69	0.8	1	1
comp13927_c0_seq1	LOC_Os03g01730.3	protein_coding	expressed protein	4e-66	0.55	0.73	0.9589	0.8543
comp13932_c0_seq1	LOC_Os02g35230.1	protein_coding	expressed protein	6e-29	0.6	0.69	0.8728	0.1804
comp13936_c0_seq1	LOC_Os12g13670.1	protein_coding	expressed protein	9e-39	0.3	0.5	0.8301	0.3918
comp13939_c0_seq1	LOC_Os06g49430.1	protein_coding	CGMC_MAPKCMGC_2.11 - CGMC includes CDA, MAPK, GSK3, and CLKC kinases, expressed	3e-84	0.74	0.82	0.8437	0.3534
comp13946_c0_seq1	LOC_Os07g08180.2	protein_coding	PPR repeat containing protein, expressed	2e-59	0.61	0.82	0.934	0.2338
comp13947_c0_seq1	LOC_Os08g36150.1	protein_coding	activator of 90 kDa heat shock protein ATPase homolog, putative, expressed	1e-139	0.66	0.8	0.8765	1
comp13950_c0_seq1	LOC_Os02g04450.2	protein_coding	plant-specific domain TIGR01589 family protein, putative, expressed	8e-43	0.84	0.89	0.99	0.3246
comp13965_c0_seq1	LOC_Os03g37270.1	protein_coding	RNA recognition motif containing protein, putative, expressed	1e-143	0.72	0.86	0.7686	0.8078
comp13971_c0_seq1	LOC_Os07g06970.1	protein_coding	HEN1, putative, expressed	2e-55	0.6	0.76	0.9239	0.1868
comp13972_c0_seq1	LOC_Os09g17750.1	protein_coding	oxidoreductase, short chain dehydrogenase/reductase family domain containing protein, expressed	1e-95	0.52	0.68	0.9469	0.9701
comp13975_c0_seq1	LOC_Os03g56800.1	protein_coding	CBS domain containing membrane protein, putative, expressed	0	0.72	0.82	0.9573	0.982
comp13979_c0_seq1	LOC_Os10g42860.1	protein_coding	ribosomal protein L35, putative, expressed	8e-33	0.59	0.66	0.8795	0.9166
comp13982_c0_seq2	LOC_Os03g10090.1	protein_coding	transporter family protein, putative, expressed	1e-83	0.76	0.86	1	0.3849
comp139848_c0_seq1	LOC_Os04g39610.2	protein_coding	glycerophosphoryl diester phosphodiesterase family protein, putative, expressed	5e-70	0.65	0.83	1	0.3191
comp13985_c0_seq1	LOC_Os12g39220.1	protein_coding	ZOS12-08 - C2H2 zinc finger protein, expressed	5e-32	0.46	0.64	0.95	0.8512
comp13994_c0_seq1	LOC_Os03g43930.1	protein_coding	START domain containing protein, expressed	1e-132	0.76	0.84	0.9898	0.3445
comp13994_c0_seq2	LOC_Os12g41860.1	protein_coding	START domain containing protein, expressed	4e-71	0.93	0.93	0.8662	0.159
comp13996_c0_seq1	LOC_Os06g43250.1	protein_coding	expressed protein	1e-43	0.5	0.67	0.8693	0.5312
comp13999_c0_seq1	LOC_Os01g51890.1	protein_coding	endonuclease/exonuclease/phosphatase family domain containing protein, expressed	1e-53	0.53	0.67	0.972	0.3165
comp14000_c0_seq1	LOC_Os10g28665.2	protein_coding	PPR repeat domain containing protein, putative, expressed	1e-122	0.73	0.85	1	0.3631
comp14002_c0_seq1	LOC_Os07g47100.1	protein_coding	transporter, monovalent cation:proton antiporter-2 family, putative, expressed	0	0.8	0.89	0.9834	0.9962
comp14003_c0_seq1	LOC_Os03g63500.1	protein_coding	ATPase, AFG1 family domain containing protein, expressed	0	0.67	0.82	0.9036	0.8841
comp14004_c0_seq1	LOC_Os04g44700.1	protein_coding	WD-40 repeat family protein, putative, expressed	1e-149	0.57	0.67	0.9528	0.6866
comp140061_c0_seq1	LOC_Os05g39840.1	protein_coding	expressed protein	1e-08	0.38	0.6	0.8416	0.1802
comp14010_c0_seq1	LOC_Os01g03020.2	protein_coding	tRNA synthetase class I, putative, expressed	1e-145	0.74	0.86	1	0.3961
comp14027_c0_seq1	LOC_Os02g56030.1	protein_coding	expressed protein	6e-14	0.51	0.62	0.5454	0.6311
comp14029_c0_seq1	LOC_Os08g05750.1	protein_coding	pentatricopeptide, putative, expressed	4e-96	0.62	0.76	1	0.429
comp14034_c0_seq1	LOC_Os01g44230.2	protein_coding	transcription factor X1, putative, expressed	1e-94	0.48	0.69	0.9755	0.6456
comp14039_c0_seq1	LOC_Os10g39140.1	protein_coding	flavonol synthase/flavanone 3-hydroxylase, putative, expressed	9e-64	0.74	0.86	0.9931	0.4269
comp14044_c0_seq1	LOC_Os07g48370.1	protein_coding	glycosyl transferase, family 8, putative, expressed	6e-60	0.44	0.57	0.9245	0.4288
comp14050_c0_seq1	LOC_Os04g44510.1	protein_coding	GEM, putative, expressed	2e-57	0.52	0.71	0.9579	0.9255
comp14051_c0_seq1	LOC_Os09g35000.1	protein_coding	flap endonuclease, putative, expressed	3e-57	0.45	0.63	1	0.391
comp14052_c0_seq1	LOC_Os01g67250.1	protein_coding	Rad21 / Rec8 like protein, putative, expressed	5e-11	0.45	0.61	0.9489	0.08815
comp14053_c0_seq1	LOC_Os05g05260.1	protein_coding	helicase, putative, expressed	1e-162	0.93	0.96	0.9965	0.3825
comp14056_c0_seq1	LOC_Os08g04460.1	protein_coding	NADPH-dependent FMN reductase domain containing protein, expressed	8e-96	0.84	0.91	0.8285	1
comp14062_c0_seq1	LOC_Os11g03110.1	protein_coding	GRAS family transcription factor domain containing protein, expressed	1e-151	0.88	0.95	0.929	0.4423
comp14064_c0_seq1	LOC_Os01g53730.1	protein_coding	expressed protein	4e-17	0.39	0.56	0.8383	0.8228
comp14066_c0_seq1	LOC_Os04g47420.1	protein_coding	transmembrane amino acid transporter protein, putative, expressed	0	0.66	0.81	0.9287	0.9394
comp14071_c0_seq1	LOC_Os01g53470.1	protein_coding	harpin-induced protein 1 domain containing protein, expressed	3e-52	0.52	0.67	0.8925	0.8964
comp14075_c0_seq2	LOC_Os03g06720.1	protein_coding	expressed protein	2e-70	0.6	0.79	0.9106	0.2552
comp14076_c0_seq1	LOC_Os08g38210.4	protein_coding	transcription factor BIM2, putative, expressed	3e-74	0.47	0.62	0.9714	0.9385
comp14084_c0_seq1	LOC_Os05g14110.1	protein_coding	retrotransposon protein, putative, unclassified, expressed	1e-61	0.41	0.64	0.9963	0.1596
comp14096_c0_seq1	LOC_Os03g05460.1	protein_coding	expressed protein	4e-52	0.36	0.5	0.9758	0.9168
comp14098_c0_seq1	LOC_Os01g29150.1	protein_coding	cytochrome P450 72A1, putative, expressed	0	0.71	0.84	0.9908	0.7334
comp14100_c0_seq1	LOC_Os03g11450.1	protein_coding	expressed protein	7e-35	0.53	0.8	0.7687	0.4183
comp14106_c0_seq2	LOC_Os09g37520.1	protein_coding	DUF630/DUF632 domains containing protein, putative, expressed	5e-52	0.54	0.74	0.9425	0.2187
comp1411_c0_seq1	LOC_Os11g41070.1	protein_coding	expressed protein	2e-06	0.39	0.52	0.5045	0.4621
comp14111_c0_seq1	LOC_Os05g34770.1	protein_coding	cytochrome c, putative, expressed	2e-57	0.92	0.98	0.9911	1
comp14112_c0_seq1	LOC_Os03g13000.2	protein_coding	GTP-binding protein, putative, expressed	1e-111	0.74	0.86	0.795	0.8081
comp14119_c0_seq1	LOC_Os12g06560.1	protein_coding	expressed protein	2e-13	0.29	0.52	0.9892	0.1858
comp14126_c0_seq1	LOC_Os07g39820.1	protein_coding	SHR, putative, expressed	1e-146	0.66	0.76	0.9902	0.6827
comp14135_c0_seq1	LOC_Os01g74310.1	protein_coding	expressed protein	3e-59	0.65	0.79	0.9116	0.2152
comp14138_c0_seq1	LOC_Os04g50100.1	protein_coding	RING-H2 finger protein ATL5G, putative, expressed	3e-27	0.42	0.55	0.8195	0.4464
comp14143_c0_seq1	LOC_Os03g29470.1	protein_coding	transcription initiation factor IID, putative, expressed	5e-60	0.79	0.89	0.4046	0.625
comp14144_c0_seq1	LOC_Os04g48160.1	protein_coding	IQ calmodulin-binding motif family protein, putative, expressed	1e-100	0.55	0.65	0.9978	0.9978
comp14146_c0_seq1	LOC_Os01g57210.1	protein_coding	katanin p80 WD40 repeat-containing subunit B1 homolog 1, putative, expressed	1e-144	0.75	0.84	0.9221	0.3806
comp14146_c0_seq3	LOC_Os01g57210.2	protein_coding	katanin p80 WD40 repeat-containing subunit B1 homolog 1, putative, expressed	1e-150	0.75	0.85	0.9235	0.4095
comp14153_c0_seq1	LOC_Os01g74470.1	protein_coding	ABC transporter, ATP-binding protein, putative, expressed	1e-178	0.92	0.95	0.9969	0.2369
comp14156_c0_seq1	LOC_Os01g37800.1	protein_coding	ras-related protein, putative, expressed	1e-108	0.91	0.96	1	1
comp141574_c0_seq1	LOC_Os05g34880.1	protein_coding	zinc finger, C3HC4 type family protein, expressed	1e-101	0.61	0.76	0.9396	0.3629
comp14162_c0_seq1	LOC_Os04g05010.1	protein_coding	CBS domain containing membrane protein, putative, expressed	3e-65	0.7	0.84	0.6774	0.7681
comp14165_c0_seq1	LOC_Os05g27880.2	protein_coding	BBF1 - 2 Bric-a-Brac, Tramtrack, Broad Complex BTB domains with a F5/8 type C discoidin domain, expressed	1e-125	0.65	0.77	0.9938	0.3982
comp14169_c0_seq1	LOC_Os04g51350.1	protein_coding	pentatricopeptide, putative, expressed	1e-105	0.59	0.76	1	0.393
comp14175_c0_seq1	LOC_Os01g63250.1	protein_coding	josephin, putative, expressed	1e-100	0.63	0.73	0.9258	0.8601
comp14185_c0_seq1	LOC_Os07g40986.1	protein_coding	NAD dependent epimerase/dehydratase family protein, putative, expressed	8e-34	0.46	0.68	0.9932	0.4417
comp14185_c0_seq2	LOC_Os07g40986.2	protein_coding	NAD dependent epimerase/dehydratase family protein, putative, expressed	3e-40	0.43	0.66	0.9679	0.6882
comp14190_c0_seq1	LOC_Os08g43160.1	protein_coding	TCP family transcription factor, putative, expressed	2e-46	0.49	0.64	0.6901	0.5898
comp14192_c0_seq2	LOC_Os01g01800.1	protein_coding	expressed protein	4e-12	0.49	0.64	0.9506	0.09749
comp14194_c0_seq1	LOC_Os02g21110.1	protein_coding	OsFBK6 - F-box domain and kelch repeat containing protein, expressed	2e-80	0.54	0.67	0.9965	0.6462
comp14197_c0_seq1	LOC_Os02g05900.1	protein_coding	ternary complex factor MIP1, putative, expressed	1e-116	0.7	0.84	0.9202	0.6101
comp14199_c0_seq1	LOC_Os09g10820.1	protein_coding	oxidoreductase domain protein, putative, expressed	1e-145	0.7	0.84	0.9421	0.9888
comp14202_c0_seq1	LOC_Os05g41795.1	protein_coding	zinc finger C3HC4 type family protein, putative, expressed	1e-113	0.55	0.7	0.8425	0.8094
comp14203_c0_seq1	LOC_Os01g07120.2	protein_coding	AP2 domain containing protein, expressed	3e-47	0.64	0.77	0.5225	0.5
comp14207_c0_seq1	LOC_Os05g49160.2	protein_coding	expressed protein	2e-34	0.71	0.8	0.7906	0.7428
comp14208_c0_seq1	LOC_Os06g08470.1	protein_coding	expressed protein	2e-27	0.4	0.58	0.8105	0.5335
comp14209_c0_seq1	LOC_Os08g40630.2	protein_coding	mTERF domain containing protein, expressed	1e-107	0.48	0.71	1	0.6179
comp14218_c0_seq1	LOC_Os12g41630.1	protein_coding	OsFBX463 - F-box domain containing protein, expressed	8e-47	0.35	0.55	0.996	0.8758
comp14225_c0_seq1	LOC_Os05g06330.1	protein_coding	nifU, putative, expressed	3e-99	0.77	0.84	0.825	0.7977
comp14228_c0_seq2	LOC_Os11g37540.1	protein_coding	protein phosphatase 2C, putative, expressed	0	0.59	0.72	0.9557	0.5165
comp14235_c0_seq1	LOC_Os01g67490.2	protein_coding	OTU-like cysteine protease family protein, putative, expressed	1e-21	0.74	0.84	0.9393	0.1756
comp14237_c0_seq1	LOC_Os02g45600.1	protein_coding	rhoGAP domain containing protein, expressed	5e-07	0.44	0.56	0.559	0.1451
comp14238_c0_seq1	LOC_Os02g02810.1	protein_coding	expressed protein	1e-74	0.68	0.79	0.9186	0.9402
comp14243_c0_seq1	LOC_Os03g03650.1	protein_coding	POLD2 - Putative DNA polymerase delta complex subunit, expressed	0	0.71	0.84	0.9907	0.9976
comp14251_c0_seq1	LOC_Os07g43540.1	protein_coding	ORC6 - Putative origin recognition complex subunit 6, expressed	1e-69	0.76	0.89	0.909	0.5423
comp14275_c0_seq1	LOC_Os09g04850.1	protein_coding	retrotransposon protein, putative, unclassified, expressed	6e-18	0.3	0.45	0.806	0.2506
comp14281_c0_seq1	LOC_Os05g23420.1	protein_coding	sugar porter, putative, expressed	2e-56	0.57	0.76	0.9732	0.4121
comp142840_c0_seq1	LOC_Os02g48810.1	protein_coding	PHD-finger family protein, expressed	6e-35	0.47	0.63	0.427	0.2285
comp14287_c0_seq1	LOC_Os03g30920.1	protein_coding	OsFBX95 - F-box domain containing protein, expressed	2e-88	0.64	0.79	0.968	0.972
comp142923_c0_seq1	LOC_Os09g37270.1	protein_coding	ATROPGEF7/ROPGEF7, putative, expressed	1e-111	0.7	0.81	1	0.4937
comp14294_c0_seq1	LOC_Os08g33660.1	protein_coding	MYB family transcription factor, putative, expressed	6e-36	0.39	0.51	0.996	0.7142
comp142945_c0_seq1	LOC_Os06g49810.1	protein_coding	glycosyl transferase family 8, putative, expressed	2e-49	0.69	0.82	1	0.2295
comp14297_c0_seq1	LOC_Os11g34150.1	protein_coding	transposon protein, putative, CACTA, En/Spm sub-class, expressed	3e-15	0.64	0.72	0.7165	0.4107
comp142996_c0_seq1	LOC_Os03g11540.1	protein_coding	RPA1B - Putative single-stranded DNA binding complex subunit 1, expressed	1e-55	0.73	0.92	0.9767	0.2
comp143043_c0_seq1	LOC_Os06g50340.1	protein_coding	receptor protein kinase CLAVATA1 precursor, putative, expressed	9e-48	0.67	0.81	1	0.1418
comp14305_c0_seq2	LOC_Os09g19920.1	protein_coding	metallo-beta-lactamase family protein, putative, expressed	1e-140	0.78	0.9	0.8513	0.7704
comp14306_c0_seq1	LOC_Os04g20220.1	protein_coding	elongation factor Tu, putative, expressed	0	0.82	0.91	0.8833	0.8683
comp143103_c0_seq1	LOC_Os07g26440.1	protein_coding	expressed protein	2e-43	0.55	0.72	0.9444	0.1938
comp14311_c0_seq1	LOC_Os11g07910.1	protein_coding	transmembrane 9 superfamily member, putative, expressed	1e-83	0.79	0.89	1	0.2984
comp143110_c0_seq1	LOC_Os12g16180.1	protein_coding	lipase, putative, expressed	1e-116	0.65	0.81	0.8265	0.9662
comp14313_c0_seq1	LOC_Os01g11220.1	protein_coding	hydrolase, acting on carbon-nitrogen, putative, expressed	1e-135	0.64	0.75	0.9855	0.7294
comp14314_c0_seq1	LOC_Os03g32270.1	protein_coding	hydrolase, alpha/beta fold family domain containing protein, expressed	1e-130	0.82	0.93	0.9925	0.9926
comp14319_c0_seq1	LOC_Os02g58210.2	protein_coding	jmjC domain containing protein, expressed	5e-32	0.49	0.67	0.7443	0.1296
comp14331_c0_seq1	LOC_Os02g53790.2	protein_coding	adenylate kinase, putative, expressed	1e-89	0.77	0.85	1	1
comp143346_c0_seq1	LOC_Os02g53050.1	protein_coding	tetratricopeptide-like helical, putative, expressed	8e-33	0.51	0.68	1	0.2637
comp14335_c0_seq1	LOC_Os06g02160.4	protein_coding	AMP-binding enzyme family protein, expressed	1e-106	0.62	0.75	0.9529	0.2619
comp14336_c0_seq1	LOC_Os06g49505.1	protein_coding	arogenate dehydrogenase 1, chloroplast precursor, putative, expressed	1e-127	0.71	0.85	0.9901	0.8441
comp14342_c0_seq1	LOC_Os06g40650.2	protein_coding	copine-1, putative, expressed	1e-146	0.71	0.81	1	0.7807
comp14344_c0_seq1	LOC_Os03g60130.2	protein_coding	transcription elongation factor protein, putative, expressed	3e-23	0.46	0.65	0.9797	0.4005
comp143443_c0_seq1	LOC_Os06g11040.1	protein_coding	expressed protein	1e-40	0.49	0.64	0.9583	0.4296
comp14346_c0_seq1	LOC_Os02g49770.1	protein_coding	NHL repeat-containing protein, putative, expressed	1e-173	0.64	0.79	0.923	0.935
comp14347_c0_seq1	LOC_Os02g12760.1	protein_coding	integral membrane protein, putative, expressed	2e-39	0.51	0.69	0.8655	0.791
comp14352_c0_seq1	LOC_Os08g04440.1	protein_coding	RNA recognition motif containing protein, putative, expressed	7e-48	0.72	0.89	0.7633	0.9219
comp14367_c0_seq1	LOC_Os04g38450.1	protein_coding	gamma-glutamyltranspeptidase 1 precursor, putative, expressed	1e-140	0.66	0.83	0.922	0.5975
comp143673_c0_seq1	LOC_Os06g03970.1	protein_coding	receptor-like protein kinase 5 precursor, putative, expressed	2e-31	0.6	0.75	0.9652	0.1071
comp143762_c0_seq1	LOC_Os11g25920.1	protein_coding	transcription factor-related, putative, expressed	1e-115	0.93	0.96	0.8902	0.8473
comp143780_c0_seq1	LOC_Os06g41050.1	protein_coding	expressed protein	2e-06	0.39	0.66	0.6639	0.1431
comp14388_c0_seq1	LOC_Os08g41710.1	protein_coding	FHA domain containing protein, putative, expressed	1e-126	0.68	0.77	1	1
comp14389_c0_seq1	LOC_Os10g31790.1	protein_coding	ubiquitin family protein, putative, expressed	4e-30	0.4	0.65	0.9299	0.4047
comp143909_c0_seq1	LOC_Os01g61010.1	protein_coding	nodulin, putative, expressed	2e-34	0.53	0.64	0.9779	0.2703
comp14393_c0_seq1	LOC_Os04g45270.1	protein_coding	aspartyl protease family protein, putative, expressed	2e-71	0.57	0.69	0.996	0.5304
comp14399_c0_seq1	LOC_Os02g56740.1	protein_coding	translation initiation factor eIF-2B subunit epsilon, putative, expressed	1e-105	0.74	0.87	0.959	0.3224
comp14400_c0_seq1	LOC_Os01g27740.2	protein_coding	dnaJ domain containing protein, expressed	1e-130	0.35	0.51	0.9953	0.8144
comp14404_c0_seq1	LOC_Os04g44340.1	protein_coding	expressed protein	7e-17	0.62	0.77	0.8648	0.248
comp14408_c0_seq1	LOC_Os03g08580.2	protein_coding	expressed protein	9e-17	0.31	0.48	0.7572	0.8396
comp14416_c0_seq1	LOC_Os07g05420.1	protein_coding	anthocyanidin 3-O-glucosyltransferase, putative, expressed	2e-22	0.45	0.6	0.8443	0.3794
comp144161_c0_seq1	LOC_Os03g41100.1	protein_coding	cyclin, putative, expressed	1e-45	0.63	0.81	0.972	0.3726
comp14419_c0_seq1	LOC_Os11g36060.2	protein_coding	THUMP domain-containing protein, putative, expressed	3e-33	0.47	0.62	0.8364	0.5287
comp14420_c0_seq1	LOC_Os01g68540.1	protein_coding	rho GDP-dissociation inhibitor 1, putative, expressed	2e-78	0.76	0.89	0.7457	0.811
comp14421_c0_seq1	LOC_Os06g30894.2	protein_coding	expressed protein	6e-18	0.31	0.54	0.9732	0.2057
comp14425_c0_seq1	LOC_Os03g02070.1	protein_coding	heavy-metal-associated domain-containing protein, putative, expressed	3e-27	0.81	0.92	0.7156	0.6952
comp1443_c0_seq1	LOC_Os08g40640.1	protein_coding	retrotransposon protein, putative, Ty1-copia subclass, expressed	5e-45	0.66	0.77	0.8814	0.06894
comp14431_c0_seq1	LOC_Os11g38220.1	protein_coding	DUF538 domain containing protein, putative, expressed	3e-55	0.72	0.86	1	0.9859
comp14435_c0_seq1	LOC_Os07g34650.1	protein_coding	expressed protein	8e-12	0.38	0.51	0.7244	0.7374
comp14451_c0_seq1	LOC_Os06g37160.1	protein_coding	transmembrane 9 superfamily member, putative, expressed	1e-45	0.82	0.89	0.6204	0.1604
comp14464_c0_seq1	LOC_Os06g07010.1	protein_coding	transposon protein, putative, unclassified, expressed	1e-152	0.48	0.65	0.8129	0.6965
comp14468_c0_seq2	LOC_Os06g44230.1	protein_coding	DNA-directed RNA polymerase 3A, chloroplast precursor, putative, expressed	4e-28	0.74	0.88	0.9583	0.0724
comp14470_c0_seq1	LOC_Os10g41390.1	protein_coding	protein kinase domain containing protein, expressed	6e-95	0.72	0.86	0.9559	0.2172
comp144710_c0_seq1	LOC_Os01g09740.1	protein_coding	F-box/LRR-repeat protein, putative, expressed	6e-35	0.35	0.54	0.9336	0.4966
comp14472_c0_seq1	LOC_Os08g38270.1	protein_coding	fasciclin domain containing protein, expressed	2e-47	0.58	0.8	0.9929	0.5276
comp14476_c0_seq1	LOC_Os01g63710.1	protein_coding	CDC6 - Putative DNA replication initiation protein, expressed	1e-92	0.57	0.72	0.9771	0.5034
comp14478_c0_seq1	LOC_Os07g25460.1	protein_coding	ankyrin repeat domain containing protein, expressed	1e-109	0.52	0.68	1	0.5975
comp14483_c0_seq1	LOC_Os07g46400.1	protein_coding	expressed protein	4e-94	0.53	0.67	0.8689	0.7755
comp14490_c0_seq1	LOC_Os12g43340.1	protein_coding	actin-depolymerizing factor, putative, expressed	7e-64	0.78	0.9	1	1
comp14492_c0_seq1	LOC_Os07g48870.1	protein_coding	MYB family transcription factor, putative, expressed	6e-52	0.85	0.93	0.6858	0.3566
comp14493_c0_seq1	LOC_Os06g51520.2	protein_coding	lysine ketoglutarate reductase trans-splicing related 1, putative, expressed	4e-69	0.75	0.86	0.975	0.4373
comp14495_c0_seq1	LOC_Os03g64320.1	protein_coding	expressed protein	4e-15	0.5	0.62	0.7862	0.08757
comp14499_c0_seq1	LOC_Os01g63690.1	protein_coding	hs1, putative, expressed	1e-147	0.6	0.76	0.8698	0.8924
comp14500_c0_seq2	LOC_Os08g29730.1	protein_coding	intracellular protein transport protein USO1-related, putative, expressed	3e-25	0.42	0.65	0.9947	0.3752
comp145125_c0_seq1	LOC_Os04g20270.1	protein_coding	transcriptional regulator Sir2 family protein, putative, expressed	5e-28	0.62	0.8	0.8942	0.1904
comp145189_c0_seq1	LOC_Os01g73900.1	protein_coding	DEAD-box ATP-dependent RNA helicase, putative, expressed	1e-150	0.68	0.84	0.97	0.7922
comp14524_c0_seq1	LOC_Os01g48380.1	protein_coding	PPR repeat domain containing protein, putative, expressed	4e-06	0.35	0.53	0.2048	0.09557
comp14528_c0_seq1	LOC_Os07g07690.1	protein_coding	PHD-finger domain containing protein, expressed	0	0.51	0.66	0.5986	0.4535
comp14528_c0_seq2	LOC_Os07g07690.2	protein_coding	PHD-finger domain containing protein, expressed	0	0.51	0.66	0.6048	0.4678
comp14531_c0_seq1	LOC_Os10g25680.1	protein_coding	OsFBL52 - F-box domain and LRR containing protein, expressed	1e-175	0.71	0.84	0.9977	0.4716
comp14538_c0_seq1	LOC_Os03g03770.1	protein_coding	expressed protein	1e-37	0.7	0.83	0.7862	0.9082
comp14546_c0_seq1	LOC_Os02g46780.1	protein_coding	MYB family transcription factor, putative, expressed	7e-62	0.87	0.93	0.4939	0.3617
comp14549_c0_seq1	LOC_Os03g12610.1	protein_coding	DNA polymerase I, putative, expressed	1e-157	0.65	0.79	0.937	0.9881
comp14550_c0_seq1	LOC_Os01g56820.2	protein_coding	AGAP000951-PA, putative, expressed	3e-73	0.75	0.88	0.9293	0.826
comp14550_c0_seq2	LOC_Os01g56820.1	protein_coding	AGAP000951-PA, putative, expressed	4e-94	0.75	0.87	0.9907	0.9907
comp14555_c0_seq2	LOC_Os04g51380.1	protein_coding	protein-S-isoprenylcysteine O-methyltransferase. tax, putative, expressed	3e-49	0.67	0.84	1	0.5252
comp14561_c0_seq1	LOC_Os02g50560.2	protein_coding	DSHCT domain containing protein, expressed	0	0.66	0.81	0.996	0.4733
comp14566_c0_seq1	LOC_Os05g38370.1	protein_coding	peptidyl-prolyl cis-trans isomerase, FKBP-type, putative, expressed	4e-68	0.8	0.9	0.9263	0.9462
comp14567_c0_seq1	LOC_Os01g47050.1	protein_coding	OsFBK1 - F-box domain and kelch repeat containing protein, expressed	3e-94	0.66	0.81	1	0.5742
comp14585_c0_seq1	LOC_Os06g29400.1	protein_coding	surp module family protein, putative, expressed	8e-90	0.75	0.86	0.9761	0.2083
comp14588_c0_seq1	LOC_Os09g38520.1	protein_coding	DOMON domain containing protein, expressed	1e-110	0.73	0.83	0.9962	0.2937
comp14599_c0_seq1	LOC_Os10g07270.1	protein_coding	ubiquitin carboxyl-terminal hydrolase 5, putative, expressed	5e-34	0.47	0.65	0.9868	0.1557
comp14615_c0_seq1	LOC_Os05g37690.1	protein_coding	OsFBL23 - F-box domain and LRR containing protein, expressed	0	0.65	0.79	0.9863	0.9798
comp14621_c0_seq1	LOC_Os04g41470.1	protein_coding	expressed protein	1e-129	0.76	0.85	1	0.4855
comp14622_c0_seq1	LOC_Os02g46450.1	protein_coding	helicase conserved C-terminal domain containing protein, expressed	1e-164	0.75	0.85	0.9372	0.3852
comp14629_c0_seq1	LOC_Os02g47970.1	protein_coding	calpain, putative, expressed	1e-138	0.63	0.77	1	0.184
comp14639_c0_seq1	LOC_Os05g37170.1	protein_coding	transcription factor, putative, expressed	1e-150	0.57	0.71	0.9689	0.9074
comp14640_c0_seq1	LOC_Os06g48230.1	protein_coding	DNA-directed RNA polymerases I, II, and III subunit RPABC3, putative, expressed	5e-65	0.78	0.91	1	0.7643
comp14642_c0_seq2	LOC_Os04g46490.1	protein_coding	aquaporin protein, putative, expressed	4e-45	0.68	0.83	0.7894	0.446
comp14644_c0_seq1	LOC_Os06g34710.1	protein_coding	expressed protein	1e-28	0.34	0.54	0.9644	0.2589
comp14645_c0_seq2	LOC_Os03g38740.1	protein_coding	Dicer, putative, expressed	4e-55	0.47	0.67	0.7441	0.1595
comp14650_c0_seq1	LOC_Os07g01020.1	protein_coding	SOR/SNZ family protein, putative, expressed	1e-159	0.9	0.94	0.9903	0.9842
comp1466_c0_seq1	LOC_Os08g35860.1	protein_coding	cytokinin dehydrogenase precursor, putative, expressed	4e-48	0.69	0.82	0.7932	0.2322
comp14661_c0_seq1	LOC_Os06g46240.1	protein_coding	BTB/POZ domain containing protein, putative, expressed	2e-23	0.49	0.72	0.9633	0.09515
comp14662_c0_seq1	LOC_Os03g14840.1	protein_coding	AGC_PVPK_like_kin82y.8 - ACG kinases include homologs to PKA, PKG and PKC, expressed	1e-103	0.58	0.68	0.9878	0.7066
comp14663_c1_seq1	LOC_Os02g56190.1	protein_coding	expressed protein	3e-34	0.56	0.76	0.8111	0.8125
comp14667_c0_seq1	LOC_Os09g34040.1	protein_coding	TBC domain containing protein, expressed	0	0.74	0.86	0.9395	0.9617
comp14675_c0_seq1	LOC_Os02g49530.1	protein_coding	AGAP000425-PA, putative, expressed	1e-40	0.67	0.74	1	1
comp14676_c0_seq2	LOC_Os02g52314.1	protein_coding	BTB1 - Bric-a-Brac,Tramtrack, Broad Complex BTB domain, expressed	1e-65	0.71	0.79	0.9941	1
comp14698_c0_seq1	LOC_Os01g54550.1	protein_coding	HSF-type DNA-binding domain containing protein, expressed	2e-47	0.38	0.55	0.9969	0.775
comp14699_c0_seq1	LOC_Os02g52040.1	protein_coding	phosphate-induced protein 1 conserved region domain containing protein, expressed	1e-94	0.66	0.81	0.8754	0.8006
comp14704_c0_seq1	LOC_Os05g08410.1	protein_coding	ATP10 protein, expressed	3e-73	0.56	0.72	0.8208	0.888
comp14709_c0_seq2	LOC_Os10g41300.1	protein_coding	expressed protein	1e-11	0.31	0.46	0.8707	0.6425
comp1471_c0_seq1	LOC_Os07g13340.1	protein_coding	retrotransposon protein, putative, unclassified, expressed	1e-35	0.54	0.72	0.9926	0.04921
comp14710_c0_seq1	LOC_Os05g49590.2	protein_coding	suppressor of phythchrome A, putative, expressed	2e-77	0.43	0.58	0.9927	0.3627
comp14712_c0_seq1	LOC_Os04g32470.1	protein_coding	expressed protein	2e-07	0.73	0.85	0.1666	0.1542
comp14724_c0_seq1	LOC_Os09g32240.1	protein_coding	OsFBX332 - F-box domain containing protein, expressed	2e-89	0.68	0.81	1	1
comp14726_c0_seq1	LOC_Os03g05812.3	protein_coding	expressed protein	6e-17	0.43	0.59	0.9739	0.1338
comp14732_c0_seq1	LOC_Os12g37720.1	protein_coding	zinc knuckle family protein, expressed	2e-80	0.58	0.73	0.9429	0.2717
comp14735_c0_seq2	LOC_Os07g25710.1	protein_coding	myb-like DNA-binding domain containing protein, expressed	2e-36	0.6	0.69	0.8944	0.3333
comp14736_c0_seq1	LOC_Os07g26550.1	protein_coding	expressed protein	2e-22	0.68	0.89	0.9041	0.8918
comp14737_c0_seq1	LOC_Os06g18010.1	protein_coding	UDP-glucoronosyl and UDP-glucosyl transferase domain containing protein, expressed	6e-29	0.48	0.63	0.8604	0.3248
comp14742_c0_seq1	LOC_Os01g54870.1	protein_coding	60S ribosomal protein L18a, putative, expressed	3e-17	0.6	0.75	0.4744	0.3651
comp14745_c0_seq1	LOC_Os03g20520.1	protein_coding	endoplasmic reticulum-Golgi intermediate compartment protein 3, putative, expressed	1e-163	0.69	0.85	0.9947	0.9948
comp14754_c0_seq1	LOC_Os03g10520.1	protein_coding	radical SAM enzyme, putative, expressed	7e-85	0.76	0.84	0.9299	0.5154
comp14766_c0_seq1	LOC_Os01g48390.2	protein_coding	expressed protein	1e-125	0.51	0.71	0.8857	0.6584
comp14771_c0_seq1	LOC_Os01g10880.1	protein_coding	expressed protein	5e-07	0.66	0.84	0.5333	0.4923
comp14772_c0_seq1	LOC_Os05g44330.5	protein_coding	DJ-1 family protein, putative, expressed	3e-76	0.61	0.75	1	0.5022
comp14774_c0_seq1	LOC_Os08g39430.1	protein_coding	thylakoid lumenal 19 kDa protein, chloroplast precursor, putative, expressed	3e-78	0.81	0.86	0.6854	0.6995
comp14782_c0_seq1	LOC_Os02g50940.1	protein_coding	NHL repeat-containing protein, putative, expressed	3e-26	0.44	0.55	0.8786	0.9064
comp14787_c0_seq1	LOC_Os12g13950.1	protein_coding	POLA2 - Putative DNA polymerase alpha complex subunit, expressed	0	0.62	0.77	0.9452	1
comp14792_c0_seq2	LOC_Os08g40820.2	protein_coding	expressed protein	2e-16	0.54	0.73	0.467	0.1722
comp14794_c0_seq1	LOC_Os01g63820.2	protein_coding	double-stranded RNA binding motif containing protein, expressed	1e-80	0.49	0.64	0.9907	0.4789
comp14794_c0_seq2	LOC_Os01g63820.1	protein_coding	double-stranded RNA binding motif containing protein, expressed	1e-31	0.47	0.65	0.8663	0.2301
comp14796_c0_seq1	LOC_Os03g02020.2	protein_coding	stress responsive A/B Barrel domain containing protein, expressed	2e-30	0.59	0.8	0.5917	0.346
comp14803_c0_seq1	LOC_Os03g44430.1	protein_coding	ubiquitin carboxyl-terminal hydrolase, family 1, putative, expressed	6e-47	0.5	0.66	0.832	0.4372
comp14804_c0_seq1	LOC_Os06g02420.1	protein_coding	ATOZI1, putative, expressed	1e-31	0.76	0.86	0.5374	1
comp14813_c0_seq1	LOC_Os03g24030.1	protein_coding	glutaredoxin, putative, expressed	1e-58	0.6	0.73	0.8377	0.931
comp14815_c0_seq1	LOC_Os07g14830.1	protein_coding	WD domain, G-beta repeat domain containing protein, expressed	1e-140	0.71	0.83	0.8575	0.9773
comp14819_c0_seq1	LOC_Os01g60120.2	protein_coding	transmembrane protein 56, putative, expressed	2e-73	0.64	0.8	0.9666	0.7692
comp14823_c0_seq1	LOC_Os10g21000.1	protein_coding	nucleoside-triphosphatase, putative, expressed	0	0.58	0.73	1	0.896
comp14826_c0_seq1	LOC_Os02g50340.1	protein_coding	membrane attack complex component/perforin/complement C9, putative, expressed	1e-119	0.53	0.69	1	0.7145
comp14834_c0_seq1	LOC_Os05g15890.1	protein_coding	SNF2 family N-terminal domain containing protein, expressed	1e-132	0.72	0.85	0.9066	0.3528
comp14838_c0_seq1	LOC_Os05g01760.1	protein_coding	lysine ketoglutarate reductase trans-splicing related 1, putative, expressed	0	0.8	0.88	1	1
comp14839_c0_seq1	LOC_Os03g03910.1	protein_coding	catalase domain containing protein, expressed	0	0.84	0.95	1	0.7621
comp14847_c0_seq1	LOC_Os08g01410.1	protein_coding	phosphate/phosphoenolpyruvate translocator-related protein, putative, expressed	1e-162	0.82	0.9	0.9969	0.997
comp14848_c0_seq1	LOC_Os03g63670.2	protein_coding	expressed protein	1e-49	0.39	0.54	1	0.4481
comp148489_c0_seq1	LOC_Os01g59660.1	protein_coding	MYB family transcription factor, putative, expressed	3e-68	0.61	0.76	0.9671	0.3652
comp14852_c0_seq1	LOC_Os07g14530.3	protein_coding	PPR repeat containing protein, expressed	1e-79	0.81	0.94	1	0.1882
comp14857_c0_seq1	LOC_Os10g42170.1	protein_coding	GTPase of unknown function domain containing protein, putative, expressed	1e-55	0.55	0.71	0.8484	0.5162
comp14858_c0_seq1	LOC_Os10g19860.1	protein_coding	XI-I, putative, expressed	1e-165	0.69	0.84	0.9896	0.387
comp14859_c0_seq1	LOC_Os02g02710.1	protein_coding	zinc carboxypeptidase family protein, putative, expressed	6e-58	0.77	0.83	0.9536	0.3218
comp14860_c0_seq1	LOC_Os11g03470.3	protein_coding	bifunctional aspartokinase/homoserine dehydrogenase, putative, expressed	1e-149	0.67	0.84	0.9893	0.9687
comp14864_c0_seq1	LOC_Os08g44260.1	protein_coding	inositol or phosphatidylinositol phosphatase/ phosphoric monoester hydrolase, putative, expressed	9e-79	0.57	0.71	0.9959	0.2877
comp14866_c0_seq1	LOC_Os09g35910.1	protein_coding	homeobox associated leucine zipper, putative, expressed	2e-32	0.61	0.75	0.4347	0.4658
comp14873_c0_seq1	LOC_Os03g21270.1	protein_coding	expressed protein	3e-29	0.48	0.64	1	0.123
comp14875_c0_seq1	LOC_Os07g48720.1	protein_coding	MAG2, putative, expressed	3e-70	0.5	0.65	0.9758	0.3459
comp14877_c0_seq1	LOC_Os02g37940.2	protein_coding	CRP12 - Cysteine-rich family protein precursor, expressed	7e-85	0.59	0.73	0.7787	0.8855
comp14878_c0_seq1	LOC_Os02g22130.1	protein_coding	expressed protein	4e-64	0.69	0.85	0.9822	1
comp14880_c0_seq1	LOC_Os02g06400.1	protein_coding	growth regulator related protein, putative, expressed	4e-19	0.57	0.67	0.5384	0.1588
comp14881_c0_seq2	LOC_Os01g45370.1	protein_coding	radical SAM enzyme, putative, expressed	1e-132	0.83	0.92	0.933	0.6543
comp14892_c0_seq1	LOC_Os03g13040.1	protein_coding	haemolysin-III, putative, expressed	1e-147	0.72	0.84	0.7456	0.8511
comp14898_c0_seq1	LOC_Os03g06440.2	protein_coding	RNA helicase SDE3, putative, expressed	1e-124	0.57	0.75	0.9788	0.3816
comp14899_c0_seq1	LOC_Os05g36070.2	protein_coding	signal peptide peptidase domain containing protein, expressed	2e-38	0.74	0.82	1	0.3032
comp14903_c0_seq1	LOC_Os03g12030.1	protein_coding	3-ketoacyl-CoA synthase, putative, expressed	5e-89	0.79	0.89	0.7949	0.3846
comp14905_c0_seq1	LOC_Os06g49670.2	protein_coding	pentatricopeptide, putative, expressed	1e-139	0.68	0.84	0.9939	0.6626
comp14915_c0_seq1	LOC_Os09g35900.1	protein_coding	expressed protein	1e-23	0.85	0.93	0.5462	0.7195
comp14919_c0_seq2	LOC_Os03g53700.1	protein_coding	PHD-finger domain containing protein, putative, expressed	9e-82	0.77	0.91	0.9521	0.7075
comp14922_c0_seq1	LOC_Os06g49550.1	protein_coding	transposon protein, putative, unclassified, expressed	1e-119	0.44	0.66	0.9031	0.618
comp14923_c0_seq1	LOC_Os01g32090.1	protein_coding	PPR repeat domain containing protein, putative, expressed	6e-79	0.62	0.8	1	0.3944
comp14924_c0_seq1	LOC_Os04g40730.1	protein_coding	oxidoreductase, short chain dehydrogenase/reductase family, putative, expressed	1e-94	0.66	0.81	0.8892	0.7893
comp14943_c0_seq1	LOC_Os02g42374.2	protein_coding	e2f-associated phosphoprotein, putative, expressed	6e-40	0.66	0.77	0.8368	0.8095
comp14944_c0_seq1	LOC_Os02g51820.1	protein_coding	expressed protein	8e-22	0.48	0.63	0.6057	0.3263
comp14948_c0_seq1	LOC_Os05g32600.1	protein_coding	cyclin-dependent kinase D-1, putative, expressed	1e-105	0.74	0.84	0.977	0.599
comp14952_c0_seq1	LOC_Os01g64490.1	protein_coding	protein kinase domain containing protein, expressed	3e-40	0.43	0.54	0.9551	0.2926
comp14954_c0_seq1	LOC_Os01g68610.1	protein_coding	pentatricopeptide repeat protein PPR1106-17, putative, expressed	6e-57	0.58	0.72	0.9576	0.3056
comp14955_c0_seq1	LOC_Os07g45280.1	protein_coding	Mo25, putative, expressed	1e-146	0.73	0.86	0.9618	0.9792
comp14957_c0_seq1	LOC_Os05g37830.1	protein_coding	expressed protein	1e-44	0.58	0.71	0.9938	0.9819
comp14958_c0_seq1	LOC_Os07g49110.1	protein_coding	D-alanine--D-alanine ligase family, putative, expressed	0	0.65	0.8	0.8691	0.5729
comp14963_c0_seq1	LOC_Os01g49529.3	protein_coding	OsWAK10d - OsWAK receptor-like cytoplasmic kinase OsWAK-RLCK, expressed	1e-113	0.65	0.78	0.9967	0.8793
comp14976_c0_seq1	LOC_Os01g14980.2	protein_coding	RPA3 - Putative single-stranded DNA binding complex subunit 3, expressed	1e-38	0.68	0.8	1	1
comp14980_c0_seq1	LOC_Os07g01130.1	protein_coding	pentatricopeptide containing protein, putative, expressed	4e-87	0.63	0.8	1	0.1552
comp14981_c0_seq2	LOC_Os04g58280.2	protein_coding	stem-specific protein TSJT1, putative, expressed	1e-89	0.69	0.79	0.9957	0.8914
comp14982_c0_seq1	LOC_Os03g22580.1	protein_coding	CW-type Zinc Finger, putative, expressed	1e-44	0.5	0.62	0.4479	0.2095
comp14983_c0_seq2	LOC_Os03g62170.1	protein_coding	cyclase/dehydrase family protein, expressed	1e-117	0.63	0.8	1	0.4459
comp14985_c0_seq1	LOC_Os04g52640.1	protein_coding	SHR5-receptor-like kinase, putative, expressed	2e-82	0.63	0.8	0.9919	0.2426
comp14986_c0_seq1	LOC_Os05g50624.1	protein_coding	transposon protein, putative, unclassified, expressed	0	0.75	0.89	0.9959	0.9493
comp14996_c0_seq1	LOC_Os11g34200.1	protein_coding	histone-like transcription factor and archaeal histone, putative, expressed	3e-54	0.61	0.77	0.82	0.7596
comp15008_c0_seq2	LOC_Os01g05130.1	protein_coding	expressed protein	7e-32	0.45	0.58	0.8905	0.99
comp15010_c0_seq1	LOC_Os07g38120.1	protein_coding	CAMK_CAMK_like.34 - CAMK includes calcium/calmodulin depedent protein kinases, expressed	5e-86	0.8	0.9	0.9844	0.3454
comp15020_c0_seq1	LOC_Os03g05020.1	protein_coding	PIR, putative, expressed	0	0.68	0.82	0.9965	0.489
comp15026_c0_seq1	LOC_Os07g09400.1	protein_coding	RNA ligase isoform 1, putative, expressed	3e-74	0.62	0.79	1	0.1755
comp15027_c0_seq1	LOC_Os02g26960.1	protein_coding	expressed protein	4e-09	0.3	0.47	0.5709	0.741
comp15039_c0_seq1	LOC_Os02g20940.1	protein_coding	CHCH domain containing protein, expressed	7e-36	0.78	0.9	0.9247	0.8113
comp15041_c0_seq1	LOC_Os12g23190.1	protein_coding	tyrosine phosphatase family protein, putative, expressed	2e-66	0.63	0.81	0.7937	0.9019
comp15049_c0_seq1	LOC_Os02g17400.1	protein_coding	leucine rich repeat protein, putative, expressed	3e-54	0.38	0.53	0.991	0.3729
comp15054_c0_seq1	LOC_Os09g29420.1	protein_coding	queuine tRNA-ribosyltransferase, putative, expressed	0	0.89	0.93	0.9899	0.9448
comp15060_c0_seq1	LOC_Os01g42330.1	protein_coding	retrotransposon protein, putative, unclassified, expressed	1e-12	0.3	0.42	0.8798	0.1103
comp15073_c0_seq1	LOC_Os03g04750.1	protein_coding	60S ribosomal protein L21-2, putative, expressed	5e-87	0.92	0.98	1	1
comp15082_c0_seq1	LOC_Os04g50120.1	protein_coding	zinc-binding protein, putative, expressed	4e-63	0.69	0.78	1	0.7228
comp15086_c0_seq1	LOC_Os09g38620.1	protein_coding	NADPH reductase, putative, expressed	5e-74	0.64	0.77	0.8378	0.3109
comp15092_c0_seq1	LOC_Os05g38150.2	protein_coding	amino acid kinase, putative, expressed	0	0.77	0.89	0.9889	0.9958
comp15104_c0_seq1	LOC_Os04g56580.1	protein_coding	inositol 1,3,4,5,6-pentakisphosphate 2-kinase, putative, expressed	7e-59	0.61	0.77	0.9947	0.4134
comp15115_c0_seq1	LOC_Os11g05570.1	protein_coding	RNASEH2A - Putative ribonuclease H2 large subunit, expressed	1e-135	0.75	0.88	1	1
comp15116_c0_seq1	LOC_Os08g39120.1	protein_coding	expressed protein	3e-24	0.46	0.64	1	0.2204
comp15121_c0_seq1	LOC_Os11g29370.1	protein_coding	haloacid dehalogenase-like hydrolase family protein, putative, expressed	2e-37	0.81	0.95	1	0.1621
comp15123_c0_seq1	LOC_Os01g49200.1	protein_coding	microtubule associated protein, putative, expressed	2e-07	0.29	0.46	0.9635	0.2075
comp151238_c0_seq1	LOC_Os07g38030.1	protein_coding	GRAS family transcription factor domain containing protein, expressed	2e-39	0.64	0.8	0.9349	0.2516
comp15127_c0_seq1	LOC_Os01g21160.2	protein_coding	2-oxo acid dehydrogenases acyltransferase domain containing protein, expressed	1e-161	0.65	0.79	0.8356	0.9249
comp15128_c0_seq1	LOC_Os01g48210.1	protein_coding	PAP/25A associated domain containing protein, putative, expressed	3e-95	0.71	0.83	1	0.3698
comp15132_c0_seq1	LOC_Os07g28800.1	protein_coding	heat shock protein DnaJ, putative, expressed	4e-43	0.47	0.64	1	0.7434
comp151323_c0_seq1	LOC_Os09g37230.1	protein_coding	protein kinase family protein, putative, expressed	2e-52	0.63	0.77	0.9871	0.252
comp151334_c0_seq1	LOC_Os12g36170.1	protein_coding	HEAT repeat family protein, putative, expressed	9e-46	0.63	0.73	1	0.118
comp15134_c0_seq1	LOC_Os01g52500.5	protein_coding	NADP-dependent malic enzyme, putative, expressed	4e-65	0.85	0.93	1	0.2701
comp15138_c0_seq1	LOC_Os03g60800.1	protein_coding	transposon protein, putative, unclassified, expressed	1e-122	0.53	0.66	0.9879	0.5427
comp151394_c0_seq1	LOC_Os04g35305.1	protein_coding	tetratricopeptide-like helical, putative, expressed	7e-45	0.56	0.76	0.9929	0.2137
comp15145_c0_seq1	LOC_Os02g17390.1	protein_coding	3-hydroxyacyl-CoA dehydrogenase, putative, expressed	3e-76	0.64	0.81	1	0.2741
comp15147_c0_seq1	LOC_Os11g45250.1	protein_coding	ribonucleases P/MRP protein subunit POP1 containing protein, expressed	5e-32	0.37	0.57	0.9528	0.2464
comp15154_c0_seq1	LOC_Os03g01980.1	protein_coding	KIP1, putative, expressed	3e-68	0.52	0.66	0.9641	0.886
comp15155_c0_seq1	LOC_Os04g15690.1	protein_coding	DSBA-like thioredoxin domain containing protein, expressed	1e-63	0.52	0.69	0.9653	0.9823
comp15158_c0_seq1	LOC_Os05g06270.1	protein_coding	zinc finger, C3HC4 type domain containing protein, expressed	2e-43	0.4	0.61	0.8306	0.4829
comp15160_c0_seq1	LOC_Os05g07860.1	protein_coding	uvrB/uvrC motif family protein, expressed	1e-105	0.82	0.92	0.8275	0.72
comp15163_c0_seq1	LOC_Os06g47130.1	protein_coding	C2 domain containing protein, expressed	1e-159	0.68	0.82	1	0.7296
comp15164_c0_seq1	LOC_Os04g40130.1	protein_coding	Rf1, mitochondrial precursor, putative, expressed	1e-100	0.62	0.8	0.975	0.5978
comp15165_c0_seq1	LOC_Os02g03270.1	protein_coding	AT hook motif domain containing protein, expressed	5e-84	0.56	0.68	0.9756	0.835
comp15166_c0_seq1	LOC_Os04g35260.1	protein_coding	DEAD/DEAH box helicase domain containing protein, expressed	0	0.67	0.84	1	0.3703
comp15171_c0_seq1	LOC_Os04g55040.2	protein_coding	vacuolar ATP synthase subunit D 1, putative, expressed	1e-125	0.81	0.89	1	1
comp15177_c0_seq1	LOC_Os12g40540.1	protein_coding	FAD dependent oxidoreductase, putative, expressed	1e-107	0.66	0.81	0.881	0.5492
comp15178_c0_seq1	LOC_Os07g43890.1	protein_coding	emp24/gp25L/p24 family protein, putative, expressed	7e-46	0.67	0.86	0.7945	0.5173
comp15187_c0_seq1	LOC_Os01g62630.1	protein_coding	aspartic proteinase nepenthesin precursor, putative, expressed	1e-134	0.61	0.76	0.8683	0.8683
comp151897_c0_seq1	LOC_Os01g71180.1	protein_coding	pentatricopeptide repeat protein PPR1106-17, putative, expressed	7e-25	0.57	0.71	0.649	0.1124
comp1519_c0_seq1	LOC_Os02g37050.1	protein_coding	phosphatidylinositolglycan class N family protein, expressed	6e-47	0.66	0.79	1	0.1467
comp15196_c0_seq1	LOC_Os06g01700.1	protein_coding	CWC15 homolog A, putative, expressed	5e-97	0.83	0.91	1	1
comp15200_c0_seq2	LOC_Os06g36090.2	protein_coding	ABC-2 type transporter, putative, expressed	1e-107	0.63	0.8	0.9932	0.2521
comp152070_c0_seq1	LOC_Os11g43800.1	protein_coding	PPR repeat domain containing protein, putative, expressed	4e-31	0.5	0.7	0.984	0.1311
comp152086_c0_seq1	LOC_Os08g03310.2	protein_coding	zinc finger family protein, putative, expressed	7e-38	0.6	0.8	0.959	0.1812
comp15212_c0_seq1	LOC_Os02g50630.1	protein_coding	E2F family transcription factor protein, putative, expressed	1e-106	0.53	0.69	0.948	0.8662
comp15217_c0_seq1	LOC_Os02g39520.2	protein_coding	transposon protein, putative, unclassified, expressed	1e-96	0.5	0.65	0.9536	0.4044
comp152233_c0_seq1	LOC_Os03g15430.2	protein_coding	Ser/Thr protein phosphatase family protein, putative, expressed	9e-46	0.57	0.7	0.9554	0.279
comp15224_c0_seq3	LOC_Os11g35340.1	protein_coding	methyltransferase, putative, expressed	3e-13	0.63	0.75	0.5604	0.2064
comp15225_c0_seq1	LOC_Os06g36180.1	protein_coding	amino acid transporter, putative, expressed	1e-125	0.72	0.86	0.97	0.5975
comp15229_c0_seq1	LOC_Os04g52370.1	protein_coding	UTP--glucose-1-phosphate uridylyltransferase, putative, expressed	0	0.81	0.91	0.9632	0.9574
comp15231_c0_seq1	LOC_Os11g27329.2	protein_coding	OsSCP62 - Putative Serine Carboxypeptidase homologue, expressed	2e-33	0.53	0.68	0.8355	0.6878
comp15233_c0_seq2	LOC_Os08g07790.1	protein_coding	CRS2-associated factor 2, mitochondrial precursor, putative, expressed	9e-26	0.58	0.74	0.9059	0.2453
comp15234_c0_seq1	LOC_Os02g57150.1	protein_coding	tubulin-specific chaperone A, putative, expressed	2e-37	0.67	0.82	1	1
comp15236_c0_seq1	LOC_Os11g04670.1	protein_coding	2-isopropylmalate synthase B, putative, expressed	0	0.59	0.76	0.9369	0.8472
comp15240_c0_seq1	LOC_Os10g16974.1	protein_coding	cytochrome P450, putative, expressed	2e-53	0.55	0.71	0.9719	0.3214
comp15249_c0_seq1	LOC_Os05g41810.1	protein_coding	OsDegp8 - Putative Deg protease homologue, expressed	6e-60	0.45	0.63	1	0.367
comp15252_c0_seq1	LOC_Os04g36850.1	protein_coding	ORG4, putative, expressed	3e-74	0.7	0.87	0.8439	0.8564
comp152528_c0_seq1	LOC_Os02g11070.1	protein_coding	3-ketoacyl-CoA synthase, putative, expressed	1e-63	0.87	0.95	1	0.2485
comp15256_c0_seq1	LOC_Os03g08370.1	protein_coding	transposon protein, putative, unclassified, expressed	0	0.6	0.76	0.9281	0.8797
comp15257_c0_seq1	LOC_Os02g12400.1	protein_coding	receptor-like protein kinase precursor, putative, expressed	2e-79	0.42	0.58	0.9855	0.4233
comp15270_c0_seq1	LOC_Os11g04720.2	protein_coding	OsRR10 type-A response regulator, expressed	4e-62	0.62	0.74	0.978	1
comp15280_c0_seq1	LOC_Os07g19070.1	protein_coding	prefoldin, putative, expressed	4e-80	0.69	0.82	1	1
comp15284_c0_seq1	LOC_Os10g36060.1	protein_coding	protein transport protein-related, putative, expressed	2e-39	0.46	0.63	0.9327	0.2342
comp15291_c0_seq1	LOC_Os03g17060.1	protein_coding	RNA recognition motif containing protein, putative, expressed	2e-46	0.62	0.76	0.8625	0.8381
comp15297_c0_seq1	LOC_Os03g09230.1	protein_coding	LTPL69 - Protease inhibitor/seed storage/LTP family protein precursor, expressed	8e-26	0.53	0.68	0.5585	0.5497
comp15301_c0_seq2	LOC_Os03g10620.2	protein_coding	hydrolase, alpha/beta fold family domain containing protein, expressed	1e-120	0.78	0.87	0.926	0.827
comp15305_c0_seq1	LOC_Os03g44820.1	protein_coding	glutamyl-tRNA, putative, expressed	6e-33	0.69	0.81	0.6666	0.6274
comp15306_c0_seq1	LOC_Os05g37500.1	protein_coding	expressed protein	0	0.62	0.77	0.9942	0.3333
comp15313_c0_seq1	LOC_Os05g33000.2	protein_coding	E3 ubiquitin-protein ligase MGRN1, putative, expressed	3e-86	0.61	0.77	0.6526	0.6873
comp153164_c0_seq1	LOC_Os03g10900.1	protein_coding	disease resistance protein, putative, expressed	1e-12	0.35	0.54	0.8963	0.1504
comp15320_c0_seq1	LOC_Os09g17630.1	protein_coding	receptor-like protein kinase 2, putative, expressed	1e-176	0.68	0.8	0.874	0.4514
comp15324_c0_seq2	LOC_Os02g57854.1	protein_coding	vacuolar ATP synthase subunit F, putative, expressed	9e-64	0.9	0.95	0.7182	1
comp15327_c0_seq1	LOC_Os09g32090.1	protein_coding	methyl-binding domain protein MBD, putative, expressed	2e-79	0.56	0.74	0.7907	0.8
comp15333_c0_seq1	LOC_Os01g56670.1	protein_coding	glycosyl hydrolase family 47 domain contain protein, expressed	0	0.86	0.95	0.9278	0.6769
comp15340_c0_seq1	LOC_Os11g45710.5	protein_coding	Os11bglu36 SFR2 homologue, expressed	0	0.72	0.85	0.9811	0.8037
comp153453_c0_seq1	LOC_Os04g49520.1	protein_coding	pentatricopeptide repeat protein PPR868-14, putative, expressed	5e-61	0.59	0.8	1	0.2034
comp15348_c0_seq1	LOC_Os01g58680.1	protein_coding	apurinic endonuclease-redox protein, putative, expressed	4e-08	0.36	0.62	0.586	0.2364
comp15353_c0_seq1	LOC_Os07g42740.1	protein_coding	DUF1645 domain containing protein, putative, expressed	1e-07	0.67	0.77	0.2215	0.1185
comp15354_c0_seq2	LOC_Os11g29950.1	protein_coding	retrotransposon protein, putative, unclassified, expressed	1e-13	0.49	0.68	0.9857	0.1076
comp15355_c0_seq2	LOC_Os06g13600.1	protein_coding	HEAT repeat family protein, putative, expressed	1e-07	0.38	0.57	0.832	0.1669
comp15357_c0_seq1	LOC_Os01g49470.1	protein_coding	E3 ubiquitin ligase, putative, expressed	0	0.78	0.86	0.9945	0.453
comp15369_c0_seq1	LOC_Os03g20630.2	protein_coding	histidine triad family protein, putative, expressed	8e-52	0.75	0.9	0.9758	0.9457
comp15397_c0_seq1	LOC_Os07g33997.1	protein_coding	60S ribosomal protein L44, putative, expressed	8e-53	0.97	0.99	1	1
comp15401_c0_seq1	LOC_Os12g37419.1	protein_coding	cytochrome c oxidase polypeptide Vc, putative, expressed	4e-26	0.86	0.92	0.9843	1
comp15408_c0_seq1	LOC_Os12g17070.2	protein_coding	radical SAM enzyme, putative, expressed	1e-159	0.65	0.79	0.8987	0.8972
comp15411_c0_seq1	LOC_Os10g41190.1	protein_coding	transporter family protein, putative, expressed	1e-155	0.54	0.74	0.92	0.9305
comp15418_c0_seq1	LOC_Os01g04930.1	protein_coding	MYB family transcription factor, putative, expressed	8e-50	0.54	0.62	0.9896	0.6666
comp15432_c0_seq2	LOC_Os06g08670.1	protein_coding	glutathione peroxidase, putative, expressed	2e-89	0.82	0.92	0.756	0.7948
comp15434_c0_seq1	LOC_Os08g08830.1	protein_coding	expressed protein	1e-102	0.38	0.49	0.9472	0.6694
comp15435_c0_seq1	LOC_Os12g06620.1	protein_coding	deoxyhypusine hydroxylase, putative, expressed	1e-122	0.72	0.82	0.8373	0.9623
comp15439_c0_seq1	LOC_Os11g10420.1	protein_coding	phosphatidylinositol kinase, putative, expressed	1e-127	0.52	0.71	0.9663	0.4048
comp15447_c0_seq1	LOC_Os01g61780.1	protein_coding	vacuolar ATP synthase 98 kDa subunit, putative, expressed	0	0.79	0.9	1	0.83
comp15449_c0_seq1	LOC_Os10g10190.1	protein_coding	ATP-binding region, ATPase-like domain containing protein, expressed	3e-90	0.64	0.77	0.8976	0.4646
comp15456_c0_seq1	LOC_Os10g01550.2	protein_coding	transposon protein, putative, unclassified, expressed	0	0.55	0.74	1	1
comp15469_c0_seq2	LOC_Os03g12550.2	protein_coding	expressed protein	2e-08	0.36	0.51	0.5692	0.2122
comp15477_c0_seq1	LOC_Os05g47690.1	protein_coding	reticulon domain containing protein, putative, expressed	2e-61	0.52	0.72	0.8893	0.9136
comp15484_c0_seq1	LOC_Os02g47360.1	protein_coding	PPR repeat domain containing protein, putative, expressed	0	0.58	0.77	0.9511	0.767
comp15489_c0_seq1	LOC_Os01g17020.1	protein_coding	glycosyl hydrolases family 17 protein, putative, expressed	1e-104	0.85	0.93	0.9735	0.9128
comp15491_c0_seq2	LOC_Os02g07920.1	protein_coding	expressed protein	2e-46	0.82	0.92	0.6047	0.2376
comp15494_c0_seq1	LOC_Os01g47620.1	protein_coding	expressed protein	2e-79	0.62	0.73	0.9124	0.9163
comp154967_c0_seq1	LOC_Os05g43040.1	protein_coding	tetratricopeptide repeat domain containing protein, expressed	2e-49	0.78	0.93	0.8897	0.3779
comp15504_c0_seq1	LOC_Os01g06640.2	protein_coding	basic helix-loop-helix, putative, expressed	3e-42	0.43	0.63	1	0.8914
comp15509_c0_seq1	LOC_Os02g08100.1	protein_coding	AMP-binding domain containing protein, expressed	1e-113	0.79	0.91	0.9677	0.4332
comp15510_c0_seq2	LOC_Os01g67370.1	protein_coding	expressed protein	1e-132	0.54	0.71	0.9065	0.9866
comp15511_c0_seq1	LOC_Os05g01940.1	protein_coding	zinc finger, RING-type, putative, expressed	1e-104	0.57	0.69	0.8926	0.9455
comp15512_c0_seq1	LOC_Os04g52310.1	protein_coding	metal cation transporter, putative, expressed	3e-64	0.72	0.82	0.9891	0.5
comp15525_c0_seq1	LOC_Os02g52270.1	protein_coding	heat shock protein DnaJ, putative, expressed	5e-41	0.7	0.87	0.8148	0.8409
comp15541_c0_seq3	LOC_Os07g01060.2	protein_coding	expressed protein	1e-52	0.41	0.55	0.9463	0.8127
comp15542_c0_seq1	LOC_Os03g15560.1	protein_coding	wibg, putative, expressed	4e-30	0.72	0.83	0.8942	0.4072
comp15543_c0_seq1	LOC_Os11g13420.1	protein_coding	RNA binding protein, putative, expressed	3e-66	0.73	0.88	0.6569	0.6007
comp15544_c0_seq2	LOC_Os06g51220.4	protein_coding	HMG1/2, putative, expressed	9e-36	0.68	0.76	0.592	0.7515
comp15545_c0_seq1	LOC_Os03g15000.1	protein_coding	Zinc finger, C3HC4 type domain containing protein, expressed	1e-129	0.64	0.76	0.8614	0.8581
comp15557_c0_seq3	LOC_Os12g41900.1	protein_coding	SET domain containing protein, expressed	2e-18	0.3	0.48	0.835	0.2112
comp15559_c0_seq1	LOC_Os03g04940.1	protein_coding	methyltransferase, putative, expressed	1e-96	0.52	0.69	1	0.6436
comp15560_c0_seq1	LOC_Os01g08670.1	protein_coding	expressed protein	1e-11	0.45	0.65	0.4758	0.4561
comp15561_c0_seq1	LOC_Os03g07920.1	protein_coding	expressed protein	4e-16	0.41	0.53	0.8983	0.6032
comp15563_c0_seq1	LOC_Os05g43450.1	protein_coding	transcription initiation factor IIF beta subunit, putative, expressed	1e-107	0.72	0.84	0.9735	0.9845
comp15575_c0_seq1	LOC_Os01g11240.1	protein_coding	DUF538 domain containing protein, putative, expressed	2e-52	0.62	0.81	0.9411	0.8622
comp15580_c0_seq1	LOC_Os09g30190.1	protein_coding	receptor-like protein kinase 2 precursor, putative, expressed	6e-97	0.67	0.84	0.8682	0.2304
comp15583_c0_seq1	LOC_Os06g22070.1	protein_coding	mitochondrial glycoprotein, putative, expressed	4e-41	0.46	0.64	0.6577	0.7026
comp155869_c0_seq1	LOC_Os01g07740.3	protein_coding	DEAD-box ATP-dependent RNA helicase 14, putative, expressed	1e-51	0.83	0.88	1	0.1666
comp15589_c0_seq1	LOC_Os04g42120.1	protein_coding	N-acetyltransferase ESCO2, putative, expressed	2e-46	0.48	0.65	0.7234	0.6042
comp155944_c0_seq1	LOC_Os09g38960.2	protein_coding	potassium transporter, putative, expressed	9e-40	0.5	0.66	0.9819	0.2194
comp155982_c0_seq1	LOC_Os01g14140.1	protein_coding	X8 domain containing protein, expressed	2e-34	0.58	0.75	0.8695	0.9917
comp15608_c0_seq1	LOC_Os05g34050.1	protein_coding	bZIP transcription factor domain containing protein, expressed	1e-53	0.5	0.62	0.9703	0.4318
comp15613_c0_seq1	LOC_Os07g10600.1	protein_coding	cycloartenol-C-24-methyltransferase 1, putative, expressed	2e-40	0.75	0.86	1	0.2544
comp15615_c0_seq1	LOC_Os03g10510.1	protein_coding	outer mitochondrial membrane porin, putative, expressed	5e-61	0.67	0.84	0.8168	0.5956
comp15620_c0_seq1	LOC_Os03g17230.1	protein_coding	NAD dependent epimerase/dehydratase family domain containing protein, expressed	4e-83	0.87	0.96	1	0.389
comp15626_c0_seq1	LOC_Os06g50860.1	protein_coding	hydrolase, acting on carbon-nitrogen, putative, expressed	1e-135	0.79	0.89	1	0.5961
comp15630_c0_seq1	LOC_Os06g05670.1	protein_coding	expressed protein	3e-20	0.52	0.61	0.781	0.9059
comp15632_c0_seq1	LOC_Os03g50010.1	protein_coding	toc64, putative, expressed	0	0.63	0.8	0.9982	0.9948
comp15633_c0_seq1	LOC_Os06g46270.1	protein_coding	no apical meristem protein, putative, expressed	9e-85	0.55	0.66	0.8996	0.9473
comp15637_c0_seq1	LOC_Os09g39390.1	protein_coding	oxidoreductase, aldo/keto reductase family protein, putative, expressed	1e-177	0.78	0.87	0.9041	0.9662
comp15639_c0_seq1	LOC_Os08g06420.2	protein_coding	abhydrolase domain-containing protein FAM108C1, putative, expressed	1e-130	0.8	0.91	0.9964	0.8069
comp15641_c0_seq1	LOC_Os05g12140.1	protein_coding	Leucine Rich Repeat family protein, expressed	1e-117	0.47	0.67	1	0.7986
comp15645_c0_seq1	LOC_Os01g63540.1	protein_coding	cytochrome P450, putative, expressed	1e-129	0.79	0.86	0.9828	0.5174
comp15658_c0_seq1	LOC_Os08g43470.1	protein_coding	ER lumen protein retaining receptor, putative, expressed	1e-140	0.86	0.95	1	1
comp15661_c0_seq1	LOC_Os04g41150.1	protein_coding	DUF565 domain containing protein, putative, expressed	1e-54	0.71	0.79	0.7908	1
comp15663_c0_seq1	LOC_Os02g39540.2	protein_coding	transposon protein, putative, unclassified, expressed	0	0.64	0.78	0.9721	0.9523
comp15665_c0_seq1	LOC_Os06g18830.1	protein_coding	AGC_PVPK_like_kin82y.13 - ACG kinases include homologs to PKA, PKG and PKC, expressed	6e-85	0.87	0.93	1	0.2835
comp15667_c0_seq1	LOC_Os01g18320.1	protein_coding	protoporphyrinogen oxidase, chloroplast precursor, putative, expressed	1e-142	0.79	0.89	0.9967	0.5764
comp15669_c0_seq1	LOC_Os10g34380.1	protein_coding	retrotransposon protein, putative, unclassified, expressed	1e-175	0.66	0.81	0.9598	0.4378
comp15671_c0_seq1	LOC_Os03g58710.1	protein_coding	riboflavin biosynthesis protein-related, putative, expressed	1e-102	0.56	0.73	0.8384	0.8363
comp15681_c0_seq1	LOC_Os06g41730.2	protein_coding	ARID/BRIGHT DNA-binding domain-containing protein, putative, expressed	4e-68	0.73	0.84	0.5124	0.3535
comp15683_c0_seq2	LOC_Os04g41260.1	protein_coding	amine oxidase, flavin-containing, domain containing protein, expressed	2e-50	0.68	0.84	0.8609	0.2264
comp15684_c0_seq1	LOC_Os02g44780.3	protein_coding	polyprenyl synthetase, putative, expressed	1e-105	0.62	0.75	0.7481	0.8801
comp15686_c0_seq1	LOC_Os02g27030.1	protein_coding	cysteine proteinase 1 precursor, putative, expressed	1e-151	0.71	0.83	0.9618	0.9517
comp15702_c0_seq1	LOC_Os02g40770.1	protein_coding	SET domain containing protein, expressed	1e-148	0.68	0.77	0.8653	0.4804
comp15707_c0_seq1	LOC_Os07g01730.1	protein_coding	WD-40 repeat family protein, putative, expressed	7e-40	0.51	0.65	0.9698	0.3242
comp15708_c0_seq1	LOC_Os05g27340.1	protein_coding	expressed protein	1e-26	0.38	0.58	0.9076	0.8704
comp15717_c0_seq1	LOC_Os09g07830.2	protein_coding	acetyl-CoA acetyltransferase, cytosolic, putative, expressed	0	0.81	0.92	0.9802	0.99
comp15725_c0_seq1	LOC_Os01g15690.1	protein_coding	retrotransposon protein, putative, unclassified, expressed	2e-46	0.45	0.61	0.9507	0.125
comp15734_c0_seq1	LOC_Os03g20460.1	protein_coding	guanylate kinase, putative, expressed	1e-100	0.78	0.9	0.8484	0.7859
comp15736_c0_seq1	LOC_Os06g10520.1	protein_coding	pantothenate kinase, putative, expressed	2e-94	0.61	0.77	0.9417	0.4129
comp15738_c0_seq1	LOC_Os03g31594.1	protein_coding	jmjC domain containing protein, expressed	1e-128	0.55	0.68	0.7926	0.4034
comp15741_c0_seq1	LOC_Os07g39510.1	protein_coding	yippee zinc-binding protein, putative, expressed	2e-45	0.78	0.87	0.9909	1
comp15746_c0_seq1	LOC_Os02g33149.1	protein_coding	OR, putative, expressed	1e-109	0.73	0.84	0.7738	0.828
comp15747_c0_seq1	LOC_Os06g51070.1	protein_coding	no apical meristem protein, putative, expressed	1e-18	0.4	0.58	1	0.4726
comp15752_c0_seq1	LOC_Os01g73560.1	protein_coding	leucine rich repeat domain containing protein, putative, expressed	4e-25	0.34	0.53	0.9475	0.5939
comp15753_c0_seq1	LOC_Os12g32374.1	protein_coding	histone deacetylase 6, putative, expressed	1e-50	0.69	0.85	0.8424	0.6791
comp15754_c0_seq1	LOC_Os07g47201.1	protein_coding	adenyl cyclase, putative, expressed	8e-84	0.58	0.77	0.9919	0.5956
comp15756_c0_seq1	LOC_Os07g42600.1	protein_coding	aminotransferase, classes I and II, domain containing protein, expressed	0	0.82	0.91	0.9276	0.8956
comp15757_c0_seq1	LOC_Os07g37640.1	protein_coding	IKI3 family protein, expressed	1e-120	0.57	0.7	0.9769	0.2881
comp15758_c0_seq1	LOC_Os01g66050.1	protein_coding	wound-responsive family protein, putative, expressed	1e-20	0.61	0.78	0.3774	0.2088
comp15763_c0_seq4	LOC_Os05g43680.1	protein_coding	expressed protein	2e-12	0.63	0.81	0.9464	0.4426
comp15765_c0_seq1	LOC_Os11g48070.1	protein_coding	GDSL-like lipase/acylhydrolase, putative, expressed	5e-48	0.73	0.86	1	0.4346
comp15767_c0_seq1	LOC_Os03g18980.1	protein_coding	kinesin motor domain containing protein, expressed	9e-28	0.45	0.61	0.9591	0.1785
comp15770_c0_seq1	LOC_Os02g50990.2	protein_coding	RING-H2 finger protein ATL1Q, putative, expressed	2e-43	0.5	0.64	0.8728	0.9318
comp15775_c0_seq5	LOC_Os05g45270.1	protein_coding	ribosomal L9, putative, expressed	2e-40	0.69	0.77	0.8445	0.5776
comp15781_c0_seq1	LOC_Os09g29750.1	protein_coding	ZOS9-15 - C2H2 zinc finger protein, expressed	4e-17	0.36	0.58	0.9918	0.1119
comp15791_c0_seq1	LOC_Os08g32930.1	protein_coding	expressed protein	1e-55	0.74	0.88	0.7182	0.6989
comp15793_c0_seq5	LOC_Os11g24374.1	protein_coding	OsSCP55 - Putative Serine Carboxypeptidase homologue, expressed	6e-14	0.35	0.51	0.8944	0.3536
comp15795_c0_seq1	LOC_Os02g51840.3	protein_coding	expressed protein	4e-47	0.63	0.81	0.6473	0.5964
comp15798_c0_seq1	LOC_Os01g54880.1	protein_coding	glucosidase 2 subunit beta precursor, putative, expressed	9e-42	0.51	0.65	0.7535	0.7647
comp15801_c0_seq1	LOC_Os01g14820.1	protein_coding	expressed protein	1e-151	0.59	0.74	0.9547	0.9978
comp15802_c0_seq1	LOC_Os07g32460.1	protein_coding	src homology-3 domain protein 3, putative, expressed	1e-141	0.72	0.84	0.9915	0.9942
comp15810_c0_seq1	LOC_Os08g38980.1	protein_coding	chloride transporter, chloride channel family, putative, expressed	8e-78	0.59	0.75	0.9766	0.34
comp15824_c0_seq1	LOC_Os01g59930.1	protein_coding	NADH-cytochrome b5 reductase, putative, expressed	1e-126	0.76	0.86	1	1
comp15833_c0_seq1	LOC_Os10g10434.1	protein_coding	dimethyladenosine transferase, putative, expressed	1e-152	0.73	0.85	1	1
comp15834_c0_seq1	LOC_Os04g12560.1	protein_coding	receptor-like protein kinase, putative, expressed	0	0.48	0.64	0.9691	0.9741
comp15840_c0_seq2	LOC_Os03g06290.1	protein_coding	OsSub27 - Putative Subtilisin homologue, expressed	2e-14	0.66	0.85	0.4811	0.06616
comp15846_c0_seq1	LOC_Os05g10730.2	protein_coding	ABC transporter, ATP-binding protein, putative, expressed	0	0.69	0.83	0.9858	0.5717
comp15847_c0_seq1	LOC_Os01g02060.1	protein_coding	TOO MANY MOUTHS precursor, putative, expressed	1e-119	0.59	0.75	0.8621	0.7693
comp15863_c0_seq1	LOC_Os05g15140.1	protein_coding	expressed protein	8e-80	0.4	0.58	0.9845	0.7384
comp15867_c0_seq1	LOC_Os01g68260.1	protein_coding	lysine ketoglutarate reductase trans-splicing related 1, putative, expressed	2e-38	0.59	0.72	1	0.3291
comp15872_c0_seq1	LOC_Os02g42314.2	protein_coding	ubiquitin-conjugating enzyme, putative, expressed	3e-89	0.97	0.99	1	1
comp15874_c0_seq1	LOC_Os10g39770.1	protein_coding	zinc finger, C3HC4 type, domain containing protein, expressed	3e-75	0.66	0.82	0.8264	0.8583
comp15875_c0_seq1	LOC_Os07g17390.1	protein_coding	PsbP, putative, expressed	7e-84	0.75	0.87	0.7463	0.7554
comp15882_c0_seq1	LOC_Os03g53800.4	protein_coding	periplasmic beta-glucosidase precursor, putative, expressed	1e-169	0.75	0.87	0.9893	0.592
comp15884_c0_seq1	LOC_Os01g05010.1	protein_coding	mitochondrial glycoprotein, putative, expressed	3e-54	0.55	0.7	0.7584	0.7954
comp15888_c0_seq1	LOC_Os03g07170.1	protein_coding	lactose permease-related, putative, expressed	1e-111	0.7	0.83	0.9781	0.5842
comp15897_c0_seq1	LOC_Os12g38000.1	protein_coding	60S ribosomal protein L8, putative, expressed	1e-118	0.94	0.98	1	0.8275
comp15899_c0_seq1	LOC_Os01g02884.1	protein_coding	ATP-dependent RNA helicase DHX36, putative, expressed	0	0.82	0.9	0.9751	0.681
comp15907_c0_seq1	LOC_Os03g60610.1	protein_coding	SEC14 cytosolic factor family protein, putative, expressed	1e-137	0.52	0.7	0.9912	0.9514
comp15909_c0_seq1	LOC_Os10g42190.2	protein_coding	leucine rich repeat containing protein, expressed	1e-171	0.61	0.75	0.979	0.9926
comp15915_c0_seq1	LOC_Os05g41610.1	protein_coding	glycosyl hydrolases family 17, putative, expressed	1e-110	0.6	0.76	0.9534	0.9371
comp15921_c0_seq1	LOC_Os03g62660.2	protein_coding	transposon protein, putative, unclassified, expressed	1e-70	0.62	0.74	0.7152	0.2816
comp15924_c0_seq1	LOC_Os02g08350.1	protein_coding	expressed protein	1e-117	0.63	0.79	0.9572	0.2938
comp15925_c0_seq3	LOC_Os04g47260.1	protein_coding	expressed protein	4e-34	0.86	0.92	0.7741	0.5581
comp15936_c0_seq1	LOC_Os03g02330.1	protein_coding	AAA-type ATPase family protein, putative, expressed	1e-117	0.56	0.69	0.941	0.7743
comp15946_c0_seq1	LOC_Os04g31730.1	protein_coding	expressed protein	8e-23	0.41	0.62	0.6557	0.599
comp15952_c0_seq1	LOC_Os01g43910.1	protein_coding	CGMC_MAPKCMGC_2.4 - CGMC includes CDA, MAPK, GSK3, and CLKC kinases, expressed	4e-44	0.47	0.61	0.9227	0.3355
comp15955_c0_seq1	LOC_Os03g53720.1	protein_coding	SRPK4, putative, expressed	0	0.76	0.84	0.9769	0.9262
comp15964_c0_seq1	LOC_Os12g24540.1	protein_coding	PHD-finger family protein, expressed	1e-35	0.37	0.52	0.9	0.2018
comp15970_c0_seq1	LOC_Os02g03110.1	protein_coding	CDP-alcohol phosphatidyltransferase, putative, expressed	3e-86	0.65	0.8	0.9954	0.991
comp15971_c0_seq1	LOC_Os01g73450.1	protein_coding	amino acid kinase, putative, expressed	1e-132	0.75	0.82	0.9817	0.8831
comp15979_c0_seq1	LOC_Os06g09280.1	protein_coding	ATP-dependent RNA helicase, putative, expressed	0	0.72	0.85	0.9979	0.5644
comp15987_c0_seq1	LOC_Os11g14650.1	protein_coding	retrotransposon protein, putative, Ty3-gypsy subclass, expressed	5e-15	0.6	0.73	0.6966	0.04039
comp15988_c0_seq2	LOC_Os02g46220.1	protein_coding	expressed protein	7e-40	0.41	0.52	0.987	0.9883
comp15993_c0_seq1	LOC_Os06g45860.1	protein_coding	molybdenum cofactor sulfurase, putative, expressed	0	0.62	0.75	0.988	0.9975
comp16000_c0_seq1	LOC_Os09g39180.1	protein_coding	RNA recognition motif containing protein, putative, expressed	3e-56	0.8	0.89	1	0.3975
comp16006_c0_seq1	LOC_Os02g26349.1	protein_coding	transposon protein, putative, CACTA, En/Spm sub-class, expressed	4e-29	0.62	0.65	0.5756	0.5527
comp16009_c0_seq1	LOC_Os02g02540.1	protein_coding	glutamate receptor, putative, expressed	1e-175	0.64	0.78	0.9538	0.4915
comp16011_c0_seq1	LOC_Os02g50730.1	protein_coding	metalloendoproteinase 1 precursor, putative, expressed	3e-95	0.6	0.71	0.8575	0.8413
comp16012_c0_seq1	LOC_Os03g19520.2	protein_coding	cyclin-related protein, putative, expressed	9e-31	0.71	0.87	1	0.08493
comp160120_c0_seq1	LOC_Os12g24550.1	protein_coding	expressed protein	6e-60	0.77	0.88	0.965	0.1025
comp16018_c0_seq1	LOC_Os01g72000.1	protein_coding	armadillo repeat-containing protein, putative, expressed	1e-121	0.63	0.77	1	0.5372
comp16019_c0_seq1	LOC_Os06g06370.1	protein_coding	expressed protein	1e-97	0.5	0.69	1	0.6709
comp16020_c0_seq1	LOC_Os01g03020.1	protein_coding	tRNA synthetase class I, putative, expressed	1e-144	0.77	0.85	0.9285	0.3319
comp16021_c0_seq1	LOC_Os01g15530.1	protein_coding	tetratricopeptide-like helical, putative, expressed	1e-107	0.61	0.76	0.9686	0.6123
comp16022_c0_seq1	LOC_Os01g66190.1	protein_coding	expressed protein	2e-40	0.53	0.71	0.8563	0.3879
comp16043_c0_seq1	LOC_Os02g07450.2	protein_coding	core histone H2A/H2B/H3/H4, putative, expressed	1e-48	0.74	0.82	0.8493	0.471
comp16048_c0_seq2	LOC_Os06g05880.1	protein_coding	profilin domain containing protein, expressed	3e-62	0.84	0.91	0.7166	0.9847
comp16049_c0_seq1	LOC_Os06g17285.2	protein_coding	protein kinase, putative, expressed	8e-24	0.47	0.7	0.9565	0.2511
comp16051_c0_seq1	LOC_Os12g42140.1	protein_coding	G-patch domain containing protein, putative, expressed	0	0.6	0.76	0.9657	0.7926
comp16053_c0_seq1	LOC_Os09g33930.3	protein_coding	farnesyltransferase/geranylgeranyltransferase type-1 subunitalpha, putative, expressed	1e-124	0.65	0.8	0.9939	0.9646
comp16057_c0_seq1	LOC_Os07g48244.1	protein_coding	ubiquinol-cytochrome c reductase complex 6.7 kDa protein, putative, expressed	2e-14	0.68	0.8	0.5045	0.918
comp16062_c0_seq1	LOC_Os12g10180.1	protein_coding	NBS-LRR type disease resistance protein Rps1-k-2, putative, expressed	3e-21	0.36	0.58	0.9642	0.1375
comp16066_c0_seq1	LOC_Os01g25880.1	protein_coding	dephospho-CoA kinase, putative, expressed	6e-86	0.67	0.86	0.965	0.9608
comp16068_c0_seq1	LOC_Os01g19740.1	protein_coding	calvin cycle protein CP12, putative, expressed	3e-30	0.58	0.69	0.8972	1
comp16069_c0_seq1	LOC_Os03g16800.2	protein_coding	clathrin assembly protein, putative, expressed	4e-58	0.55	0.65	1	0.384
comp16074_c0_seq1	LOC_Os06g04660.1	protein_coding	oxidoreductase, 2OG-Fe oxygenase family protein, putative, expressed	1e-18	0.54	0.78	0.1836	0.1201
comp16075_c0_seq1	LOC_Os05g25770.1	protein_coding	WRKY45, expressed	4e-26	0.4	0.55	0.5907	0.5429
comp16082_c0_seq1	LOC_Os03g16700.4	protein_coding	initiator-binding protein, putative, expressed	1e-111	0.51	0.64	0.9744	0.6806
comp16084_c0_seq1	LOC_Os07g28460.1	protein_coding	transposon protein, putative, unclassified, expressed	1e-94	0.59	0.73	0.8148	0.9834
comp16088_c0_seq1	LOC_Os07g42640.2	protein_coding	FYVE zinc finger family protein, expressed	5e-45	0.57	0.7	0.8029	0.5641
comp16089_c0_seq1	LOC_Os01g22510.1	protein_coding	cyclase/dehydrase family protein, expressed	1e-66	0.74	0.86	0.6554	0.6738
comp16091_c0_seq1	LOC_Os02g01230.2	protein_coding	ribosomal protein, putative, expressed	0	0.71	0.86	0.9287	0.956
comp16102_c0_seq1	LOC_Os08g42760.1	protein_coding	methyltransferase domain containing protein, expressed	6e-40	0.66	0.82	1	0.3238
comp16104_c0_seq1	LOC_Os06g49840.1	protein_coding	OsMADS16 - MADS-box family gene with MIKCc type-box, expressed	6e-25	0.53	0.7	0.6481	0.4687
comp16105_c0_seq1	LOC_Os11g41890.1	protein_coding	RNA recognition motif containing protein, putative, expressed	1e-105	0.62	0.75	0.9738	0.6766
comp161056_c0_seq1	LOC_Os06g45430.1	protein_coding	cell cycle control protein, putative, expressed	3e-50	0.73	0.86	1	0.3407
comp16112_c0_seq1	LOC_Os02g07750.1	protein_coding	cell cycle control protein, putative, expressed	2e-61	0.75	0.87	0.7608	0.4
comp161158_c0_seq1	LOC_Os02g45770.1	protein_coding	OsMADS6 - MADS-box family gene with MIKCc type-box, expressed	1e-31	0.47	0.63	0.8703	0.656
comp16117_c0_seq1	LOC_Os01g23590.1	protein_coding	suppressor of Mek, putative, expressed	0	0.59	0.75	0.9896	0.9765
comp16123_c0_seq1	LOC_Os03g44230.1	protein_coding	transmembrane amino acid transporter protein, putative, expressed	1e-146	0.77	0.88	0.9542	0.6617
comp16123_c0_seq3	LOC_Os07g01090.1	protein_coding	transmembrane amino acid transporter protein, putative, expressed	2e-48	0.73	0.87	1	0.2857
comp16124_c0_seq1	LOC_Os02g47160.1	protein_coding	OsWAK17 - OsWAK short gene, expressed	2e-33	0.49	0.64	0.6939	0.3319
comp16125_c0_seq1	LOC_Os06g34690.1	protein_coding	T-complex protein, putative, expressed	0	0.88	0.96	1	0.9964
comp16127_c0_seq1	LOC_Os02g55180.1	protein_coding	ubiquitin carboxyl-terminal hydrolase domain containing protein, expressed	4e-16	0.55	0.75	0.8461	0.05654
comp161284_c0_seq1	LOC_Os06g45610.1	protein_coding	expressed protein	3e-09	0.44	0.57	0.5487	0.8529
comp161289_c0_seq1	LOC_Os06g45800.1	protein_coding	PAP/25A associated domain containing protein, putative, expressed	1e-113	0.72	0.82	1	0.1983
comp16129_c0_seq1	LOC_Os01g40050.1	protein_coding	peptidyl-prolyl cis-trans isomerase, putative, expressed	1e-117	0.74	0.86	0.8323	0.547
comp16132_c0_seq1	LOC_Os01g09670.1	protein_coding	pollen-specific protein SF21, putative, expressed	1e-169	0.82	0.92	0.9426	0.9913
comp16138_c0_seq1	LOC_Os04g34460.1	protein_coding	PAP fibrillin family domain containing protein, expressed	3e-60	0.59	0.74	0.8189	0.6978
comp16140_c0_seq1	LOC_Os02g35060.1	protein_coding	RNA methyltransferase protein, putative, expressed	1e-129	0.73	0.87	1	0.5854
comp16142_c0_seq1	LOC_Os04g40150.2	protein_coding	glycosyl transferase family 17 protein, putative, expressed	6e-86	0.83	0.95	1	0.5212
comp16146_c0_seq1	LOC_Os07g39010.2	protein_coding	lactose permease-related, putative, expressed	2e-66	0.65	0.81	0.9795	0.6056
comp16147_c0_seq1	LOC_Os03g48950.2	protein_coding	expressed protein	4e-46	0.54	0.72	0.6739	0.6858
comp16151_c0_seq2	LOC_Os01g09246.1	protein_coding	glycine-rich protein, putative, expressed	3e-50	0.58	0.75	0.8483	0.1642
comp16154_c0_seq1	LOC_Os01g04630.1	protein_coding	muconate cycloisomerase, putative, expressed	1e-155	0.73	0.83	0.8939	0.8318
comp16157_c0_seq1	LOC_Os06g19660.2	protein_coding	WD domain, G-beta repeat domain containing protein, expressed	2e-68	0.68	0.81	0.9946	0.1508
comp16161_c0_seq1	LOC_Os02g53810.1	protein_coding	expressed protein	1e-109	0.55	0.67	1	0.8618
comp16168_c0_seq1	LOC_Os11g05930.4	protein_coding	response regulator receiver domain containing protein, expressed	4e-26	0.54	0.69	0.659	0.1838
comp16170_c0_seq1	LOC_Os01g66940.1	protein_coding	kinase, pfkB family, putative, expressed	1e-138	0.73	0.86	0.8941	0.9938
comp161755_c0_seq1	LOC_Os08g42620.2	protein_coding	zinc finger DHHC domain-containing protein, putative, expressed	7e-35	0.56	0.67	1	0.3207
comp16181_c0_seq2	LOC_Os03g06330.1	protein_coding	tyrosine protein kinase domain containing protein, putative, expressed	8e-56	0.82	0.9	1	0.3164
comp16187_c0_seq1	LOC_Os11g25860.1	protein_coding	protein Kinase, putative, expressed	1e-147	0.62	0.72	1	0.5213
comp16199_c0_seq1	LOC_Os05g33050.1	protein_coding	ABTB1 - Armadillo repeats with a Bric-a-Brac, Tramtrack, Broad Complex BTB domain, expressed	0	0.76	0.85	0.9656	0.9785
comp162_c0_seq1	LOC_Os01g46240.1	protein_coding	lipase class 3 family protein, putative, expressed	6e-45	0.66	0.8	1	0.3491
comp162012_c0_seq1	LOC_Os10g38278.1	protein_coding	chloroplast 30S ribosomal protein S2, putative, expressed	3e-68	0.81	0.89	1	0.6355
comp16204_c0_seq1	LOC_Os01g07376.1	protein_coding	thioredoxin, putative, expressed	3e-44	0.61	0.77	0.9705	1
comp16205_c0_seq1	LOC_Os05g39760.1	protein_coding	VHS and GAT domain containing protein, expressed	4e-86	0.37	0.52	0.9448	0.9712
comp16206_c0_seq1	LOC_Os04g23180.1	protein_coding	cation efflux family protein, putative, expressed	1e-125	0.76	0.86	0.7386	0.6101
comp16211_c0_seq2	LOC_Os01g68700.1	protein_coding	BHLH transcription factor, putative, expressed	6e-20	0.43	0.57	0.8853	0.2871
comp162125_c0_seq1	LOC_Os12g19370.1	protein_coding	DNA polymerase I family protein, expressed	1e-35	0.52	0.66	0.7923	0.06924
comp16218_c0_seq1	LOC_Os02g49992.1	protein_coding	expressed protein	0	0.63	0.76	0.9699	0.3944
comp16219_c0_seq1	LOC_Os10g25200.1	protein_coding	expressed protein	3e-18	0.46	0.63	0.6431	0.1116
comp16233_c0_seq1	LOC_Os02g02480.1	protein_coding	basic helix-loop-helix DND-binding domain containing protein, expressed	3e-54	0.57	0.7	0.8798	0.8983
comp162355_c0_seq1	LOC_Os02g44360.1	protein_coding	scarecrow transcription factor family protein, putative, expressed	1e-47	0.57	0.75	0.9936	0.22
comp16240_c0_seq1	LOC_Os06g46284.2	protein_coding	glycosyl hydrolase, family 31, putative, expressed	0	0.62	0.78	0.9934	0.6949
comp16246_c0_seq1	LOC_Os08g45040.1	protein_coding	zinc finger protein 593, putative, expressed	1e-33	0.76	0.87	0.8446	0.7258
comp16247_c0_seq1	LOC_Os01g40690.1	protein_coding	holocarboxylase synthetase, putative, expressed	1e-54	0.57	0.7	0.7983	0.945
comp16252_c0_seq1	LOC_Os06g08300.2	protein_coding	FAD dependent oxidoreductase domain containing protein, expressed	1e-103	0.55	0.71	0.9764	0.7325
comp16256_c0_seq1	LOC_Os05g46490.1	protein_coding	mov34 family protein, putative, expressed	1e-81	0.61	0.76	1	0.5714
comp16272_c0_seq2	LOC_Os11g05130.1	protein_coding	PHD-finger family protein, expressed	2e-71	0.43	0.57	0.7033	0.1827
comp16277_c0_seq1	LOC_Os03g56830.2	protein_coding	ad-003, putative, expressed	1e-101	0.59	0.72	0.9692	1
comp16281_c0_seq1	LOC_Os08g06450.1	protein_coding	cytidylyltransferase domain containing protein, expressed	1e-117	0.83	0.92	0.854	0.8327
comp16283_c0_seq1	LOC_Os03g21890.1	protein_coding	potassium transporter, putative, expressed	0	0.79	0.89	0.9924	0.8146
comp162876_c0_seq1	LOC_Os01g62260.1	protein_coding	thaumatin, putative, expressed	2e-34	0.66	0.75	0.813	0.4048
comp16289_c0_seq1	LOC_Os11g14230.1	protein_coding	uncharacterized protein yqxC, putative, expressed	2e-76	0.86	0.92	0.936	0.5457
comp16291_c0_seq1	LOC_Os03g16110.3	protein_coding	Ser/Thr protein phosphatase family protein, putative, expressed	1e-170	0.92	0.96	0.9715	0.9534
comp16294_c0_seq1	LOC_Os04g42110.1	protein_coding	cell division control protein 48 homolog B, putative, expressed	1e-114	0.82	0.9	0.9923	0.4463
comp162946_c0_seq1	LOC_Os03g03860.2	protein_coding	expressed protein	6e-09	0.28	0.53	0.9098	0.1255
comp16299_c0_seq1	LOC_Os09g18320.1	protein_coding	bystin, putative, expressed	6e-72	0.71	0.82	0.9673	0.3869
comp16306_c0_seq1	LOC_Os02g55134.1	protein_coding	cytochrome c oxidase copper chaperone, putative, expressed	1e-21	0.72	0.82	0.985	0.8481
comp16307_c0_seq1	LOC_Os01g16430.1	protein_coding	cysteine proteinase inhibitor precursor protein, putative, expressed	1e-77	0.7	0.83	0.9851	0.788
comp16308_c0_seq1	LOC_Os07g37140.1	protein_coding	expressed protein	9e-10	0.62	0.81	0.09859	0.05772
comp16309_c0_seq2	LOC_Os08g38780.1	protein_coding	core histone H2A/H2B/H3/H4, putative, expressed	2e-51	0.77	0.81	0.9921	0.6439
comp16316_c0_seq1	LOC_Os02g48670.1	protein_coding	slowmo homolog, putative, expressed	6e-65	0.66	0.76	0.8064	0.9234
comp16322_c0_seq1	LOC_Os07g08030.1	protein_coding	ribose-5-phosphate isomerase A, putative, expressed	1e-116	0.76	0.84	0.9543	1
comp16325_c0_seq1	LOC_Os11g24560.1	protein_coding	protein transport protein, putative, expressed	0	0.78	0.88	0.9708	0.9747
comp16327_c0_seq1	LOC_Os09g38330.1	protein_coding	MORN repeat domain containing protein, expressed	1e-104	0.37	0.57	0.9575	0.8229
comp163308_c0_seq1	LOC_Os03g08170.1	protein_coding	protein kinase APK1B, chloroplast precursor, putative, expressed	3e-49	0.7	0.82	1	0.32
comp16335_c0_seq1	LOC_Os04g52960.1	protein_coding	nucleolin, putative, expressed	1e-76	0.57	0.72	0.6425	0.4214
comp16336_c0_seq1	LOC_Os12g04000.1	protein_coding	auxin efflux carrier component, putative, expressed	3e-85	0.88	0.98	0.9771	0.4384
comp16341_c0_seq1	LOC_Os01g03144.1	protein_coding	white-brown complex homolog protein 7, putative, expressed	0	0.79	0.88	0.987	0.6841
comp16343_c0_seq1	LOC_Os07g45300.1	protein_coding	tim44-like domain containing protein, expressed	3e-23	0.53	0.6	0.4768	0.2861
comp16348_c0_seq2	LOC_Os11g01380.1	protein_coding	clathrin heavy chain, putative, expressed	1e-155	0.9	0.94	0.9727	0.1674
comp16355_c0_seq1	LOC_Os10g42510.1	protein_coding	expressed protein	1e-113	0.56	0.76	0.974	0.253
comp16364_c0_seq1	LOC_Os05g24560.1	protein_coding	NC domain-containing protein, putative, expressed	5e-96	0.71	0.81	0.8082	0.8434
comp16367_c0_seq1	LOC_Os01g22370.1	protein_coding	peroxidase precursor, putative, expressed	6e-99	0.63	0.77	0.9385	0.8233
comp16376_c0_seq2	LOC_Os04g13470.1	protein_coding	expressed protein	0	0.64	0.78	0.9559	0.9724
comp16378_c0_seq1	LOC_Os04g43300.1	protein_coding	BRCA1 C Terminus domain containing protein, expressed	1e-106	0.47	0.67	0.8318	0.6025
comp1638_c0_seq1	LOC_Os06g20870.1	protein_coding	pentatricopeptide repeat protein PPR1106-17, putative, expressed	8e-24	0.47	0.65	0.9831	0.1179
comp16388_c0_seq1	LOC_Os02g57280.1	protein_coding	CBS domain containing membrane protein, putative, expressed	2e-49	0.58	0.75	0.7762	0.7924
comp16390_c0_seq1	LOC_Os03g06620.1	protein_coding	1,2-dihydroxy-3-keto-5-methylthiopentene dioxygenase protein, putative, expressed	2e-33	0.74	0.91	0.9885	0.4191
comp16393_c0_seq1	LOC_Os02g14120.1	protein_coding	BRASSINOSTEROID INSENSITIVE 1-associated receptor kinase 1 precursor, putative, expressed	0	0.68	0.81	1	0.8322
comp16397_c0_seq1	LOC_Os06g27890.3	protein_coding	STE_MEK_ste7_MAP2K.8 - STE kinases include homologs to sterile 7, sterile 11 and sterile 20 from yeast, expressed	1e-111	0.65	0.83	0.9888	0.6086
comp16398_c0_seq1	LOC_Os11g35360.1	protein_coding	actin polymerization factor, putative, expressed	2e-64	0.83	0.93	0.8	0.9927
comp16399_c0_seq1	LOC_Os09g05030.1	protein_coding	armadillo/beta-catenin-like repeat family protein, expressed	1e-96	0.55	0.73	0.8866	0.6775
comp16403_c0_seq2	LOC_Os08g43540.1	protein_coding	peptidase, T1 family, putative, expressed	1e-104	0.9	0.96	0.8602	0.6175
comp16404_c0_seq1	LOC_Os11g33050.1	protein_coding	expressed protein	2e-27	0.42	0.63	0.6521	0.6142
comp16407_c0_seq1	LOC_Os06g05090.1	protein_coding	methyltransferase domain containing protein, expressed	1e-158	0.71	0.83	0.9381	0.95
comp16408_c0_seq1	LOC_Os06g39070.1	protein_coding	UDP-glucoronosyl and UDP-glucosyl transferase, putative, expressed	2e-89	0.49	0.66	0.9834	0.7381
comp16409_c0_seq1	LOC_Os05g14240.1	protein_coding	aquaporin protein, putative, expressed	2e-61	0.52	0.69	0.9	0.9362
comp16413_c0_seq1	LOC_Os07g37610.1	protein_coding	B3 DNA binding domain containing protein, putative, expressed	3e-88	0.45	0.6	0.9667	0.4146
comp16420_c0_seq1	LOC_Os01g43070.1	protein_coding	psbP-related thylakoid lumenal protein 4, chloroplast precursor, putative, expressed	1e-102	0.75	0.87	0.8048	0.7333
comp16422_c0_seq2	LOC_Os08g45180.1	protein_coding	kinase, pfkB family, putative, expressed	1e-101	0.7	0.82	0.9509	0.6331
comp16424_c0_seq1	LOC_Os04g24710.1	protein_coding	ubiquitin carboxyl-terminal hydrolase, family 1, putative, expressed	9e-16	0.7	0.81	0.4285	0.1135
comp16426_c0_seq1	LOC_Os09g07920.1	protein_coding	NOI protein, nitrate-induced, putative, expressed	8e-20	0.62	0.7	0.9268	0.9135
comp16431_c0_seq1	LOC_Os08g17600.2	protein_coding	SNARE domain containing protein, putative, expressed	1e-96	0.74	0.88	1	1
comp16432_c0_seq1	LOC_Os01g55050.2	protein_coding	protein of unknown function DUF1421 domain containing protein, expressed	9e-60	0.47	0.6	0.6187	0.4511
comp16437_c0_seq1	LOC_Os04g57790.1	protein_coding	ubiquinone biosynthesis protein COQ4, putative, expressed	1e-110	0.81	0.92	1	0.9955
comp16439_c0_seq1	LOC_Os03g04300.2	protein_coding	ankyrin repeat domain containing protein, expressed	1e-115	0.59	0.72	0.7684	0.8412
comp16440_c0_seq3	LOC_Os02g04500.2	protein_coding	S-adenosyl-L-methionine-dependent methyltransferase mraW, putative, expressed	1e-133	0.6	0.75	0.9376	0.9197
comp16441_c0_seq1	LOC_Os02g27360.2	protein_coding	aspartic proteinase-like protein 2 precursor, putative, expressed	1e-118	0.61	0.79	0.9096	0.6851
comp16444_c0_seq1	LOC_Os03g50620.1	protein_coding	ATP binding protein, putative, expressed	1e-139	0.88	0.95	0.9962	1
comp16446_c0_seq1	LOC_Os01g74190.1	protein_coding	radical SAM enzyme, putative, expressed	1e-169	0.78	0.89	0.8883	0.9042
comp16450_c0_seq1	LOC_Os08g40860.1	protein_coding	RNA pseudouridine synthase, putative, expressed	1e-118	0.77	0.88	1	0.5263
comp16455_c0_seq1	LOC_Os04g08320.1	protein_coding	YIF1B, putative, expressed	1e-118	0.71	0.84	1	1
comp16456_c0_seq2	LOC_Os04g39980.1	protein_coding	gibberellin 20 oxidase 2, putative, expressed	7e-74	0.65	0.83	0.9538	0.6233
comp16457_c0_seq1	LOC_Os03g08820.1	protein_coding	expressed protein	1e-108	0.36	0.51	0.9114	0.792
comp16459_c0_seq1	LOC_Os02g42520.2	protein_coding	dehydrogenase, putative, expressed	1e-163	0.77	0.88	0.9508	0.9133
comp16460_c0_seq1	LOC_Os02g54000.1	protein_coding	mRNA cap guanine-N7 methyltransferase 2, putative, expressed	1e-136	0.68	0.8	0.9166	0.9852
comp16461_c0_seq1	LOC_Os06g11320.2	protein_coding	peptidyl-prolyl cis-trans isomerase CYP40, putative, expressed	1e-179	0.8	0.91	0.9488	0.9368
comp16464_c0_seq1	LOC_Os05g39770.1	protein_coding	aminotransferase, putative, expressed	0	0.82	0.93	0.9104	0.9104
comp16467_c0_seq1	LOC_Os08g42640.1	protein_coding	zinc finger, C3HC4 type domain containing protein, expressed	3e-81	0.44	0.58	0.9928	0.9952
comp16472_c0_seq1	LOC_Os03g11340.1	protein_coding	leucine-rich repeat resistance protein, putative, expressed	1e-153	0.85	0.93	0.8901	0.9194
comp16474_c0_seq1	LOC_Os02g21630.1	protein_coding	SEC14 cytosolic factor family protein, putative, expressed	4e-88	0.69	0.82	0.832	0.8352
comp16478_c0_seq1	LOC_Os01g69900.1	protein_coding	CBS domain-containing protein, putative, expressed	1e-130	0.7	0.86	0.8575	0.576
comp16479_c0_seq1	LOC_Os10g41780.3	protein_coding	chlorophyllide a oxygenase, chloroplast precursor, putative, expressed	0	0.72	0.84	0.9599	0.8614
comp1648_c0_seq1	LOC_Os03g56500.1	protein_coding	expressed protein	1e-06	0.31	0.46	0.6511	0.327
comp16480_c0_seq1	LOC_Os03g21460.1	protein_coding	metallo-beta-lactamase family protein, putative, expressed	1e-122	0.77	0.89	0.9553	0.9961
comp16485_c0_seq2	LOC_Os08g05490.1	protein_coding	tRNA synthetase, putative, expressed	1e-171	0.77	0.9	0.725	0.8832
comp16486_c0_seq1	LOC_Os05g44350.1	protein_coding	conserved uncharacterized protein, putative, expressed	1e-75	0.69	0.83	0.9146	0.6372
comp16493_c0_seq1	LOC_Os06g49060.1	protein_coding	ternary complex factor MIP1, putative, expressed	2e-10	0.55	0.71	0.8055	0.1078
comp16498_c0_seq1	LOC_Os08g29710.1	protein_coding	galactosyltransferase family protein, putative, expressed	1e-148	0.71	0.84	0.9941	0.9912
comp16504_c0_seq1	LOC_Os01g69990.1	protein_coding	GYF domain containing protein, putative, expressed	9e-78	0.5	0.66	0.935	0.2039
comp165085_c0_seq1	LOC_Os02g12600.1	protein_coding	NOL1/NOP2/sun family protein, putative, expressed	5e-48	0.71	0.92	1	0.2435
comp16509_c0_seq1	LOC_Os02g06360.1	protein_coding	uncharacterized protein CPn_0526/CP_0226/CPj0526/CpB0547, putative, expressed	1e-133	0.71	0.82	0.9176	0.9476
comp16513_c0_seq1	LOC_Os05g48340.1	protein_coding	proteasome-related, putative, expressed	1e-162	0.53	0.74	0.9847	0.9828
comp16520_c0_seq1	LOC_Os04g33820.1	protein_coding	OsFBX132 - F-box domain containing protein, expressed	1e-75	0.49	0.65	0.9777	0.9839
comp16522_c0_seq1	LOC_Os09g39420.1	protein_coding	WD domain, G-beta repeat domain containing protein, expressed	0	0.69	0.8	0.9859	0.7005
comp16531_c0_seq1	LOC_Os08g37790.1	protein_coding	phospho-2-dehydro-3-deoxyheptonate aldolase, chloroplast precursor, putative, expressed	0	0.85	0.9	0.9674	0.7643
comp16534_c0_seq1	LOC_Os07g31490.1	protein_coding	expressed protein	3e-36	0.85	0.95	0.9753	0.4846
comp16537_c0_seq1	LOC_Os03g50560.1	protein_coding	RNA recognition motif containing protein, putative, expressed	4e-75	0.58	0.77	0.9876	0.8556
comp16539_c0_seq1	LOC_Os03g21250.1	protein_coding	glycosyl transferase, family 8, putative, expressed	1e-105	0.56	0.73	0.9941	0.5372
comp16540_c0_seq1	LOC_Os03g43930.2	protein_coding	START domain containing protein, expressed	0	0.71	0.82	1	0.5401
comp16543_c0_seq1	LOC_Os07g38930.2	protein_coding	glucan endo-1,3-beta-glucosidase precursor, putative, expressed	1e-101	0.66	0.84	0.9743	0.5361
comp16550_c0_seq1	LOC_Os12g02690.4	protein_coding	expressed protein	2e-15	0.42	0.56	0.6939	0.5269
comp16551_c0_seq1	LOC_Os12g06610.1	protein_coding	nucleolar complex protein 2, putative, expressed	1e-38	0.5	0.75	0.8967	0.2047
comp16552_c0_seq1	LOC_Os06g48534.1	protein_coding	GATA transcription factor 25, putative, expressed	6e-51	0.66	0.78	1	0.5068
comp16558_c0_seq1	LOC_Os02g39400.1	protein_coding	isochorismatase family protein, putative, expressed	8e-93	0.67	0.8	0.9645	0.9801
comp16567_c0_seq1	LOC_Os06g23504.2	protein_coding	DTW domain containing protein, putative, expressed	3e-88	0.67	0.78	0.9917	0.618
comp16571_c0_seq3	LOC_Os02g06930.2	protein_coding	protein kinase, putative, expressed	1e-120	0.64	0.78	0.9936	0.835
comp16571_c0_seq5	LOC_Os02g06930.4	protein_coding	protein kinase, putative, expressed	4e-63	0.76	0.86	0.9932	0.4327
comp16572_c0_seq1	LOC_Os12g21500.1	protein_coding	exosome complex exonuclease, putative, expressed	1e-125	0.79	0.88	0.8348	1
comp16577_c0_seq1	LOC_Os02g58080.1	protein_coding	transporter, major facilitator family, putative, expressed	0	0.62	0.75	0.9968	0.9865
comp16579_c0_seq1	LOC_Os02g16550.1	protein_coding	Ser/Thr protein phosphatase family protein, putative, expressed	1e-102	0.94	0.98	0.9894	1
comp16590_c0_seq1	LOC_Os01g68750.1	protein_coding	adaptin, putative, expressed	0	0.69	0.8	1	1
comp16591_c0_seq1	LOC_Os12g25690.1	protein_coding	UDP-glucose 6-dehydrogenase, putative, expressed	2e-79	0.85	0.92	1	0.3333
comp16603_c0_seq1	LOC_Os07g42900.1	protein_coding	helicase domain-containing protein, putative, expressed	0	0.56	0.7	0.9966	0.7001
comp16603_c0_seq2	LOC_Os06g05130.1	protein_coding	myristoyl-acyl carrier protein thioesterase, chloroplast precursor, putative, expressed	1e-167	0.68	0.79	1	1
comp16606_c0_seq2	LOC_Os04g56350.1	protein_coding	nucleolar protein,Nop52 containing protein, expressed	1e-36	0.53	0.64	0.6598	0.2974
comp16607_c0_seq1	LOC_Os01g05790.1	protein_coding	SLT1 protein, putative, expressed	1e-112	0.67	0.78	1	0.5265
comp16608_c0_seq2	LOC_Os04g01530.2	protein_coding	adenylate kinase, putative, expressed	2e-77	0.69	0.83	0.8571	0.8065
comp16612_c0_seq1	LOC_Os11g04295.1	protein_coding	pentatricopeptide repeat domain containing protein, putative, expressed	1e-114	0.51	0.71	0.9948	0.4678
comp16613_c0_seq2	LOC_Os04g35220.1	protein_coding	expressed protein	6e-23	0.59	0.84	0.7603	0.5859
comp16616_c0_seq1	LOC_Os07g04950.1	protein_coding	retrotransposon protein, putative, unclassified, expressed	5e-09	0.38	0.55	0.6573	0.5297
comp16620_c0_seq1	LOC_Os04g45690.1	protein_coding	B-box zinc finger family protein, putative, expressed	1e-22	0.35	0.47	0.9553	0.76
comp16628_c0_seq1	LOC_Os04g02000.1	protein_coding	zinc finger family protein, putative, expressed	4e-94	0.56	0.69	0.975	0.9358
comp16630_c0_seq1	LOC_Os04g55210.1	protein_coding	chloride channel protein, putative, expressed	0	0.73	0.84	0.9838	0.8997
comp16631_c0_seq1	LOC_Os12g43630.1	protein_coding	lactate/malate dehydrogenase, putative, expressed	1e-149	0.83	0.92	0.9903	0.8651
comp16632_c0_seq2	LOC_Os10g21810.1	protein_coding	histidine kinase, putative, expressed	3e-43	0.55	0.72	0.9627	0.1306
comp16634_c0_seq1	LOC_Os02g52860.1	protein_coding	phosphate carrier protein, mitochondrial precursor, putative, expressed	1e-169	0.81	0.86	0.948	0.9782
comp16637_c0_seq1	LOC_Os10g38880.1	protein_coding	DUF623 domain containing protein, expressed	1e-20	0.61	0.77	0.3736	0.2699
comp16638_c0_seq1	LOC_Os04g32350.1	protein_coding	RNA polymerase III RPC4 domain containing protein, expressed	2e-57	0.45	0.6	0.8911	0.9818
comp16639_c0_seq1	LOC_Os01g24750.1	protein_coding	Ser/Thr protein phosphatase family protein, putative, expressed	1e-156	0.78	0.89	0.9594	1
comp16647_c0_seq1	LOC_Os09g37280.1	protein_coding	peroxisomal multifunctional enzyme type 2, putative, expressed	1e-135	0.69	0.83	0.938	1
comp16653_c0_seq1	LOC_Os10g23220.2	protein_coding	GIL1, putative, expressed	0	0.74	0.88	1	1
comp16655_c0_seq4	LOC_Os11g47460.2	protein_coding	MYB family transcription factor, putative, expressed	1e-42	0.48	0.62	0.9742	0.9902
comp16664_c0_seq1	LOC_Os01g03980.1	protein_coding	expressed protein	2e-10	0.52	0.67	0.5037	0.3678
comp16667_c0_seq1	LOC_Os01g17000.1	protein_coding	expressed protein	9e-37	0.5	0.62	0.915	0.3734
comp16671_c0_seq1	LOC_Os07g48080.1	protein_coding	expressed protein	1e-39	0.39	0.57	0.8897	0.6994
comp16673_c0_seq1	LOC_Os02g43860.2	protein_coding	amino acid permease, putative, expressed	2e-66	0.73	0.8	1	0.3452
comp16675_c0_seq1	LOC_Os05g14590.1	protein_coding	MCM6 - Putative minichromosome maintenance MCM complex subunit 6, expressed	0	0.86	0.95	0.9441	0.6096
comp16676_c0_seq1	LOC_Os01g42190.1	protein_coding	heat shock protein DnaJ, putative, expressed	4e-24	0.46	0.65	0.8823	0.6345
comp16678_c0_seq1	LOC_Os10g39710.1	protein_coding	strictosidine synthase, putative, expressed	1e-102	0.54	0.7	0.8763	0.9051
comp16683_c0_seq1	LOC_Os02g09460.1	protein_coding	GA16396-PA, putative, expressed	7e-73	0.85	0.95	0.7539	1
comp16690_c0_seq1	LOC_Os01g64920.1	protein_coding	nuclear matrix protein 1, putative, expressed	1e-166	0.84	0.95	0.8746	0.9909
comp16691_c0_seq1	LOC_Os02g04670.1	protein_coding	glucan endo-1,3-beta-glucosidase precursor, putative, expressed	0	0.74	0.87	0.9079	0.9059
comp16693_c0_seq1	LOC_Os05g41290.1	protein_coding	disease resistance RPP13-like protein 1, putative, expressed	1e-54	0.4	0.59	1	0.2651
comp16695_c0_seq1	ChrSy.fgenesh.mRNA.74	protein_coding	expressed protein	1e-106	0.52	0.7	0.9781	0.82
comp16696_c0_seq1	LOC_Os03g16570.1	protein_coding	zinc finger, C3HC4 type domain containing protein, expressed	1e-105	0.7	0.8	1	1
comp16700_c0_seq1	LOC_Os05g30800.1	protein_coding	26S proteasome non-ATPase regulatory subunit 14, putative, expressed	6e-35	0.99	1	1	0.2345
comp16705_c0_seq1	LOC_Os05g02670.1	protein_coding	kinesin motor domain containing protein, putative, expressed	1e-135	0.63	0.76	1	0.3598
comp16706_c0_seq1	LOC_Os02g44330.1	protein_coding	rho guanine nucleotide exchange factor, putative, expressed	4e-84	0.66	0.81	0.9826	0.9782
comp1671_c0_seq1	LOC_Os08g16980.1	protein_coding	retrotransposon protein, putative, unclassified, expressed	9e-50	0.63	0.76	1	0.1942
comp16717_c0_seq1	LOC_Os02g39580.1	protein_coding	ZOS2-12 - C2H2 zinc finger protein, expressed	2e-27	0.87	0.88	0.7727	1
comp16719_c0_seq1	LOC_Os07g09010.1	protein_coding	nodulin, putative, expressed	0	0.64	0.76	0.9774	0.8974
comp16724_c0_seq1	LOC_Os11g19460.1	protein_coding	haloacid dehalogenase-like hydrolase family protein, putative, expressed	7e-84	0.71	0.84	0.8	0.7656
comp16725_c0_seq1	LOC_Os09g10910.3	protein_coding	fiber protein Fb34, putative, expressed	5e-81	0.73	0.88	0.9947	0.9947
comp16729_c0_seq1	LOC_Os02g48470.1	protein_coding	expressed protein	3e-37	0.51	0.62	0.9181	0.9344
comp16731_c0_seq1	LOC_Os06g19730.1	protein_coding	HEAT repeat family protein, putative, expressed	0	0.64	0.8	1	0.5957
comp16732_c0_seq1	LOC_Os12g37840.1	protein_coding	boron transporter protein, putative, expressed	0	0.83	0.91	0.9916	0.9957
comp16742_c0_seq1	LOC_Os02g13990.1	protein_coding	U2 small nuclear ribonucleoprotein A, putative, expressed	1e-117	0.74	0.84	1	1
comp16745_c0_seq1	LOC_Os03g55890.1	protein_coding	ternary complex factor MIP1, putative, expressed	1e-165	0.5	0.68	0.9951	0.9845
comp16746_c0_seq1	LOC_Os11g32320.1	protein_coding	CCB1, putative, expressed	5e-88	0.82	0.9	0.7294	0.7094
comp16755_c0_seq1	LOC_Os01g52050.1	protein_coding	systemin receptor SR160 precursor, putative, expressed	2e-32	0.42	0.58	0.7701	0.2042
comp16760_c0_seq1	LOC_Os11g20554.1	protein_coding	ATP-dependent RNA helicase, putative, expressed	6e-79	0.61	0.79	0.9748	0.3234
comp16767_c0_seq1	LOC_Os12g06260.1	protein_coding	harpin-induced protein 1 domain containing protein, expressed	1e-60	0.51	0.7	0.9855	0.9905
comp16769_c0_seq1	LOC_Os10g18890.1	protein_coding	HNH endonuclease domain-containing protein, putative, expressed	4e-59	0.67	0.82	0.9415	0.8595
comp16773_c0_seq1	LOC_Os02g56880.1	protein_coding	transcriptional corepressor LEUNIG, putative, expressed	0	0.74	0.82	1	1
comp16783_c0_seq1	LOC_Os03g53960.1	protein_coding	transcriptional adaptor, putative, expressed	0	0.72	0.83	0.9335	0.9929
comp16784_c0_seq1	LOC_Os03g04140.1	protein_coding	serine acetyltransferase protein, putative, expressed	1e-110	0.76	0.85	0.8788	0.7175
comp16784_c0_seq2	LOC_Os03g04140.2	protein_coding	serine acetyltransferase protein, putative, expressed	1e-100	0.77	0.85	0.8243	0.7055
comp16788_c0_seq1	LOC_Os03g13740.1	protein_coding	immediate-early fungal elicitor protein CMPG1, putative, expressed	1e-103	0.49	0.67	0.8913	0.9325
comp1679_c0_seq1	LOC_Os05g19954.2	protein_coding	tRNA pseudouridine synthase family protein, putative, expressed	2e-17	0.62	0.74	1	0.2914
comp16793_c0_seq1	LOC_Os12g04270.2	protein_coding	cytochrome c-type biogenesis protein dbsD-like, putative, expressed	4e-41	0.72	0.8	0.6213	0.5224
comp16794_c0_seq1	LOC_Os03g18620.1	protein_coding	PPR repeat domain containing protein, putative, expressed	3e-79	0.73	0.84	0.748	0.8056
comp16797_c0_seq2	LOC_Os08g40570.1	protein_coding	pyridoxamine 5'-phosphate oxidase family protein, putative, expressed	1e-134	0.84	0.91	0.6955	0.7142
comp167972_c0_seq1	LOC_Os08g32650.1	protein_coding	cation efflux family protein, putative, expressed	8e-35	0.61	0.86	0.9459	0.1312
comp16804_c0_seq1	LOC_Os09g12750.1	protein_coding	Myb-like DNA-binding domain containing protein, putative, expressed	4e-49	0.82	0.87	0.8461	0.464
comp16804_c0_seq2	LOC_Os09g12750.2	protein_coding	Myb-like DNA-binding domain containing protein, putative, expressed	1e-07	0.48	0.62	0.862	0.4388
comp16811_c0_seq1	LOC_Os05g37950.1	protein_coding	guanylyl cyclase, putative, expressed	1e-77	0.61	0.72	0.7485	0.9481
comp16818_c0_seq1	LOC_Os03g46750.1	protein_coding	GPI mannosyltransferase 1, putative, expressed	1e-163	0.66	0.81	0.9673	0.9594
comp16832_c0_seq1	LOC_Os03g11560.1	protein_coding	digalactosyldiacylglycerol synthase, chloroplast precursor, putative, expressed	2e-37	0.74	0.88	1	0.1911
comp16834_c0_seq1	LOC_Os01g70140.1	protein_coding	ubiquitin-conjugating enzyme E2-22 kDa, putative, expressed	2e-85	0.82	0.89	1	1
comp16834_c1_seq1	LOC_Os09g26880.1	protein_coding	aldehyde dehydrogenase, putative, expressed	0	0.84	0.93	0.996	0.9941
comp16835_c0_seq1	LOC_Os10g40250.2	protein_coding	expressed protein	9e-21	0.27	0.44	0.973	0.4683
comp168377_c0_seq1	LOC_Os05g11700.1	protein_coding	PPR repeat containing protein, expressed	4e-76	0.54	0.7	0.9886	0.6607
comp16842_c0_seq1	LOC_Os12g17600.1	protein_coding	ribulose bisphosphate carboxylase small chain, chloroplast precursor, putative, expressed	9e-71	0.7	0.77	0.9946	0.9828
comp16842_c0_seq3	LOC_Os12g19381.1	protein_coding	ribulose bisphosphate carboxylase small chain, chloroplast precursor, putative, expressed	8e-40	0.67	0.81	0.864	0.6171
comp16843_c0_seq1	LOC_Os10g25000.1	protein_coding	expressed protein	2e-69	0.61	0.75	0.9427	0.9954
comp168472_c0_seq1	LOC_Os06g09880.1	protein_coding	EMB1270, putative, expressed	2e-40	0.66	0.85	0.952	0.08321
comp16848_c0_seq1	LOC_Os03g52750.2	protein_coding	cyclin, putative, expressed	1e-122	0.68	0.82	0.9818	0.9909
comp16857_c0_seq1	LOC_Os02g47350.1	protein_coding	oxidoreductase, short chain dehydrogenase/reductase family, putative, expressed	1e-133	0.72	0.85	0.8642	0.9541
comp16864_c0_seq1	LOC_Os06g51460.2	protein_coding	white-brown complex homolog protein, putative, expressed	1e-176	0.6	0.76	0.9304	0.4693
comp16868_c0_seq1	LOC_Os04g51970.2	protein_coding	synaptic vesicle 2-related protein, putative, expressed	3e-93	0.55	0.69	0.9968	0.9203
comp16874_c0_seq1	LOC_Os06g08440.1	protein_coding	two-component response regulator, putative, expressed	6e-22	0.29	0.47	0.9943	0.5574
comp16876_c0_seq2	LOC_Os03g03470.3	protein_coding	expressed protein	7e-63	0.59	0.77	0.9947	0.5432
comp16878_c0_seq2	LOC_Os07g44360.1	protein_coding	serine/threonine-protein kinase Haspin, putative, expressed	1e-21	0.65	0.79	0.9855	0.1075
comp16880_c0_seq1	LOC_Os04g33670.1	protein_coding	expressed protein	3e-09	0.29	0.38	0.9431	0.9885
comp16888_c0_seq2	LOC_Os01g63840.1	protein_coding	3-deoxy-D-manno-octulosonic-acid transferase, putative, expressed	7e-61	0.58	0.74	0.956	0.4288
comp16892_c0_seq1	LOC_Os01g68810.1	protein_coding	expressed protein	4e-23	0.63	0.78	0.8421	0.04512
comp16900_c0_seq1	LOC_Os01g05500.2	protein_coding	zinc finger protein, putative, expressed	1e-150	0.54	0.69	0.998	0.247
comp169017_c0_seq1	LOC_Os03g15750.1	protein_coding	ASC1, putative, expressed	2e-56	0.59	0.75	0.9388	0.5985
comp16910_c0_seq1	LOC_Os12g37530.1	protein_coding	expressed protein	4e-96	0.64	0.79	0.9816	0.4483
comp16912_c0_seq1	LOC_Os03g28940.1	protein_coding	ZIM domain containing protein, putative, expressed	2e-30	0.43	0.57	0.8959	0.8421
comp16917_c0_seq2	LOC_Os11g24510.1	protein_coding	OsSCP56 - Putative Serine Carboxypeptidase homologue, expressed	1e-138	0.51	0.71	0.9718	0.9352
comp16923_c0_seq1	LOC_Os01g45990.1	protein_coding	potassium channel AKT1, putative, expressed	0	0.64	0.78	0.9718	0.9283
comp16943_c0_seq2	LOC_Os07g26974.1	protein_coding	expressed protein	9e-15	0.56	0.77	0.5904	0.7948
comp16948_c1_seq1	LOC_Os03g05520.1	protein_coding	nicotiana lesion-inducing like, putative, expressed	1e-57	0.74	0.91	1	0.9235
comp16950_c0_seq1	LOC_Os04g42470.4	protein_coding	regulatory subunit, putative, expressed	0	0.71	0.85	1	1
comp16956_c0_seq1	LOC_Os02g21660.1	protein_coding	L1P family of ribosomal proteins domain containing protein, expressed	1e-105	0.93	0.96	1	1
comp16959_c0_seq8	LOC_Os02g20970.1	protein_coding	C2 domain containing protein, putative, expressed	8e-39	0.7	0.86	0.8333	0.1314
comp16968_c0_seq1	LOC_Os04g41960.1	protein_coding	NADP-dependent oxidoreductase, putative, expressed	1e-131	0.68	0.81	0.9415	0.9797
comp16970_c0_seq1	LOC_Os02g06430.1	protein_coding	DUF292 domain containing protein, expressed	1e-11	0.38	0.5	0.3446	0.2533
comp16977_c0_seq1	LOC_Os08g23680.1	protein_coding	FHA domain containing protein, putative, expressed	1e-152	0.67	0.76	1	0.9976
comp16978_c0_seq1	LOC_Os10g13610.1	protein_coding	retrotransposon protein, putative, unclassified, expressed	9e-11	0.46	0.57	0.7522	0.04553
comp16978_c0_seq7	LOC_Os05g30070.1	protein_coding	retrotransposon protein, putative, unclassified, expressed	4e-10	0.32	0.53	0.9915	0.0762
comp16979_c0_seq1	LOC_Os12g42370.1	protein_coding	GTPase of unknown function domain containing protein, putative, expressed	0	0.63	0.76	0.9782	0.9698
comp16984_c0_seq1	LOC_Os06g14470.1	protein_coding	RNA recognition motif containing protein, putative, expressed	2e-61	0.5	0.63	0.9222	0.8469
comp16987_c0_seq1	LOC_Os06g30894.1	protein_coding	expressed protein	9e-22	0.55	0.7	0.744	0.07912
comp16989_c0_seq2	LOC_Os08g25060.1	protein_coding	BSD domain-containing protein, putative, expressed	1e-122	0.65	0.78	0.9915	0.5827
comp16996_c0_seq1	LOC_Os01g15520.1	protein_coding	expressed protein	2e-34	0.51	0.68	0.7659	0.7692
comp17006_c0_seq1	LOC_Os01g54784.1	protein_coding	expressed protein	6e-57	0.56	0.77	1	0.5401
comp17008_c0_seq1	LOC_Os01g16152.1	protein_coding	peroxiredoxin, putative, expressed	6e-82	0.8	0.92	0.8309	0.8686
comp17036_c0_seq1	LOC_Os04g35510.1	protein_coding	CENP-E-like kinetochore protein, putative, expressed	4e-38	0.48	0.63	0.9356	0.7435
comp17038_c0_seq1	LOC_Os01g07382.1	protein_coding	expressed protein	1e-106	0.75	0.89	0.6704	0.6263
comp17054_c0_seq2	LOC_Os02g57990.1	protein_coding	methionine adenosyltransferase regulatory beta subunit-related, putative, expressed	2e-93	0.7	0.83	0.8694	0.7255
comp17055_c0_seq1	LOC_Os10g41370.1	protein_coding	WD repeat-containing protein 8, putative, expressed	0	0.78	0.88	1	0.968
comp17056_c0_seq1	LOC_Os04g46620.1	protein_coding	T-complex protein, putative, expressed	0	0.92	0.97	1	1
comp17065_c0_seq2	LOC_Os07g10300.1	protein_coding	expressed protein	5e-39	0.79	0.9	0.618	0.2746
comp17071_c0_seq1	LOC_Os01g65320.1	protein_coding	expressed protein	0	0.53	0.68	0.9636	0.7154
comp17076_c0_seq1	LOC_Os05g19270.1	protein_coding	MSH-like DNA mismatch repair protein, putative, expressed	0	0.72	0.84	0.9966	0.9363
comp17077_c0_seq2	LOC_Os07g30100.2	protein_coding	RIN3, putative, expressed	2e-69	0.59	0.79	0.9758	0.4508
comp17080_c0_seq2	LOC_Os06g06730.1	protein_coding	methyltransferase-like protein 5, putative, expressed	3e-45	0.73	0.9	0.8409	0.4889
comp17082_c0_seq1	LOC_Os08g01390.1	protein_coding	phosphatidylinositol-4-phosphate 5-Kinase, putative, expressed	1e-151	0.46	0.62	0.9727	0.395
comp17094_c0_seq1	LOC_Os07g27150.3	protein_coding	trafficking protein particle complex subunit 4, putative, expressed	6e-71	0.87	0.95	1	0.986
comp17098_c0_seq1	LOC_Os03g46490.1	protein_coding	40S ribosomal protein S21, putative, expressed	1e-35	0.8	0.94	1	1
comp17099_c0_seq1	LOC_Os05g39090.1	protein_coding	CAMK_CAMK_like.29 - CAMK includes calcium/calmodulin depedent protein kinases, expressed	0	0.82	0.89	0.9852	0.9908
comp17104_c0_seq1	LOC_Os05g32180.1	protein_coding	acetyltransferase, GNAT family, putative, expressed	2e-79	0.63	0.78	0.9956	0.8702
comp17105_c0_seq1	LOC_Os01g07250.1	protein_coding	saposin-like type B, region 1 family protein, putative, expressed	1e-44	0.42	0.7	0.8465	0.8053
comp17114_c0_seq1	LOC_Os04g44890.2	protein_coding	tRNA-dihydrouridine synthase, putative, expressed	1e-148	0.78	0.88	0.9608	0.9968
comp17114_c0_seq2	LOC_Os04g44890.3	protein_coding	tRNA-dihydrouridine synthase, putative, expressed	2e-91	0.77	0.88	1	0.8529
comp17116_c0_seq1	LOC_Os01g61860.1	protein_coding	TBC domain containing protein, expressed	1e-114	0.61	0.75	0.9594	0.4259
comp17117_c0_seq1	LOC_Os01g60020.1	protein_coding	NAC domain transcription factor, putative, expressed	6e-60	0.81	0.89	0.8979	0.4056
comp1712_c0_seq1	LOC_Os10g21248.1	protein_coding	photosystem I P700 chlorophyll a apoprotein A2, putative, expressed	1e-61	0.75	0.76	1	0.1716
comp17123_c0_seq1	LOC_Os02g35590.2	protein_coding	glutathione S-transferase, putative, expressed	2e-79	0.69	0.77	0.9059	0.9466
comp17124_c0_seq1	LOC_Os01g58080.3	protein_coding	membrane-associated salt-inducible protein, putative, expressed	1e-64	0.53	0.74	0.9907	0.5512
comp17125_c0_seq1	LOC_Os05g06140.1	protein_coding	lipase, putative, expressed	1e-112	0.45	0.6	0.9161	0.9394
comp17126_c0_seq1	LOC_Os08g23440.1	protein_coding	amino acid permease family protein, putative, expressed	1e-155	0.92	0.97	0.9826	0.2871
comp17129_c0_seq1	LOC_Os12g19290.1	protein_coding	AGC_AGC_other_NDRh_TRCd.4 - ACG kinases include homologs to PKA, PKG and PKC, expressed	1e-155	0.87	0.93	1	0.5202
comp17131_c0_seq1	LOC_Os09g12730.1	protein_coding	RNA recognition motif containing protein, expressed	2e-69	0.59	0.7	0.8534	0.2328
comp17133_c0_seq1	LOC_Os11g44810.1	protein_coding	auxin-repressed protein, putative, expressed	4e-32	0.62	0.79	0.9841	1
comp17134_c0_seq1	LOC_Os06g02440.1	protein_coding	expressed protein	3e-73	0.67	0.8	0.9902	0.9902
comp17139_c0_seq1	LOC_Os02g04450.1	protein_coding	plant-specific domain TIGR01589 family protein, putative, expressed	3e-41	0.48	0.64	0.9823	0.6869
comp17148_c0_seq2	LOC_Os12g29580.1	protein_coding	AGC_PVPK_like_kin82y.19 - ACG kinases include homologs to PKA, PKG and PKC, expressed	1e-52	0.64	0.81	1	0.1817
comp17152_c0_seq1	LOC_Os08g31228.1	protein_coding	ribosomal protein L27, putative, expressed	2e-61	0.78	0.92	0.9597	0.9448
comp17160_c0_seq1	LOC_Os02g08440.1	protein_coding	WRKY71, expressed	7e-51	0.38	0.52	0.8964	0.9741
comp17161_c0_seq1	LOC_Os03g04340.1	protein_coding	C-methyltransferase, putative, expressed	1e-171	0.77	0.88	0.9572	0.9944
comp17162_c0_seq1	LOC_Os01g01369.1	protein_coding	3-beta-hydroxysteroid-Delta-isomerase, putative, expressed	3e-79	0.63	0.77	0.968	0.9726
comp17163_c0_seq1	LOC_Os05g41480.2	protein_coding	domain of unknown function, DUF250 domain containing protein, expressed	1e-158	0.79	0.88	0.9663	0.9689
comp17164_c0_seq1	LOC_Os09g26960.1	protein_coding	cytochrome P450, putative, expressed	0	0.69	0.82	1	0.9941
comp17165_c0_seq1	LOC_Os02g12850.1	protein_coding	RNA recognition motif containing protein, expressed	2e-76	0.74	0.89	0.4787	0.4534
comp17171_c0_seq1	LOC_Os04g55720.1	protein_coding	D-3-phosphoglycerate dehydrogenase, chloroplast precursor, putative, expressed	0	0.84	0.95	0.9981	0.8907
comp17172_c0_seq1	LOC_Os05g34170.2	protein_coding	tubulin/FtsZ domain containing protein, putative, expressed	1e-158	0.98	0.99	1	0.599
comp17174_c0_seq2	LOC_Os04g02670.1	protein_coding	expressed protein	8e-10	0.68	0.72	0.9433	0.923
comp17176_c0_seq1	LOC_Os10g34820.2	protein_coding	CDT1B - Putative DNA replication initiation protein, expressed	9e-47	0.5	0.7	0.6655	0.3438
comp17188_c0_seq1	LOC_Os02g33140.1	protein_coding	ribosomal protein, putative, expressed	2e-71	0.91	0.96	0.9271	0.9271
comp17198_c0_seq1	LOC_Os04g45420.1	protein_coding	retrotransposon protein, putative, unclassified, expressed	4e-53	0.6	0.77	0.3775	0.05717
comp17200_c0_seq1	LOC_Os01g04190.2	protein_coding	transporter family protein, putative, expressed	0	0.77	0.87	0.9177	0.9123
comp17204_c0_seq1	LOC_Os01g08850.1	protein_coding	expressed protein	1e-124	0.62	0.76	0.8987	0.9023
comp17205_c0_seq1	LOC_Os12g39840.1	protein_coding	expressed protein	3e-91	0.57	0.74	0.9931	0.6228
comp17217_c0_seq1	LOC_Os04g57330.1	protein_coding	expressed protein	3e-47	0.52	0.7	0.8509	0.9375
comp17219_c0_seq1	LOC_Os03g56900.1	protein_coding	reticulon domain containing protein, putative, expressed	3e-94	0.65	0.81	1	1
comp17221_c0_seq2	LOC_Os07g38590.1	protein_coding	carboxyl-terminal peptidase, putative, expressed	3e-72	0.82	0.95	1	0.3465
comp172248_c0_seq1	LOC_Os06g03750.1	protein_coding	dehydration response related protein, putative, expressed	5e-49	0.62	0.77	0.9337	0.2233
comp17225_c0_seq1	LOC_Os04g38720.1	protein_coding	no apical meristem protein, putative, expressed	2e-88	0.52	0.62	0.9376	0.9708
comp172256_c0_seq1	LOC_Os08g02330.1	protein_coding	RNA recognition motif containing protein, putative, expressed	3e-38	0.85	0.92	0.9247	0.2847
comp172268_c0_seq1	LOC_Os03g48050.1	protein_coding	RNA methyltransferase, TrmH family protein, putative, expressed	2e-29	0.52	0.7	0.7167	0.347
comp17227_c0_seq2	LOC_Os01g19760.1	protein_coding	expressed protein	1e-50	0.85	0.91	0.9473	0.1116
comp172290_c0_seq1	LOC_Os03g26860.1	protein_coding	ribosomal protein, putative, expressed	1e-54	0.77	0.88	0.7248	0.4096
comp17238_c0_seq2	LOC_Os02g50130.1	protein_coding	hydrolase, NUDIX family, domain containing protein, expressed	2e-29	0.64	0.8	1	0.55
comp172403_c0_seq1	LOC_Os02g38970.2	protein_coding	expressed protein	4e-30	0.43	0.56	0.883	0.3221
comp17244_c0_seq1	LOC_Os05g35274.2	protein_coding	RNA recognition motif containing protein, putative, expressed	4e-48	0.54	0.65	0.8703	1
comp17247_c0_seq3	LOC_Os05g40260.1	protein_coding	acetyltransferase, GNAT family, putative, expressed	1e-26	0.5	0.63	0.7401	0.4724
comp172509_c0_seq1	LOC_Os04g14130.3	protein_coding	pentatricopeptide, putative, expressed	2e-46	0.58	0.73	0.9803	0.1696
comp17252_c0_seq3	LOC_Os02g04120.1	protein_coding	cytidylyltransferase domain containing protein, expressed	2e-52	0.69	0.88	0.8726	0.6715
comp172616_c0_seq1	LOC_Os11g01860.1	protein_coding	pentatricopeptide, putative, expressed	7e-39	0.54	0.75	0.9848	0.1751
comp172625_c0_seq1	LOC_Os03g02820.1	protein_coding	expressed protein	3e-44	0.56	0.71	0.9036	0.3577
comp17266_c0_seq1	LOC_Os02g41550.2	protein_coding	FAD binding domain of DNA photolyase domain containing protein, expressed	0	0.63	0.76	0.9259	0.9324
comp17271_c0_seq6	LOC_Os03g02460.2	protein_coding	retinol dehydrogenase, putative, expressed	3e-22	0.68	0.88	0.7391	0.2605
comp17271_c0_seq8	LOC_Os03g02460.1	protein_coding	retinol dehydrogenase, putative, expressed	3e-33	0.72	0.9	0.7857	0.265
comp172719_c0_seq1	LOC_Os01g61940.1	protein_coding	white-brown complex homolog protein, putative, expressed	2e-71	0.69	0.81	1	0.2363
comp17272_c0_seq1	LOC_Os11g03890.1	protein_coding	RNA recognition motif containing protein, putative, expressed	1e-107	0.65	0.76	1	1
comp172748_c0_seq1	LOC_Os02g18590.1	protein_coding	retrotransposon protein, putative, Ty3-gypsy subclass, expressed	4e-06	0.38	0.58	0.9705	0.09489
comp17275_c0_seq1	LOC_Os07g38830.2	protein_coding	hydrolase, alpha/beta fold family domain containing protein, expressed	1e-125	0.81	0.9	0.6701	0.664
comp17277_c0_seq1	LOC_Os09g32976.1	protein_coding	ribosomal protein L7Ae, putative, expressed	1e-140	0.93	0.98	1	1
comp17278_c0_seq1	LOC_Os05g28190.1	protein_coding	ranBP1 domain containing protein, expressed	7e-86	0.43	0.6	0.9865	1
comp17291_c0_seq1	LOC_Os05g50710.1	protein_coding	late embryogenesis abundant protein, putative, expressed	6e-59	0.68	0.81	0.9496	1
comp17293_c0_seq1	LOC_Os03g15580.1	protein_coding	AT hook motif family protein, expressed	2e-33	0.51	0.63	0.4895	0.1088
comp17299_c0_seq1	LOC_Os01g70380.1	protein_coding	serine palmitoyltransferase 2, putative, expressed	0	0.89	0.95	0.9938	0.9959
comp17300_c0_seq1	LOC_Os05g35110.1	protein_coding	OsFBL22 - F-box domain and LRR containing protein, expressed	1e-147	0.72	0.83	0.8848	0.9787
comp17306_c0_seq1	LOC_Os02g52430.1	protein_coding	regulator of ribonuclease, putative, expressed	2e-85	0.89	0.95	1	1
comp17309_c0_seq1	LOC_Os10g41930.1	protein_coding	haloacid dehalogenase-like hydrolase family protein, putative, expressed	1e-93	0.67	0.82	0.8521	0.8402
comp17314_c0_seq3	LOC_Os07g12220.1	protein_coding	expressed protein	8e-15	0.43	0.64	0.7536	0.4314
comp17317_c0_seq1	LOC_Os10g33630.2	protein_coding	adaptin ear-binding coat-associated protein 2, putative, expressed	1e-109	0.74	0.84	0.9855	0.9756
comp173216_c0_seq1	LOC_Os12g41180.1	protein_coding	LSTK-1-like kinase, putative, expressed	4e-43	0.79	0.88	0.9911	0.1861
comp17323_c0_seq1	LOC_Os07g28840.1	protein_coding	SET domain containing protein, expressed	2e-92	0.48	0.68	1	0.7327
comp17324_c0_seq1	LOC_Os04g47780.1	protein_coding	transmembrane amino acid transporter protein, putative, expressed	1e-141	0.62	0.74	0.9605	0.9905
comp173250_c0_seq1	LOC_Os09g32010.1	protein_coding	ternary complex factor MIP1, putative, expressed	3e-47	0.64	0.81	0.9416	0.2438
comp17329_c0_seq1	LOC_Os04g33060.1	protein_coding	NAD dependent epimerase/dehydratase family protein, putative, expressed	1e-121	0.81	0.91	0.8855	0.8429
comp173334_c0_seq1	LOC_Os01g68390.1	protein_coding	Uncharacterized ACR, COG1565 containing protein, putative, expressed	9e-56	0.63	0.75	0.8343	0.3677
comp173370_c0_seq1	LOC_Os05g41370.1	protein_coding	TKL_IRAK_DUF26-la.1 - DUF26 kinases have homology to DUF26 containing loci, expressed	1e-40	0.61	0.77	0.9761	0.1764
comp17338_c0_seq1	LOC_Os12g32330.1	protein_coding	peroxisomal membrane protein, putative, expressed	1e-70	0.67	0.87	0.5089	0.6356
comp17343_c0_seq1	LOC_Os02g03070.1	protein_coding	SSE1, putative, expressed	1e-108	0.54	0.7	0.9578	1
comp17344_c0_seq1	LOC_Os06g37570.1	protein_coding	expressed protein	4e-69	0.46	0.66	0.9475	0.6012
comp17344_c0_seq3	LOC_Os09g28620.1	protein_coding	gibberellin receptor GID1L2, putative, expressed	4e-52	0.55	0.68	0.9663	0.4857
comp17345_c0_seq1	LOC_Os01g55270.1	protein_coding	SGS domain containing protein, expressed	2e-82	0.68	0.81	0.9863	0.9911
comp17347_c0_seq1	LOC_Os05g48330.1	protein_coding	aspartyl protease family protein, putative, expressed	4e-94	0.5	0.69	0.9604	0.668
comp17348_c0_seq1	LOC_Os02g30840.1	protein_coding	RNA pseudouridine synthase, putative, expressed	1e-157	0.67	0.83	0.9613	0.9618
comp173494_c0_seq1	LOC_Os06g08390.1	protein_coding	Ser/Thr protein phosphatase family protein, putative, expressed	1e-66	0.68	0.82	0.955	0.523
comp17351_c0_seq1	LOC_Os03g13720.1	protein_coding	expressed protein	1e-56	0.39	0.55	1	0.4006
comp17354_c0_seq1	LOC_Os06g20400.1	protein_coding	DHHC zinc finger domain containing protein, expressed	1e-119	0.62	0.75	1	0.9455
comp17354_c0_seq2	LOC_Os04g57819.1	protein_coding	DHHC zinc finger domain containing protein, expressed	8e-24	0.47	0.62	0.992	0.6056
comp17358_c0_seq1	LOC_Os02g02020.1	protein_coding	pentatricopeptide, putative, expressed	1e-163	0.61	0.78	0.9911	0.601
comp17361_c0_seq1	LOC_Os02g05490.1	protein_coding	expressed protein	2e-86	0.53	0.7	0.9893	0.735
comp17362_c0_seq1	LOC_Os02g11780.1	protein_coding	transcription factor S-II, central domain containing protein, expressed	1e-67	0.49	0.65	0.9218	0.2761
comp17365_c0_seq1	LOC_Os03g21550.2	protein_coding	eukaryotic translation initiation factor 2 subunit beta, putative, expressed	1e-112	0.79	0.86	1	1
comp17369_c0_seq4	LOC_Os01g68700.2	protein_coding	BHLH transcription factor, putative, expressed	1e-64	0.44	0.57	0.9051	0.7692
comp17373_c0_seq2	LOC_Os11g06670.1	protein_coding	expressed protein	5e-22	0.6	0.74	0.8617	0.2231
comp17374_c0_seq1	LOC_Os12g12360.1	protein_coding	transposon protein, putative, Mutator sub-class, expressed	1e-102	0.54	0.67	0.7443	0.8158
comp17380_c0_seq1	LOC_Os02g09940.1	protein_coding	peroxiredoxin, putative, expressed	2e-28	0.42	0.59	0.6007	0.6622
comp17381_c0_seq1	LOC_Os03g54160.1	protein_coding	OsMADS14 - MADS-box family gene with MIKCc type-box, expressed	6e-68	0.6	0.73	0.984	0.9802
comp17390_c0_seq1	LOC_Os04g38870.3	protein_coding	14-3-3 protein, putative, expressed	4e-58	0.85	0.93	0.9921	0.4847
comp17393_c0_seq1	LOC_Os04g57880.1	protein_coding	heat shock protein DnaJ, putative, expressed	1e-116	0.5	0.68	0.9069	0.8909
comp17402_c0_seq1	LOC_Os02g54990.2	protein_coding	TMS membrane protein/tumour differentially expressed protein, putative, expressed	0	0.84	0.92	1	1
comp17410_c0_seq1	LOC_Os08g02540.1	protein_coding	adenylate kinase, putative, expressed	8e-71	0.55	0.73	0.6666	0.7558
comp17422_c1_seq1	LOC_Os04g34240.1	protein_coding	histone H3, putative, expressed	8e-75	0.94	0.97	0.9738	0.5401
comp17423_c0_seq1	LOC_Os02g57510.1	protein_coding	SNARE domain containing protein, putative, expressed	2e-53	0.82	0.93	0.6559	1
comp17426_c0_seq1	LOC_Os01g53750.1	protein_coding	glucan endo-1,3-beta-glucosidase precursor, putative, expressed	0	0.79	0.92	0.8577	0.9177
comp17433_c0_seq1	LOC_Os07g22600.1	protein_coding	spermidine synthase, putative, expressed	1e-158	0.88	0.96	0.9642	0.9195
comp17437_c0_seq1	LOC_Os03g07130.3	protein_coding	RING finger protein 13, putative, expressed	6e-95	0.62	0.71	0.9697	0.5988
comp17438_c0_seq1	LOC_Os02g06370.1	protein_coding	whirly transcription factor domain containing protein, expressed	8e-65	0.53	0.72	0.7836	0.9824
comp17439_c0_seq1	LOC_Os11g14010.1	protein_coding	PHD finger protein, putative, expressed	7e-98	0.79	0.86	1	1
comp17441_c0_seq1	LOC_Os03g53740.1	protein_coding	expressed protein	5e-21	0.54	0.71	0.6126	0.5087
comp17443_c0_seq2	LOC_Os01g31370.1	protein_coding	glycosyltransferase, putative, expressed	1e-141	0.57	0.75	0.9873	0.7649
comp17444_c0_seq1	LOC_Os08g29160.1	protein_coding	5-AMP-activated protein kinase beta-1 subunit-related, putative, expressed	0	0.69	0.83	0.8758	0.8785
comp17445_c0_seq1	LOC_Os03g27950.2	protein_coding	Ser/Thr protein phosphatase family protein, putative, expressed	1e-113	0.59	0.75	0.9971	0.7188
comp17448_c1_seq1	LOC_Os12g04424.1	protein_coding	strictosidine synthase, putative, expressed	5e-92	0.51	0.69	0.87	0.7651
comp17449_c0_seq1	LOC_Os04g08350.2	protein_coding	cysteine synthase, chloroplast/chromoplast precursor, putative, expressed	1e-155	0.85	0.93	0.8873	0.8567
comp17451_c0_seq1	LOC_Os10g34670.1	protein_coding	prefoldin, putative, expressed	3e-64	0.83	0.93	0.8917	0.9333
comp17458_c0_seq1	LOC_Os05g27870.1	protein_coding	expressed protein	7e-61	0.44	0.65	0.952	0.2883
comp17468_c0_seq1	LOC_Os07g05280.1	protein_coding	retrotransposon protein, putative, unclassified, expressed	1e-56	0.6	0.75	0.7443	0.1273
comp17470_c0_seq1	LOC_Os12g32980.1	protein_coding	potyvirus VPg interacting protein, putative, expressed	0	0.63	0.75	0.9931	1
comp17472_c0_seq1	LOC_Os03g49210.1	protein_coding	BRCA1 C Terminus domain containing protein, expressed	0	0.68	0.81	0.995	0.99
comp17473_c0_seq1	LOC_Os08g44280.2	protein_coding	protein-L-isoaspartate O-methyltransferase, putative, expressed	9e-56	0.76	0.86	0.6806	0.5627
comp174758_c0_seq1	LOC_Os04g25130.1	protein_coding	retrotransposon protein, putative, LINE subclass, expressed	6e-28	0.41	0.64	0.9934	0.2661
comp174765_c0_seq1	LOC_Os08g28180.1	protein_coding	PPR repeat domain containing protein, putative, expressed	5e-88	0.73	0.86	1	0.3933
comp17480_c0_seq1	LOC_Os01g68450.1	protein_coding	expressed protein	5e-99	0.65	0.8	0.8926	0.8685
comp17483_c0_seq1	LOC_Os11g06810.1	protein_coding	expressed protein	1e-105	0.57	0.72	0.989	0.435
comp17491_c0_seq1	LOC_Os04g46960.2	protein_coding	glutathione peroxidase domain containing protein, expressed	2e-80	0.85	0.93	0.9764	0.988
comp17498_c0_seq1	LOC_Os01g55360.3	protein_coding	phosphatidate cytidylyltransferase, putative, expressed	0	0.77	0.88	1	1
comp17500_c0_seq1	LOC_Os02g12740.1	protein_coding	GPI-anchor transamidase precursor, putative, expressed	1e-162	0.77	0.84	0.9778	0.896
comp17504_c0_seq1	LOC_Os01g69210.1	protein_coding	mannosyl-oligosaccharide glucosidase, putative, expressed	2e-75	0.69	0.83	0.9784	0.2087
comp175079_c0_seq1	LOC_Os11g37980.1	protein_coding	GAUT2/LGT2, putative, expressed	5e-71	0.63	0.76	0.95	0.3467
comp17508_c0_seq1	LOC_Os03g61950.1	protein_coding	kelch motif family protein, putative, expressed	1e-142	0.67	0.8	0.8605	0.7105
comp17510_c0_seq2	LOC_Os05g34630.1	protein_coding	hydrolase, alpha/beta fold family domain containing protein, expressed	2e-13	0.62	0.82	0.3879	0.1116
comp17526_c0_seq1	LOC_Os02g41860.2	protein_coding	aquaporin protein, putative, expressed	1e-134	0.81	0.88	0.9417	1
comp17528_c0_seq1	LOC_Os01g14610.1	protein_coding	PSF2 - Putative GINS complex subunit, expressed	1e-93	0.81	0.92	0.9285	0.9241
comp17533_c0_seq1	LOC_Os01g40980.1	protein_coding	helicase, putative, expressed	8e-87	0.69	0.82	0.7798	0.2051
comp17535_c0_seq1	LOC_Os02g33680.1	protein_coding	U-box domain containing protein, expressed	1e-104	0.48	0.67	0.9836	0.8693
comp17537_c0_seq1	LOC_Os06g12990.1	protein_coding	tRNA methyltransferase, putative, expressed	1e-114	0.77	0.88	0.8901	0.9382
comp17539_c0_seq1	LOC_Os11g47760.1	protein_coding	DnaK family protein, putative, expressed	0	0.96	0.98	1	1
comp175413_c0_seq1	LOC_Os03g20290.1	protein_coding	aspartic proteinase nepenthesin-1 precursor, putative, expressed	1e-39	0.52	0.65	0.9259	0.3963
comp17547_c0_seq1	LOC_Os04g55130.1	protein_coding	expressed protein	3e-98	0.55	0.71	0.8315	0.8758
comp17551_c0_seq1	LOC_Os02g56170.1	protein_coding	inositol-1-monophosphatase, putative, expressed	1e-164	0.73	0.83	0.9947	0.825
comp17552_c0_seq3	LOC_Os02g47400.2	protein_coding	pectinacetylesterase domain containing protein, expressed	1e-60	0.67	0.79	0.887	0.427
comp17553_c0_seq2	LOC_Os01g67340.3	protein_coding	STRUBBELIG-RECEPTOR FAMILY 8 precursor, putative, expressed	7e-57	0.94	1	0.9902	0.2764
comp17555_c0_seq1	LOC_Os01g46610.1	protein_coding	dehydrogenase, putative, expressed	6e-50	0.84	0.93	0.9541	0.2524
comp17561_c0_seq1	LOC_Os04g50864.1	protein_coding	expressed protein	3e-68	0.8	0.9	0.9683	0.9683
comp17565_c0_seq1	LOC_Os04g41300.1	protein_coding	ribosome recycling factor, putative, expressed	1e-73	0.78	0.9	1	0.6576
comp17585_c0_seq1	LOC_Os02g50860.1	protein_coding	ras-related protein, putative, expressed	4e-96	0.86	0.93	1	0.9158
comp175897_c0_seq1	LOC_Os02g36550.1	protein_coding	phosphopantothenate--cysteine ligase, putative, expressed	1e-64	0.74	0.88	0.9933	0.4641
comp17594_c0_seq1	LOC_Os03g20450.1	protein_coding	expressed protein	1e-127	0.68	0.81	0.7841	0.3025
comp17599_c0_seq2	LOC_Os04g36620.3	protein_coding	hydrolase, alpha/beta fold family domain containing protein, expressed	7e-58	0.74	0.86	1	0.509
comp175996_c0_seq1	LOC_Os06g14460.1	protein_coding	chromosome condensation protein like, putative, expressed	9e-33	0.56	0.71	0.9919	0.304
comp17600_c0_seq1	LOC_Os06g45380.1	protein_coding	vacuolar-sorting receptor precursor, putative, expressed	0	0.74	0.85	0.9584	0.9466
comp17601_c0_seq1	LOC_Os01g67220.1	protein_coding	Os1bglu4 - beta-glucosidase-like protein without signal sequence, expressed	0	0.7	0.83	0.9428	0.9896
comp17609_c0_seq1	LOC_Os09g36090.1	protein_coding	plus-3 domain containing protein, expressed	1e-49	0.63	0.77	0.4744	0.07411
comp17613_c0_seq1	LOC_Os01g59950.1	protein_coding	pentatricopeptide repeat-containing protein, putative, expressed	1e-39	0.5	0.6	1	1
comp17615_c0_seq1	LOC_Os05g18850.1	protein_coding	endoribonuclease Dicer, putative, expressed	4e-88	0.49	0.64	0.8097	0.981
comp17616_c0_seq1	LOC_Os02g45480.1	protein_coding	nucleic acid binding protein, putative, expressed	1e-104	0.59	0.72	0.9968	0.7195
comp17626_c0_seq1	LOC_Os01g54860.1	protein_coding	enoyl-CoA hydratase/isomerase family protein, putative, expressed	1e-158	0.71	0.83	0.9144	0.9588
comp17627_c0_seq1	LOC_Os01g56400.1	protein_coding	ABC transporter, ATP-binding protein, putative, expressed	9e-96	0.66	0.78	0.89	0.9304
comp17638_c0_seq1	LOC_Os01g26020.1	protein_coding	expressed protein	5e-64	0.75	0.86	0.8963	0.9865
comp1764_c0_seq1	LOC_Os02g17320.3	protein_coding	uridine/cytidine kinase-like 1, putative, expressed	1e-100	0.72	0.86	1	0.5697
comp17640_c0_seq1	LOC_Os06g01410.1	protein_coding	glutamine cyclotransferase precursor, putative, expressed	1e-87	0.6	0.74	0.7391	0.7309
comp176422_c0_seq1	LOC_Os06g20030.1	protein_coding	chloroplastic group IIA intron splicing facilitator CRS1, chloroplast precursor, putative, expressed	8e-69	0.93	0.99	1	0.385
comp17652_c0_seq1	LOC_Os05g41530.1	protein_coding	ZOS5-11 - C2H2 zinc finger protein, expressed	6e-33	0.46	0.62	0.6956	0.5733
comp17657_c0_seq1	LOC_Os11g47010.1	protein_coding	retrotransposon protein, putative, unclassified, expressed	6e-21	0.5	0.75	0.923	0.3032
comp17658_c0_seq1	LOC_Os01g62670.1	protein_coding	avr9/Cf-9 rapidly elicited protein, putative, expressed	2e-74	0.41	0.59	0.9652	0.8233
comp17663_c0_seq1	LOC_Os06g45350.1	protein_coding	protein kinase domain containing protein, expressed	3e-93	0.61	0.71	0.9211	0.5171
comp17664_c0_seq1	LOC_Os08g23100.2	protein_coding	cyclase family protein, putative, expressed	1e-114	0.8	0.87	0.9032	0.9074
comp17665_c0_seq1	LOC_Os03g03949.2	protein_coding	electron carrier/ protein disulfide oxidoreductase, putative, expressed	1e-110	0.63	0.79	0.8054	0.7903
comp17667_c0_seq3	LOC_Os01g42980.1	protein_coding	ribosomal protein L22, putative, expressed	3e-86	0.71	0.8	0.8496	0.8129
comp17668_c0_seq1	LOC_Os10g21090.1	protein_coding	ATP binding protein, putative, expressed	1e-111	0.46	0.65	0.9956	0.7048
comp17672_c0_seq1	LOC_Os05g05740.1	protein_coding	proline synthetase co-transcribed bacterial homolog protein, putative, expressed	1e-112	0.83	0.9	0.909	0.9465
comp17674_c0_seq1	LOC_Os04g39880.1	protein_coding	Os4bglu12 - beta-glucosidase, exo-beta-glucanase, expressed	0	0.67	0.8	0.9814	0.9313
comp17682_c0_seq1	LOC_Os07g22950.1	protein_coding	adenylate kinase isoenzyme 6, putative, expressed	4e-70	0.77	0.89	0.9942	0.9611
comp17686_c0_seq1	LOC_Os07g07550.1	protein_coding	galactose-1-phosphate uridyl transferase, putative, expressed	6e-84	0.59	0.74	0.9879	0.7435
comp17691_c0_seq1	LOC_Os01g21990.1	protein_coding	CRS2-associated factor 2, chloroplast precursor, putative, expressed	4e-56	0.64	0.81	0.875	0.2685
comp17695_c0_seq1	LOC_Os01g16100.1	protein_coding	translin, putative, expressed	1e-107	0.75	0.87	0.8921	0.7438
comp177_c0_seq1	LOC_Os04g29270.1	protein_coding	retrotransposon protein, putative, unclassified, expressed	3e-18	0.36	0.53	0.8582	0.07997
comp1770_c0_seq1	LOC_Os02g57080.2	protein_coding	serine/threonine-protein kinase, putative, expressed	3e-30	0.46	0.71	1	0.2277
comp17701_c0_seq1	LOC_Os05g33600.1	protein_coding	cytochrome P450 72A1, putative, expressed	1e-160	0.58	0.76	0.9603	0.9509
comp17703_c0_seq2	LOC_Os10g26520.1	protein_coding	protein kinase domain containing protein, expressed	6e-29	0.82	0.93	0.9855	0.1588
comp17706_c0_seq1	LOC_Os03g15740.1	protein_coding	uncharacterized TPR repeat-containing protein, putative, expressed	0	0.71	0.81	0.9733	0.9787
comp17707_c0_seq1	LOC_Os02g51860.1	protein_coding	dehydration response related protein, putative, expressed	6e-83	0.78	0.87	0.9833	0.2712
comp17710_c0_seq1	LOC_Os07g28440.1	protein_coding	SNARE associated Golgi protein, putative, expressed	7e-85	0.56	0.73	0.9407	0.9652
comp17713_c0_seq1	LOC_Os09g31400.1	protein_coding	ethylene-insensitive 3, putative, expressed	1e-142	0.52	0.62	0.9863	0.9803
comp17714_c0_seq1	LOC_Os01g63410.1	protein_coding	expressed protein	1e-67	0.54	0.7	0.988	0.9807
comp17719_c0_seq1	LOC_Os12g38630.1	protein_coding	asparagine synthase family protein, expressed	1e-132	0.75	0.85	0.8125	0.4688
comp17729_c0_seq1	LOC_Os07g31450.1	protein_coding	CHR4/MI-2-LIKE, putative, expressed	0	0.5	0.63	0.9961	0.3499
comp17731_c0_seq1	LOC_Os11g42420.1	protein_coding	nuclear pore protein 84/107 containing protein, expressed	0	0.65	0.77	0.9986	0.67
comp17738_c0_seq4	LOC_Os05g42280.1	protein_coding	expressed protein	2e-50	0.67	0.81	0.584	0.6025
comp17744_c0_seq1	LOC_Os02g44540.3	protein_coding	expressed protein	3e-25	0.41	0.6	0.8267	0.7272
comp17746_c0_seq1	LOC_Os09g15835.1	protein_coding	OBP32pep, putative, expressed	8e-80	0.63	0.8	0.875	0.6371
comp1775_c0_seq1	LOC_Os01g56780.1	protein_coding	plus-3 domain containing protein, expressed	1e-29	0.47	0.67	0.7352	0.1396
comp17754_c0_seq1	LOC_Os01g48180.1	protein_coding	DDT domain containing protein, putative, expressed	2e-38	0.44	0.6	0.6514	0.1147
comp17756_c0_seq1	LOC_Os01g72350.1	protein_coding	amidohydrolase, putative, expressed	0	0.63	0.8	0.8776	0.9438
comp1776_c0_seq1	LOC_Os06g01490.1	protein_coding	monocopper oxidase, putative, expressed	5e-69	0.77	0.87	0.9437	0.2546
comp17763_c0_seq1	LOC_Os07g38240.1	protein_coding	ZOS7-05 - C2H2 zinc finger protein, expressed	6e-93	0.63	0.73	0.9755	0.9689
comp17764_c0_seq1	LOC_Os04g55640.1	protein_coding	plant-specific domain TIGR01627 family protein, expressed	7e-85	0.55	0.71	0.95	0.9245
comp17765_c0_seq1	LOC_Os07g44320.1	protein_coding	expressed protein	1e-119	0.41	0.54	0.9606	0.9846
comp17767_c0_seq1	LOC_Os02g21700.1	protein_coding	STE_MEKK_ste11_MAP3K.8 - STE kinases include homologs to sterile 7, sterile 11 and sterile 20 from yeast, expressed	4e-82	0.47	0.61	0.8233	0.8474
comp17777_c0_seq1	LOC_Os08g43120.1	protein_coding	Plant PDR ABC transporter associated domain containing protein, expressed	2e-44	0.68	0.82	0.8759	0.09063
comp17779_c0_seq1	LOC_Os04g43922.1	protein_coding	exosome complex exonuclease rrp4, putative, expressed	1e-137	0.75	0.85	0.9968	0.9936
comp17790_c0_seq1	LOC_Os09g11230.1	protein_coding	Ser/Thr protein phosphatase family protein, putative, expressed	1e-175	0.95	0.98	0.9838	0.9902
comp17792_c0_seq1	LOC_Os05g39730.1	protein_coding	SAG20, putative, expressed	1e-152	0.61	0.73	0.9861	0.7454
comp17794_c0_seq1	LOC_Os01g53580.1	protein_coding	3-5 exonuclease domain-containing protein, putative, expressed	4e-54	0.53	0.67	0.9473	0.9807
comp17797_c0_seq1	LOC_Os03g56620.1	protein_coding	expressed protein	1e-78	0.42	0.59	0.9485	0.9865
comp17802_c0_seq1	LOC_Os01g68320.2	protein_coding	DEAD-box ATP-dependent RNA helicase 30, putative, expressed	0	0.79	0.9	1	0.6636
comp17806_c0_seq1	LOC_Os01g71320.1	protein_coding	hexokinase, putative, expressed	1e-134	0.75	0.87	0.9967	0.62
comp17807_c0_seq1	LOC_Os09g35680.1	protein_coding	OsFBX339 - F-box domain containing protein, expressed	3e-75	0.69	0.81	0.9162	0.6898
comp17809_c0_seq1	LOC_Os10g33690.1	protein_coding	GDSL-like lipase/acylhydrolase, putative, expressed	2e-81	0.69	0.84	0.7587	0.7222
comp17813_c0_seq1	LOC_Os08g40580.1	protein_coding	methyltransferase domain containing protein, expressed	2e-52	0.69	0.82	0.8812	0.5622
comp17825_c0_seq1	LOC_Os08g14580.1	protein_coding	haloacid dehalogenase-like hydrolase domain-containing protein 1A, putative, expressed	2e-78	0.73	0.85	0.9783	0.7541
comp17826_c0_seq1	LOC_Os04g44710.2	protein_coding	double-stranded RNA binding motif containing protein, expressed	2e-20	0.62	0.69	0.6825	0.1121
comp17829_c0_seq1	LOC_Os09g20240.1	protein_coding	DUF581 domain containing protein, expressed	2e-08	0.4	0.52	0.4556	0.3821
comp17835_c0_seq1	LOC_Os03g11780.1	protein_coding	expressed protein	2e-19	0.68	0.81	0.5	0.4125
comp17836_c0_seq1	LOC_Os02g54820.2	protein_coding	trehalose-6-phosphate synthase, putative, expressed	0	0.7	0.85	1	0.6021
comp17845_c0_seq1	LOC_Os07g46630.1	protein_coding	AMP deaminase, putative, expressed	1e-86	0.66	0.82	0.9915	0.6304
comp17850_c0_seq1	LOC_Os01g46850.1	protein_coding	expressed protein	1e-16	0.65	0.77	0.9041	0.8985
comp17853_c0_seq1	LOC_Os03g59280.1	protein_coding	plastocyanin-like domain containing protein, putative, expressed	1e-33	0.55	0.71	0.6105	0.5693
comp17866_c0_seq1	LOC_Os11g40500.3	protein_coding	OsSigP7 - Putative Type I Signal Peptidase homologue; employs a putative Ser/Lys catalytic dyad, expressed	5e-62	0.68	0.76	0.9491	0.9655
comp17871_c0_seq1	LOC_Os02g57420.1	protein_coding	protein kinase APK1A, chloroplast precursor, putative, expressed	1e-141	0.71	0.81	0.997	0.7915
comp17873_c0_seq1	LOC_Os01g70800.2	protein_coding	mitochondrial carrier protein, putative, expressed	1e-150	0.77	0.9	0.9909	0.982
comp17873_c0_seq2	LOC_Os01g70800.1	protein_coding	mitochondrial carrier protein, putative, expressed	4e-80	0.81	0.93	0.9942	0.5148
comp17878_c0_seq1	LOC_Os12g37430.2	protein_coding	PAPA-1-like conserved region family protein, expressed	3e-74	0.63	0.75	0.6602	0.4293
comp17882_c0_seq2	LOC_Os04g58380.1	protein_coding	expressed protein	7e-37	0.62	0.77	0.5652	0.7681
comp17889_c0_seq1	LOC_Os01g53620.1	protein_coding	expressed protein	3e-09	0.54	0.65	0.7234	0.6568
comp17890_c0_seq1	LOC_Os12g27994.1	protein_coding	expressed protein	3e-81	0.67	0.78	0.8741	0.556
comp17892_c0_seq1	LOC_Os03g38930.1	protein_coding	expressed protein	1e-150	0.72	0.87	0.988	0.5305
comp17900_c0_seq1	LOC_Os01g52720.1	protein_coding	Complex I intermediate-associated protein 30 domain containing protein, putative, expressed	1e-100	0.74	0.89	0.9531	0.9956
comp17901_c0_seq1	LOC_Os07g46340.1	protein_coding	methyltransferase, putative, expressed	1e-88	0.66	0.82	0.8389	0.7119
comp17902_c0_seq1	LOC_Os04g36058.1	protein_coding	DUF1771 domain containing protein, putative, expressed	1e-13	0.36	0.54	0.7653	0.3591
comp17907_c0_seq1	LOC_Os08g13890.1	protein_coding	exonuclease, putative, expressed	1e-107	0.62	0.75	0.9218	0.837
comp17909_c0_seq1	LOC_Os02g47020.1	protein_coding	phosphoribulokinase/Uridine kinase family protein, expressed	0	0.84	0.91	0.9791	0.9478
comp17912_c0_seq1	LOC_Os12g42100.1	protein_coding	phosphonate metabolism protein-related, putative, expressed	1e-123	0.83	0.91	0.8157	0.7537
comp17915_c0_seq1	LOC_Os03g16120.1	protein_coding	myosin heavy chain-related, putative, expressed	1e-128	0.57	0.73	0.9201	1
comp17915_c0_seq2	LOC_Os03g16120.3	protein_coding	myosin heavy chain-related, putative, expressed	5e-23	0.66	0.78	0.8901	0.209
comp17916_c0_seq1	LOC_Os02g54080.1	protein_coding	expressed protein	8e-40	0.7	0.85	0.5911	0.4037
comp17922_c0_seq1	LOC_Os11g34360.1	protein_coding	lung seven transmembrane domain containing protein, putative, expressed	1e-160	0.77	0.89	0.8255	0.6634
comp17924_c0_seq1	LOC_Os05g12490.1	protein_coding	transporter-related, putative, expressed	1e-137	0.78	0.91	1	0.8567
comp17928_c0_seq1	LOC_Os04g05050.2	protein_coding	pectate lyase precursor, putative, expressed	0	0.87	0.94	0.8641	0.971
comp17931_c0_seq1	LOC_Os03g58520.1	protein_coding	green ripe-like, putative, expressed	4e-70	0.63	0.75	0.909	0.9558
comp17944_c0_seq1	LOC_Os02g42310.1	protein_coding	OsSCP8 - Putative Serine Carboxypeptidase homologue, expressed	0	0.71	0.83	0.9114	0.9443
comp17947_c0_seq2	LOC_Os06g17840.1	protein_coding	expressed protein	1e-157	0.62	0.8	0.9658	0.2722
comp17948_c0_seq1	LOC_Os03g23020.1	protein_coding	expressed protein	6e-31	0.49	0.65	0.8118	0.7566
comp17949_c0_seq1	LOC_Os05g33230.1	protein_coding	cobalt ion transporter, putative, expressed	1e-128	0.69	0.81	0.8375	0.8891
comp17952_c0_seq1	LOC_Os08g37950.1	protein_coding	copper-transporting ATPase PAA1, putative, expressed	0	0.76	0.86	0.9263	0.4577
comp17954_c0_seq1	LOC_Os10g41770.1	protein_coding	expressed protein	2e-87	0.44	0.62	0.9225	0.5763
comp17961_c0_seq1	LOC_Os07g01850.1	protein_coding	NLI interacting factor-like phosphatase, putative, expressed	1e-86	0.65	0.83	0.7006	0.2685
comp17966_c0_seq1	LOC_Os05g18750.1	protein_coding	ribosomal protein L25, putative, expressed	1e-95	0.66	0.8	1	0.9924
comp17969_c0_seq1	LOC_Os07g10390.1	protein_coding	cleavage and polyadenylation specificity factor, putative, expressed	1e-98	0.59	0.77	0.9775	0.3183
comp17972_c0_seq1	LOC_Os12g38760.1	protein_coding	nucleotide pyrophosphatase/phosphodiesterase, putative, expressed	0	0.78	0.89	1	0.7708
comp17974_c0_seq1	LOC_Os04g42580.1	protein_coding	carboxyvinyl-carboxyphosphonate phosphorylmutase, putative, expressed	1e-165	0.64	0.79	0.8802	0.8648
comp17980_c0_seq1	LOC_Os01g49680.1	protein_coding	DNA repair helicase XPB2, putative, expressed	0	0.87	0.92	0.9985	0.8655
comp17985_c0_seq1	LOC_Os08g12750.1	protein_coding	serine/threonine-protein kinase HT1, putative, expressed	3e-44	0.62	0.74	1	0.3621
comp17986_c0_seq1	LOC_Os08g44840.1	protein_coding	transferase family protein, putative, expressed	1e-117	0.68	0.78	0.975	0.7033
comp17989_c0_seq1	LOC_Os05g01250.1	protein_coding	SNF7 domain containing protein, putative, expressed	1e-111	0.82	0.94	0.7792	1
comp17990_c0_seq1	LOC_Os07g22700.1	protein_coding	tim44-like domain containing protein, expressed	1e-155	0.6	0.77	0.8958	0.9389
comp18002_c0_seq1	LOC_Os12g31480.1	protein_coding	GPI mannosyltransferase 2, putative, expressed	1e-69	0.52	0.67	0.992	0.5205
comp18004_c0_seq1	LOC_Os10g35220.1	protein_coding	KH domain containing protein, putative, expressed	1e-135	0.55	0.7	0.7217	0.6089
comp18007_c0_seq2	LOC_Os06g29020.1	protein_coding	retrotransposon protein, putative, unclassified, expressed	3e-16	0.65	0.76	0.446	0.1675
comp18008_c0_seq1	LOC_Os01g16000.1	protein_coding	CRAL/TRIO domain containing protein, expressed	1e-97	0.56	0.7	0.9035	0.9748
comp18010_c0_seq1	LOC_Os01g46980.1	protein_coding	vacuolar ATP synthase subunit E, putative, expressed	2e-65	0.78	0.88	0.9936	0.6782
comp18011_c0_seq1	LOC_Os09g38759.1	protein_coding	dihydroneopterin aldolase, putative, expressed	7e-47	0.69	0.83	0.9621	0.6105
comp18013_c0_seq1	LOC_Os05g32330.1	protein_coding	endonuclease/exonuclease/phosphatase family domain containing protein, expressed	1e-120	0.59	0.72	0.9121	0.8817
comp18015_c1_seq2	LOC_Os03g53110.1	protein_coding	CorA-like magnesium transporter protein, putative, expressed	1e-139	0.83	0.89	0.9411	0.8072
comp18020_c0_seq1	LOC_Os05g42300.1	protein_coding	NAF1 domain containing protein, expressed	9e-51	0.42	0.52	0.9609	0.5051
comp18025_c0_seq1	LOC_Os07g40550.2	protein_coding	IBS1, putative, expressed	3e-90	0.45	0.62	0.9949	0.5898
comp18027_c0_seq1	LOC_Os01g57720.2	protein_coding	expressed protein	2e-44	0.39	0.6	0.9102	0.3241
comp18030_c0_seq1	LOC_Os01g67000.1	protein_coding	membrane-associated 30 kDa protein, chloroplast precursor, putative, expressed	1e-112	0.85	0.94	0.9473	0.7381
comp18031_c0_seq1	LOC_Os08g34140.1	protein_coding	vesicle transport v-SNARE protein, putative, expressed	1e-66	0.75	0.87	1	0.7281
comp18035_c0_seq1	LOC_Os04g44320.1	protein_coding	transposon protein, putative, unclassified, expressed	0	0.74	0.85	0.9833	0.9944
comp18037_c0_seq1	LOC_Os07g30110.1	protein_coding	expressed protein	1e-83	0.58	0.72	0.9962	0.9855
comp18045_c0_seq1	LOC_Os05g23440.2	protein_coding	solute carrier family 35 member F1, putative, expressed	1e-129	0.64	0.79	0.9666	0.9641
comp18047_c0_seq1	LOC_Os07g01030.1	protein_coding	glycosyl transferase, group 1 domain containing protein, expressed	1e-176	0.79	0.9	0.984	0.7724
comp18050_c0_seq1	LOC_Os03g01830.1	protein_coding	DEAD-box ATP-dependent RNA helicase, putative, expressed	0	0.69	0.83	0.9541	0.7082
comp18054_c0_seq1	LOC_Os06g09930.1	protein_coding	G protein coupled receptor, putative, expressed	1e-134	0.74	0.86	0.9619	0.947
comp18055_c0_seq1	LOC_Os11g16550.1	protein_coding	uncharacterized protein ycf53, putative, expressed	6e-65	0.59	0.73	1	0.7472
comp18059_c0_seq1	LOC_Os01g62870.1	protein_coding	oxidoreductase, aldo/keto reductase family protein, putative, expressed	1e-141	0.77	0.87	1	1
comp18060_c0_seq1	LOC_Os08g32980.1	protein_coding	expressed protein	3e-53	0.55	0.69	0.8132	0.8794
comp18061_c0_seq1	LOC_Os01g56330.1	protein_coding	TKL_IRAK_CrRLK1L-1.5 - The CrRLK1L-1 subfamily has homology to the CrRLK1L homolog, expressed	0	0.65	0.79	0.9274	0.6361
comp18064_c0_seq1	LOC_Os04g17050.1	protein_coding	glutaredoxin family protein, expressed	1e-117	0.74	0.85	0.7162	0.8213
comp18069_c0_seq1	LOC_Os07g49320.1	protein_coding	HEAT repeat family protein, putative, expressed	0	0.62	0.76	1	0.567
comp18070_c0_seq1	LOC_Os08g42560.1	protein_coding	tRNA synthetase class II core domain containing protein, expressed	0	0.86	0.94	1	0.5418
comp18071_c0_seq1	LOC_Os06g51430.1	protein_coding	signal peptide peptidase-like 2B, putative, expressed	0	0.75	0.87	0.8081	0.8007
comp18074_c0_seq1	LOC_Os11g34840.1	protein_coding	MMP37-like protein, mitochondrial precursor, putative, expressed	5e-95	0.67	0.79	0.7831	0.7371
comp18080_c0_seq1	LOC_Os12g43590.1	protein_coding	FAD dependent oxidoreductase domain containing protein, expressed	1e-168	0.75	0.88	0.9783	0.6188
comp18089_c0_seq1	LOC_Os07g08660.1	protein_coding	40S ribosomal protein S15, putative, expressed	5e-76	0.9	0.95	0.8315	1
comp18092_c0_seq1	LOC_Os03g58080.1	protein_coding	BT1 family protein, putative, expressed	0	0.76	0.86	0.7147	0.7706
comp18093_c0_seq2	LOC_Os06g11090.1	protein_coding	CXE carboxylesterase, putative, expressed	9e-29	0.59	0.77	0.8803	0.3229
comp18094_c0_seq1	LOC_Os02g42700.1	protein_coding	thioredoxin, putative, expressed	2e-37	0.58	0.75	0.6188	0.6994
comp18098_c0_seq1	LOC_Os09g25430.1	protein_coding	ZOS9-07 - C2H2 zinc finger protein, expressed	8e-13	0.33	0.49	0.5844	0.3963
comp18101_c0_seq1	LOC_Os03g19240.1	protein_coding	AMP-binding enzyme, putative, expressed	0	0.77	0.89	0.9982	0.9947
comp18103_c0_seq2	LOC_Os07g27450.1	protein_coding	expressed protein	1e-42	0.55	0.7	0.9485	1
comp18109_c0_seq1	LOC_Os07g27350.1	protein_coding	atuA, putative, expressed	5e-50	0.55	0.65	0.9943	0.3014
comp18113_c0_seq1	LOC_Os05g33550.1	protein_coding	methyl-binding domain protein MBD, putative, expressed	1e-52	0.58	0.77	0.9753	0.854
comp18116_c0_seq1	LOC_Os01g49830.1	protein_coding	B3 DNA binding domain containing protein, expressed	5e-95	0.55	0.63	0.99	0.9033
comp18117_c1_seq1	LOC_Os03g46740.2	protein_coding	ABC transporter, ATP-binding protein, putative, expressed	2e-66	0.83	0.93	0.6066	0.4252
comp18119_c0_seq2	LOC_Os10g43075.1	protein_coding	expressed protein	6e-29	0.61	0.82	0.8536	0.06348
comp18125_c0_seq1	LOC_Os01g39380.1	protein_coding	SCD1, putative, expressed	1e-117	0.8	0.9	1	0.2032
comp18127_c0_seq1	LOC_Os07g44710.1	protein_coding	CAMK_CAMK_like.36 - CAMK includes calcium/calmodulin depedent protein kinases, expressed	0	0.81	0.91	0.994	0.8417
comp18127_c0_seq2	LOC_Os06g50030.1	protein_coding	CAMK_CAMK_like.30 - CAMK includes calcium/calmodulin depedent protein kinases, expressed	4e-87	0.93	0.96	1	0.2584
comp18128_c0_seq2	LOC_Os04g23720.1	protein_coding	lectin protein kinase family protein, putative, expressed	4e-26	0.43	0.64	0.8859	0.1581
comp18140_c0_seq1	LOC_Os02g31290.2	protein_coding	AML1, putative, expressed	0	0.51	0.68	0.9696	0.973
comp18146_c0_seq1	LOC_Os03g55784.1	protein_coding	tumor necrosis factor superfamily, member 5-induced protein 1, putative, expressed	1e-107	0.65	0.79	1	1
comp18153_c0_seq2	LOC_Os01g37770.1	protein_coding	RWD domain containing protein, expressed	2e-88	0.7	0.84	0.9801	0.9959
comp18153_c0_seq3	LOC_Os05g22670.1	protein_coding	transcription factor IIA large subunit, putative, expressed	6e-33	0.81	0.9	1	0.236
comp18159_c0_seq1	LOC_Os02g03030.1	protein_coding	ATXR, putative, expressed	1e-136	0.72	0.81	0.9427	0.9113
comp18160_c0_seq1	LOC_Os12g19040.1	protein_coding	expressed protein	8e-20	0.43	0.65	0.2181	0.2139
comp18162_c0_seq1	LOC_Os06g49460.1	protein_coding	Rer1 protein, putative, expressed	1e-67	0.72	0.83	1	0.8549
comp18164_c0_seq1	LOC_Os01g45530.1	protein_coding	single-stranded DNA-binding protein, putative, expressed	3e-61	0.78	0.89	0.6525	0.6205
comp18168_c0_seq1	LOC_Os12g18110.2	protein_coding	PQ loop repeat domain containing protein, expressed	1e-119	0.8	0.88	0.9452	0.9664
comp18169_c0_seq1	LOC_Os12g41880.2	protein_coding	nuclear transcription factor Y subunit, putative, expressed	2e-45	0.53	0.65	0.9585	0.8709
comp18171_c0_seq1	LOC_Os01g49670.1	protein_coding	cytidylyltransferase domain containing protein, expressed	1e-162	0.72	0.85	0.9742	0.9947
comp18176_c0_seq1	LOC_Os09g24924.1	protein_coding	transporter family protein, putative, expressed	0	0.82	0.9	0.9925	0.7827
comp18177_c0_seq1	LOC_Os10g25090.1	protein_coding	STRUBBELIG-RECEPTOR FAMILY 6 precursor, putative, expressed	2e-87	0.52	0.67	0.9026	0.5146
comp18181_c0_seq1	LOC_Os03g46950.1	protein_coding	DNA binding protein, putative, expressed	1e-35	0.48	0.62	0.57	0.1984
comp18182_c0_seq1	LOC_Os09g27060.1	protein_coding	SNF2 family N-terminal domain containing protein, expressed	0	0.71	0.84	0.9466	0.8603
comp18184_c0_seq1	LOC_Os07g25420.1	protein_coding	26S proteasome non-ATPase regulatory subunit 8, putative, expressed	1e-126	0.83	0.93	1	1
comp18185_c0_seq1	LOC_Os03g62180.1	protein_coding	lectin protein kinase family protein, putative, expressed	0	0.66	0.8	0.9143	0.9102
comp18193_c0_seq1	LOC_Os01g43490.1	protein_coding	polygalacturonase, putative, expressed	1e-113	0.5	0.7	0.9621	0.9449
comp18194_c0_seq1	LOC_Os01g39010.1	protein_coding	50S ribosomal protein, putative, expressed	9e-27	0.67	0.79	0.585	0.5958
comp18197_c1_seq1	LOC_Os03g05710.1	protein_coding	acetyltransferase, GNAT family, putative, expressed	2e-73	0.65	0.77	0.9537	0.881
comp18199_c0_seq1	LOC_Os10g42240.1	protein_coding	kinase, pfkB family, putative, expressed	1e-159	0.72	0.86	0.8237	0.8209
comp18200_c0_seq1	LOC_Os05g31750.1	protein_coding	annexin, putative, expressed	9e-90	0.54	0.7	0.9842	0.9874
comp18201_c0_seq1	LOC_Os02g05840.1	protein_coding	VIL2 protein, putative, expressed	7e-84	0.5	0.64	0.9969	0.4833
comp18208_c0_seq1	LOC_Os01g70020.1	protein_coding	DEK C terminal domain containing protein, expressed	1e-20	0.62	0.82	0.2125	0.1394
comp1821_c0_seq1	LOC_Os02g58470.1	protein_coding	expressed protein	4e-29	0.59	0.79	0.904	0.4423
comp18219_c0_seq1	LOC_Os05g32170.1	protein_coding	TKL_IRAK_CR4L.5 - The CR4L subfamily has homology with Crinkly4, expressed	1e-127	0.6	0.73	0.9052	0.5655
comp18223_c0_seq1	LOC_Os10g42430.1	protein_coding	transcription factor MYC7E, putative, expressed	0	0.53	0.64	0.9288	0.9254
comp18224_c0_seq2	LOC_Os07g11060.1	protein_coding	expressed protein	1e-61	0.6	0.68	0.8838	0.573
comp18225_c0_seq1	LOC_Os04g52200.1	protein_coding	RNA recognition motif containing protein, putative, expressed	7e-19	0.55	0.7	1	0.09623
comp18228_c0_seq1	LOC_Os09g08660.1	protein_coding	4-nitrophenylphosphatase, putative, expressed	1e-130	0.74	0.88	0.9514	0.9702
comp18230_c0_seq2	LOC_Os09g31260.1	protein_coding	expressed protein	6e-36	0.89	0.97	0.7708	0.6324
comp18233_c0_seq1	LOC_Os01g54020.1	protein_coding	tRNA synthetase, putative, expressed	1e-146	0.8	0.91	0.9899	0.7393
comp18238_c0_seq1	LOC_Os02g14110.1	protein_coding	aminotransferase, classes I and II, domain containing protein, expressed	0	0.88	0.96	0.9047	0.9236
comp18239_c0_seq1	LOC_Os01g70320.1	protein_coding	expressed protein	1e-180	0.64	0.77	0.9893	0.9947
comp18241_c0_seq1	LOC_Os02g18320.1	protein_coding	BRASSINOSTEROID INSENSITIVE 1-associated receptor kinase 1 precursor, putative, expressed	1e-178	0.72	0.84	0.9975	0.6853
comp18244_c0_seq1	LOC_Os03g17610.1	protein_coding	OsTOP6A3 - Topoisomerase 6 subunit A homolog 3, expressed	0	0.74	0.85	0.9424	1
comp18246_c0_seq1	LOC_Os04g41550.1	protein_coding	CRS1/YhbY domain containing protein, putative, expressed	1e-124	0.54	0.69	0.8927	0.9123
comp182466_c0_seq1	LOC_Os09g30130.1	protein_coding	CSLE6 - cellulose synthase-like family E, expressed	2e-38	0.58	0.79	0.975	0.1607
comp18248_c0_seq1	LOC_Os05g45030.1	protein_coding	calcium homeostasis regulator CHoR1, putative, expressed	2e-90	0.62	0.76	0.9649	1
comp18250_c0_seq1	LOC_Os01g15290.1	protein_coding	ribosomal L18p/L5e family protein, putative, expressed	7e-52	0.85	0.93	1	1
comp18255_c0_seq1	LOC_Os01g63280.2	protein_coding	tyrosine protein kinase domain containing protein, putative, expressed	1e-113	0.52	0.68	0.9633	0.905
comp18260_c0_seq1	LOC_Os04g01480.1	protein_coding	zinc finger C-x8-C-x5-C-x3-H type family protein, expressed	4e-59	0.52	0.65	0.7452	0.2694
comp18262_c0_seq1	LOC_Os03g53600.1	protein_coding	HTH DNA-binding protein, putative, expressed	1e-119	0.72	0.85	1	1
comp18274_c0_seq1	LOC_Os08g43350.1	protein_coding	NC domain-containing protein, putative, expressed	1e-103	0.72	0.84	0.8636	0.8601
comp18283_c0_seq1	LOC_Os02g35500.1	protein_coding	NAD binding domain of 6-phosphogluconate dehydrogenase containing protein, expressed	1e-138	0.82	0.92	0.9037	0.9931
comp18286_c0_seq1	LOC_Os01g03500.1	protein_coding	expressed protein	1e-75	0.66	0.84	0.7773	0.6888
comp18287_c0_seq1	LOC_Os01g10040.1	protein_coding	cytochrome P450, putative, expressed	0	0.7	0.85	0.9713	0.8979
comp18290_c0_seq1	LOC_Os07g33850.2	protein_coding	ras-related protein, putative, expressed	8e-91	0.61	0.73	0.9789	0.8626
comp18293_c0_seq1	LOC_Os02g51030.1	protein_coding	methyltransferase domain containing protein, putative, expressed	3e-81	0.51	0.7	0.9182	0.9829
comp18294_c0_seq1	LOC_Os01g13390.1	protein_coding	expressed protein	1e-30	0.54	0.73	0.6242	0.6179
comp18299_c0_seq1	LOC_Os04g54790.1	protein_coding	ELMO/CED-12 family protein, putative, expressed	6e-87	0.89	0.96	0.8983	0.2333
comp18304_c1_seq1	LOC_Os06g47294.1	protein_coding	methyltransferase, putative, expressed	0	0.72	0.82	0.8993	0.6883
comp18309_c0_seq1	LOC_Os03g18080.1	protein_coding	SacI homology domain containing protein, expressed	1e-139	0.64	0.8	0.9605	0.6083
comp18312_c0_seq1	LOC_Os10g32960.1	protein_coding	peroxisome assembly protein 12, putative, expressed	1e-171	0.76	0.87	1	1
comp18313_c0_seq2	LOC_Os05g25390.1	protein_coding	tyrosine protein kinase domain containing protein, putative, expressed	5e-55	0.77	0.85	1	0.2079
comp18316_c0_seq1	LOC_Os03g14040.1	protein_coding	expressed protein	8e-57	0.68	0.82	0.9871	0.9805
comp18317_c0_seq1	LOC_Os10g32920.1	protein_coding	ribosomal protein, putative, expressed	5e-76	1	1	0.9333	1
comp18321_c0_seq5	LOC_Os01g59520.2	protein_coding	cupin, RmlC-type, putative, expressed	1e-35	0.49	0.66	0.8804	0.7079
comp18322_c0_seq1	LOC_Os11g13810.1	protein_coding	non-lysosomal glucosylceramidase, putative, expressed	0	0.6	0.75	0.9978	0.9989
comp18330_c0_seq3	LOC_Os08g05630.1	protein_coding	expressed protein	7e-49	0.53	0.65	0.912	0.7388
comp18331_c0_seq1	LOC_Os02g40490.1	protein_coding	expressed protein	4e-36	0.84	0.93	0.8265	0.554
comp18334_c0_seq1	LOC_Os04g48060.1	protein_coding	RFC2 - Putative clamp loader of PCNA, replication factor C subunit 2, expressed	1e-174	0.87	0.95	0.9291	0.988
comp18339_c0_seq1	LOC_Os12g01770.1	protein_coding	protein phosphatase 2c, putative, expressed	1e-120	0.5	0.66	0.9762	0.8718
comp18341_c0_seq3	LOC_Os02g57370.1	protein_coding	DHHC zinc finger domain containing protein, expressed	5e-27	0.56	0.69	0.9702	0.3602
comp18342_c0_seq1	LOC_Os07g02780.1	protein_coding	STE_MEKK_ste11_MAP3K.20 - STE kinases include homologs to sterile 7, sterile 11 and sterile 20 from yeast, expressed	2e-19	0.51	0.66	0.3888	0.158
comp18347_c0_seq3	LOC_Os10g05220.1	protein_coding	queuine tRNA-ribosyltransferase, putative, expressed	1e-143	0.65	0.79	0.92	0.9924
comp18348_c0_seq1	LOC_Os09g30466.1	protein_coding	nuclear ribonuclease Z, putative, expressed	1e-137	0.75	0.87	0.8256	0.8328
comp18349_c0_seq1	LOC_Os01g49490.1	protein_coding	expressed protein	9e-21	0.49	0.68	0.735	0.8275
comp18351_c0_seq2	LOC_Os01g53250.1	protein_coding	NADPH reductase, putative, expressed	5e-33	0.58	0.73	0.7941	0.1725
comp18351_c0_seq6	LOC_Os02g14000.2	protein_coding	actin-related protein 2/3 complex subunit 3, putative, expressed	6e-20	0.67	0.76	0.7857	0.3793
comp18355_c0_seq1	LOC_Os03g19680.1	protein_coding	enoyl-CoA hydratase/isomerase family protein, putative, expressed	1e-105	0.66	0.77	0.9826	0.923
comp18360_c0_seq1	LOC_Os05g03550.1	protein_coding	MYB family transcription factor, putative, expressed	2e-93	0.52	0.68	0.569	0.2183
comp18362_c0_seq2	LOC_Os05g45300.1	protein_coding	enoyl-CoA hydratase/isomerase family protein, putative, expressed	3e-42	0.48	0.68	0.9587	0.7438
comp18367_c0_seq1	LOC_Os09g09370.1	protein_coding	BTBN18 - Bric-a-Brac, Tramtrack, Broad Complex BTB domain with non-phototropic hypocotyl 3 NPH3 domain, expressed	1e-152	0.55	0.72	0.8594	0.8391
comp18368_c0_seq1	LOC_Os01g63580.1	protein_coding	glycerol-3-phosphate acyltransferase, putative, expressed	0	0.76	0.89	0.909	0.9798
comp18375_c0_seq1	LOC_Os01g61620.1	protein_coding	protein kinase family protein, putative, expressed	3e-80	0.42	0.55	0.9284	0.6872
comp18378_c0_seq1	LOC_Os02g50370.1	protein_coding	helicase domain-containing protein, putative, expressed	0	0.58	0.73	0.9881	0.5416
comp18381_c0_seq1	LOC_Os02g37130.1	protein_coding	expressed protein	5e-87	0.49	0.69	1	1
comp18392_c0_seq1	LOC_Os07g32010.1	protein_coding	UDP-glucoronosyl and UDP-glucosyl transferase domain containing protein, expressed	1e-104	0.45	0.6	0.9134	0.9193
comp18393_c0_seq1	LOC_Os06g20430.1	protein_coding	BPI/LBP family protein At3g20270 precursor, putative, expressed	1e-145	0.53	0.74	0.9198	0.9249
comp18394_c0_seq1	LOC_Os03g61050.1	protein_coding	FG-GAP repeat-containing protein, putative, expressed	0	0.72	0.83	0.961	0.967
comp18396_c0_seq1	LOC_Os01g32364.1	protein_coding	Os1bglu1 - beta-mannosidase/glucosidase homologue, expressed	0	0.77	0.86	0.9339	0.9186
comp18397_c0_seq1	LOC_Os08g37700.3	protein_coding	RNA recognition motif containing protein, putative, expressed	2e-36	0.55	0.7	0.5901	0.539
comp18398_c0_seq1	LOC_Os02g47190.1	protein_coding	MYB family transcription factor, putative, expressed	1e-67	0.59	0.72	0.8945	0.7916
comp18407_c0_seq1	LOC_Os03g16670.1	protein_coding	haloacid dehalogenase-like hydrolase family protein, putative, expressed	1e-109	0.7	0.79	1	1
comp18408_c0_seq1	LOC_Os01g08280.1	protein_coding	expressed protein	2e-61	0.55	0.72	0.9008	0.5117
comp18410_c0_seq1	LOC_Os11g29700.2	protein_coding	expressed protein	2e-56	0.66	0.8	0.8102	0.8977
comp18421_c0_seq4	LOC_Os01g73230.1	protein_coding	syntaxin 6, putative, expressed	7e-59	0.67	0.8	0.9941	0.7008
comp18423_c0_seq1	LOC_Os08g43440.1	protein_coding	cytochrome P450, putative, expressed	5e-45	0.47	0.64	0.7374	0.3733
comp18424_c0_seq1	LOC_Os05g39000.1	protein_coding	KIP1, putative, expressed	1e-118	0.43	0.61	0.9981	0.6455
comp18425_c0_seq1	LOC_Os02g10060.1	protein_coding	SWIRM domain containing protein, expressed	1e-120	0.54	0.72	0.8571	0.8043
comp18434_c0_seq2	LOC_Os03g09060.1	protein_coding	prenyltransferase, putative, expressed	1e-88	0.6	0.72	0.8248	0.7344
comp18435_c0_seq1	LOC_Os01g08400.1	protein_coding	syntaxin, putative, expressed	1e-133	0.72	0.81	0.9911	0.9883
comp18442_c0_seq1	LOC_Os04g31340.1	protein_coding	CBS domain containing membrane protein, putative, expressed	1e-147	0.63	0.79	0.8415	0.9505
comp18446_c0_seq1	LOC_Os09g03610.1	protein_coding	flowering time control protein FCA, putative, expressed	1e-131	0.51	0.62	0.7992	0.7831
comp18452_c0_seq1	LOC_Os06g43560.1	protein_coding	phox domain-containing protein, putative, expressed	1e-122	0.51	0.65	0.9913	0.6295
comp18452_c0_seq2	LOC_Os09g24250.1	protein_coding	ubiquitin carboxyl-terminal hydrolase domain containing protein, expressed	1e-169	0.86	0.94	0.9971	0.6209
comp18452_c0_seq3	LOC_Os12g42850.3	protein_coding	amino acid permease, putative, expressed	1e-153	0.85	0.91	0.9544	0.6198
comp18452_c0_seq5	LOC_Os12g42850.2	protein_coding	amino acid permease, putative, expressed	8e-83	0.84	0.9	0.8518	0.325
comp18453_c0_seq1	LOC_Os10g42550.1	protein_coding	Inositol 1, 3, 4-trisphosphate 5/6-kinase, putative, expressed	1e-121	0.67	0.8	0.8408	0.9327
comp18457_c0_seq1	LOC_Os06g51500.1	protein_coding	expressed protein	6e-84	0.66	0.79	0.9829	0.5277
comp18462_c0_seq2	LOC_Os06g46310.1	protein_coding	metal transporter Nramp6, putative, expressed	0	0.74	0.86	0.9109	0.9854
comp18467_c0_seq1	LOC_Os01g36600.1	protein_coding	PPR repeat domain containing protein, putative, expressed	2e-87	0.68	0.79	0.5614	0.6812
comp18469_c0_seq1	LOC_Os03g60870.1	protein_coding	ras-related protein, putative, expressed	1e-105	0.82	0.92	1	1
comp18470_c0_seq1	LOC_Os06g16280.1	protein_coding	expressed protein	1e-172	0.63	0.8	1	0.4514
comp18472_c0_seq2	LOC_Os05g10690.1	protein_coding	Myb transcription factor, putative, expressed	5e-53	0.56	0.68	0.85	0.7874
comp18473_c0_seq2	LOC_Os03g52660.1	protein_coding	ATP synthase F1, delta subunit family protein, putative, expressed	6e-23	0.62	0.8	0.3791	0.3827
comp18477_c0_seq1	LOC_Os03g11320.1	protein_coding	heparanase-like protein precursor, putative, expressed	0	0.6	0.75	0.9962	0.9833
comp18481_c0_seq1	LOC_Os06g03676.1	protein_coding	CAMK_CAMK_like.6 - CAMK includes calcium/calmodulin depedent protein kinases, expressed	4e-85	0.58	0.72	0.9574	0.4676
comp18487_c0_seq1	LOC_Os02g29340.1	protein_coding	HSF-type DNA-binding domain containing protein, expressed	1e-124	0.53	0.68	0.8962	0.9621
comp18492_c0_seq1	LOC_Os11g14950.1	protein_coding	ACT domain containing protein, expressed	0	0.81	0.91	0.8565	0.8529
comp18494_c0_seq1	LOC_Os11g47320.1	protein_coding	protein transporter, putative, expressed	1e-121	0.46	0.68	0.9808	0.4579
comp18502_c0_seq3	LOC_Os06g46700.1	protein_coding	expressed protein	2e-20	0.86	0.96	0.6219	0.5795
comp18508_c0_seq1	LOC_Os08g41830.1	protein_coding	sulfite oxidase, putative, expressed	0	0.78	0.89	1	1
comp18514_c0_seq1	LOC_Os05g02810.1	protein_coding	protein binding protein, putative, expressed	1e-135	0.61	0.79	0.9461	0.9164
comp18518_c0_seq1	LOC_Os02g07120.1	protein_coding	HEAT repeat family protein, putative, expressed	0	0.83	0.92	1	1
comp18520_c0_seq1	LOC_Os09g30412.1	protein_coding	heat shock protein, putative, expressed	0	0.9	0.96	0.9509	1
comp18524_c0_seq1	LOC_Os06g17390.1	protein_coding	auxin-independent growth promoter protein, putative, expressed	0	0.77	0.87	0.9522	0.9645
comp18528_c0_seq1	LOC_Os01g14040.1	protein_coding	D-tyrosyl-tRNA, putative, expressed	9e-34	0.8	0.88	0.9	0.4802
comp18529_c0_seq1	LOC_Os03g50120.1	protein_coding	zinc finger family protein, putative, expressed	3e-75	0.52	0.67	0.914	0.5317
comp18533_c0_seq3	LOC_Os11g07225.1	protein_coding	expressed protein	7e-18	0.45	0.65	0.9893	0.0695
comp18535_c0_seq1	LOC_Os08g07290.2	protein_coding	HEAT repeat family protein, putative, expressed	0	0.58	0.71	1	0.5699
comp18538_c0_seq1	LOC_Os08g16130.1	protein_coding	fiber protein Fb34, putative, expressed	4e-60	0.63	0.8	0.8542	0.8341
comp18541_c0_seq1	LOC_Os01g06550.1	protein_coding	NF-X1-type zinc finger protein, putative, expressed	5e-85	0.59	0.73	0.9735	0.2838
comp18544_c0_seq1	LOC_Os03g44780.1	protein_coding	elongation factor Tu family protein, putative, expressed	0	0.59	0.76	0.9878	0.5422
comp18545_c0_seq1	LOC_Os03g22690.1	protein_coding	nucleoporin interacting component, putative, expressed	0	0.72	0.84	0.9506	0.5735
comp18553_c0_seq1	LOC_Os04g14690.1	protein_coding	flavin-containing monooxygenase family protein, putative, expressed	2e-75	0.55	0.71	0.9687	0.4683
comp18559_c0_seq1	LOC_Os09g34190.1	protein_coding	acyl-coenzyme A thioesterase 10, mitochondrial precursor, putative, expressed	0	0.77	0.89	0.9974	0.8007
comp18570_c0_seq1	LOC_Os08g35700.1	protein_coding	Leucine Rich Repeat family protein, expressed	6e-10	0.52	0.71	0.1242	0.07658
comp18574_c0_seq1	LOC_Os06g04190.1	protein_coding	rad1, putative, expressed	1e-135	0.78	0.87	0.9482	0.9703
comp18575_c0_seq1	LOC_Os01g07260.1	protein_coding	expressed protein	0	0.59	0.74	0.9983	0.9983
comp18579_c0_seq1	LOC_Os10g41510.1	protein_coding	calcineurin B, putative, expressed	2e-99	0.81	0.92	1	1
comp1859_c0_seq1	LOC_Os03g13520.1	protein_coding	endonuclease/exonuclease/phosphatase family domain containing protein, expressed	1e-47	0.7	0.8	1	0.2585
comp18592_c0_seq1	LOC_Os04g15790.1	protein_coding	eukaryotic aspartyl protease domain containing protein, expressed	1e-150	0.57	0.71	0.8975	0.8924
comp18593_c0_seq1	LOC_Os06g19390.1	protein_coding	expressed protein	1e-137	0.66	0.82	0.9438	0.5447
comp18596_c0_seq1	LOC_Os08g31830.1	protein_coding	UPF0041 domain containing protein, putative, expressed	5e-52	0.88	0.93	0.6709	0.9719
comp18598_c0_seq1	LOC_Os03g07880.1	protein_coding	nuclear transcription factor Y subunit, putative, expressed	4e-49	0.52	0.67	0.579	0.7991
comp18602_c0_seq1	LOC_Os01g41640.1	protein_coding	expressed protein	2e-99	0.42	0.58	0.9298	0.9637
comp186041_c0_seq1	LOC_Os02g51680.1	protein_coding	uncharacterized glycosyl hydrolase Rv2006/MT2062, putative, expressed	1e-62	0.76	0.9	0.915	0.3814
comp18606_c0_seq1	LOC_Os05g11780.1	protein_coding	mitochondrial carrier protein, putative, expressed	1e-153	0.89	0.94	0.8834	0.9411
comp1861_c0_seq1	LOC_Os06g47210.1	protein_coding	oligopeptidase, putative, expressed	5e-48	0.72	0.89	0.7261	0.1725
comp18610_c0_seq1	LOC_Os11g31890.1	protein_coding	NLI interacting factor-like phosphatase, putative, expressed	0	0.62	0.74	0.9794	0.4158
comp18613_c0_seq1	LOC_Os02g13270.1	protein_coding	Mpv17 / PMP22 family domain containing protein, expressed	2e-81	0.75	0.88	0.9891	0.8878
comp18615_c0_seq2	LOC_Os04g39170.2	protein_coding	expressed protein	6e-58	0.66	0.81	0.9801	0.5522
comp18619_c1_seq1	LOC_Os04g40420.1	protein_coding	SWIRM domain containing protein, expressed	1e-126	0.49	0.62	0.9318	0.9339
comp18624_c0_seq1	LOC_Os04g39560.1	protein_coding	expressed protein	6e-15	0.28	0.42	0.873	0.3631
comp18625_c0_seq2	LOC_Os06g50050.1	protein_coding	AAA-type ATPase family protein, putative, expressed	3e-81	0.72	0.81	1	0.5292
comp18626_c0_seq1	LOC_Os01g45640.1	protein_coding	tat pathway signal sequence family protein, expressed	4e-09	0.51	0.68	0.4242	0.5461
comp18633_c0_seq1	LOC_Os12g04510.1	protein_coding	DNA-directed RNA polymerases I, II, and III subunit RPABC1, putative, expressed	8e-71	0.57	0.77	0.9631	0.6238
comp18644_c0_seq2	LOC_Os02g53740.2	protein_coding	XI-I, putative, expressed	2e-17	0.47	0.69	1	0.1019
comp18645_c0_seq1	LOC_Os09g32680.1	protein_coding	cyclin, putative, expressed	1e-116	0.76	0.87	0.929	0.9961
comp18646_c0_seq1	LOC_Os01g11810.1	protein_coding	powdery mildew resistant protein 5, putative, expressed	7e-57	0.6	0.75	0.8556	0.4278
comp186469_c0_seq1	LOC_Os06g44430.1	protein_coding	protein kinase, putative, expressed	1e-21	0.48	0.57	0.8686	0.2346
comp18653_c0_seq1	LOC_Os06g05530.1	protein_coding	RNA recognition motif containing protein, putative, expressed	5e-49	0.51	0.64	0.9728	0.9267
comp18654_c0_seq1	LOC_Os01g43360.1	protein_coding	myosin-Ie, putative, expressed	3e-61	0.63	0.84	0.7196	0.7747
comp18655_c0_seq1	LOC_Os03g39010.1	protein_coding	possible lysine decarboxylase domain containing protein, expressed	1e-99	0.7	0.86	0.8149	0.6835
comp18657_c0_seq1	LOC_Os04g48230.2	protein_coding	dehydration response related protein, putative, expressed	4e-93	0.61	0.76	0.8858	0.4009
comp18658_c0_seq1	LOC_Os03g60900.1	protein_coding	expressed protein	5e-14	0.63	0.83	0.54	0.5684
comp18660_c0_seq1	LOC_Os08g08190.1	protein_coding	expressed protein	4e-20	0.38	0.57	0.9931	0.45
comp186610_c0_seq1	LOC_Os02g32620.1	protein_coding	PAN domain-containing protein At5g03700 precursor, putative, expressed	2e-44	0.51	0.67	0.8522	0.362
comp18665_c0_seq1	LOC_Os02g15950.1	protein_coding	OsFBK5 - F-box domain and kelch repeat containing protein, expressed	1e-144	0.63	0.79	0.928	0.732
comp186677_c0_seq1	LOC_Os01g63380.1	protein_coding	transposon protein, putative, unclassified, expressed	7e-44	0.47	0.63	1	0.3041
comp18672_c0_seq1	LOC_Os07g36820.1	protein_coding	uncharacterized Cys-rich domain containing protein, putative, expressed	4e-73	0.61	0.75	0.9273	0.8215
comp18673_c0_seq1	LOC_Os06g33930.1	protein_coding	Divergent PAP2 family domain containing protein, expressed	5e-50	0.49	0.66	0.8404	0.8041
comp18678_c0_seq1	LOC_Os07g49210.1	protein_coding	helicase conserved C-terminal domain containing protein, expressed	0	0.52	0.7	0.8499	0.358
comp18682_c0_seq1	LOC_Os01g08420.1	protein_coding	EMB2410, putative, expressed	1e-128	0.67	0.8	0.9823	0.3209
comp18684_c0_seq1	LOC_Os11g43610.1	protein_coding	oxidoreductase, 2OG-Fe oxygenase family protein, putative, expressed	1e-58	0.6	0.72	0.7539	0.7297
[truncated: 2,759 more rows]
