# Supplementary material for: Genome-Wide Transcriptome and Expression Profile Analysis of Phalaenopsis during Explant Browning
Source: PLoS One. 2015 Apr 14;10(4):e0123356. doi: 10.1371/journal.pone.0123356 (PMC4397044; doi:10.1371/journal.pone.0123356)
Supplement: S6 Table — (XLS) [file pone.0123356.s009.xls]

## Sheet: Sheet1
S6 Table Three kind of explant FPKM analysis
	0d	3d	6d
comp23092_c0	14	26	86
comp189445_c0	2	0	0
comp8380_c0	1	3	5
comp420255_c0	0	0	1
comp23927_c0	24	25	164
comp23309_c0	27	33	67
comp17736_c0	0	3	7
comp15811_c0	4	6	9
comp19690_c0	0	3	25
comp298159_c0	0	0	1
comp18425_c0	6	23	29
comp3917_c0	2	4	7
comp18639_c0	7	16	15
comp12939_c0	2	6	9
comp113597_c0	1	4	4
comp24001_c0	129	191	131
comp22889_c0	35	83	72
comp5700_c0	0	1	0
comp18456_c0	236	471	297
comp160527_c0	0	2	0
comp23766_c0	10	14	24
comp11617_c0	1	0	6
comp20671_c0	7	30	29
comp20420_c0	23	31	49
comp16545_c0	2	6	6
comp19903_c0	26	36	22
comp23640_c0	10	41	55
comp18325_c0	33	138	195
comp15059_c0	18	88	77
comp13961_c0	2	2	3
comp143285_c0	0	0	0
comp12606_c0	1	2	0
comp144161_c0	0	2	0
comp74433_c0	3	3	11
comp143525_c0	0	1	1
comp19613_c0	20	107	87
comp247976_c0	0	0	0
comp11984_c0	1	1	1
comp988_c0	0	0	2
comp22527_c0	13	34	38
comp157294_c0	2	3	4
comp9245_c0	5	1	4
comp22661_c0	12	46	48
comp10245_c0	3	9	14
comp11745_c0	4	5	11
comp6712_c0	1	3	3
comp14920_c0	4	12	11
comp15194_c0	0	0	5
comp8477_c0	1	3	3
comp6440_c0	0	5	6
comp14360_c0	4	2	3
comp137578_c0	1	0	0
comp20864_c0	835	1316	827
comp20710_c0	27	65	82
comp10810_c0	2	1	4
comp23114_c0	15	124	108
comp8560_c0	0	0	4
comp22400_c0	4	12	31
comp145298_c0	0	4	2
comp21903_c0	8	28	38
comp664_c0	0	1	0
comp19476_c0	8	42	74
comp13983_c0	5	9	9
comp7565_c0	1	1	8
comp22882_c0	60	94	143
comp123777_c0	0	3	3
comp62389_c0	8	5	14
comp14280_c0	0	0	0
comp14645_c0	10	21	41
comp11279_c0	0	5	4
comp5813_c0	0	1	2
comp14329_c0	2	22	3
comp9154_c0	0	0	0
comp23338_c0	17	40	68
comp13259_c0	3	12	22
comp22263_c0	277	3218	4032
comp9738_c0	1	3	3
comp23491_c0	94	775	1102
comp128973_c0	2	0	2
comp11199_c0	0	1	1
comp14928_c0	8	185	57
comp143932_c0	1	2	0
comp22023_c1	8	294	910
comp20197_c1	12	9	14
comp16857_c0	0	3	6
comp114054_c0	0	3	1
comp45051_c0	6	15	16
comp19953_c0	8	8	18
comp187709_c0	0	0	2
comp20148_c1	2	4	10
comp20627_c0	29	64	67
comp20172_c0	43	67	153
comp24378_c0	58	267	208
comp224445_c0	0	0	1
comp21225_c0	6	7	9
comp12395_c0	3	6	2
comp23547_c0	19	83	191
comp24206_c1	8	54	182
comp20743_c0	28	128	104
comp205617_c0	1	1	0
comp16277_c0	6	22	18
comp4873_c0	0	6	9
comp337715_c0	0	1	0
comp257176_c0	0	2	0
comp8708_c0	10	67	85
comp168408_c0	0	3	1
comp8853_c0	14	95	58
comp14770_c0	11	29	48
comp12400_c0	3	14	9
comp260070_c0	0	0	1
comp24254_c0	27	46	57
comp10794_c0	2	2	1
comp17340_c0	38	14	42
comp488_c0	1	2	1
comp566_c0	0	0	0
comp324974_c0	0	1	1
comp10556_c0	1	0	2
comp10495_c0	0	2	4
comp99094_c0	1	0	1
comp20680_c0	59	287	247
comp9405_c0	1	0	7
comp14371_c0	1	7	7
comp14368_c0	5	0	0
comp10175_c0	0	3	1
comp5640_c0	0	0	1
comp20881_c0	11	50	66
comp23171_c0	10	21	13
comp5766_c0	0	2	3
comp5495_c0	1	4	3
comp19086_c0	49	106	96
comp283350_c0	0	0	0
comp122011_c0	0	4	0
comp8328_c0	4	6	5
comp16553_c0	3	9	10
comp20591_c0	12	9	16
comp6851_c0	1	2	5
comp17385_c0	3	9	7
comp15790_c0	0	25	8
comp15467_c0	2	16	14
comp249398_c0	0	0	0
comp495411_c0	0	0	0
comp14989_c0	4	3	5
comp21668_c0	10	22	58
comp202788_c0	0	0	2
comp18146_c0	10	39	39
comp16392_c0	1	12	24
comp8461_c0	2	1	3
comp225440_c0	2	0	0
comp14805_c0	86	192	207
comp7599_c0	6	7	2
comp19302_c0	5	36	27
comp392234_c0	0	0	0
comp12912_c0	1	4	7
comp223283_c0	0	0	2
comp11153_c0	0	15	23
comp17625_c0	79	231	503
comp9816_c0	19	2	29
comp253889_c0	1	2	1
comp23453_c0	29	77	168
comp22841_c0	131	297	323
comp23178_c0	7	23	20
comp22798_c0	3	285	297
comp18577_c0	0	5	29
comp14545_c0	4	6	8
comp14267_c0	4	5	5
comp20814_c0	24	39	64
comp18281_c0	51	443	189
comp23688_c0	41	19	27
comp142903_c0	0	0	1
comp13648_c0	3	11	18
comp2866_c0	0	0	1
comp20167_c1	1	11	9
comp3344_c0	0	0	1
comp19131_c0	6	34	315
comp15715_c0	24	67	39
comp284089_c0	2	0	0
comp493576_c0	0	0	0
comp7041_c0	0	14	1
comp26599_c0	28	119	132
comp16329_c0	0	4	1
comp15020_c0	4	15	24
comp7768_c0	5	8	11
comp7615_c0	0	0	1
comp22339_c0	41	78	106
comp172575_c0	1	2	0
comp8417_c0	2	0	3
comp344154_c0	0	0	0
comp20503_c0	19	91	100
comp174339_c0	0	0	1
comp251775_c0	0	0	0
comp20409_c0	12	75	72
comp14194_c0	3	5	11
comp12559_c0	0	9	12
comp16436_c0	1	8	9
comp23534_c0	5	138	252
comp2264_c0	0	1	1
comp15351_c0	7	21	86
comp4522_c0	2	1	1
comp10548_c0	4	3	9
comp23734_c0	622	8573	5953
comp19776_c0	7	137	17
comp130658_c0	4	4	2
comp18823_c0	8	11	12
comp7460_c0	11	36	40
comp11260_c0	2	1	3
comp10760_c0	2	2	2
comp21074_c0	69	447	855
comp17492_c0	5	15	21
comp103426_c0	0	1	0
comp12531_c0	0	3	4
comp135311_c0	0	2	2
comp21309_c0	26	200	154
comp6178_c0	2	0	2
comp4775_c0	68	7485	929
comp23198_c0	7	19	34
comp16639_c0	7	18	30
comp135306_c0	1	0	0
comp10003_c0	1	0	6
comp4484_c0	3	3	1
comp1443_c0	0	0	0
comp9299_c0	1	4	9
comp21390_c0	10	22	26
comp15381_c0	6	28	26
comp13186_c0	0	7	8
comp391092_c0	1	1	2
comp23259_c0	9	69	70
comp12818_c0	8	10	17
comp22315_c0	17	40	28
comp5796_c0	2	3	5
comp20433_c0	21	117	53
comp18757_c0	3	12	2
comp12843_c0	1	6	3
comp20324_c0	5	24	29
comp13249_c0	1	7	12
comp175413_c0	1	0	0
comp5554_c0	1	2	2
comp11278_c0	1	1	0
comp11280_c0	5	5	10
comp19308_c0	1	33	21
comp4393_c0	2	8	3
comp96277_c0	0	1	1
comp14462_c0	8	34	30
comp17747_c0	19	54	63
comp26112_c0	58	189	214
comp204128_c0	0	1	1
comp130362_c0	2	0	0
comp78935_c0	0	1	5
comp105673_c0	0	3	2
comp251418_c0	0	0	2
comp22503_c0	1	32	138
comp20759_c0	26	48	73
comp16337_c1	99	187	134
comp21446_c0	15	52	66
comp19047_c0	29	122	94
comp3938_c0	1	5	0
comp872_c0	0	8	5
comp16663_c0	11	18	11
comp22292_c0	2	20	26
comp24388_c0	137	155	188
comp9872_c0	0	5	1
comp3670_c0	1	1	0
comp24204_c0	13	120	86
comp191800_c0	0	1	1
comp10176_c0	0	0	2
comp22347_c0	270	506	494
comp16902_c0	14	45	74
comp9802_c0	0	1	3
comp20363_c0	20	41	37
comp73400_c0	1	3	3
comp20747_c0	7	16	13
comp18767_c0	1	4	12
comp21756_c0	23	22	37
comp4772_c0	217	386	283
comp9218_c0	1	2	12
comp20014_c0	13	43	33
comp17575_c1	2	17	9
comp204667_c0	2	0	0
comp17248_c0	24	80	93
comp19601_c0	37	206	193
comp14315_c0	10	9	8
comp24053_c0	144	386	296
comp142864_c0	0	2	3
comp5319_c0	0	0	0
comp21662_c0	15	37	48
comp19490_c0	10	24	18
comp21171_c0	22	34	52
comp8730_c0	2	9	8
comp249419_c0	2	1	0
comp15684_c0	29	73	54
comp11211_c0	1	2	5
comp17051_c0	14	60	67
comp21675_c0	5	30	9
comp22126_c0	19	87	97
comp5199_c0	2	1	1
comp9392_c0	1	0	3
comp21961_c0	21	121	80
comp23086_c0	8	20	54
comp10539_c0	4	2	9
comp21031_c0	2	19	26
comp22844_c0	11	17	27
comp24105_c0	118	207	200
comp393643_c0	0	0	0
comp348078_c0	0	1	0
comp18117_c0	0	0	2
comp282132_c0	0	0	0
comp186492_c0	0	0	3
comp17275_c0	7	8	17
comp586_c0	0	1	2
comp8946_c0	2	12	6
comp18698_c0	31	324	237
comp91992_c0	1	7	8
comp21005_c0	6	31	14
comp21297_c0	57	128	136
comp23492_c0	19	18	17
comp16437_c0	11	19	25
comp21999_c0	29	64	18
comp23180_c0	1731415	894452	793100
comp19927_c0	2	9	15
comp20339_c0	24	154	94
comp21891_c0	2	24	18
comp18870_c0	160	1085	700
comp13079_c0	2	8	12
comp297470_c0	0	0	0
comp4963_c0	5	6	20
comp13199_c0	8	7	24
comp15300_c0	9	14	20
comp8577_c0	3	2	4
comp16840_c0	4	10	4
comp24060_c0	1	4	7
comp152873_c0	0	0	4
comp14057_c0	4	4	9
comp20080_c0	2	10	11
comp16729_c0	15	51	14
comp8896_c0	0	0	1
comp12689_c0	7	38	21
comp12411_c0	4	1	2
comp6858_c0	2	1	2
comp17604_c0	1	21	61
comp24200_c0	393	357	144
comp158092_c0	0	1	2
comp14776_c0	1	2	3
comp20407_c0	4	23	30
comp17442_c0	4	3	3
comp12188_c0	7	5	8
comp3296_c0	0	2	3
comp7696_c0	1	5	2
comp296096_c0	1	0	1
comp13731_c0	0	1	2
comp9423_c0	11	19	26
comp13278_c0	4	5	8
comp14330_c0	19	20	2
comp21326_c1	4	8	7
comp17946_c0	1	7	15
comp210050_c0	0	0	0
comp10667_c0	1	1	3
comp19433_c0	15	37	49
comp20225_c0	7	39	81
comp14576_c0	0	5	38
comp7430_c0	4	13	10
comp5912_c0	2	3	2
comp22434_c0	23	63	88
comp20422_c1	201	697	760
comp22755_c0	26	77	131
comp4821_c0	63	110	153
comp12145_c0	0	0	0
comp14632_c0	11	14	8
comp252456_c0	1	0	0
comp22776_c0	52	139	189
comp15184_c0	1	2	6
comp15481_c0	11	63	65
comp24257_c0	59	290	230
comp11427_c0	0	3	0
comp13879_c0	3	4	3
comp22630_c0	22	62	72
comp19026_c0	2	60	21
comp128995_c0	3	2	2
comp502177_c0	0	0	0
comp22773_c0	12	54	47
comp17885_c0	0	1	4
comp15863_c0	5	20	16
comp737_c0	2	1	0
comp7783_c0	3	6	5
comp24218_c0	27	60	111
comp204942_c0	0	0	0
comp22257_c0	28	56	60
comp345620_c0	1	1	2
comp23101_c0	38	343	255
comp17081_c0	12	32	36
comp19754_c0	8	82	142
comp18689_c0	22	30	52
comp20880_c0	13	19	6
comp136086_c0	1	1	1
comp343726_c0	0	0	1
comp17414_c0	0	0	0
comp16557_c0	6	18	33
comp17569_c0	1	5	9
comp22219_c0	4	83	93
comp22037_c0	4	158	62
comp15204_c0	4	3	9
comp16116_c0	4	15	31
comp22775_c0	13	14	19
comp175422_c0	0	0	1
comp2248_c0	0	0	0
comp7327_c0	2	2	6
comp19081_c0	15	7	30
comp18760_c0	7	8	20
comp11474_c0	15	30	34
comp14807_c0	11	25	74
comp12813_c0	0	2	1
comp15527_c0	1	8	15
comp23266_c1	10	14	28
comp20901_c0	36	69	82
comp7213_c0	0	3	2
comp20595_c0	14	39	40
comp15509_c0	4	46	14
comp14866_c0	91	86	221
comp21111_c0	37	23	74
comp12699_c0	2	16	7
comp114055_c0	1	0	1
comp19442_c0	3	9	15
comp14830_c0	4	5	6
comp12850_c0	1	4	3
comp223467_c0	0	1	0
comp15639_c0	3	7	6
comp22222_c0	0	132	345
comp15190_c0	0	4	28
comp7233_c0	0	1	3
comp15052_c0	3	5	3
comp12936_c0	0	0	0
comp8944_c0	0	0	3
comp21747_c0	4	8	10
comp19310_c0	3	18	10
comp22855_c0	58	195	246
comp22607_c0	7	53	38
comp16750_c0	0	28	4
comp21560_c0	2	16	16
comp16642_c0	28	103	110
comp9848_c0	5	11	11
comp80088_c0	0	10	10
comp12728_c0	1	2	3
comp4913_c0	2	2	8
comp2726_c0	0	2	2
comp23997_c0	24	49	63
comp18748_c0	4	25	32
comp18126_c0	193	465	831
comp13190_c0	22	111	99
comp102593_c0	0	0	2
comp17646_c0	4	27	34
comp138977_c0	0	0	0
comp20311_c0	20	7	31
comp23392_c0	48	190	438
comp22899_c0	8	27	58
comp15762_c0	29	51	70
comp187948_c0	1	1	1
comp18221_c0	4	11	8
comp12095_c0	1	2	4
comp8047_c0	3	0	5
comp14164_c0	0	0	7
comp12787_c0	10	29	32
comp23664_c0	5	35	96
comp22385_c0	3	15	49
comp6936_c0	1	7	3
comp61111_c0	18	6	7
comp5780_c0	1	1	1
comp4889_c0	15	107	315
comp2086_c0	0	4	2
comp598185_c0	0	0	0
comp8752_c0	1	5	18
comp21282_c0	43	151	333
comp7652_c0	0	6	0
comp204625_c0	0	0	0
comp17111_c0	17	69	152
comp14312_c0	27	28	30
comp18679_c0	42	46	78
comp21949_c0	9	25	38
comp18960_c0	12	40	58
comp266527_c0	0	2	0
comp164293_c0	0	0	0
comp124941_c0	1	4	2
comp102703_c0	1	0	0
comp12043_c0	2	9	14
comp8386_c0	7	47	45
comp12293_c0	3	5	11
comp22515_c0	18	60	84
comp56174_c0	13	27	40
comp12680_c0	2	2	16
comp20252_c0	13	27	45
comp77936_c0	3	4	0
comp17175_c0	11	97	85
comp18209_c0	5	5	30
comp4153_c0	1	2	6
comp8825_c0	1	1	2
comp13203_c0	1	25	17
comp172617_c0	0	0	1
comp19132_c0	14	32	40
comp18132_c0	18	69	74
comp1403_c0	0	0	2
comp22746_c0	7	31	41
comp21528_c0	41	96	143
comp23221_c0	19	19	12
comp19712_c0	3	14	21
comp2450_c0	0	0	0
comp19319_c0	8	18	17
comp79086_c0	5	0	5
comp22655_c0	4	10	15
comp498688_c0	0	0	1
comp7750_c0	2	0	2
comp11540_c0	0	0	0
comp23743_c0	8	16	33
comp8223_c0	10	11	7
comp18806_c0	28	76	47
comp13757_c0	21	185	98
comp12033_c0	1	16	13
comp11570_c0	7	3	10
comp3714_c0	0	1	0
comp9468_c0	1	2	1
comp2785_c0	0	8	0
comp20774_c1	36	203	133
comp175297_c0	0	0	2
comp19217_c0	3	20	19
comp14332_c0	42	198	131
comp9188_c0	4	14	12
comp489449_c0	0	0	0
comp285189_c0	0	2	0
comp12854_c0	4	4	4
comp11449_c0	6	28	27
comp20516_c0	9	15	27
comp30577_c0	12	62	58
comp24124_c0	29	51	119
comp23944_c0	15	57	164
comp22582_c0	7	17	18
comp21073_c0	28	101	140
comp17709_c0	14	25	19
comp15031_c0	1	4	3
comp17677_c0	24	17	28
comp283329_c0	0	0	0
comp18302_c0	3	18	21
comp18969_c0	13	95	42
comp249819_c0	0	3	6
comp4103_c0	3	9	11
comp15582_c0	44	60	102
comp23304_c0	0	17	6
comp9826_c0	4	1	1
comp7332_c0	1	1	4
comp19730_c0	14	55	70
comp12308_c0	4	7	18
comp10802_c0	0	3	3
comp19941_c0	20	59	75
comp16334_c0	47	133	144
comp5201_c0	0	3	1
comp12621_c0	1	1	2
comp9575_c0	0	0	1
comp8655_c0	2	1	6
comp14740_c0	20	86	95
comp22214_c0	8	3	9
comp17821_c1	7	19	10
comp15393_c0	0	0	7
comp19897_c0	44	25	51
comp7881_c0	0	0	0
comp15378_c0	9	35	39
comp12856_c0	0	0	0
comp7519_c0	10	17	33
comp23868_c0	8	22	40
comp18254_c0	2	12	11
comp17134_c0	10	47	43
comp21399_c0	56	234	296
comp10451_c0	1	4	7
comp4061_c0	3	2	1
comp17072_c0	14	53	77
comp16215_c0	2	4	8
comp13465_c0	0	14	5
comp9746_c0	16	13	9
comp6812_c0	1	4	5
comp18743_c0	5	19	23
comp81788_c0	2	10	0
comp206895_c0	0	2	1
comp5874_c0	3	1	10
comp394512_c0	0	0	2
comp12593_c0	0	2	1
comp23591_c0	22	90	79
comp22379_c0	52	186	230
comp21226_c0	12	26	35
comp9891_c0	1	0	0
comp17253_c0	25	108	97
comp17671_c0	7	38	36
comp99028_c0	0	2	1
comp5730_c0	0	1	1
comp16237_c0	11	14	29
comp12877_c0	0	11	7
comp85321_c0	1	4	7
comp20821_c0	57	173	90
comp21826_c0	8	14	15
comp187737_c0	0	0	0
comp11101_c0	1	3	1
comp8908_c0	3	2	0
comp21025_c0	299	418	526
comp11383_c0	7	18	14
comp15426_c0	8	21	29
comp20897_c0	3	110	10
comp22185_c0	2	7	25
comp203694_c0	1	0	0
comp14715_c0	17	75	54
comp23000_c0	1	6	107
comp15661_c0	4	7	12
comp14366_c0	2	2	0
comp173875_c0	0	0	0
comp13376_c0	0	3	2
comp291533_c0	0	0	0
comp14705_c0	1	3	0
comp22534_c0	25	45	24
comp20566_c0	18	105	103
comp4363_c0	0	3	0
comp6234_c0	0	3	1
comp18982_c0	1	4	12
comp10837_c0	0	1	0
comp348035_c0	0	0	0
comp143260_c0	1	2	1
comp17757_c0	9	40	48
comp8991_c0	1	8	4
comp7496_c0	1	0	1
comp7962_c0	3	4	7
comp14354_c0	3	11	8
comp188667_c0	0	1	1
comp172748_c0	0	0	0
comp18108_c0	5	15	26
comp19173_c0	11	14	7
comp23105_c0	59	73	99
comp22020_c0	2	17	27
comp7357_c0	0	0	3
comp10960_c0	1	9	10
comp19889_c0	3	17	27
comp19592_c0	68	179	147
comp16391_c0	2	3	6
comp22715_c0	28	56	36
comp187426_c0	0	1	0
comp16885_c0	4	20	10
comp9727_c0	1	1	5
comp16870_c0	0	1	13
comp214618_c0	0	2	0
comp12801_c0	36	191	179
comp281587_c0	0	0	1
comp14388_c0	22	35	39
comp4016_c0	3	8	3
comp20916_c0	81	80	101
comp490783_c0	0	0	0
comp22358_c0	0	0	0
comp143_c0	0	1	0
comp7659_c0	0	1	0
comp17289_c0	1	3	8
comp15210_c0	10	15	7
comp20479_c0	28	82	103
comp19973_c0	3	14	7
comp5114_c0	0	2	5
comp281632_c0	1	1	0
comp14369_c0	2	3	11
comp5945_c0	2	3	5
comp14281_c0	2	2	3
comp20045_c0	7	25	49
comp72051_c0	2	5	1
comp191216_c0	0	1	1
comp22348_c0	51	89	177
comp74392_c0	1	0	2
comp10632_c0	0	7	0
comp4950_c0	4	5	5
comp20957_c0	109	102	131
comp23890_c0	14	29	29
comp10415_c0	2	5	11
comp19728_c0	7	28	12
comp15053_c0	23	11	32
comp22213_c0	15	85	86
comp16777_c0	3	10	8
comp2497_c0	0	1	0
comp23971_c0	6	15	37
comp135307_c0	1	2	0
comp249068_c0	0	0	0
comp13296_c0	2	0	0
comp484218_c0	0	0	2
comp23206_c0	10	30	41
comp249635_c0	1	2	1
comp4609_c0	1	8	11
comp7003_c0	0	1	2
comp59928_c0	3	12	16
comp13639_c0	6	15	15
comp4068_c0	5	4	6
comp1919_c0	0	0	2
comp428739_c0	2	0	0
comp12793_c0	2	3	3
comp222362_c0	0	1	0
comp15968_c0	25	188	102
comp21800_c0	11	25	54
comp23373_c0	73	200	184
comp15440_c0	26	57	167
comp6109_c0	2	4	5
comp17122_c0	0	18	5
comp99211_c0	4	9	8
comp138070_c0	0	12	3
comp22700_c0	10	11	13
comp11807_c0	5	6	4
comp17366_c0	55	121	159
comp900_c0	0	4	4
comp21135_c0	130	504	482
comp19777_c0	9	25	25
comp19830_c0	5	7	9
comp16094_c0	6	8	18
comp23667_c0	134	105	104
comp6672_c0	0	5	5
comp8582_c0	0	0	6
comp118558_c0	0	1	1
comp11402_c0	3	2	3
comp151404_c0	0	0	1
comp21796_c0	2503	2249	1382
comp18724_c0	6	17	19
comp789_c0	1	2	1
comp24272_c0	16	45	131
comp4060_c0	1	2	4
comp18410_c0	7	21	30
comp24352_c0	42	135	157
comp22932_c0	6	19	32
comp5521_c0	1	0	0
comp7648_c0	62	205	214
comp23719_c0	36	215	179
comp14679_c0	0	1	2
comp75455_c0	2	6	0
comp411686_c0	0	0	0
comp21290_c0	59	165	187
comp20620_c0	14	44	49
comp174222_c0	2	2	0
comp9191_c0	2	0	0
comp7254_c0	1	0	3
comp21817_c0	7	35	49
comp18255_c0	6	26	20
comp129459_c0	0	1	0
comp16341_c0	10	7	13
comp13230_c0	2	3	6
comp262034_c0	0	0	0
comp18071_c0	29	89	111
comp17983_c0	23	128	103
comp12479_c0	0	3	3
comp20253_c1	4	12	13
comp13244_c0	0	8	1
comp23625_c0	17	37	59
comp137994_c0	6	8	0
comp102084_c0	0	0	0
comp7294_c0	0	0	1
comp20272_c0	6	11	13
comp96673_c0	2	6	6
comp8634_c0	0	3	3
comp15997_c0	2	12	11
comp7743_c0	0	0	0
comp17693_c0	6	5	6
comp13710_c0	2	10	10
comp23924_c0	105	221	310
comp18186_c0	6	15	23
comp23980_c0	6	33	31
comp6873_c0	0	2	2
comp20692_c0	49	205	181
comp396091_c0	0	0	0
comp10954_c0	10	47	74
comp9667_c0	1	1	3
comp151334_c0	0	5	3
comp20532_c0	9	11	12
comp20100_c0	20	191	130
comp161737_c0	1	2	0
comp18739_c0	1	11	7
comp21721_c0	8	25	30
comp20426_c0	2	9	8
comp7071_c0	0	1	2
comp18216_c0	86	261	184
comp18171_c0	15	27	29
comp21943_c0	9	20	20
comp361817_c0	0	0	0
comp19787_c1	0	14	9
comp10059_c0	510	350	441
comp8433_c0	7	5	16
comp3442_c0	0	1	2
comp1096_c0	0	0	0
comp69312_c0	3	7	6
comp22986_c0	35	52	59
comp16783_c0	16	41	45
comp15401_c0	60	158	167
comp12827_c0	0	14	13
comp21663_c0	7	36	18
comp11198_c0	3	2	1
comp662070_c0	0	0	0
comp16185_c0	5	12	11
comp324726_c0	0	2	0
comp21474_c0	5	15	28
comp20871_c0	19	41	63
comp4550_c0	4	3	1
comp24311_c0	42	147	130
comp10183_c0	3	2	1
comp2780_c0	0	0	0
comp212159_c0	1	2	1
comp175774_c0	0	3	1
comp16289_c0	1	3	8
comp15201_c0	2	4	8
comp161710_c0	0	2	1
comp24213_c0	12	7	17
comp11627_c0	0	0	1
comp23867_c0	19	36	25
comp15826_c0	7	14	14
comp151855_c0	2	1	1
comp6487_c0	3	0	1
comp11389_c0	1	5	2
comp13545_c0	79	61	12
comp21133_c0	14	11	27
comp18025_c0	5	21	16
comp15721_c0	0	4	4
comp7299_c0	0	5	2
comp23080_c0	18	40	70
comp5350_c0	4	6	11
comp21529_c0	13	83	83
comp203790_c0	0	2	1
comp11493_c0	0	3	4
comp23604_c0	34	105	126
comp15342_c0	8	17	23
comp20540_c0	9	21	34
comp15046_c0	3	4	0
comp23930_c0	31	202	149
comp188361_c0	0	2	0
comp14534_c0	0	7	6
comp113491_c0	7	11	14
comp21267_c0	9	32	64
comp28274_c0	23	68	59
comp17805_c0	11	8	20
comp14881_c0	4	5	11
comp4961_c0	9	16	16
comp23827_c1	63	162	185
comp16022_c0	3	4	3
comp22478_c0	3	28	29
comp13546_c0	1	4	2
comp11273_c0	1	10	5
comp1185_c0	0	0	0
comp123406_c0	1	0	0
comp22637_c0	7	27	41
comp16383_c0	3	12	31
comp22442_c0	12	25	41
comp20800_c0	3	10	17
comp9239_c0	17	33	69
comp19180_c0	20	49	40
comp19039_c0	3	12	78
comp12511_c0	6	14	23
comp23214_c0	36	55	65
comp21080_c0	12	33	34
comp11320_c0	0	11	10
comp21646_c0	12	30	44
comp11630_c0	1	3	3
comp7347_c0	1	0	0
comp17234_c0	21	125	106
comp23182_c0	2	9	14
comp7218_c0	2	16	22
comp19022_c0	22	58	83
comp17267_c0	2	21	9
comp551_c0	4	1	2
comp13724_c0	8	21	17
comp24298_c0	9	151	196
comp152_c0	1	1	2
comp21708_c0	21	24	40
comp18243_c0	43	30	18
comp16107_c0	0	1	2
comp4930_c0	2	2	7
comp283137_c0	0	2	0
comp17528_c0	2	11	19
comp327072_c0	0	0	0
comp11958_c0	4	14	25
comp21273_c0	14	16	16
comp20809_c0	85	281	603
comp16556_c0	65	256	304
comp13014_c0	6	43	25
comp221676_c0	0	0	1
comp13645_c0	0	4	5
comp11247_c0	3	11	7
comp2541_c0	1	2	0
comp20501_c0	11	43	59
comp20333_c0	11	35	40
comp172698_c0	0	1	3
comp10426_c0	3	6	6
comp24336_c0	7	4	4
comp10347_c0	2	4	2
comp22040_c1	26	34	24
comp22225_c0	3	34	36
comp142863_c0	0	1	2
comp248533_c0	0	1	1
comp20388_c0	5	4	4
comp7305_c0	1	4	1
comp17912_c0	4	22	22
comp23336_c0	5	10	14
comp286934_c0	0	0	0
comp12489_c0	11	15	20
comp14924_c0	1	27	211
comp11473_c0	2	8	11
comp113924_c0	0	0	4
comp9958_c0	0	0	1
comp13765_c0	0	10	76
comp70580_c0	4	5	8
comp17635_c0	88	332	318
comp10722_c0	0	4	4
comp10951_c0	7	194	220
comp921_c0	0	0	0
comp390081_c0	0	0	1
comp6647_c0	0	0	0
comp18320_c0	17	30	34
comp18598_c0	8	26	28
comp24207_c0	30	85	125
comp17431_c0	64	251	548
comp24294_c0	28	80	160
comp11296_c0	1	3	2
comp19745_c0	1	4	6
comp8858_c0	5	8	6
comp14785_c0	4	9	23
comp23511_c0	16	42	60
comp13109_c0	0	5	1
comp14851_c0	4	3	12
comp11742_c0	7	15	4
comp23383_c0	5	45	182
comp23150_c0	14	123	143
comp4009_c0	4	7	8
comp282570_c0	0	0	1
comp2605_c0	1	3	1
comp22287_c1	231	432	493
comp18472_c0	44	37	81
comp8680_c0	0	4	4
comp17681_c0	9	36	18
comp20553_c0	35	36	82
comp17661_c0	14	38	39
comp368124_c0	0	0	0
comp10137_c0	0	4	3
comp22757_c0	8	50	82
comp253260_c0	0	1	1
comp151882_c0	0	0	0
comp105967_c0	0	1	3
comp187548_c0	0	3	2
comp9038_c0	2	8	8
comp10668_c0	140	247	508
comp20423_c0	14	125	91
comp113817_c0	0	1	3
comp15570_c0	2	25	7
comp7663_c0	2	7	11
comp13479_c0	0	3	5
comp10747_c0	1	4	6
comp58572_c0	0	0	1
comp250636_c0	0	0	0
comp23477_c0	46	160	59
comp18588_c0	3	16	15
comp22259_c1	47	142	240
comp17090_c0	26	41	76
comp20899_c0	28	109	172
comp1386_c0	0	1	1
comp16198_c0	52	108	100
comp400613_c0	0	0	0
comp22290_c0	8	19	27
comp16061_c0	0	18	3
comp10151_c0	0	0	0
comp75062_c0	2	7	4
comp11357_c0	5	4	14
comp9905_c0	6	6	12
comp11476_c0	1	0	2
comp20112_c0	6	13	15
comp11771_c0	1	13	12
comp19693_c0	10	13	32
comp15050_c0	4	3	1
comp108958_c0	0	0	3
comp9744_c0	0	0	2
comp4216_c0	5	1	3
comp20068_c0	16	45	37
comp18199_c0	143	225	194
comp12366_c0	7	11	24
comp158483_c0	0	0	0
comp336988_c0	1	1	1
comp8838_c0	6	6	14
comp21310_c0	29	49	64
comp19324_c0	8	7	20
comp23689_c0	749	449	1659
comp10092_c0	0	2	0
comp15935_c0	0	9	27
comp22013_c2	8	25	23
comp17933_c0	6	5	7
comp14396_c0	2	0	7
comp4080_c0	1	10	10
comp15677_c0	10	31	34
comp13298_c0	11	11	3
comp18547_c0	78	129	260
comp11956_c0	0	2	8
comp1397_c0	0	0	2
comp17163_c0	34	144	172
comp19051_c0	66	195	320
comp21615_c0	39	78	65
comp17457_c0	6	14	9
comp3920_c0	2	15	17
comp11835_c0	4	13	30
comp23414_c0	39	226	184
comp186677_c0	0	1	3
comp186036_c0	0	0	1
comp15307_c0	1	1	2
comp258811_c0	1	1	1
comp18290_c0	6	28	35
comp20140_c0	18	49	72
comp20882_c0	12	45	30
comp19957_c0	9	30	42
comp7321_c0	0	3	1
comp14473_c0	6	19	20
comp23464_c0	38	146	155
comp400213_c0	0	0	1
comp22730_c0	32	58	87
comp12605_c0	6	2	3
comp21391_c0	77	306	278
comp10761_c0	0	80	3
comp24346_c1	26	77	128
comp19507_c0	16	39	51
comp6729_c0	1	2	5
comp325710_c0	0	1	0
comp20560_c0	14	29	40
comp12553_c0	4	3	14
comp19866_c0	7	18	0
comp22692_c0	25	65	87
comp17917_c0	11	52	35
comp283352_c0	0	2	1
comp21158_c0	130	453	368
comp20451_c0	10	30	35
comp121705_c0	2	3	3
comp16660_c0	17	47	82
comp14784_c0	3	12	5
comp13957_c0	2	11	4
comp21232_c0	14	30	36
comp106323_c0	1	2	3
comp248333_c0	0	0	0
comp16316_c0	7	41	41
comp15047_c0	0	7	8
comp229047_c0	0	0	0
comp9755_c0	0	2	3
comp257374_c0	0	0	2
comp7195_c0	4	2	7
comp8901_c0	7	73	40
comp21584_c0	24	53	72
comp7979_c0	1	3	1
comp23564_c0	21	39	109
comp16967_c0	7	22	11
comp11809_c0	1	4	3
comp19851_c1	10	35	39
comp17185_c0	29	79	81
comp13982_c0	4	17	2
comp6990_c0	1	0	6
comp20716_c0	13	14	16
comp19838_c0	8	8	15
comp109837_c0	0	2	2
comp22550_c0	41	58	84
comp14147_c0	53	146	196
comp208274_c0	1	4	1
comp6806_c0	0	4	2
comp13551_c0	4	1	7
comp3507_c0	1	2	3
comp12455_c0	4	3	1
comp23849_c0	17	30	28
comp19432_c0	2	5	4
comp660698_c0	1	0	0
comp18525_c0	0	4	34
comp13459_c0	1	4	0
comp178578_c0	1	2	1
comp20290_c0	18	16	39
comp109854_c0	0	5	0
comp23953_c0	4	46	103
comp16752_c0	2	11	12
comp12571_c0	4	17	21
comp13498_c0	39	64	95
comp18397_c0	6	19	12
comp20884_c1	91	89	32
comp23678_c1	17	63	90
comp187248_c0	0	2	1
comp7875_c0	0	0	0
comp5579_c0	1	1	1
comp15054_c0	3	16	21
comp248982_c0	1	0	0
comp13054_c0	1	3	6
comp228089_c0	0	0	0
comp22573_c0	30	94	89
comp10496_c0	0	6	5
comp23063_c0	2	29	127
comp7880_c0	0	4	4
comp690_c0	1	0	0
comp3430_c0	0	1	3
comp7620_c0	1	7	5
comp19930_c0	4	30	24
comp6827_c0	2	2	2
comp152817_c0	0	0	3
comp4113_c0	2	6	5
comp14528_c0	28	54	45
comp10683_c0	18	12	15
comp23253_c0	95	104	351
comp15091_c0	3	14	11
comp10915_c0	4	14	16
comp15250_c0	6	6	15
comp19558_c0	7	24	2
comp5310_c0	2	2	2
comp52016_c0	2	11	24
comp10950_c0	0	0	0
comp16483_c0	1	18	12
comp765_c0	0	1	0
comp21735_c0	24	30	38
comp11752_c0	2	13	8
comp18910_c0	16	18	17
comp13338_c0	0	6	6
comp23102_c0	59	95	106
comp4617_c0	0	3	1
comp15072_c0	1	12	6
comp257285_c0	0	0	0
comp7336_c0	2	1	2
comp6072_c0	0	0	0
comp13969_c0	5	17	12
comp17980_c0	33	48	85
comp6796_c0	0	4	2
comp9753_c0	2	3	8
comp12718_c0	2	20	9
comp19606_c0	10	13	30
comp1464_c0	0	1	2
comp12341_c0	0	1	5
comp22508_c0	28	36	66
comp18208_c0	0	16	10
comp2290_c0	0	0	1
comp18056_c0	7	31	49
comp22321_c0	19	82	37
comp18566_c0	1	21	12
comp17156_c0	13	40	189
comp3937_c0	0	4	5
comp94121_c0	2	1	2
comp11856_c0	2	5	10
comp16128_c0	233	161	78
comp108205_c0	2	5	4
comp15920_c0	7	9	33
comp13564_c0	0	8	10
comp12232_c0	1	0	3
comp4087_c0	1	4	2
comp23889_c0	9	54	52
comp118483_c0	0	0	1
comp17915_c0	4	8	23
comp109879_c0	3	0	2
comp14659_c0	4	7	5
comp17408_c0	3	2	9
comp12201_c0	6	8	10
comp12443_c0	0	3	4
comp23498_c0	29	145	161
comp151380_c0	1	0	2
comp22519_c0	15	60	36
comp8814_c0	2	3	2
comp255621_c0	0	1	0
comp22548_c0	20	25	74
comp86654_c0	0	1	1
comp17584_c0	4	11	23
comp20017_c1	3	38	30
comp22733_c0	7	63	96
comp11572_c0	0	1	0
comp23494_c0	45	29	3
comp22303_c0	15	37	55
comp13747_c0	2	4	2
comp21551_c0	9	21	36
comp16471_c0	48	66	40
comp1960_c0	2	2	1
comp10680_c0	2	4	4
comp18329_c0	2	6	4
comp22849_c0	8	30	50
comp11642_c0	0	4	5
comp5180_c0	0	1	0
comp22016_c0	15	27	35
comp6639_c0	1	2	0
comp8992_c0	0	0	5
comp249803_c0	0	1	1
comp231462_c0	0	2	0
comp14749_c0	2	2	3
comp7818_c0	8	29	23
comp249207_c0	0	1	1
comp16628_c0	59	162	192
comp12687_c0	0	2	4
comp21812_c0	10	21	14
comp8493_c0	4	9	12
comp14445_c0	0	1	6
comp190508_c0	0	2	6
comp17054_c0	1	6	5
comp19221_c0	3	6	5
comp12745_c0	4	3	11
comp114628_c0	0	1	2
comp21769_c0	35	201	185
comp24296_c0	12	35	39
comp55692_c0	1	8	12
comp207866_c0	0	0	0
comp17721_c0	0	9	4
comp10203_c0	0	2	3
comp18336_c0	7	18	40
comp17433_c0	18	122	78
comp23788_c0	22	28	60
comp20065_c0	12	20	34
comp9715_c0	1	0	2
comp324117_c0	0	0	1
comp22873_c0	11	56	59
comp8290_c0	2	1	2
comp20401_c0	33	57	74
comp10571_c0	2	8	6
comp23064_c0	25	40	51
comp10523_c0	2	2	5
comp14630_c0	6	13	12
comp12867_c0	3	0	0
comp10687_c0	11	29	35
comp18623_c0	9	8	7
comp14250_c0	1	10	13
comp8977_c0	1	0	3
comp8409_c0	2	5	3
comp32477_c0	20	51	58
comp13443_c0	1	0	6
comp19155_c0	2	17	11
comp21192_c0	16	52	70
comp4131_c0	2	4	8
comp23057_c0	27	80	80
comp709_c0	0	0	0
comp15969_c0	3	13	15
comp19345_c0	8	27	27
comp18514_c0	4	26	26
comp231413_c0	1	0	3
comp222378_c0	0	0	0
comp604649_c0	0	0	0
comp191_c0	0	3	4
comp22768_c0	12	36	28
comp16899_c0	10	15	6
comp8586_c0	0	4	4
comp20481_c0	14	13	22
comp482366_c0	0	0	1
comp5127_c0	0	1	3
comp22360_c0	25	108	159
comp15653_c0	0	0	1
comp15874_c0	3	13	102
comp23922_c0	26	44	89
comp17456_c0	7	9	4
comp1264_c0	0	1	1
comp17095_c0	0	2	4
comp8894_c0	7	6	5
comp14173_c0	0	5	0
comp15743_c0	6	21	34
comp15281_c0	2	5	9
comp17280_c0	2	10	14
comp1440_c0	1	0	0
comp24143_c0	28	88	96
comp17171_c0	16	296	216
comp8890_c0	4	8	5
comp18459_c0	11	37	48
comp22545_c0	16	31	49
comp19541_c0	2	6	5
comp20533_c0	6	34	22
comp19940_c0	36	14	54
comp10098_c0	0	2	0
comp6577_c0	3	3	5
comp22621_c0	10	26	25
comp24196_c0	69	82	142
comp23193_c1	17	23	53
comp21537_c0	15	47	49
comp9296_c0	0	1	2
comp12159_c0	4	3	9
comp4064_c0	4	4	0
comp5877_c0	1	0	0
comp12761_c0	2	5	20
comp19944_c0	41	80	70
comp23281_c0	37	75	95
comp20214_c0	11	31	25
comp12386_c0	1	2	0
comp485008_c0	0	0	0
comp11087_c0	1	0	2
comp15647_c0	74	579	418
comp4272_c0	0	2	1
comp17893_c0	3	12	36
comp10501_c0	0	0	0
comp23896_c0	20	65	72
comp24393_c0	42	106	158
comp22988_c0	17	47	19
comp21478_c0	12	41	44
comp7767_c0	0	2	3
comp13195_c0	6	7	17
comp99215_c0	0	3	0
comp93415_c0	4	3	7
comp11031_c0	1	0	1
comp31946_c0	27	74	123
comp102725_c0	2	0	2
comp24147_c0	8	33	48
comp224786_c0	0	1	0
comp23616_c1	36	147	151
comp8699_c0	0	0	2
comp21877_c0	10	37	37
comp332700_c0	0	0	0
comp63450_c0	6	35	3
comp20769_c0	25	111	128
comp9863_c0	1	1	0
comp15688_c0	14	24	22
comp24192_c0	25	114	172
comp15554_c0	708	753	806
comp8431_c0	0	0	1
comp21964_c0	15	31	43
comp7016_c0	3	0	2
comp143994_c0	0	0	0
comp88686_c0	2	1	3
comp118138_c0	0	2	7
comp18355_c0	38	150	143
comp4385_c0	0	2	1
comp359150_c0	0	1	0
comp10095_c0	1	0	2
comp13796_c0	1	4	6
comp21024_c0	5	14	16
comp124428_c0	0	0	2
comp7889_c0	128	464	139
comp23225_c0	21	49	64
comp14101_c0	4	3	16
comp4487_c0	4	0	2
comp4065_c0	2	1	12
comp143042_c0	1	2	9
comp8931_c0	4	16	23
comp21840_c0	3	12	16
comp13435_c0	16	35	43
comp10707_c0	133	134	117
comp6813_c0	0	1	6
comp19429_c0	41	49	65
comp10507_c0	1	5	10
comp22815_c0	34	147	142
comp151385_c0	1	1	0
comp20210_c0	8	39	30
comp6576_c0	0	2	4
comp16439_c0	17	15	34
comp22569_c0	23	106	78
comp20908_c0	142	366	483
comp23921_c1	59	1075	1754
comp19066_c0	30	50	69
comp9429_c0	1	0	2
comp23918_c0	18	55	87
comp5450_c0	0	0	2
comp7179_c0	3	5	7
comp178777_c0	0	0	1
comp14896_c0	0	0	0
comp13510_c0	0	26	13
comp16482_c0	2	8	3
comp8533_c0	2	2	6
comp7964_c0	0	1	0
comp22968_c0	14	28	22
comp23895_c0	15	28	16
comp114647_c0	0	1	2
comp22598_c0	0	0	0
comp18626_c0	0	8	18
comp22458_c1	7	33	32
comp21419_c0	9	24	39
comp16273_c0	4	17	21
comp144675_c0	2	1	2
comp23582_c0	15	22	20
comp5552_c0	0	1	1
comp11131_c0	25	82	87
comp5008_c0	1	6	6
comp10601_c0	1	3	4
comp172625_c0	1	2	3
comp11964_c0	0	3	4
comp214805_c0	0	0	0
comp13011_c0	4	8	7
comp12302_c0	6	1	2
comp154620_c0	0	1	0
comp3989_c0	0	21	8
comp9260_c0	5	18	23
comp22704_c0	103	522	429
comp13946_c0	1	4	1
comp5106_c0	1	1	2
comp284947_c0	0	0	0
comp15732_c0	15	33	64
comp23605_c0	24	57	72
comp13493_c0	1	10	18
comp14489_c0	2	3	3
comp18464_c0	8	13	17
comp8121_c0	8	6	6
comp10833_c0	2	5	6
comp204763_c0	0	1	2
comp12059_c0	1	2	17
comp13428_c0	5	10	7
comp129709_c0	1	1	1
comp7310_c0	4	10	5
comp19380_c0	12	16	34
comp11100_c0	1	3	1
comp5362_c0	1	1	2
comp20822_c0	2	27	161
comp23579_c0	40	32	54
comp16692_c0	4	17	6
comp11399_c0	1	9	4
comp18263_c0	7	16	22
comp15269_c0	3	11	13
comp12513_c0	0	0	2
comp9071_c0	5	3	6
comp4034_c0	3	3	1
comp22665_c0	5	32	15
comp1393_c0	0	1	0
comp8468_c0	0	1	0
comp334416_c0	0	0	0
comp21686_c0	4	10	5
comp16511_c0	7	21	28
comp22157_c0	9	34	31
comp4232_c0	0	3	10
comp162_c0	0	0	1
comp3279_c0	0	1	5
comp55632_c0	3	3	14
comp13323_c0	4	9	17
comp16283_c0	6	77	64
comp76966_c0	2	7	8
comp23348_c0	16	32	35
comp8915_c0	0	3	2
comp19259_c0	6	15	26
comp18111_c0	10	17	12
comp22563_c0	22	67	90
comp12224_c0	9	24	14
comp324812_c0	1	0	0
comp12362_c0	4	9	16
comp12376_c0	5	13	17
comp281261_c0	0	0	0
comp18765_c0	18	6	5
comp11450_c0	4	6	8
comp13304_c0	3	35	23
comp20972_c0	8	31	53
comp20052_c0	28	33	19
comp19525_c0	10	9	30
comp10638_c0	0	2	5
comp22268_c0	22	61	54
comp18508_c0	39	126	129
comp419646_c0	0	2	1
comp18357_c0	71	678	308
comp22592_c0	9	16	36
comp249619_c0	0	0	4
comp98312_c0	0	0	3
comp8012_c0	1	0	1
comp13762_c0	2	7	6
comp19174_c0	1	5	7
comp23966_c0	34	80	145
comp13529_c0	66	513	280
comp21447_c0	4	30	16
comp13000_c0	6	11	3
comp11942_c0	0	5	10
comp21991_c0	1	47	18
comp24280_c0	235	209	441
comp5681_c0	0	3	1
comp4503_c0	0	1	4
comp3934_c0	1	1	3
comp7413_c0	0	0	2
comp23451_c0	11	47	99
comp22542_c0	24	57	69
comp247_c0	0	1	3
comp172403_c0	2	3	2
comp18929_c0	3	10	10
comp5488_c0	1	8	3
comp15604_c0	10	12	32
comp15602_c0	23	40	51
comp91736_c0	3	11	7
comp10995_c0	1	2	3
comp13814_c0	3	5	4
comp61962_c0	5	7	10
comp21230_c0	9	21	19
comp14044_c0	2	36	16
comp24240_c0	463	2077	1973
comp186968_c0	0	0	0
comp15907_c0	7	25	50
comp14347_c0	0	3	0
comp16105_c0	1	8	8
comp3888_c0	0	0	2
comp17312_c0	2	4	4
comp22117_c0	22	38	32
comp254345_c0	0	1	2
comp389993_c0	0	0	0
comp20690_c0	4	37	32
comp18343_c0	11	79	62
comp12698_c0	105	161	148
comp206850_c0	0	0	1
comp186100_c0	1	1	1
comp254271_c0	0	0	0
comp14116_c0	12	10	5
comp73011_c0	2	3	4
comp6658_c0	0	4	4
comp8126_c0	0	2	6
comp22204_c0	76	206	102
comp4297_c0	2	2	1
comp22770_c0	27	74	114
comp17021_c0	2	8	14
comp21519_c0	20	153	101
comp15087_c0	16	19	9
comp24002_c1	6	49	48
comp21096_c0	6	25	27
comp17866_c0	7	20	27
comp17106_c0	0	3	1
comp15803_c0	168	322	217
comp17563_c0	12	6	25
comp17792_c0	7	24	23
comp163268_c0	0	0	2
comp22044_c0	13	46	47
comp204804_c0	0	2	0
comp16877_c1	8547	4548	5681
comp18047_c0	2	10	12
comp7673_c0	1	3	3
comp8069_c0	1	28	7
comp296382_c0	0	0	0
comp18196_c0	3	4	4
comp23076_c0	20	35	23
comp24203_c0	20	31	46
comp14441_c0	1	2	2
comp17386_c0	22	23	26
comp890_c0	0	1	2
comp20979_c0	8	73	10
comp21089_c0	18	53	97
comp18163_c0	1	2	6
comp15615_c0	21	105	61
comp13805_c0	0	8	4
comp251313_c0	2	0	0
comp4231_c0	1	3	5
comp2320_c0	0	1	2
comp4304_c0	3	14	14
comp24062_c0	24	266	406
comp12432_c0	4	1	9
comp8408_c0	16	30	27
comp21956_c0	18	18	52
comp2247_c0	0	0	0
comp19978_c0	5	28	34
comp12459_c0	14	46	56
comp5858_c0	0	2	1
comp15174_c0	44	222	161
comp20075_c0	3	6	17
comp22995_c0	16	41	58
comp174794_c0	0	1	4
comp91067_c0	0	2	1
comp96643_c0	1	2	3
comp9846_c0	3	22	18
comp203258_c0	0	1	0
comp15952_c0	3	13	12
comp20316_c0	303	261	288
comp7893_c0	4	4	11
comp19602_c0	26	88	58
comp9012_c0	1	2	1
comp20721_c0	13	19	18
comp17761_c0	0	2	6
comp76454_c0	0	4	5
comp507659_c0	0	0	0
comp22744_c0	7	35	21
comp20493_c0	6	40	31
comp454_c0	0	1	0
comp23364_c0	123	409	418
comp329586_c0	0	2	1
comp10957_c0	0	0	0
comp22046_c0	23	41	71
comp99050_c0	0	3	1
comp17183_c0	0	0	5
comp15533_c0	1	1	2
comp20328_c0	162	62	84
comp15285_c0	5	11	5
comp18113_c0	4	22	27
comp9117_c0	0	0	4
comp4013_c0	1	1	4
comp11998_c0	0	2	1
comp20160_c0	6	10	19
comp19078_c0	70	82	68
comp126914_c0	0	0	3
comp5905_c0	2	2	1
comp17284_c0	39	126	144
comp106122_c0	2	9	4
comp17822_c0	3	6	10
comp14450_c0	2	16	3
comp23822_c0	162	310	409
comp23156_c0	186	105	81
comp11167_c0	4	27	11
comp20385_c0	13	61	34
comp3531_c0	0	0	0
comp389409_c0	0	0	2
comp10688_c0	1	7	4
comp18120_c0	6	27	60
comp16939_c0	87	312	252
comp21482_c0	5	29	40
comp17252_c0	42	49	73
comp9550_c0	0	1	4
comp20601_c0	5	40	26
comp11866_c0	10	25	33
comp12959_c0	0	4	0
comp24047_c0	2	19	49
comp5580_c0	0	1	0
comp4319_c0	0	1	0
comp23248_c0	26	55	156
comp15004_c0	0	3	9
comp12685_c0	3	11	13
comp8270_c0	3	3	2
comp123419_c0	0	0	2
comp1964_c0	0	0	2
comp55623_c0	0	9	3
comp10351_c0	3	5	6
comp10665_c0	0	1	3
comp12562_c0	1	0	2
comp17178_c0	101	407	306
comp21047_c0	143	457	221
comp45793_c0	0	0	0
comp282791_c0	0	0	0
comp14934_c0	2	20	23
comp22394_c0	11	48	91
comp18500_c0	41	170	232
comp22977_c0	17	45	57
comp9189_c0	1	1	5
comp14298_c0	15	33	40
comp180723_c0	1	1	1
comp18062_c0	5	19	22
comp11841_c0	1	5	7
comp22323_c0	31	141	122
comp21577_c0	11	21	19
comp172616_c0	0	1	3
comp6821_c0	3	0	2
comp20659_c0	8	16	25
comp3799_c0	1	0	0
comp609_c0	0	0	2
comp151606_c0	1	0	0
comp22493_c0	16	28	50
comp20445_c0	12	22	27
comp14544_c0	0	12	12
comp15535_c0	5	11	26
comp5125_c0	1	1	4
comp14557_c0	13	16	41
comp392744_c0	0	0	0
comp13984_c0	0	3	5
comp135277_c0	0	0	2
comp23061_c0	19	41	78
comp20367_c0	2	32	16
comp8800_c0	4	1	0
comp173356_c0	0	0	0
comp341575_c0	1	1	1
comp21805_c0	34	128	131
comp11717_c0	13	12	20
comp22316_c0	17	62	93
comp18554_c0	3	7	17
comp20491_c0	9	15	22
comp16616_c0	1	37	24
comp15368_c0	4	4	4
comp16551_c0	3	10	12
comp9176_c0	2	4	7
comp17236_c0	26	83	72
comp8265_c0	1	48	89
comp22495_c0	16	43	49
comp155665_c0	0	4	4
comp11061_c0	2	7	62
comp18458_c0	6	35	44
comp13039_c0	0	7	8
comp17193_c0	14	21	16
comp12495_c0	1	1	1
comp17963_c0	4	23	33
comp6315_c0	0	0	0
comp764_c0	0	0	2
comp15255_c0	5	17	24
comp281185_c0	0	0	1
comp9381_c0	0	5	9
comp22471_c0	27	87	21
comp19711_c0	17	26	35
comp18022_c0	20	42	45
comp4033_c0	3	14	2
comp1998_c0	1	1	0
comp13618_c0	0	10	17
comp17507_c0	9	30	19
comp18947_c0	2	13	15
comp14724_c0	5	3	13
comp17292_c0	8	4	4
comp478827_c0	0	0	0
comp17079_c0	3	4	9
comp12701_c0	10	62	61
comp114247_c0	0	0	1
comp15133_c0	22	45	9
comp14664_c0	3	10	11
comp12050_c0	0	5	8
comp13050_c0	9	19	22
comp333887_c0	0	0	1
comp14903_c0	73	90	40
comp2075_c0	2	0	0
comp17911_c0	3	26	60
comp21655_c0	25	29	59
comp14838_c0	30	104	118
comp11490_c0	0	0	0
comp8820_c0	5	2	8
comp21223_c0	9	70	47
comp249899_c0	0	0	0
comp14752_c0	41	98	152
comp21545_c0	23	37	60
comp20966_c0	174	296	345
comp176143_c0	3	0	3
comp16743_c0	6	25	18
comp5465_c0	1	3	4
comp11923_c0	2	2	3
comp21725_c0	12	22	66
comp89103_c0	4	5	7
comp14111_c0	12	74	93
comp15781_c0	1	2	5
comp145_c0	0	1	0
comp23482_c0	32	121	137
comp18528_c0	3	14	9
comp13699_c0	0	0	2
comp17905_c0	24	41	48
comp18805_c0	18	64	88
comp18926_c0	9	62	37
comp23184_c0	0	5	0
comp22850_c0	15	88	41
comp12849_c0	3	12	11
comp15787_c0	2	13	9
comp118270_c0	5	6	6
comp48961_c0	1	12	11
comp22147_c0	3	25	14
comp17567_c0	274	198	296
comp11994_c0	0	2	7
comp12719_c0	12	47	46
comp8500_c0	0	1	1
comp204639_c0	1	1	1
comp3852_c0	1	1	0
comp19269_c0	20	92	161
comp17706_c0	23	49	73
comp12203_c0	5	6	8
comp7925_c0	6	3	10
comp20949_c0	53	61	92
comp9173_c0	3	2	1
comp7943_c0	20	49	64
comp2546_c0	1	0	1
comp225900_c0	0	0	0
comp4953_c0	0	9	28
comp102483_c0	1	2	1
comp294451_c0	0	1	1
comp18922_c0	13	26	36
comp18733_c0	2	7	15
comp14970_c0	2	1	1
comp4992_c0	163	344	349
comp13843_c0	0	1	2
comp16835_c0	3	22	46
comp85139_c0	1	5	3
comp21724_c0	6	16	21
comp19947_c0	59	180	197
comp106131_c0	2	3	1
comp15088_c0	6	8	24
comp18124_c0	5	21	18
comp12264_c0	0	1	0
comp13097_c0	0	4	4
comp19304_c0	49	43	76
comp18066_c0	9	24	33
comp22203_c0	53	576	819
comp15656_c0	4	29	15
comp337621_c0	0	0	1
comp8255_c0	4	5	13
comp21051_c0	7	23	3
comp19964_c0	10	8	23
comp99371_c0	0	0	11
comp24170_c0	510	291	398
comp17611_c0	9	8	4
comp24031_c0	86	244	264
comp24896_c0	272	624	819
comp23812_c0	30	118	113
comp13365_c0	4	14	11
comp9840_c0	5	6	3
comp269831_c0	0	0	0
comp16157_c0	8	24	37
comp17471_c0	66	127	177
comp15374_c0	19	123	146
comp4428_c0	1	7	0
comp2612_c0	0	0	0
comp17096_c0	1	3	2
comp6224_c0	1	0	0
comp17052_c0	4	9	19
comp10317_c0	2	0	0
comp18067_c0	8	58	98
comp15356_c0	0	3	0
comp389682_c0	0	0	1
comp4056_c0	0	22	12
comp7508_c0	1	5	3
comp23665_c0	107	131	337
comp109249_c0	2	0	4
comp7398_c0	1	14	6
comp23911_c0	136	276	330
comp17449_c0	2	30	273
comp13426_c0	4	8	13
comp21657_c0	76	213	178
comp4430_c0	2	9	8
comp16794_c0	0	16	12
comp15169_c0	9	9	11
comp13773_c0	8	12	20
comp15323_c0	1	18	10
comp11674_c0	3	11	17
comp9754_c0	2	5	2
comp9750_c0	15	34	32
comp465806_c0	1	0	0
comp22056_c0	3	16	12
comp20182_c0	10	43	48
comp11796_c0	0	0	3
comp389488_c0	0	0	1
comp15249_c0	3	8	25
comp283040_c0	0	0	0
comp17126_c0	10	35	47
comp14538_c0	18	66	63
comp12600_c0	3	8	13
comp17011_c0	3	11	12
comp10385_c0	1	1	1
comp5140_c0	0	2	1
comp13453_c0	0	1	6
comp22783_c0	55	125	363
comp16881_c0	90	138	127
comp13001_c0	0	4	0
comp23117_c0	30	54	73
comp252541_c0	0	0	0
comp19531_c0	9	9	15
comp17931_c0	4	14	18
comp19436_c0	1	3	2
comp19773_c0	1	5	8
comp228333_c0	0	0	0
comp21078_c0	34	64	23
comp12111_c0	1	2	5
comp82181_c0	0	8	1
comp18811_c0	8	41	32
comp15590_c0	3	5	0
comp12026_c0	1	2	1
comp18438_c0	3	11	11
comp19145_c0	6	19	41
comp161446_c0	1	1	0
comp16311_c0	188	371	355
comp23800_c0	13	63	104
comp1720_c0	0	0	3
comp12711_c0	7	3	11
comp85997_c0	0	7	14
comp22998_c0	11	60	51
comp13398_c0	3	2	5
comp414180_c0	1	0	0
comp22585_c0	26	9	12
comp12349_c0	0	7	25
comp3305_c0	1	0	0
comp21382_c0	6	27	22
comp14871_c0	0	1	0
comp17073_c0	2	17	23
comp224984_c0	0	1	3
comp21485_c0	7	18	31
comp7376_c0	1	9	5
comp10974_c0	48	267	141
comp16966_c0	10	24	21
comp128809_c0	0	0	1
comp22591_c0	9	31	31
comp21020_c0	8	25	26
comp16213_c0	18	31	28
comp15822_c0	6	47	23
comp23231_c0	37	94	107
comp187475_c0	0	1	0
comp222685_c0	1	0	1
comp20176_c1	10	195	44
comp92765_c0	1	0	3
comp9890_c0	4	7	9
comp15892_c0	11	26	68
comp13874_c0	1	7	0
comp16880_c0	2	64	62
comp14814_c0	119	870	1123
comp69977_c0	5	7	13
comp665_c0	0	1	1
comp7099_c0	0	3	2
comp21431_c0	2	32	48
comp14236_c0	2	1	3
comp19557_c0	13	38	36
comp16473_c0	4	16	15
comp14755_c0	6	10	17
comp14276_c0	30	62	82
comp8605_c0	0	3	5
comp174538_c0	1	5	1
comp12630_c0	2	11	6
comp1016_c0	0	0	0
comp11960_c0	1	8	13
comp329208_c0	0	0	0
comp22002_c0	20	65	79
comp20410_c0	13	41	36
comp13560_c0	3	45	20
comp183926_c0	0	0	3
comp22420_c0	333	7505	7762
comp17863_c0	51	480	206
comp7196_c0	1	4	3
comp175_c0	0	3	2
comp13866_c0	6	13	3
comp12550_c0	6	12	18
comp20492_c0	5	17	12
comp154204_c0	2	2	4
comp503246_c0	0	0	0
comp400146_c0	0	1	2
comp118733_c0	0	3	6
comp21172_c0	3	10	7
comp16372_c0	6	11	11
comp21289_c0	7	50	99
comp21176_c0	13	77	46
comp18950_c0	2	13	40
comp14254_c0	3	5	1
comp10704_c0	0	1	6
comp123371_c0	0	1	2
comp6714_c0	1	8	8
comp6964_c0	3	4	8
comp32424_c0	21	48	83
comp1588_c0	0	2	0
comp20054_c0	6	1	5
comp6968_c0	1	3	0
comp10432_c0	1	2	2
comp12714_c0	2	2	6
comp4230_c0	2	13	0
comp148489_c0	0	2	2
comp106348_c0	3	4	3
comp17614_c0	2	42	14
comp10920_c0	0	1	39
comp21692_c0	3	12	5
comp17002_c1	3	12	30
comp7574_c0	8	17	34
comp14579_c0	1	1	9
comp23367_c0	103	160	234
comp22069_c0	10	85	60
comp2005_c0	2	0	0
comp127799_c0	1	2	0
comp23023_c1	71	141	169
comp17425_c0	10	56	65
comp18031_c0	7	16	15
comp13502_c0	0	2	2
comp21683_c0	13	36	19
comp20950_c0	29	256	97
comp9063_c0	2	1	3
comp21184_c0	14	59	38
comp20996_c0	10	35	49
comp203663_c0	0	1	1
comp14972_c0	52	127	219
comp5726_c0	8	39	13
comp24208_c0	17	33	54
comp7522_c0	0	0	2
comp17634_c0	5	9	18
comp14486_c0	1	6	2
comp16705_c0	6	12	27
comp10434_c0	2	6	4
comp6482_c0	0	4	2
comp13556_c0	28	234	245
comp20573_c0	19	38	64
comp16506_c0	6	23	23
comp14339_c0	69	74	152
comp6784_c0	0	5	12
comp20885_c0	3	11	82
comp11178_c0	4	1	1
comp395045_c0	0	1	0
comp23420_c0	13	35	17
comp2458_c0	0	2	0
comp17392_c0	3	6	9
comp204_c0	0	1	0
comp16208_c0	2	5	15
comp4150_c0	3	7	5
comp12008_c0	242	299	323
comp20138_c0	10	52	57
comp113988_c0	1	3	6
comp19096_c0	7	19	18
comp23085_c0	9	45	19
comp12435_c0	6	13	8
comp13146_c0	22	58	95
comp21461_c0	6	16	14
comp22662_c0	3	6	10
comp17225_c0	14	62	142
comp16303_c0	12	55	74
comp23512_c0	19	41	62
comp4259_c0	1	1	1
comp15671_c0	4	11	11
comp12120_c0	1	10	14
comp361237_c0	0	0	0
comp7770_c0	2	3	6
comp187410_c0	2	0	1
comp15233_c0	7	19	24
comp137979_c0	1	3	1
comp76398_c0	3	13	13
comp22479_c0	0	35	25
comp10795_c0	6	7	14
comp364635_c0	0	0	0
comp17344_c0	5	15	23
comp11736_c0	0	3	7
comp21535_c0	8	11	19
comp4473_c0	2	2	6
comp12382_c0	2	6	9
comp22083_c0	25	41	47
comp17451_c0	8	51	52
comp22498_c0	15	26	28
comp21878_c0	8	64	118
comp18914_c0	196	474	517
comp123969_c0	0	1	1
comp17114_c0	3	6	9
comp11075_c0	0	1	0
comp13819_c0	1	2	3
comp10720_c0	5	10	7
comp114400_c0	2	2	4
comp12875_c0	1	2	0
comp23683_c0	4	22	30
comp167102_c0	0	0	1
comp11184_c0	2	2	10
comp338731_c0	0	0	0
comp23004_c0	54	142	169
comp16648_c0	5	4	12
comp15225_c0	2	11	22
comp19615_c0	4	14	30
comp13967_c0	5	67	39
comp605_c0	0	0	0
comp19252_c0	4	11	23
comp18707_c0	5	31	15
comp22211_c0	6	25	17
comp15086_c0	34	74	163
comp19431_c0	8	11	16
comp12838_c0	11	25	29
comp292268_c0	0	0	0
comp6715_c0	0	1	2
comp18340_c0	120	731	632
comp22729_c0	13	29	28
comp20055_c0	5	7	18
comp18311_c0	52	22	19
comp14382_c0	10	29	19
comp20053_c0	6	33	36
comp14987_c0	2	10	11
[truncated: 19,350 more rows]
