# Supplementary material for: Genome-Wide Transcriptome and Expression Profile Analysis of Phalaenopsis during Explant Browning
Source: PLoS One. 2015 Apr 14;10(4):e0123356. doi: 10.1371/journal.pone.0123356 (PMC4397044; doi:10.1371/journal.pone.0123356)
Supplement: S7 Table — FDR <0.05 and the absolute value of log2Ratio ≤1 were used as the threshold to judge the significance of gene expression difference. (XLS) [file pone.0123356.s010.xls]

## Sheet: Sheet1
S7 Table DEGs analysis of three groups.FDR < 0.05 and the absolute value of log2Ratio ≤1 were used as the threshold to judge the significance of gene expression difference.
0d vs.6d						0d vs.3d						3d vs.6d
	logFC	logConc	PValue	FDR									logFC	logConc	PValue	FDR
comp22408_c0	9.12381	-14.7031	4.62049e-18	6.71635e-14			logFC	logConc	PValue	FDR		comp20695_c0	37.1462	-31.443	7.31423e-14	1.14131e-09
comp23433_c0	9.52405	-15.503	3.52112e-17	2.0172e-13		comp23433_c0	9.48083	-15.6167	3.20262e-17	4.5173e-13		comp23733_c0	7.25662	-17.3426	1.71834e-10	1.34065e-06
comp23960_c0	7.19793	-8.66609	4.16319e-17	2.0172e-13		comp24050_c0	38.0327	-30.9997	1.33101e-14	9.38698e-11		comp13876_c0	5.18527	-14.4714	4.91037e-10	1.75947e-06
comp24050_c0	38.7308	-30.6507	9.73811e-17	3.18265e-13		comp10728_c0	8.36735	-16.1735	5.78428e-14	2.71958e-10		comp21771_c0	-5.35175	-15.2164	5.06762e-10	1.75947e-06
comp23970_c0	9.35779	-15.5862	1.09475e-16	3.18265e-13		comp23970_c0	8.26689	-16.2237	1.13859e-13	4.01496e-10		comp20466_c0	4.9071	-13.3881	5.63787e-10	1.75947e-06
comp20466_c0	38.3495	-30.8413	1.28226e-15	3.10648e-12		comp21576_c0	37.267	-31.3825	3.64351e-13	1.02783e-09		comp22408_c0	4.75435	-11.7864	6.99055e-10	1.81801e-06
comp19147_c0	6.69423	-10.318	1.67573e-15	3.27914e-12		comp16960_c0	-6.27276	-14.6543	7.42796e-13	1.73629e-09		comp24087_c0	5.82286	-16.0595	9.4968e-10	2.11697e-06
comp20013_c0	-7.4654	-15.0436	1.8047e-15	3.27914e-12		comp13307_c0	5.74447	-10.042	8.61684e-13	1.73629e-09		comp23752_c0	6.01416	-16.9639	4.22304e-09	7.76786e-06
comp20309_c0	7.19407	-13.8607	3.97524e-15	6.42046e-12		comp16940_c0	5.69354	-11.9558	2.19993e-12	3.87875e-09		comp19147_c0	4.40448	-8.44114	4.48031e-09	7.76786e-06
comp22921_c0	6.95405	-14.4661	6.01869e-14	8.74876e-11		comp20452_c0	36.862	-31.5851	5.15735e-12	8.08272e-09		comp21711_c0	-4.46004	-13.7747	1.1295e-08	1.76248e-05
comp21685_c0	7.01584	-14.7571	9.31668e-14	1.23116e-10		comp24193_c0	-5.48852	-12.3599	7.49396e-12	1.05702e-08		comp23820_c0	-4.80617	-15.3517	1.28116e-08	1.81739e-05
comp16960_c0	-6.43287	-14.6423	1.5776e-13	1.911e-10		comp4775_c0	5.34877	-11.5953	1.75728e-11	2.25332e-08		comp23255_c0	-5.99812	-17.2151	2.16037e-08	2.8092e-05
comp21576_c0	37.5875	-31.2223	2.03945e-13	2.28042e-10		comp23612_c0	5.62756	-13.8429	2.09299e-11	2.46013e-08		comp18691_c1	4.36321	-14.1455	2.57558e-08	3.09149e-05
comp22857_c0	6.65247	-14.6169	4.50044e-13	4.67274e-10		comp23960_c0	5.12193	-9.79616	4.99008e-11	5.41423e-08		comp4754_c0	-4.17834	-13.3701	4.05625e-08	4.52098e-05
comp18691_c1	37.3202	-31.356	1.20437e-12	1.12501e-09		comp21685_c0	6.01353	-15.3504	7.50155e-11	7.55781e-08		comp22921_c0	4.07002	-12.2921	5.56313e-08	5.78714e-05
comp21741_c0	37.3154	-31.3583	1.23832e-12	1.12501e-09		comp17133_c0	-5.38775	-15.2895	2.05212e-10	1.92967e-07		comp23457_c1	6.24862	-17.8466	7.8568e-08	7.66235e-05
comp23362_c0	6.79596	-15.2821	1.40275e-12	1.19943e-09		comp13649_c0	5.44033	-14.8296	3.6688e-10	3.10097e-07		comp17353_c0	-4.74573	-16.2563	8.92593e-08	8.08986e-05
comp14039_c0	5.97095	-13.4722	1.66911e-12	1.3479e-09		comp23081_c0	-5.16738	-14.6834	3.73744e-10	3.10097e-07		comp23965_c0	-4.12443	-14.0645	9.33206e-08	8.08986e-05
comp24193_c0	-5.64123	-12.3442	2.46402e-12	1.88511e-09		comp14039_c0	4.92525	-14.0871	1.86943e-09	1.46491e-06		comp13345_c0	4.15699	-14.192	1.10256e-07	8.79513e-05
comp19689_c0	5.86577	-13.4253	3.08949e-12	2.17903e-09		comp21640_c0	35.9048	-32.0636	2.15843e-09	1.53218e-06		comp20013_c0	-4.52452	-15.782	1.12729e-07	8.79513e-05
comp13345_c0	37.1705	-31.4308	3.14802e-12	2.17903e-09		comp4754_c0	5.08652	-14.6439	2.23159e-09	1.53218e-06		comp18423_c0	6.16616	-17.8879	1.31616e-07	9.77969e-05
comp14385_c0	5.48673	-12.4342	1.12897e-11	7.45938e-09		comp20528_c0	6.73135	-16.9915	2.28116e-09	1.53218e-06		comp6096_c0	4.59327	-15.8669	1.4861e-07	0.000105405
comp17545_c0	-5.60878	-14.6182	2.7807e-11	1.74563e-08		comp21741_c0	35.8178	-32.1071	3.57326e-09	2.29095e-06		comp18152_c0	-4.49116	-15.9686	1.84626e-07	0.000125257
comp20452_c0	36.8314	-31.6003	2.88216e-11	1.74563e-08		comp24400_c0	4.43123	-9.00709	3.87192e-09	2.3745e-06		comp20343_c0	-4.3236	-15.4674	2.01761e-07	0.000131178
comp19348_c0	-8.07345	-17.9095	5.9198e-11	3.44201e-08		comp20439_c0	35.7252	-32.1534	6.07585e-09	3.44114e-06		comp20432_c1	4.99199	-16.89	2.19866e-07	0.000137232
comp16940_c0	5.16783	-12.1266	6.70165e-11	3.68204e-08		comp20379_c0	5.91959	-16.3973	6.09915e-09	3.44114e-06		comp10728_c0	-3.83468	-13.0874	2.92244e-07	0.000168899
comp13876_c0	6.65426	-15.9379	6.83924e-11	3.68204e-08		comp24807_c0	5.51287	-16.0157	1.14031e-08	6.18617e-06		comp21229_c0	3.88317	-13.6031	2.92251e-07	0.000168899
comp22023_c0	5.18718	-12.7646	9.4398e-11	4.90061e-08		comp16860_c0	4.39511	-13.2527	1.51714e-08	7.92566e-06		comp20777_c0	4.0835	-15.0223	4.50142e-07	0.000250857
comp23612_c0	5.39733	-13.8659	1.09287e-10	5.45898e-08		comp19746_c0	35.5291	-32.2515	1.92741e-08	9.7093e-06		comp12909_c0	4.22347	-15.6893	5.49668e-07	0.000292765
comp24195_c0	-7.96653	-17.9629	1.12665e-10	5.45898e-08		comp22045_c0	4.18328	-11.4711	2.47045e-08	1.20157e-05		comp17172_c0	-4.10121	-15.3562	5.63544e-07	0.000292765
comp18704_c0	4.94937	-11.1179	1.9172e-10	8.9898e-08		comp23975_c1	-4.25481	-13.7806	3.25291e-08	1.52941e-05		comp21376_c0	-5.43305	-17.4976	5.81628e-07	0.000292765
comp23090_c0	5.71462	-15.0858	2.11404e-10	9.60304e-08		comp21132_c0	4.97159	-15.8713	5.13574e-08	2.33676e-05		comp18451_c0	-3.93194	-15.0003	6.35261e-07	0.000309769
comp22222_c0	36.5003	-31.7659	2.27996e-10	1.00429e-07		comp23965_c0	4.53511	-15.0896	8.03498e-08	3.5231e-05		comp10761_c0	-4.98019	-17.1391	9.54583e-07	0.000451373
comp20695_c0	36.4142	-31.809	4.06833e-10	1.73933e-07		comp23718_c0	4.89288	-15.9107	8.24264e-08	3.5231e-05		comp18193_c0	-34.4714	-32.7804	1.03208e-06	0.000473663
comp23050_c0	-6.72552	-17.5834	5.4754e-10	2.27401e-07		comp22222_c0	35.2698	-32.3812	8.6925e-08	3.56248e-05		comp14960_c0	3.71654	-14.4688	1.25908e-06	0.000561333
comp24400_c0	4.69617	-8.78254	7.06131e-10	2.8512e-07		comp5062_c0	-4.36846	-15.519	8.83989e-08	3.56248e-05		comp20309_c0	3.50859	-11.2859	1.31338e-06	0.000569275
comp23697_c0	36.289	-31.8715	8.82535e-10	3.46717e-07		comp18949_c0	6.09783	-17.3082	1.0149e-07	3.97643e-05		comp23282_c0	3.84423	-15.0488	1.56204e-06	0.000658758
comp11519_c0	-4.67044	-11.5288	1.02712e-09	3.92901e-07		comp22798_c0	5.1363	-16.204	1.11467e-07	4.24929e-05		comp24807_c0	-3.64533	-14.2622	1.61984e-06	0.000665158
comp25230_c0	5.08706	-14.3996	1.23601e-09	4.60683e-07		comp15076_c0	35.2254	-32.4034	1.18458e-07	4.28422e-05		comp22510_c0	-4.15012	-16.5541	2.73841e-06	0.00109564
comp22023_c1	5.1486	-14.6908	2.00241e-09	7.27676e-07		comp19919_c0	-5.07741	-17.252	1.18458e-07	4.28422e-05		comp23970_c2	3.40639	-12.3609	2.82488e-06	0.00110199
comp21771_c0	-5.17938	-16.0346	2.53205e-09	8.89342e-07		comp19301_c0	4.1025	-14.399	2.91564e-07	0.000102813		comp22857_c0	3.37888	-12.2481	3.23383e-06	0.00123075
comp22413_c0	4.76094	-13.6367	2.56965e-09	8.89342e-07		comp14793_c0	5.22466	-16.7448	3.99812e-07	0.000137545		comp16860_c0	-3.35673	-11.9137	3.36378e-06	0.00124972
comp13649_c0	5.04679	-14.9343	5.35048e-09	1.77543e-06		comp24326_c0	-4.13399	-15.5538	4.18573e-07	0.000140571		comp20834_c0	-3.32827	-11.8358	3.93173e-06	0.00142676
comp18750_c0	-4.39727	-10.8896	5.37415e-09	1.77543e-06		comp24644_c0	3.76327	-12.5213	4.29897e-07	0.000141016		comp22086_c0	3.34549	-12.7132	4.40084e-06	0.0015607
comp19919_c0	-6.32498	-17.7837	6.40436e-09	2.06875e-06		comp17958_c0	-5.47795	-18.0517	4.65727e-07	0.000149297		comp18630_c0	3.99381	-16.1667	4.5092e-06	0.00156359
comp14320_c0	5.00337	-14.956	6.97307e-09	2.16793e-06		comp15301_c0	-4.13399	-15.9163	4.90647e-07	0.00015321		comp23652_c0	-3.3366	-13.1196	5.01981e-06	0.00170171
comp22086_c0	4.68519	-14.1151	7.00968e-09	2.16793e-06		comp24412_c0	-3.6418	-7.36616	4.99655e-07	0.00015321		comp4775_c0	-3.25348	-9.72789	5.12565e-06	0.00170171
comp23976_c0	4.80752	-14.5394	7.17614e-09	2.17318e-06		comp14670_c0	-34.6589	-32.6866	5.43348e-07	0.000161224		comp22485_c0	3.36921	-13.5859	5.28951e-06	0.00171953
comp19746_c0	35.9091	-32.0615	8.63537e-09	2.56171e-06		comp21606_c0	5.79527	-17.4595	5.54609e-07	0.000161224		comp21028_c0	5.45721	-18.2423	6.00382e-06	0.00191191
comp24412_c0	-4.27717	-7.59176	9.91947e-09	2.87215e-06		comp23050_c0	-4.30802	-16.4667	5.63816e-07	0.000161224		comp15301_c0	3.58604	-15.3706	6.26497e-06	0.00195517
comp22395_c0	-4.5051	-14.4842	1.02607e-08	2.87215e-06		comp28233_c0	4.56645	-16.0739	5.71513e-07	0.000161224		comp17928_c0	-4.99812	-17.7151	6.56495e-06	0.00196999
comp22997_c1	4.93988	-14.9878	1.02746e-08	2.87215e-06		comp15584_c0	5.12104	-16.7966	6.95706e-07	0.000192411		comp20875_c1	4.73405	-17.6039	6.56495e-06	0.00196999
comp9415_c0	6.53319	-16.9985	1.09543e-08	3.00438e-06		comp16388_c0	-3.83854	-15.1165	8.90387e-07	0.000241517		comp15584_c0	-3.47589	-15.1543	8.22702e-06	0.00242216
comp24212_c0	4.72449	-14.7329	1.47241e-08	3.96352e-06		comp17422_c1	3.84749	-14.3459	9.70837e-07	0.000258371		comp21731_c0	-3.30838	-14.0364	8.50635e-06	0.00243752
comp13715_c0	-5.95415	-17.3841	1.62073e-08	4.28344e-06		comp20703_c0	3.90332	-14.8205	1.43554e-06	0.000374968		comp23090_c0	3.24563	-13.1193	8.59162e-06	0.00243752
comp13307_c0	4.20404	-10.7201	1.94362e-08	5.04507e-06		comp17260_c0	-4.16395	-16.2493	1.50755e-06	0.000386618		comp20897_c0	-3.70266	-16.0409	1.01786e-05	0.00282672
comp22485_c0	4.8244	-15.0455	2.11683e-08	5.3983e-06		comp24044_c0	-3.5021	-12.8205	1.60342e-06	0.00040386		comp21110_c0	-3.31271	-14.3099	1.03258e-05	0.00282672
comp29276_c0	35.7564	-32.1379	2.16037e-08	5.41434e-06		comp17208_c0	-4.13399	-16.4018	1.69839e-06	0.000420278		comp14688_c0	-5.60078	-18.4138	1.13841e-05	0.00306272
comp23158_c0	5.6408	-16.4447	3.76035e-08	9.26448e-06		comp22023_c0	3.6006	-13.6499	1.83847e-06	0.000447098		comp23000_c0	3.91328	-16.4293	1.19396e-05	0.00315772
comp18801_c0	-4.11804	-12.8103	4.28555e-08	1.03824e-05		comp22866_c0	3.45445	-12.2724	2.33986e-06	0.000559385		comp16507_c0	-3.21466	-13.9344	1.39691e-05	0.0036329
comp16529_c0	35.6321	-32.2	4.65333e-08	1.10887e-05		comp17789_c0	3.53427	-13.5025	2.55763e-06	0.000601256		comp14385_c0	3.06665	-10.4922	1.52945e-05	0.00391239
comp23752_c0	35.3273	-32.3524	5.29605e-08	1.24167e-05		comp17192_c0	5.49718	-17.6085	2.80694e-06	0.000649048		comp21979_c0	-3.47589	-15.5693	1.70474e-05	0.00423528
comp17039_c0	-5.74002	-17.4912	5.83643e-08	1.34664e-05		comp22772_c0	-3.42935	-13.6497	3.22131e-06	0.000732847		comp20072_c0	-4.79782	-17.8153	1.70996e-05	0.00423528
comp23975_c1	-4.09963	-13.611	6.37109e-08	1.43905e-05		comp23362_c0	4.52838	-16.508	3.67127e-06	0.000821957		comp22936_c0	-3.02793	-9.60877	1.79018e-05	0.00436469
comp23733_c0	35.5697	-32.2312	6.43493e-08	1.43905e-05		comp20538_c0	34.5652	-32.7334	3.81109e-06	0.000839928		comp20934_c0	-3.30212	-14.9781	1.8357e-05	0.0044068
comp10790_c0	4.90007	-15.815	7.21098e-08	1.58816e-05		comp24354_c0	-3.43355	-14.3735	4.19005e-06	0.0008988		comp14846_c0	-3.99812	-17.2151	2.19975e-05	0.00520073
comp20528_c0	6.20152	-17.1643	7.84322e-08	1.70163e-05		comp11519_c0	-3.29556	-10.9335	4.20566e-06	0.0008988		comp17454_c0	-3.70266	-16.5555	2.23754e-05	0.00521113
comp20702_c0	4.39082	-14.6102	8.10899e-08	1.73342e-05		comp10761_c0	34.5473	-32.7424	4.42441e-06	0.000931437		comp4731_c0	3.91058	-16.6937	2.45136e-05	0.00562219
comp18815_c0	4.52344	-15.0033	9.66131e-08	2.03532e-05		comp20287_c0	34.5291	-32.7515	5.14799e-06	0.00106783		comp21138_c0	-2.97683	-10.6597	2.4861e-05	0.00562219
comp18484_c0	6.15176	-17.1892	1.08555e-07	2.25423e-05		comp21161_c0	34.4922	-32.77	6.00382e-06	0.0012273		comp16715_c0	4.4292	-17.7563	3.08679e-05	0.0068809
comp23718_c0	4.81872	-15.8557	1.18405e-07	2.42413e-05		comp22997_c1	3.81979	-15.6399	6.34352e-06	0.00127822		comp19776_c0	-3.2538	-15.4998	3.1464e-05	0.00691499
comp20777_c0	4.96753	-16.1963	1.43003e-07	2.88707e-05		comp24195_c0	-3.71896	-15.9312	6.90942e-06	0.001372		comp17994_c0	5.11432	-18.4138	3.23096e-05	0.00692461
comp23494_c0	-5.58802	-17.5672	1.464e-07	2.91516e-05		comp21979_c0	4.706	-17.0041	7.00347e-06	0.001372		comp15861_c0	3.86111	-16.7185	3.23953e-05	0.00692461
comp17449_c0	5.41163	-16.5592	1.51891e-07	2.94385e-05		comp22023_c1	3.76612	-15.4741	7.15307e-06	0.00138211		comp20702_c0	2.96622	-13.1659	3.72555e-05	0.00785587
comp23741_c0	-4.44012	-16.0257	1.51891e-07	2.94385e-05		comp26758_c0	3.924	-15.8102	7.66245e-06	0.00146052		comp21654_c0	-5.33069	-18.5488	3.88701e-05	0.00808705
comp22798_c0	4.94823	-16.206	1.58266e-07	3.02704e-05		comp19085_c0	-3.34502	-14.7259	8.50808e-06	0.00160009		comp14559_c0	2.92803	-12.6	4.13592e-05	0.0084917
comp13545_c0	-4.39995	-16.1612	1.62292e-07	3.03821e-05		comp18704_c0	3.21426	-12.0776	8.62212e-06	0.0016002		comp4712_c0	4.0047	-17.3836	4.23374e-05	0.00857964
comp21629_c0	35.1252	-32.4535	1.6303e-07	3.03821e-05		comp13715_c0	-3.70657	-16.3524	9.37092e-06	0.00169264		comp17767_c0	33.6599	-33.1861	4.53239e-05	0.00904486
comp22045_c0	3.86319	-11.539	1.77929e-07	3.23223e-05		comp16126_c0	-34.1184	-32.9569	9.4751e-06	0.00169264		comp20338_c2	-2.89698	-12.4711	4.57924e-05	0.00904486
comp24087_c0	5.38496	-16.5726	1.79641e-07	3.23223e-05		comp13368_c0	3.88235	-15.831	9.48023e-06	0.00169264		comp10920_c0	5.04217	-18.4498	4.69243e-05	0.00915259
comp21430_c0	4.23575	-14.5622	1.80112e-07	3.23223e-05		comp15335_c0	-3.1829	-12.7563	1.01485e-05	0.00178037		comp5358_c0	-4.24323	-17.5076	4.85126e-05	0.00934556
comp8792_c0	4.92867	-16.2158	1.84626e-07	3.27283e-05		comp23016_c1	-3.71039	-16.235	1.0224e-05	0.00178037		comp13830_c0	-3.52334	-16.6451	5.24687e-05	0.00998442
comp21680_c0	-34.8385	-32.5968	1.93558e-07	3.32545e-05		comp21145_c0	-3.11493	-11.1431	1.17376e-05	0.00201901		comp19942_c0	-4.21286	-17.5228	5.56909e-05	0.0104699
comp8502_c0	-5.76859	-18.0619	1.93558e-07	3.32545e-05		comp20509_c0	5.23887	-17.7377	1.18914e-05	0.00202083		comp15972_c0	-5.24323	-18.5926	5.68506e-05	0.0105607
comp19056_c0	4.91879	-16.2207	1.94457e-07	3.32545e-05		comp20309_c0	3.68983	-15.7049	1.28719e-05	0.0021614		comp19131_c0	2.96852	-14.3992	6.18667e-05	0.0113573
comp14924_c0	6.03997	-17.2451	2.00375e-07	3.3868e-05		comp17360_c0	34.3339	-32.8491	1.34468e-05	0.00223138		comp13737_c0	3.35503	-16.1235	6.64463e-05	0.0120561
comp23970_c2	3.96849	-13.3739	2.07753e-07	3.47114e-05		comp24309_c0	4.11077	-16.7168	1.5656e-05	0.00256383		comp31564_c0	4.24862	-17.8466	6.80293e-05	0.0122015
comp14066_c0	4.28594	-14.9522	2.13639e-07	3.52893e-05		comp23697_c0	34.2915	-32.8703	1.59279e-05	0.00256383		comp20946_c1	3.0787	-15.1837	7.13338e-05	0.0126488
comp20006_c0	5.34124	-16.5944	2.25684e-07	3.68436e-05		comp22420_c0	3.0607	-10.4474	1.59955e-05	0.00256383		comp21219_c0	-4.15012	-17.5541	7.38123e-05	0.0129098
comp20961_c0	3.92937	-13.1711	2.28118e-07	3.68436e-05		comp23795_c0	3.7759	-15.8842	1.64725e-05	0.00261062		comp17730_c0	33.5568	-33.2377	7.44607e-05	0.0129098
comp20824_c0	4.88366	-16.2383	2.39955e-07	3.83296e-05		comp22055_c0	5.15141	-17.7814	1.71225e-05	0.00268348		comp20263_c0	-3.45824	-16.6777	7.84905e-05	0.0134459
comp23263_c0	3.82408	-11.9267	2.43865e-07	3.85306e-05		comp14559_c0	-3.10786	-13.3299	1.74955e-05	0.0027118		comp20338_c0	-2.93782	-14.4973	7.96723e-05	0.0134459
comp24299_c0	-3.93814	-14.3333	2.97557e-07	4.65084e-05		comp15984_c0	-3.39508	-15.8452	1.78693e-05	0.00272786		comp21169_c0	-3.20406	-15.8048	8.01377e-05	0.0134459
comp17159_c0	5.13905	-16.6955	3.06448e-07	4.73886e-05		comp31564_c0	-4.75548	-18.4129	1.79859e-05	0.00272786		comp9192_c0	3.0273	-15.1354	8.37906e-05	0.0139092
comp18786_c0	5.27887	-16.6256	3.20987e-07	4.91143e-05		comp23538_c0	3.62328	-15.7381	1.8693e-05	0.00280494		comp15512_c0	3.87225	-17.4498	8.52291e-05	0.0139571
comp24013_c0	34.8901	-32.571	5.78624e-07	8.67101e-05		comp24212_c0	3.55134	-15.4115	1.93178e-05	0.00286819		comp17449_c0	2.94264	-14.5927	8.58677e-05	0.0139571
comp20432_c1	34.8901	-32.571	5.78624e-07	8.67101e-05		comp19291_c0	3.3738	-14.9698	1.97978e-05	0.00290884		comp20051_c0	3.17998	-15.9215	9.26465e-05	0.0149037
comp14578_c0	-3.59641	-9.37566	6.63445e-07	9.84065e-05		comp23682_c0	-3.83565	-17.0655	2.19975e-05	0.0031987		comp8502_c0	-4.45268	-17.9878	9.50166e-05	0.0149762
comp22581_c0	-5.30562	-17.7084	7.41895e-07	0.000108931		comp18924_c0	3.34781	-15.0983	2.3814e-05	0.00342752		comp38655_c0	-4.45268	-17.9878	9.50166e-05	0.0149762
comp19997_c0	3.73754	-13.4421	8.26025e-07	0.000120071		comp10981_c0	3.7759	-16.1473	2.48467e-05	0.00345598		comp20094_c0	-3.46562	-16.8964	9.81305e-05	0.0153123
comp21220_c0	3.69084	-13.3322	9.48769e-07	0.000136548		comp17162_c0	3.7759	-16.1473	2.48467e-05	0.00345598		comp14079_c0	-5.15012	-18.6391	0.000103439	0.0159808
comp16992_c0	-4.019	-15.7668	9.79848e-07	0.000138366		comp22037_c0	3.87023	-16.422	2.48508e-05	0.00345598		comp22361_c0	3.09781	-15.5151	0.00010495	0.0160051
comp20703_c0	3.95066	-14.7048	9.8044e-07	0.000138366		comp9415_c0	5.09001	-17.8121	2.49918e-05	0.00345598		comp23005_c0	-2.97706	-15.2021	0.000105698	0.0160051
comp5062_c0	-3.7966	-15.141	9.93162e-07	0.000138813		comp9816_c0	-4.68148	-18.4499	2.82471e-05	0.0038682		comp19288_c0	-3.24323	-16.2706	0.000107573	0.0160051
comp24044_c0	-3.58514	-12.7699	1.00892e-06	0.000139673		comp14824_c0	-4.01852	-17.4595	3.08679e-05	0.00418646		comp22395_c0	-2.87927	-14.5651	0.000107699	0.0160051
comp23795_c0	4.19743	-15.5814	1.30731e-06	0.000179274		comp20013_c0	-2.93654	-12.8712	3.7808e-05	0.00507887		comp20886_c0	3.39236	-16.4674	0.000111091	0.0163534
comp18322_c0	3.78983	-14.2827	1.32247e-06	0.000179658		comp31720_c0	34.108	-32.962	3.88701e-05	0.00517229		comp21499_c0	2.70124	-12.0354	0.000122067	0.0178013
comp21132_c0	4.39569	-16.0672	1.34726e-06	0.000181331		comp19689_c0	3.18703	-14.8567	3.9777e-05	0.0052435		comp19689_c0	2.68308	-11.1019	0.000124599	0.0179748
comp21055_c0	-3.54261	-13.0251	1.38438e-06	0.000184618		comp22408_c0	4.3738	-17.1702	4.0412e-05	0.00527788		comp19826_c0	33.4457	-33.2932	0.000125561	0.0179748
comp24174_c0	-3.74414	-15.2668	1.55248e-06	0.000205153		comp22398_c0	4.97584	-17.8692	4.23374e-05	0.00538376		comp21329_c0	-3.09123	-15.7617	0.00012868	0.0182538
comp22440_c0	4.36872	-16.0807	1.58587e-06	0.000207678		comp21680_c0	-3.93605	-17.2377	4.23374e-05	0.00538376		comp16529_c0	2.9267	-15.1153	0.000130498	0.018345
comp7353_c0	34.6992	-32.6664	1.62639e-06	0.000209214		comp21055_c0	-2.92122	-12.8065	4.23678e-05	0.00538376		comp7432_c0	-4.37251	-18.0279	0.00013422	0.0186997
comp17639_c0	-4.76859	-17.5619	1.62639e-06	0.000209214		comp19348_c0	-3.18201	-15.5558	4.45749e-05	0.0056079		comp12071_c0	-5.05058	-18.6889	0.000157376	0.0215413
comp16694_c0	3.96992	-15.2801	1.67735e-06	0.000213877		comp23175_c0	-2.86436	-10.2965	4.49268e-05	0.0056079		comp12152_c0	4.75677	-18.5926	0.000157376	0.0215413
comp14688_c0	-6.38157	-18.7554	1.71836e-06	0.000216421		comp22029_c0	34.0583	-32.9869	4.69243e-05	0.00580586		comp23701_c0	-4.33069	-18.0488	0.000160239	0.0217424
comp23033_c0	-3.72295	-14.9972	1.72708e-06	0.000216421		comp18750_c0	-2.85286	-10.2094	4.76059e-05	0.00583897		comp9678_c0	33.3869	-33.3226	0.000164799	0.0221683
comp19449_c0	4.81872	-16.8557	1.83629e-06	0.000228139		comp13065_c0	-3.67059	-17.148	4.85126e-05	0.00589888		comp23187_c0	-2.6818	-13.6253	0.00018867	0.0251624
comp17958_c0	-4.72552	-17.5834	1.86519e-06	0.000229766		comp15000_c1	-2.92509	-13.6699	4.89546e-05	0.00590175		comp21434_c0	-2.87328	-15.3852	0.000191118	0.0252729
comp20509_c0	5.6408	-17.4447	1.94978e-06	0.000238168		comp11084_c0	-3.01852	-14.7896	5.06135e-05	0.00600521		comp11188_c0	4.71097	-18.6155	0.000195424	0.0256251
comp20392_c0	4.49546	-16.4324	2.13529e-06	0.000258655		comp23088_c0	3.47334	-16.0355	5.06643e-05	0.00600521		comp20979_c0	-3.11113	-16.3367	0.000213296	0.0276348
comp18949_c0	5.60427	-17.4629	2.32869e-06	0.00027975		comp19997_c0	3.00671	-13.8996	5.15938e-05	0.00606443		comp7353_c0	3.0642	-16.1169	0.000214292	0.0276348
comp21170_c0	4.17685	-15.8547	2.37498e-06	0.000282973		comp9498_c0	3.88837	-16.828	5.24687e-05	0.00611629		comp18549_c0	33.3255	-33.3533	0.00021796	0.0276508
comp19406_c0	34.6397	-32.6962	2.46727e-06	0.000288679		comp45713_c0	-4.37215	-18.0196	5.68506e-05	0.00657277		comp15529_c0	33.3255	-33.3533	0.00021796	0.0276508
comp14670_c0	-5.09617	-17.8131	2.46727e-06	0.000288679		comp16385_c0	-33.7464	-33.1429	5.79138e-05	0.0065877		comp23263_c0	2.55896	-10.5622	0.000229574	0.0288893
comp17995_c0	-3.43675	-13.038	2.48245e-06	0.000288679		comp18493_c0	-4.52102	-18.5302	5.79138e-05	0.0065877		comp14299_c0	-2.56856	-11.9412	0.000234017	0.0292129
comp17454_c0	-4.36563	-16.956	2.53232e-06	0.000292141		comp24234_c0	2.98898	-14.1078	6.01159e-05	0.00678347		comp4846_c0	-4.94367	-18.7423	0.000243817	0.0300535
comp20765_c0	34.609	-32.7115	2.84614e-06	0.000322261		comp26132_c0	3.16636	-15.189	6.27743e-05	0.00702724		comp8792_c0	2.7036	-14.3712	0.000244603	0.0300535
comp17360_c0	34.609	-32.7115	2.84614e-06	0.000322261		comp20403_c0	3.85185	-16.8462	6.40476e-05	0.00706851		comp59704_c0	3.63124	-17.5704	0.000247831	0.0302121
comp24467_c0	-3.35394	-9.91827	2.85991e-06	0.000322261		comp10919_c0	-2.95356	-14.586	6.41453e-05	0.00706851		comp24246_c0	-3.05058	-16.2294	0.000252713	0.030429
comp18630_c0	5.36327	-17.5834	3.11465e-06	0.000348266		comp24174_c0	-2.98199	-14.9778	6.78286e-05	0.00741645		comp20344_c0	3.14909	-16.3964	0.000254949	0.030429
comp19131_c0	4.03312	-15.6635	3.27348e-06	0.000356888		comp9192_c0	-3.15602	-15.8907	7.13339e-05	0.00769788		comp18368_c0	-2.62096	-13.7539	0.00025546	0.030429
comp22881_c1	34.5617	-32.7352	3.28997e-06	0.000356888		comp23893_c0	-2.79182	-11.7801	7.14939e-05	0.00769788		comp20006_c0	2.69168	-14.5376	0.000259527	0.0306792
comp19902_c0	34.5617	-32.7352	3.28997e-06	0.000356888		comp16992_c0	-3.08337	-15.391	7.3117e-05	0.00781299		comp8363_c0	33.1942	-33.419	0.000290613	0.0340957
comp23457_c1	34.5617	-32.7352	3.28997e-06	0.000356888		comp10951_c0	3.359	-15.8703	7.52939e-05	0.00798511		comp17545_c0	-2.77495	-15.3031	0.000295671	0.0343348
comp23656_c0	3.96273	-15.4763	3.44938e-06	0.000371409		comp17545_c0	-2.82948	-13.3207	7.65429e-05	0.008057		comp22055_c0	-2.9213	-15.8466	0.000297769	0.0343348
comp19985_c0	34.5456	-32.7433	3.81109e-06	0.000404365		comp16141_c0	-3.0051	-15.1182	7.77479e-05	0.00812321		comp18776_c0	3.04628	-16.2779	0.000299252	0.0343348
comp4731_c0	34.5456	-32.7433	3.81109e-06	0.000404365		comp22881_c1	33.9533	-33.0394	8.43945e-05	0.00875283		comp19348_c0	-4.88709	-18.7706	0.000305695	0.0347606
comp17208_c0	-3.7966	-16.141	4.22355e-06	0.000444224		comp24246_c0	4.83323	-17.9405	8.52291e-05	0.00877487		comp14924_c0	2.72298	-14.8546	0.000307419	0.0347606
comp14079_c0	-6.20469	-18.8438	4.27844e-06	0.000444224		comp19766_c1	-2.88812	-14.5917	9.51401e-05	0.00972428		comp17995_c0	-2.53116	-12.7588	0.000317309	0.0356207
comp18890_c0	-5.20469	-18.3438	4.27844e-06	0.000444224		comp17829_c0	-5.43355	-19.0739	9.63608e-05	0.00973092		comp14513_c0	-3.16379	-16.8249	0.000327712	0.0365258
comp26758_c0	3.98184	-15.6892	4.32378e-06	0.000445748		comp20897_c0	3.76284	-16.8907	9.65848e-05	0.00973092		comp7918_c0	3.9267	-18.0076	0.000336207	0.0372069
comp20822_c0	4.64979	-16.9402	4.92729e-06	0.000504388		comp11059_c0	4.1958	-17.2592	9.81305e-05	0.0097474		comp17420_c0	-3.31362	-17.2354	0.000341233	0.0374813
comp22503_c0	5.4274	-17.5514	5.9495e-06	0.000604768		comp23158_c0	4.1958	-17.2592	9.81305e-05	0.0097474		comp17039_c0	-3.82819	-17.7151	0.000343491	0.0374813
comp22772_c0	-3.30878	-13.4974	6.18879e-06	0.000624723		comp21430_c0	3.06895	-15.2377	0.000101104	0.00997252		comp17260_c0	2.91205	-16.0555	0.000361326	0.0391537
comp23255_c0	-5.14056	-18.3759	6.31674e-06	0.000633242		comp4712_c0	-4.24091	-18.0853	0.000103439	0.010132		comp4954_c0	-2.98739	-16.3985	0.000367677	0.0392961
comp22140_c0	3.27362	-12.2359	6.43058e-06	0.000640239		comp17182_c0	3.49245	-16.289	0.000104429	0.0101585		comp11120_c0	-2.98739	-16.3985	0.000367677	0.0392961
comp20403_c0	4.2885	-16.5358	6.5084e-06	0.000643579		comp18407_c0	-2.8321	-14.3302	0.000106024	0.0102429		comp15425_c0	-4.82819	-18.8001	0.000385253	0.0403455
comp11814_c0	-4.44666	-17.4009	6.56495e-06	0.000644784		comp22737_c0	-2.73208	-12.9817	0.000117819	0.011305		comp12991_c0	4.56413	-18.6889	0.000385253	0.0403455
comp20617_c0	-4.00306	-16.9447	6.65856e-06	0.000648559		comp20328_c0	-2.81921	-14.4269	0.000125379	0.011814		comp17381_c0	4.56413	-18.6889	0.000385253	0.0403455
comp23175_c0	-3.20964	-10.377	6.69262e-06	0.000648559		comp25230_c0	3.1025	-15.484	0.000125629	0.011814		comp19866_c0	-33.215	-33.4085	0.000390825	0.0403869
comp21182_c0	3.40449	-14.0392	6.911e-06	0.000665286		comp23921_c1	2.75392	-13.0975	0.000127099	0.011814		comp57082_c0	-33.215	-33.4085	0.000390825	0.0403869
comp13308_c0	34.4097	-32.8112	7.01868e-06	0.000671208		comp18764_c0	33.8692	-33.0814	0.000127312	0.011814		comp63450_c0	-3.78755	-17.7354	0.000405979	0.0412998
comp23534_c0	3.97422	-15.956	7.5836e-06	0.000720492		comp24013_c0	33.8401	-33.096	0.000127312	0.011814		comp18354_c0	3.52936	-17.6213	0.000405979	0.0412998
comp24354_c0	-3.33717	-14.2332	7.68364e-06	0.000725256		comp13810_c0	2.82446	-14.038	0.000130438	0.012025		comp24008_c0	-2.70266	-15.2779	0.000407599	0.0412998
comp15915_c0	3.46981	-14.4427	8.22057e-06	0.000770931		comp23741_c0	-2.89299	-15.3442	0.000132238	0.0121107		comp21640_c0	-2.60078	-14.5918	0.000425105	0.0427957
comp22398_c0	5.17685	-17.6766	8.36369e-06	0.000776683		comp23426_c0	-3.24091	-16.3629	0.000133085	0.0121107		comp21630_c0	-2.86214	-15.9757	0.000436013	0.0436125
comp20399_c0	4.54769	-16.9912	8.38877e-06	0.000776683		comp19449_c0	4.10561	-17.3043	0.000139734	0.0126343		comp16240_c0	-2.4823	-13.5468	0.000481034	0.0478092
comp22906_c0	4.52833	-17.0009	9.1922e-06	0.000840523		comp12817_c0	4.69573	-18.0093	0.000154728	0.0137875		comp21889_c0	-2.94367	-16.4204	0.000488047	0.0479044
comp16128_c0	-3.25991	-14.0308	9.19394e-06	0.000840523		comp5358_c0	33.8103	-33.1109	0.000157376	0.0137875		comp15888_c0	4.51166	-18.7151	0.000488131	0.0479044
comp21219_c0	-4.85105	-17.9357	9.66399e-06	0.000877974		comp24151_c0	33.8103	-33.1109	0.000157376	0.0137875		comp17022_c0	33.0498	-33.4911	0.000530405	0.051445
comp16038_c0	3.91581	-15.9852	1.00686e-05	0.000909055		comp19206_c0	33.78	-33.1261	0.000157376	0.0137875		comp18443_c0	-3.05058	-16.8815	0.000530803	0.051445
comp23921_c1	3.21266	-12.7761	1.05042e-05	0.00094179		comp19942_c0	33.78	-33.1261	0.000157376	0.0137875		comp10751_c0	2.76874	-15.6797	0.000544692	0.0524653
comp23948_c0	5.12623	-17.7019	1.05608e-05	0.00094179		comp20961_c0	2.75909	-13.8483	0.000158753	0.0138223		comp19133_c0	2.57098	-14.7786	0.00055327	0.0528759
comp13765_c0	34.3178	-32.8572	1.13841e-05	0.00100902		comp24299_c0	-2.71971	-13.8161	0.000161788	0.0140001		comp13916_c0	3.14909	-16.8114	0.000555732	0.0528759
comp13156_c0	-6.00306	-18.9447	1.16786e-05	0.0010228		comp18627_c0	-33.5658	-33.2331	0.000164799	0.0140878		comp13924_c0	2.80513	-16.1089	0.000577643	0.0546275
comp13998_c0	-3.54786	-16.0848	1.17835e-05	0.0010228		comp14065_c0	-33.5658	-33.2331	0.000164799	0.0140878		comp21109_c0	2.75677	-16.0076	0.000587533	0.0552281
comp18461_c0	3.40384	-14.4757	1.18281e-05	0.0010228		comp23005_c0	3.23887	-16.1527	0.000170349	0.0144745		comp15874_c0	2.72876	-15.9061	0.000596159	0.0557033
comp9083_c0	5.11329	-17.7084	1.18914e-05	0.0010228		comp15934_c0	4.0583	-17.328	0.000178086	0.0150224		comp24089_c0	-2.44399	-13.8222	0.00060958	0.0566183
comp23682_c0	-4.08323	-17.0972	1.18914e-05	0.0010228		comp17384_c0	2.89288	-14.9107	0.000178927	0.0150224		comp19206_c0	-2.99046	-16.9116	0.00068133	0.0625627
comp22799_c0	3.43861	-14.8453	1.22951e-05	0.00105131		comp14431_c0	2.94816	-15.1826	0.000183946	0.0153524		comp19792_c0	-3.65827	-17.8001	0.000681598	0.0625627
comp14172_c0	3.5668	-15.3117	1.27871e-05	0.00108697		comp24225_c0	2.76385	-14.2748	0.000187878	0.0155884		comp10790_c0	2.43108	-13.8485	0.000712606	0.0650263
comp7416_c0	-3.20381	-14.1945	1.31784e-05	0.00111372		comp14723_c0	3.47334	-16.6205	0.000192859	0.0159081		comp17477_c0	2.9267	-16.5076	0.000720674	0.0653802
comp13737_c0	5.08706	-17.7215	1.34086e-05	0.00112663		comp15645_c0	33.7489	-33.1416	0.000195424	0.0160259		comp15516_c0	-3.13075	-17.3269	0.000727001	0.065573
comp24200_c0	-3.12959	-13.2115	1.45628e-05	0.00121658		comp23534_c0	3.35304	-16.3587	0.000213985	0.0174466		comp20287_c0	-2.73966	-16.037	0.000738955	0.0662682
comp23000_c0	5.06034	-17.7349	1.5141e-05	0.00125766		comp17409_c0	-33.4663	-33.2829	0.00021796	0.0176685		comp17836_c0	2.67563	-15.6331	0.000744338	0.0663694
comp15000_c1	-3.15845	-13.6945	1.52539e-05	0.00125983		comp8257_c0	2.65561	-13.3855	0.000226385	0.0182114		comp4743_c0	-2.35081	-12.7626	0.000750914	0.0665753
comp24089_c0	-3.17654	-14.188	1.65592e-05	0.00135992		comp14928_c0	3.09783	-15.8082	0.000227239	0.0182114		comp24492_c0	-2.30419	-8.00442	0.000771462	0.0670665
comp14330_c0	-4.92906	-18.4817	1.79859e-05	0.00146532		comp15915_c0	2.84093	-14.8492	0.000230126	0.0183386		comp19762_c0	3.18973	-17.0541	0.000773646	0.0670665
comp20571_c0	3.19539	-13.6674	1.80443e-05	0.00146532		comp23355_c0	2.89391	-15.2097	0.000239775	0.0190002		comp18844_c0	3.18973	-17.0541	0.000773646	0.0670665
comp14751_c0	3.32152	-14.5168	1.86325e-05	0.00150468		comp11152_c0	33.7172	-33.1574	0.000243817	0.0192125		comp15645_c0	-2.95944	-16.9271	0.000773646	0.0670665
comp16698_c0	-3.1542	-14.303	1.87879e-05	0.00150885		comp22413_c0	2.78612	-14.7161	0.000250627	0.0196394		comp14318_c0	2.97178	-16.6777	0.000792096	0.0681478
comp21713_c0	3.45638	-15.2149	2.03897e-05	0.00162849		comp22581_c0	-3.05804	-16.6767	0.000259582	0.0202288		comp19630_c0	-2.71138	-15.9516	0.000797418	0.0681478
comp22082_c0	-3.4654	-16.0436	2.15675e-05	0.00171314		comp23552_c0	-2.55574	-12.8835	0.000271929	0.0210745		comp20888_c0	2.74028	-16.1414	0.000799221	0.0681478
comp24151_c0	34.1784	-32.9269	2.2545e-05	0.00178105		comp10214_c0	4.56645	-18.0739	0.000291391	0.0224594		comp15521_c0	3.38126	-17.6953	0.000814859	0.0691036
comp17182_c0	3.76513	-16.0606	2.32823e-05	0.00182936		comp22857_c0	3.27794	-16.3962	0.000299252	0.02294		comp22694_c0	-2.58026	-15.6761	0.000844957	0.0710233
comp19085_c0	-3.12693	-14.5247	2.43935e-05	0.00190637		comp16789_c0	-2.62947	-14.6946	0.000310308	0.0236589		comp20048_c0	-2.47589	-15.0693	0.000846599	0.0710233
comp20941_c0	-3.2978	-15.3904	2.54965e-05	0.00198191		comp17171_c0	2.7759	-14.9692	0.000328839	0.0249369		comp18764_c0	-2.88709	-16.7706	0.000883102	0.0736894
comp15984_c0	-3.30562	-15.7084	2.62128e-05	0.00202315		comp52557_c0	-3.49245	-17.4595	0.000343491	0.0256828		comp18801_c0	-2.3187	-12.978	0.000913453	0.0755706
comp13475_c0	3.43435	-15.378	2.63054e-05	0.00202315		comp15208_c0	3.07952	-16.2324	0.000344458	0.0256828		comp13454_c0	-3.94367	-18.2423	0.000921321	0.0755706
comp23851_c0	3.58833	-15.6635	2.69976e-05	0.00204971		comp22179_c0	-2.91355	-16.086	0.000344458	0.0256828		comp14699_c0	3.66366	-18.1391	0.000921321	0.0755706
comp20736_c0	3.10023	-13.6275	2.70074e-05	0.00204971		comp24019_c0	2.69394	-14.4866	0.000347976	0.0256828		comp23927_c0	2.47047	-15.0918	0.000925019	0.0755706
comp21731_c0	-3.13485	-14.8552	2.70738e-05	0.00204971		comp23036_c0	2.90273	-15.5838	0.000348352	0.0256828		comp13036_c0	-2.44676	-14.9464	0.000943473	0.0766768
comp24326_c0	-3.19394	-14.9917	2.75516e-05	0.00207507		comp24040_c0	-2.566	-14.2223	0.0003496	0.0256828		comp20176_c1	-2.39113	-14.5592	0.000976612	0.07852
comp23933_c0	-3.18809	-15.1042	2.80997e-05	0.00210545		comp12774_c0	2.74702	-15.0767	0.000370135	0.0270506		comp22931_c0	-2.82819	-16.6301	0.000985149	0.07852
comp23063_c0	4.30756	-17.1113	2.95262e-05	0.00220099		comp17353_c0	3.06895	-16.2377	0.000373606	0.0271635		comp14810_c0	-3.37251	-17.5279	0.000999618	0.07852
comp21499_c0	3.01541	-12.9245	3.07842e-05	0.00228201		comp14320_c0	3.02588	-16.0368	0.000376767	0.02717		comp16072_c0	3.31136	-17.3153	0.0010052	0.07852
comp22997_c0	3.82667	-16.3517	3.09271e-05	0.00228201		comp21013_c0	33.6177	-33.2072	0.000385253	0.02717		comp16023_c0	3.28033	-17.3308	0.0010052	0.07852
comp18053_c0	-4.61973	-18.0514	3.23096e-05	0.00234826		comp18059_c0	33.6177	-33.2072	0.000385253	0.02717		comp21046_c0	-2.98019	-17.1391	0.0010052	0.07852
comp14381_c0	-4.20469	-17.8438	3.23096e-05	0.00234826		comp22781_c0	33.5829	-33.2246	0.000385253	0.02717		comp12239_c0	-32.952	-33.54	0.00100641	0.07852
comp13769_c0	-4.20469	-17.8438	3.23096e-05	0.00234826		comp19681_c0	33.5829	-33.2246	0.000385253	0.02717		comp11295_c0	32.8894	-33.5714	0.00100641	0.07852
comp16589_c0	3.61043	-15.8749	3.2652e-05	0.00236134		comp16851_c0	-3.93605	-18.2377	0.000385253	0.02717		comp11257_c0	-4.56516	-18.9316	0.00102803	0.0791059
comp23088_c0	3.60427	-15.878	3.45839e-05	0.00248074		comp17060_c0	-5.13399	-19.2237	0.000390825	0.0272962		comp13910_c0	-4.56516	-18.9316	0.00102803	0.0791059
comp22361_c0	3.98184	-16.6892	3.48151e-05	0.00248074		comp21182_c0	2.66859	-14.4993	0.000390913	0.0272962		comp15076_c0	-2.48834	-15.2151	0.00103398	0.0791059
comp22436_c0	-3.51763	-16.38	3.48151e-05	0.00248074		comp17660_c0	2.47038	-11.7732	0.000401474	0.0278955		comp18168_c0	2.43484	-14.8466	0.0010342	0.0791059
comp10724_c0	-4.76859	-18.5619	3.56805e-05	0.00251773		comp22718_c0	3.01648	-16.0415	0.000405207	0.0278987		comp16141_c0	2.38775	-14.6071	0.00105006	0.0799274
comp20072_c0	-4.76859	-18.5619	3.56805e-05	0.00251773		comp19064_c0	3.0583	-16.243	0.000405476	0.0278987		comp23362_c0	2.27192	-12.2881	0.00105868	0.0801923
comp18512_c0	3.15176	-14.5192	3.6742e-05	0.00258011		comp21697_c0	-3.50394	-17.7168	0.000408153	0.0279466		comp11061_c0	2.90361	-16.7118	0.00110051	0.0829586
comp24309_c0	3.95308	-16.7036	3.79855e-05	0.0026419		comp20176_c1	2.85185	-15.6093	0.000437519	0.0297181		comp20885_c0	2.65489	-16.1841	0.00111705	0.0835915
comp23801_c0	-3.38895	-16.3448	3.79855e-05	0.0026419		comp21610_c0	3.03677	-16.2538	0.000440346	0.0297181		comp14578_c0	-2.22705	-9.32832	0.00112643	0.0835915
comp20884_c1	-3.18892	-15.3517	3.85756e-05	0.00265751		comp22233_c0	-2.78405	-16.0767	0.000440346	0.0297181		comp19005_c0	-3.88709	-18.2706	0.00114105	0.0835915
comp23839_c0	-3.14453	-15.3295	3.85756e-05	0.00265751		comp13385_c0	2.62121	-14.6542	0.000478162	0.0321165		comp9816_c0	3.61475	-18.1636	0.00114105	0.0835915
comp15974_c0	34.0699	-32.9811	3.88701e-05	0.00266517		comp21148_c0	33.5473	-33.2424	0.000488131	0.0324768		comp13970_c0	3.61475	-18.1636	0.00114105	0.0835915
comp10751_c0	4.23774	-17.1462	4.0412e-05	0.00275788		comp29276_c0	33.5108	-33.2607	0.000488131	0.0324768		comp11990_c0	3.61475	-18.1636	0.00114105	0.0835915
comp12629_c0	4.85803	-17.836	4.23374e-05	0.00287578		comp16694_c0	2.93277	-15.8907	0.000492928	0.032642		comp22075_c0	-2.34172	-14.5197	0.00123309	0.0899117
comp21924_c0	4.21369	-17.1582	4.49665e-05	0.00303607		comp14265_c0	-3.43355	-17.752	0.000497338	0.0327802		comp13765_c0	2.68277	-16.3076	0.00124989	0.090713
comp23443_c0	3.92373	-16.7182	4.53207e-05	0.00303607		comp21550_c0	2.68844	-14.9255	0.000500886	0.0328604		comp22228_c0	-2.33438	-14.5234	0.00127219	0.0919037
comp16385_c0	-5.76859	-19.0619	4.53239e-05	0.00303607		comp20608_c0	-2.40075	-11.2572	0.000510404	0.0333299		comp12580_c0	2.71613	-16.4429	0.00128742	0.0922245
comp16887_c0	-2.95824	-14.0577	4.654e-05	0.00308639		comp23180_c0	1.80977	-2.92493	0.000512918	0.0333396		comp21220_c0	2.22185	-11.8657	0.00128845	0.0922245
comp22029_c0	34.0241	-33.004	4.69243e-05	0.00308639		comp19011_c1	2.924	-15.8951	0.00052717	0.0337251		comp19406_c0	2.51927	-15.9039	0.00131453	0.0936621
comp14949_c0	-4.5556	-18.0834	4.69243e-05	0.00308639		comp14087_c0	-2.54903	-14.7613	0.00052965	0.0337251		comp12643_c0	-2.70266	-16.5409	0.00132989	0.0943253
comp16126_c0	-4.14056	-17.8759	4.69243e-05	0.00308639		comp15793_c0	-5.01852	-19.2814	0.000530405	0.0337251		comp19902_c0	2.54818	-15.9964	0.00135306	0.0947517
comp22420_c0	2.86171	-10.4548	4.79193e-05	0.00313764		comp19948_c0	-5.01852	-19.2814	0.000530405	0.0337251		comp16898_c0	-2.43226	-15.3542	0.00137511	0.0947517
comp17372_c0	3.53481	-15.9127	4.91653e-05	0.00320478		comp16461_c0	3.39087	-17.0767	0.000530803	0.0337251		comp23081_c0	2.40313	-15.2458	0.0013837	0.0947517
comp17660_c0	2.86761	-11.4825	5.04064e-05	0.00327102		comp24776_c0	-2.39724	-12.1742	0.000555711	0.0351494		comp14359_c0	2.44607	-15.426	0.00140811	0.0947517
comp23906_c0	3.23774	-15.0612	5.18812e-05	0.00335176		comp21634_c0	-2.68731	-15.7466	0.000564032	0.0352431		comp3933_c0	32.8019	-33.6151	0.00140897	0.0947517
comp20178_c0	3.16918	-14.98	5.21561e-05	0.00335421		comp13998_c0	-2.68731	-15.7466	0.000564032	0.0352431		comp12565_c0	32.8019	-33.6151	0.00140897	0.0947517
comp18429_c0	3.72826	-16.4009	5.23806e-05	0.00335421		comp18890_c0	-3.14976	-17.4085	0.000571838	0.0352431		comp15028_c0	32.8019	-33.6151	0.00140897	0.0947517
comp21883_c1	-2.91634	-13.903	5.34757e-05	0.00340931		comp14318_c0	-3.14976	-17.4085	0.000571838	0.0352431		comp11512_c0	32.8019	-33.6151	0.00140897	0.0947517
comp19630_c0	-3.32883	-16.3749	5.42398e-05	0.00344292		comp23995_c1	3.81437	-17.4499	0.000572185	0.0352431		comp17133_c0	2.504	-15.9116	0.00141492	0.0947517
comp24295_c0	-3.08223	-15.1197	5.53283e-05	0.00349675		comp7421_c0	-3.17052	-17.0355	0.000572185	0.0352431		comp23494_c0	-3.51625	-17.8711	0.00141891	0.0947517
comp8265_c0	4.79461	-17.8678	5.56909e-05	0.00350443		comp20617_c0	-2.94813	-16.5093	0.000575736	0.0353076		comp21746_c0	3.25927	-17.7563	0.00141891	0.0947517
comp15741_c0	34.0006	-33.0157	5.68506e-05	0.0035467		comp18523_c0	33.4733	-33.2794	0.000621965	0.0378271		comp18362_c0	3.25927	-17.7563	0.00141891	0.0947517
comp18916_c0	-4.07345	-17.9095	5.68506e-05	0.0035467		comp18249_c1	-3.13399	-17.2237	0.000622182	0.0378271		comp19558_c0	-3.82819	-18.3001	0.00141951	0.0947517
comp17829_c0	-33.751	-33.1406	5.79138e-05	0.00355833		comp18311_c0	-2.67456	-15.994	0.00062591	0.0378904		comp22949_c0	-2.41315	-15.2002	0.00142091	0.0947517
comp20604_c0	-5.68113	-19.1056	5.79138e-05	0.00355833		comp23734_c0	2.35126	-9.90073	0.000631589	0.0379554		comp21926_c0	-2.23179	-13.5284	0.0014889	0.0988631
comp22301_c0	-4.68113	-18.6056	5.79138e-05	0.00355833		comp18322_c0	2.6338	-14.9528	0.000632365	0.0379554		comp23976_c0	2.20102	-12.5041	0.0015023	0.0993298
comp18168_c0	3.58191	-16.1522	5.80162e-05	0.00355833		comp16877_c1	-2.34374	-8.4678	0.000637327	0.0380911		comp18815_c0	2.21987	-13.1195	0.0015179	0.0999379
comp23180_c0	1.38869	-3.04338	5.83589e-05	0.0035643		comp17005_c0	3.1025	-16.484	0.000663375	0.0394806		comp20757_c0	2.36084	-15.1467	0.001526	0.100049
comp24018_c0	-2.93016	-14.3726	6.0265e-05	0.00366532		comp20934_c0	2.75087	-15.5223	0.000666394	0.0394937		comp57381_c0	-2.86772	-17.1953	0.00156555	0.102213
comp21215_c2	-2.90352	-14.0026	6.25712e-05	0.00378973		comp18512_c0	2.5814	-14.8965	0.000685273	0.0404426		comp19475_c0	-2.44117	-15.9061	0.00164175	0.106217
comp17811_c0	2.92269	-13.5558	6.33805e-05	0.00382282		comp18390_c0	2.59987	-15.0572	0.000741782	0.0433941		comp14681_c0	-3.24323	-17.5926	0.001642	0.106217
comp17789_c0	2.93877	-13.7082	6.38678e-05	0.00383155		comp14981_c0	-2.61997	-15.6227	0.000743964	0.0433941		comp21460_c0	-2.56516	-16.1242	0.0016473	0.106217
comp20886_c0	4.76182	-17.8841	6.40524e-05	0.00383155		comp22075_c0	2.72907	-15.5332	0.000744515	0.0433941		comp19783_c0	-3.46562	-17.8964	0.00171843	0.109895
comp14695_c0	-2.97331	-14.8448	6.47741e-05	0.00385448		comp21376_c0	3.75627	-17.479	0.000755559	0.0438566		comp19913_c0	3.17181	-17.8001	0.00171843	0.109895
comp17133_c0	-2.88809	-13.9475	6.49662e-05	0.00385448		comp21638_c0	-2.36229	-13.2345	0.000759808	0.0438816		comp10044_c0	4.2162	-18.8628	0.00174368	0.111055
comp16240_c0	-2.90591	-14.067	6.54358e-05	0.00386656		comp20736_c0	2.45912	-14.0401	0.000762211	0.0438816		comp19260_c0	-3.76679	-18.3308	0.00177411	0.112533
comp21495_c0	3.29615	-15.617	6.62313e-05	0.00389773		comp21793_c0	3.30341	-17.1205	0.000773646	0.0443438		comp13545_c0	-2.589	-16.3347	0.00181213	0.11448
comp20988_c0	3.47538	-15.9424	6.6541e-05	0.00390016		comp16712_c0	2.48997	-14.5886	0.000784776	0.0443438		comp19832_c0	-2.82819	-17.2151	0.00182225	0.114655
comp12817_c0	4.74514	-17.8925	7.38123e-05	0.00429174		comp17340_c0	-2.87413	-16.5463	0.000792096	0.0443438		comp18249_c1	2.71097	-16.6155	0.00183116	0.114753
comp15861_c0	4.74514	-17.8925	7.38123e-05	0.00429174		comp57381_c0	33.4348	-33.2986	0.000797167	0.0443438		comp20071_c0	2.54527	-16.2389	0.0018835	0.117561
comp23156_c0	-2.88044	-14.1661	7.54941e-05	0.00435647		comp38655_c0	33.4348	-33.2986	0.000797167	0.0443438		comp20822_c0	2.3328	-15.0496	0.00193048	0.120013
comp24256_c0	-2.8049	-12.6368	7.5525e-05	0.00435647		comp18182_c0	33.3953	-33.3184	0.000797167	0.0443438		comp21079_c0	-2.56516	-16.3466	0.00199246	0.121494
comp24171_c0	-2.92032	-14.5553	7.62284e-05	0.00437967		comp12682_c0	-3.75548	-18.328	0.000797167	0.0443438		comp4230_c0	-32.7456	-33.6433	0.00199604	0.121494
comp21224_c0	-2.78564	-12.9609	8.37793e-05	0.00479203		comp21711_c0	2.40775	-13.5683	0.000797919	0.0443438		comp8192_c0	-32.7456	-33.6433	0.00199604	0.121494
comp18311_c0	-3.13364	-16.1314	8.41566e-05	0.00479203		comp19776_c0	2.85712	-16.1212	0.000798534	0.0443438		comp13034_c0	-32.7456	-33.6433	0.00199604	0.121494
comp23410_c0	33.9028	-33.0647	8.43945e-05	0.00479203		comp23820_c0	2.58881	-15.0627	0.000807476	0.0446645		comp15451_c0	2.24097	-14.4581	0.00200102	0.121494
comp23016_c1	-3.13485	-15.8552	8.66484e-05	0.00490086		comp12629_c0	4.32133	-18.1965	0.000814859	0.0448968		comp23691_c1	-2.236	-14.4523	0.00200102	0.121494
comp21188_c0	4.07376	-17.2282	8.7455e-05	0.00492731		comp17811_c0	2.41655	-13.9009	0.00082192	0.0451097		comp10998_c0	-3.41315	-17.9226	0.00208845	0.125823
comp23383_c0	3.50474	-16.1908	8.80793e-05	0.00494332		comp19280_c0	2.48864	-14.469	0.000825786	0.0451462		comp14949_c0	-3.41315	-17.9226	0.00208845	0.125823
comp23861_c0	-2.79487	-13.5487	9.23654e-05	0.00516394		comp18271_c0	-2.48941	-15.2981	0.000869768	0.0471658		comp13960_c0	-2.11709	-12.4074	0.00211174	0.126115
comp9258_c0	-4.58802	-18.6522	9.63608e-05	0.00530569		comp16212_c0	3.71619	-17.499	0.00087065	0.0471658		comp20824_c0	2.20608	-14.1675	0.00211632	0.126115
comp18533_c0	-4.58802	-18.6522	9.63608e-05	0.00530569		comp16589_c0	2.88837	-16.328	0.00087276	0.0471658		comp13283_c0	2.60921	-16.4964	0.00212207	0.126115
comp22072_c0	-4.58802	-18.6522	9.63608e-05	0.00530569		comp24336_c1	-2.80279	-16.8043	0.000879821	0.0473496		comp12130_c0	-2.78755	-17.2354	0.00212562	0.126115
comp14065_c0	-4.58802	-18.6522	9.63608e-05	0.00530569		comp8981_c0	-2.83565	-16.5655	0.000882874	0.0473496		comp17683_c0	-2.54091	-16.3587	0.00219254	0.129552
comp19041_c0	4.04679	-17.2417	9.81305e-05	0.00538274		comp19543_c0	2.6142	-15.3496	0.000909452	0.0485592		comp23960_c0	2.08034	-5.37528	0.00220015	0.129552
comp22675_c0	4.67642	-17.9268	9.86135e-05	0.0053889		comp14385_c0	2.42443	-14.0575	0.000912314	0.0485592		comp20739_c0	-2.13075	-13.2419	0.00222112	0.130103
comp24169_c1	-3.5112	-17.0207	9.9074e-05	0.00539378		comp13944_c0	-3.60348	-17.9889	0.000921321	0.0486713		comp19877_c0	-3.70266	-18.3628	0.00222798	0.130103
comp15546_c0	-3.14825	-16.2846	0.000101616	0.00551152		comp18668_c0	-3.28155	-17.828	0.000921321	0.0486713		comp11203_c0	-2.52007	-16.2537	0.00225458	0.130103
comp23081_c0	-2.76859	-13.392	0.000102276	0.0055267		comp12897_c0	2.44376	-14.6117	0.00098359	0.0517669		comp13113_c0	-4.41315	-19.0076	0.00229484	0.130103
comp20496_c0	4.65872	-17.9357	0.00011434	0.00613302		comp23863_c0	3.67497	-17.5196	0.0010052	0.0525756		comp13156_c0	-4.41315	-19.0076	0.00229484	0.130103
comp19465_c0	4.65872	-17.9357	0.00011434	0.00613302		comp11652_c0	-33.1184	-33.4569	0.00100641	0.0525756		comp14054_c0	-4.41315	-19.0076	0.00229484	0.130103
comp20757_c0	3.5668	-16.4817	0.000116899	0.0062472		comp12639_c0	-2.58242	-15.9759	0.00101112	0.0526265		comp5247_c0	4.14909	-18.8964	0.00229484	0.130103
comp10951_c0	3.29288	-15.8113	0.00012417	0.00661148		comp22479_c0	33.3547	-33.3387	0.00102803	0.0527287		comp14839_c0	4.14909	-18.8964	0.00229484	0.130103
comp23641_c1	2.7671	-13.3269	0.00012505	0.00663404		comp20466_c0	33.3547	-33.3387	0.00102803	0.0527287		comp17246_c0	4.0787	-18.9316	0.00229484	0.130103
comp11049_c0	33.7978	-33.1172	0.000127312	0.00670509		comp12726_c0	33.3128	-33.3596	0.00102803	0.0527287		comp22373_c0	-2.09258	-11.9633	0.00230945	0.130103
comp20439_c0	33.7978	-33.1172	0.000127312	0.00670509		comp16367_c0	33.3128	-33.3596	0.00102803	0.0527287		comp23058_c0	-2.48027	-16.1667	0.00230957	0.130103
comp17467_c0	2.80586	-13.8177	0.000128341	0.0067349		comp19147_c0	2.29409	-12.6102	0.00103365	0.0528247		comp19039_c0	2.45721	-16.1574	0.00230957	0.130103
comp16162_c0	-3.62866	-17.3245	0.000132862	0.00694706		comp19042_c0	-2.67748	-16.204	0.00104288	0.0531041		comp21883_c1	-2.134	-13.5622	0.00233789	0.131224
comp24225_c0	2.84965	-14.1398	0.000134452	0.00700498		comp23841_c0	-2.41961	-14.8804	0.00105533	0.053545		comp22281_c0	-2.59687	-16.7458	0.00247032	0.138161
comp17223_c0	3.69969	-16.8302	0.000140031	0.00726962		comp16029_c0	2.29804	-12.9987	0.00108403	0.0546491		comp22717_c0	3.0787	-17.8466	0.00254733	0.141121
comp22373_c0	-2.66391	-12.4097	0.000146384	0.00756764		comp22552_c0	2.56645	-15.2666	0.00108485	0.0546491		comp4785_c0	3.0787	-17.8466	0.00254733	0.141121
comp7421_c0	-3.41809	-17.0672	0.000147215	0.00756764		comp22557_c0	2.80349	-16.148	0.00109515	0.0548507		comp23925_c0	-2.12505	-13.6759	0.00255071	0.141121
comp24644_c0	2.7134	-12.9542	0.000147334	0.00756764		comp22031_c0	3.09001	-16.8121	0.00110051	0.0548507		comp13308_c0	2.39618	-16.0724	0.00255942	0.141121
comp21634_c0	-2.99147	-15.8066	0.000152742	0.00781779		comp19940_c0	-2.79612	-16.5853	0.00110051	0.0548507		comp16872_c0	2.16649	-14.2153	0.00257791	0.14164
comp20071_c0	4.5668	-17.9817	0.000154728	0.00786408		comp16590_c1	-2.25046	-12.2392	0.00111716	0.0554842		comp10758_c0	-2.12731	-14.063	0.00262637	0.143796
comp13331_c0	4.5668	-17.9817	0.000154728	0.00786408		comp23073_c0	-2.47203	-15.3452	0.0011337	0.056108		comp20335_c0	-2.05637	-12.226	0.00278229	0.150784
comp21412_c0	33.7703	-33.1309	0.000157376	0.00791566		comp16877_c0	-2.21587	-7.19353	0.00117384	0.0578181		comp15133_c0	-2.56516	-16.7617	0.00278678	0.150784
comp21028_c0	33.7703	-33.1309	0.000157376	0.00791566		comp15065_c0	-3.01852	-17.2814	0.00117645	0.0578181		comp11152_c0	-2.56516	-16.7617	0.00278678	0.150784
comp21532_c0	33.7703	-33.1309	0.000157376	0.00791566		comp23439_c0	-2.55385	-15.9902	0.00118688	0.0581282		comp10985_c0	-3.63555	-18.3964	0.00281198	0.150784
comp18271_c0	-2.89745	-15.41	0.000162754	0.00814802		comp24170_c0	-2.24303	-12.4843	0.00119484	0.0583155		comp11967_c0	-3.63555	-18.3964	0.00281198	0.150784
comp14734_c0	-2.71215	-14.0665	0.000164714	0.00814802		comp30075_c0	2.61481	-15.5903	0.00124411	0.0605108		comp11321_c0	-3.63555	-18.3964	0.00281198	0.150784
comp15377_c0	-33.5584	-33.2369	0.000164799	0.00814802		comp24295_c0	-2.36517	-14.8532	0.00127115	0.0616139		comp18786_c0	2.13181	-14.3201	0.00283702	0.151278
comp17255_c0	-5.48848	-19.2019	0.000164799	0.00814802		comp24298_c0	2.63493	-15.8697	0.0012802	0.0616285		comp9099_c0	-32.6301	-33.701	0.00286389	0.151278
comp17424_c0	-4.48848	-18.7019	0.000164799	0.00814802		comp23539_c0	-2.48418	-15.7412	0.0012802	0.0616285		comp12598_c0	-32.6301	-33.701	0.00286389	0.151278
comp19443_c0	-2.84259	-15.277	0.000173661	0.00855709		comp23976_c0	2.61084	-15.7298	0.00130183	0.062383		comp12110_c0	32.6092	-33.7114	0.00286389	0.151278
comp24776_c0	-2.62804	-12.1975	0.000176195	0.00865259		comp17172_c0	2.53134	-15.391	0.00130471	0.062383		comp21788_c0	-2.29634	-15.7441	0.00287658	0.151278
comp23067_c0	4.52833	-18.0009	0.000180606	0.00880968		comp20093_c0	2.52728	-15.2861	0.0013174	0.0627766		comp22461_c0	-2.14823	-14.4676	0.00289201	0.151278
comp10728_c0	4.52833	-18.0009	0.000180606	0.00880968		comp20198_c0	33.2698	-33.3812	0.00133434	0.062946		comp22471_c0	-2.29386	-15.6749	0.00289449	0.151278
comp23552_c0	-2.63826	-12.8326	0.000183443	0.00891815		comp17684_c0	33.2698	-33.3812	0.00133434	0.062946		comp14968_c0	-2.70266	-17.2779	0.00291167	0.151278
comp22847_c0	-2.70421	-14.0549	0.000184156	0.00892295		comp21082_c0	-3.65595	-18.3777	0.00133434	0.062946		comp21775_c0	2.17998	-14.8366	0.0029248	0.151278
comp20236_c0	2.88246	-14.7364	0.000186714	0.00901686		comp21889_c0	3.58881	-17.5627	0.00134785	0.0629517		comp24206_c0	2.30326	-15.5714	0.00292501	0.151278
comp20198_c0	33.7137	-33.1592	0.000195424	0.00937517		comp22585_c0	-2.96407	-17.1387	0.00134785	0.0629517		comp23323_c0	-2.0865	-13.4985	0.00292783	0.151278
comp15697_c0	33.7137	-33.1592	0.000195424	0.00937517		comp22453_c0	-2.81207	-17.0627	0.00134785	0.0629517		comp23205_c0	2.21095	-15.2216	0.00298796	0.153229
comp22797_c0	2.62897	-12.3359	0.000200628	0.0095932		comp21316_c0	-2.38351	-15.1395	0.0013548	0.0630675		comp17857_c0	2.86111	-17.2185	0.00301688	0.153229
comp24168_c0	2.76309	-14.1831	0.000206176	0.00982615		comp21890_c0	-2.41338	-15.4141	0.00136465	0.0633169		comp23524_c0	2.34173	-15.9927	0.00303862	0.153229
comp20051_c0	3.61655	-16.8718	0.000209973	0.00997439		comp14381_c0	-2.95712	-17.3121	0.00138806	0.0639823		comp12211_c0	-4.33069	-19.0488	0.00304285	0.153229
comp20132_c0	-5.38157	-19.2554	0.00021796	0.0103201		comp22635_c0	-2.95712	-17.3121	0.00138806	0.0639823		comp11480_c0	-4.33069	-19.0488	0.00304285	0.153229
comp21229_c0	2.70162	-13.7443	0.000220281	0.0103961		comp103156_c0	-32.9809	-33.5256	0.00140897	0.0646176		comp11566_c0	-4.33069	-19.0488	0.00304285	0.153229
comp20379_c0	3.88873	-17.3207	0.000228285	0.010708		comp20311_c0	-2.94813	-17.5093	0.00141891	0.0646176		comp17474_c0	4.0047	-18.9686	0.00304285	0.153229
comp20946_c1	3.08137	-15.917	0.000228363	0.010708		comp17089_c0	-2.94813	-17.5093	0.00141891	0.0646176		comp23449_c0	-2.14307	-14.7851	0.00304416	0.153229
comp19564_c0	2.68811	-13.8766	0.000236397	0.0110491		comp22654_c0	2.93102	-16.5697	0.00142017	0.0646176		comp29276_c0	2.15787	-14.6066	0.00306403	0.153734
comp12909_c0	3.14814	-15.8836	0.000241871	0.0112097		comp23156_c0	-2.25847	-13.9472	0.00143462	0.0650655		comp17307_c0	-3.30212	-17.9781	0.00311863	0.154978
comp11582_c0	33.6548	-33.1886	0.000243817	0.0112097		comp20571_c0	2.30791	-14.2032	0.00148528	0.0671471		comp10368_c0	3.02979	-17.8711	0.00311863	0.154978
comp14997_c0	-4.18363	-18.2694	0.000243817	0.0112097		comp16880_c0	3.56645	-17.5739	0.00156555	0.0703795		comp23493_c2	3.02979	-17.8711	0.00311863	0.154978
comp15140_c0	-4.18363	-18.2694	0.000243817	0.0112097		comp21645_c0	2.90273	-16.5838	0.00156801	0.0703795		comp15741_c0	2.51758	-16.5422	0.0032194	0.159478
comp18195_c0	-3.76859	-18.0619	0.000243817	0.0112097		comp23689_c0	-2.1718	-11.8942	0.00157752	0.0703795		comp21328_c0	-2.28505	-15.9842	0.00328973	0.162446
comp20834_c0	-2.58159	-12.9411	0.000244461	0.0112097		comp23323_c0	2.32726	-14.4386	0.00157768	0.0703795		comp14431_c0	-2.07745	-13.9275	0.0033127	0.163064
comp13368_c0	3.20964	-16.0753	0.000245978	0.0112226		comp23006_c0	-2.29862	-14.834	0.00158173	0.0703795		comp22556_c0	-2.16209	-15.1331	0.00345621	0.169593
comp21796_c0	-2.53803	-10.2446	0.000247769	0.0112226		comp13555_c0	2.24041	-13.4556	0.00159456	0.0707271		comp21789_c0	2.82716	-17.2354	0.00349079	0.170753
comp21606_c0	4.4888	-18.0207	0.000247831	0.0112226		comp21215_c2	-2.22894	-13.7574	0.0016137	0.071352		comp17097_c0	-2.49957	-16.7945	0.00356069	0.172882
comp28700_c0	4.46862	-18.0307	0.000247831	0.0112226		comp29728_c0	-2.3384	-15.0669	0.00163242	0.0719266		comp14330_c0	-3.56516	-18.4316	0.00356754	0.172882
comp19669_c0	-2.80312	-15.4572	0.000249713	0.0112728		comp23864_c0	2.67497	-16.0196	0.00164175	0.0719266		comp21611_c0	-3.56516	-18.4316	0.00356754	0.172882
comp19301_c0	2.83405	-14.9411	0.000258404	0.011622		comp18328_c0	3.3738	-17.6702	0.001642	0.0719266		comp21909_c0	-2.10425	-14.5473	0.00360278	0.17396
comp14793_c0	3.84243	-17.3438	0.000259049	0.011622		comp16672_c0	2.20562	-13.0449	0.00166452	0.0726873		comp23839_c0	-2.14135	-15.0991	0.00361208	0.17396
comp21145_c0	-2.52336	-10.7552	0.000271699	0.012152		comp6764_c0	2.32829	-14.6694	0.00167852	0.0730726		comp18339_c1	-2.10237	-14.7367	0.00366084	0.175765
comp18241_c0	3.0429	-15.9362	0.000278479	0.0124047		comp24171_c0	-2.24593	-14.3102	0.00168486	0.0731228		comp22413_c0	1.97916	-11.5137	0.00370418	0.177301
comp17328_c0	3.38496	-16.5726	0.000279056	0.0124047		comp8265_c0	4.15141	-18.2814	0.00171843	0.0738576		comp9083_c0	2.22926	-15.5344	0.00372165	0.177592
comp14960_c0	2.75257	-14.7188	0.00028351	0.0125643		comp21991_c0	4.12104	-18.2966	0.00171843	0.0738576		comp25230_c0	1.9889	-12.1185	0.00375057	0.177921
comp20328_c0	-2.62866	-14.2395	0.000285511	0.0126146		comp22921_c0	2.88837	-16.591	0.00173281	0.0738576		comp23863_c1	-1.99223	-12.6406	0.00375881	0.177921
comp12580_c0	4.44816	-18.041	0.000291391	0.0127197		comp17328_c0	2.97584	-16.8692	0.00173404	0.0738576		comp20379_c0	-2.02652	-13.631	0.00378226	0.177921
comp16205_c0	4.44816	-18.041	0.000291391	0.0127197		comp23707_c1	-2.19793	-13.5019	0.00173619	0.0738576		comp23727_c0	-2.00813	-13.1548	0.00379022	0.177921
comp20815_c0	4.4274	-18.0514	0.000291391	0.0127197		comp15972_c0	33.2254	-33.4034	0.00174368	0.0738576		comp20765_c0	2.29593	-15.823	0.00379591	0.177921
comp18152_c0	-3.26609	-17.3131	0.000291391	0.0127197		comp14681_c0	33.2254	-33.4034	0.00174368	0.0738576		comp16259_c0	-2.02613	-13.5287	0.00379696	0.177921
comp20545_c0	3.82667	-17.3517	0.000294417	0.0128089		comp14841_c0	-3.54903	-18.4312	0.00174368	0.0738576		comp19653_c0	-3.24323	-18.0076	0.00383276	0.179061
comp19720_c0	-3.26609	-17.1432	0.000295197	0.0128089		comp20236_c0	2.41562	-15.0619	0.00177017	0.0747551		comp18484_c0	2.0661	-14.4143	0.00389277	0.181322
comp16560_c0	-2.50589	-11.4358	0.000303877	0.0129551		comp14206_c0	-2.18438	-13.5186	0.00178311	0.0750768		comp22436_c0	-2.36661	-16.2235	0.00391185	0.181668
comp20543_c0	-2.50467	-11.1489	0.000305119	0.0129551		comp22018_c0	2.53914	-15.7656	0.00179899	0.0755203		comp16750_c0	-3.05058	-17.6889	0.00396476	0.181813
comp20480_c0	-2.81863	-15.63	0.000305373	0.0129551		comp10627_c0	-2.21377	-14.1602	0.00183833	0.0769427		comp93790_c0	-3.05058	-17.6889	0.00396476	0.181813
comp28233_c0	3.3523	-16.5889	0.000305681	0.0129551		comp23933_c0	-2.2577	-14.7311	0.00185779	0.0775271		comp23296_c0	2.10394	-14.8315	0.00397922	0.181813
comp33413_c0	3.3523	-16.5889	0.000305681	0.0129551		comp22051_c0	2.26689	-14.1362	0.00188567	0.0784585		comp20554_c0	2.96622	-17.4878	0.00402553	0.181813
comp16072_c0	33.6245	-33.2038	0.000305695	0.0129551		comp10970_c0	2.64326	-16.0355	0.00190884	0.0791886		comp17132_c0	2.96622	-17.4878	0.00402553	0.181813
comp14647_c0	33.6245	-33.2038	0.000305695	0.0129551		comp21614_c0	2.24827	-14.0631	0.00192982	0.07967		comp15697_c0	2.59327	-16.8669	0.00403307	0.181813
comp17675_c0	33.6245	-33.2038	0.000305695	0.0129551		comp21924_c0	3.34781	-17.6832	0.00194758	0.07967		comp10933_c0	2.26922	-15.7489	0.00403928	0.181813
comp23998_c0	-2.91559	-16.4009	0.000312634	0.0132106		comp19886_c0	-2.89299	-17.3442	0.00194758	0.07967		comp14945_c0	-2.52863	-16.9498	0.00404627	0.181813
comp22987_c0	3.24487	-16.3207	0.000317781	0.0133505		comp21286_c0	-2.89299	-17.3442	0.00194758	0.07967		comp17735_c0	2.79239	-17.2528	0.00404697	0.181813
comp13226_c0	3.24487	-16.3207	0.000317781	0.0133505		comp22219_c0	2.94149	-16.8864	0.00194868	0.07967		comp21198_c0	-2.56516	-17.1242	0.00404697	0.181813
comp22674_c0	2.64879	-14.1858	0.000318842	0.0133564		comp19056_c0	3.09001	-17.2272	0.00196944	0.0802859		comp24195_c0	-4.24323	-19.0926	0.00406644	0.181813
comp22589_c1	-2.5806	-13.9554	0.000319871	0.0133611		comp23688_c0	-2.54318	-16.2712	0.00199246	0.0809902		comp4019_c0	3.9267	-19.0076	0.00406644	0.181813
comp16507_c0	-2.65256	-14.9475	0.00032114	0.0133756		comp19918_c0	-2.56284	-16.5093	0.0020415	0.0827454		comp15032_c0	3.9267	-19.0076	0.00406644	0.181813
comp22419_c0	-2.513	-12.7239	0.000327154	0.0135872		comp23033_c0	-2.1878	-14.3217	0.00205236	0.0829472		comp14320_c0	1.98184	-12.7132	0.00408263	0.182015
comp18243_c0	-2.93747	-16.3075	0.000335113	0.0138781		comp18484_c0	4.09001	-18.3121	0.00208845	0.0839248		comp17159_c0	2.05339	-14.4207	0.00413048	0.183086
comp4658_c0	-3.68113	-17.7837	0.000336207	0.0138838		comp21541_c0	-3.09652	-17.6575	0.00208845	0.0839248		comp12339_c0	-32.5045	-33.7638	0.00416566	0.183086
comp19662_c0	4.40634	-18.0619	0.000343491	0.0141444		comp22263_c0	2.10465	-11.1911	0.00214256	0.0857011		comp15355_c0	-32.5045	-33.7638	0.00416566	0.183086
comp6096_c0	2.96273	-15.7837	0.000345206	0.0141749		comp19669_c0	-2.28545	-15.2904	0.00214481	0.0857011		comp12874_c0	-32.5045	-33.7638	0.00416566	0.183086
comp21218_c0	2.58229	-13.6885	0.000365223	0.0149546		comp19984_c0	-2.38293	-15.7412	0.00215335	0.0857994		comp16681_c0	32.5023	-33.7649	0.00416566	0.183086
comp18257_c0	-2.77424	-15.6522	0.000367229	0.0149707		comp17539_c0	-2.08305	-8.90956	0.00219101	0.0863892		comp16599_c0	-2.30932	-16.0595	0.00418878	0.183086
comp14359_c0	3.3301	-16.6	0.000367677	0.0149707		comp23998_c0	-2.43355	-16.252	0.00219254	0.0863892		comp23595_c0	2.2532	-16.037	0.00418878	0.183086
comp20888_c0	3.76182	-17.3841	0.000382127	0.0154852		comp16405_c0	2.924	-16.8951	0.00219265	0.0863892		comp17422_c1	-1.96788	-12.5864	0.00424493	0.184275
comp19681_c0	33.5293	-33.2514	0.000385253	0.0154852		comp24169_c1	-2.52666	-16.6205	0.00219265	0.0863892		comp22380_c0	2.12414	-15.265	0.00424728	0.184275
comp59704_c0	33.5293	-33.2514	0.000385253	0.0154852		comp16285_c0	2.27574	-14.5754	0.00221035	0.0868441		comp7889_c0	-1.98227	-13.1041	0.0042514	0.184275
comp15451_c0	2.87346	-15.5064	0.000389261	0.0154852		comp20028_c0	-3.43355	-18.0739	0.00222798	0.0872935		comp16789_c0	2.03069	-14.1742	0.00427919	0.184965
comp18367_c0	-5.26609	-19.3131	0.000390825	0.0154852		comp11168_c0	3.04757	-17.2484	0.00226613	0.0885422		comp21161_c0	-2.18809	-15.7982	0.00437177	0.188445
comp17928_c0	-4.26609	-18.8131	0.000390825	0.0154852		comp19985_c0	33.1323	-33.4499	0.00229484	0.0890713		comp15335_c0	1.95407	-12.551	0.00453911	0.19454
comp23701_c0	-4.26609	-18.8131	0.000390825	0.0154852		comp15947_c0	33.1323	-33.4499	0.00229484	0.0890713		comp10857_c0	3.28033	-18.3308	0.00455058	0.19454
comp11967_c0	-4.26609	-18.8131	0.000390825	0.0154852		comp19151_c0	2.10776	-12.2052	0.00229861	0.0890713		comp15552_c0	3.28033	-18.3308	0.00455058	0.19454
comp22557_c0	2.97095	-15.9722	0.000390942	0.0154852		comp18462_c0	3.26689	-17.7237	0.00231637	0.0895134		comp23152_c0	2.2239	-15.7715	0.00462812	0.197315
comp10627_c0	-2.54196	-14.2323	0.000391836	0.0154852		comp14284_c0	2.81437	-16.628	0.00235169	0.0906302		comp17269_c0	2.08975	-15.2256	0.00465292	0.197831
comp23841_c0	-2.61274	-14.8849	0.000392031	0.0154852		comp21926_c0	2.21798	-14.3413	0.00239305	0.0919726		comp23120_c0	2.05689	-14.6206	0.00471485	0.199061
comp21793_c0	3.47538	-16.9424	0.000397715	0.0156672		comp22410_c0	-2.08155	-12.0426	0.0024014	0.0920428		comp21051_c0	-3.18183	-18.0383	0.00472911	0.199061
comp11084_c0	-2.54849	-14.4625	0.00042692	0.016745		comp19026_c0	3.47334	-17.6205	0.00248498	0.0941298		comp15340_c0	-3.18183	-18.0383	0.00472911	0.199061
comp23020_c0	-2.59366	-14.9769	0.00042738	0.016745		comp20399_c0	3.44909	-17.6326	0.00248498	0.0941298		comp19064_c0	-2.07212	-14.9302	0.00473804	0.199061
comp21550_c0	2.70714	-14.824	0.000447423	0.0174548		comp21188_c0	3.44909	-17.6326	0.00248498	0.0941298		comp21975_c0	2.9267	-17.5076	0.0047504	0.199061
comp16672_c0	2.48554	-12.8128	0.000447898	0.0174548		comp22906_c0	3.44909	-17.6326	0.00248498	0.0941298		comp21170_c0	2.00594	-14.0372	0.00476817	0.199061
comp24058_c1	-2.72843	-15.6751	0.000472024	0.0183458		comp14936_c0	2.29276	-15.1233	0.00249589	0.0941298		comp23532_c0	-2.67619	-17.5541	0.00477114	0.199061
comp4889_c0	2.71119	-15.0026	0.000476451	0.0184194		comp19524_c0	-2.19909	-15.0473	0.00249589	0.0941298		comp19604_c0	-1.93461	-12.5395	0.00483763	0.201297
comp24248_c0	2.71119	-15.0026	0.000476451	0.0184194		comp16887_c0	-2.12005	-13.7307	0.00251751	0.094692		comp20439_c0	-2.01515	-14.4787	0.00514008	0.213313
comp13283_c0	4.34124	-18.0944	0.000481147	0.0185025		comp23996_c0	-2.16661	-14.4979	0.00252813	0.0948024		comp9498_c0	-2.06266	-15.0954	0.00518027	0.214411
comp19886_c0	-3.3332	-17.4722	0.000481147	0.0185025		comp11814_c0	-2.43355	-16.4864	0.00254577	0.0948024		comp20205_c1	-1.91007	-12.1611	0.00524417	0.216482
comp10824_c0	3.26139	-16.6344	0.000488047	0.0187183		comp61111_c0	-3.01852	-17.6965	0.00254733	0.0948024		comp22440_c0	1.97373	-14.1512	0.00529751	0.218107
comp19582_c0	2.80196	-15.4046	0.000496309	0.0189851		comp18765_c0	-3.01852	-17.6965	0.00254733	0.0948024		comp23813_c0	-1.97783	-14.2945	0.00542393	0.222449
comp19151_c0	2.43212	-11.951	0.000498922	0.0189866		comp21495_c0	2.56645	-16.0739	0.00259677	0.0963879		comp22828_c0	1.96827	-14.1539	0.00543149	0.222449
comp23524_c0	3.71119	-17.4095	0.000499278	0.0189866		comp11514_c0	-2.05926	-11.7611	0.00265317	0.0982011		comp12087_c0	-4.15012	-19.1391	0.00547934	0.222576
comp22737_c0	-2.42824	-12.7377	0.000500267	0.0189866		comp15710_c0	2.07331	-12.233	0.00266383	0.0982011		comp71448_c0	3.84423	-19.0488	0.00547934	0.222576
comp22411_c0	-2.44042	-12.9578	0.000505855	0.0191487		comp13806_c0	2.13828	-13.7644	0.0026665	0.0982011		comp3985_c0	3.84423	-19.0488	0.00547934	0.222576
comp22828_c0	2.7783	-15.2909	0.000509616	0.019241		comp19379_c0	3.23887	-17.7377	0.00276276	0.101481		comp23801_c0	-2.26708	-16.1737	0.00549165	0.222576
comp21784_c0	2.92091	-15.9972	0.000516972	0.0194681		comp24033_c0	-2.1328	-14.1851	0.00278539	0.102046		comp34011_c0	-2.33839	-16.5855	0.00554519	0.224164
comp9694_c0	-2.38703	-11.1639	0.000548387	0.0205978		comp13069_c0	-3.34044	-18.1205	0.00281198	0.102488		comp17531_c0	2.12134	-15.5883	0.00569758	0.229283
comp15874_c0	3.40634	-16.9769	0.000555732	0.0208199		comp11602_c0	-3.34044	-18.1205	0.00281198	0.102488		comp14066_c0	1.90508	-13.0297	0.00570122	0.229283
comp16877_c0	-2.37005	-7.17854	0.000557671	0.0208388		comp5066_c0	-32.8288	-33.6016	0.00286389	0.103436		comp16163_c0	-2.94367	-17.7423	0.0057595	0.230285
comp18483_c0	3.11589	-16.3852	0.000566218	0.021104		comp20104_c0	-4.60348	-19.4889	0.00286389	0.103436		comp22042_c0	-2.62174	-17.5814	0.0057595	0.230285
comp20875_c1	4.29615	-18.117	0.000571838	0.0212047		comp16946_c0	-4.60348	-19.4889	0.00286389	0.103436		comp10236_c0	-3.49116	-18.4686	0.00583707	0.230285
comp15698_c0	4.27307	-18.1285	0.000571838	0.0212047		comp21601_c0	2.07031	-12.7828	0.0028673	0.103436		comp19360_c0	-3.49116	-18.4686	0.00583707	0.230285
comp21325_c0	3.02853	-16.1658	0.000587533	0.0217313		comp4753_c0	2.1977	-14.7347	0.00294348	0.105875		comp11758_c0	-3.49116	-18.4686	0.00583707	0.230285
comp21936_c1	3.22576	-16.6522	0.000592004	0.021841		comp22725_c1	-2.19909	-15.3692	0.00294994	0.105875		comp20785_c0	-2.03281	-15.0685	0.00585551	0.230285
comp11026_c0	-2.68113	-15.8507	0.000596159	0.0218643		comp21938_c0	2.1866	-14.5089	0.00297752	0.106467		comp14329_c0	-3.1177	-18.0704	0.00585897	0.230285
comp20205_c0	2.79136	-15.5474	0.000597148	0.0218643		comp18364_c0	-2.11846	-14.4277	0.00298154	0.106467		comp18692_c0	-3.1177	-18.0704	0.00585897	0.230285
comp15846_c0	2.79136	-15.5474	0.000597148	0.0218643		comp23262_c0	2.29437	-15.2099	0.00299561	0.1067		comp15566_c0	-3.1177	-18.0704	0.00585897	0.230285
comp18765_c0	-3.52912	-17.8597	0.000608346	0.0221091		comp16137_c0	2.98148	-17.2814	0.00301688	0.107031		comp20095_c0	-1.98607	-14.6064	0.00590827	0.23164
comp22469_c0	-3.52912	-17.8597	0.000608346	0.0221091		comp20465_c0	33.0833	-33.4744	0.00304285	0.107031		comp17156_c0	1.99708	-14.6505	0.0059843	0.234033
comp18407_c0	-2.43757	-14.0409	0.000608396	0.0221091		comp16750_c0	33.0327	-33.4997	0.00304285	0.107031		comp16520_c0	2.56413	-17.1039	0.00613111	0.23405
comp14509_c0	33.4274	-33.3023	0.000621965	0.022434		comp21629_c0	33.0327	-33.4997	0.00304285	0.107031		comp18999_c0	32.3869	-33.8226	0.00614931	0.23405
comp17994_c0	33.4274	-33.3023	0.000621965	0.022434		comp22270_c0	-4.01852	-18.7814	0.00304285	0.107031		comp7947_c0	32.3869	-33.8226	0.00614931	0.23405
comp18627_c0	-3.58802	-18.1522	0.000621965	0.022434		comp17235_c0	-2.24714	-15.6227	0.00309157	0.108474		comp81788_c0	-32.367	-33.8325	0.00614931	0.23405
comp21966_c1	2.74818	-15.4315	0.000638152	0.0229608		comp20551_c0	2.33904	-15.6027	0.00310858	0.108613		comp10600_c0	-32.367	-33.8325	0.00614931	0.23405
comp25425_c0	2.45273	-13.5468	0.00064721	0.0232292		comp16362_c0	-2.07176	-13.6995	0.00311496	0.108613		comp123226_c0	-32.367	-33.8325	0.00614931	0.23405
comp24206_c1	2.82667	-15.8517	0.000651587	0.0233287		comp13281_c0	3.99271	-18.3608	0.00311863	0.108613		comp66800_c0	-32.367	-33.8325	0.00614931	0.23405
comp14903_c0	-2.54902	-15.3497	0.000669108	0.0238972		comp16032_c0	2.83323	-16.9405	0.00314793	0.109213		comp18128_c0	-32.367	-33.8325	0.00614931	0.23405
comp17448_c1	-2.53674	-15.2855	0.000671537	0.0239251		comp23929_c0	-2.17606	-15.0022	0.00315135	0.109213		comp15789_c0	-32.367	-33.8325	0.00614931	0.23405
comp17604_c0	4.24961	-18.1402	0.000681598	0.0242242		comp29005_c0	2.5814	-16.4815	0.00324234	0.112091		comp13883_c0	-32.367	-33.8325	0.00614931	0.23405
comp16388_c0	-2.43161	-14.321	0.000694325	0.0245945		comp23333_c0	-2.27005	-15.8483	0.00329509	0.113414		comp17453_c0	-2.1177	-15.9854	0.00614975	0.23405
comp21885_c0	2.81872	-15.8557	0.000695806	0.0245945		comp18156_c0	2.26689	-15.3168	0.00330143	0.113414		comp12694_c0	2.34173	-16.6301	0.00620187	0.234888
comp5778_c0	3.34862	-17.0058	0.000698785	0.0245945		comp12678_c0	3.18116	-17.7666	0.00330473	0.113414		comp20193_c0	2.34173	-16.6301	0.00620187	0.234888
comp16137_c0	3.34862	-17.0058	0.000698785	0.0245945		comp14597_c0	2.15141	-14.581	0.00338191	0.115781		comp22799_c0	1.89045	-13.3392	0.00633488	0.239052
comp17367_c0	-2.5071	-15.2332	0.000707854	0.0248258		comp13299_c0	-1.98455	-9.50666	0.00342799	0.117075		comp14928_c0	-1.94172	-14.4104	0.00634245	0.239052
comp20078_c0	2.37607	-12.6676	0.000708771	0.0248258		comp23863_c1	2.05999	-13.4942	0.00343906	0.117169		comp21609_c0	-2.08758	-15.7109	0.00637124	0.239337
comp11652_c0	-33.2104	-33.4108	0.000726851	0.0250962		comp23570_c0	-2.00069	-12.2205	0.00348645	0.118359		comp14576_c0	2.68277	-17.3076	0.00638213	0.239337
comp19723_c0	-33.2104	-33.4108	0.000726851	0.0250962		comp16328_c0	2.93568	-17.3043	0.00349079	0.118359		comp20459_c0	-1.847	-10.9801	0.00639604	0.239337
comp21654_c0	-5.14056	-19.3759	0.000726851	0.0250962		comp20306_c0	2.79527	-16.9595	0.00356069	0.120053		comp23656_c0	1.9042	-13.7151	0.0064395	0.240111
comp88972_c0	-5.14056	-19.3759	0.000726851	0.0250962		comp19120_c0	2.01148	-12.4566	0.00357153	0.120053		comp19898_c0	2.40063	-16.7706	0.00644749	0.240111
comp10427_c0	-4.14056	-18.8759	0.000726851	0.0250962		comp18923_c0	-2.14405	-14.9373	0.00358074	0.120053		comp20497_c0	2.14504	-15.811	0.00655055	0.24233
comp17743_c0	-4.14056	-18.8759	0.000726851	0.0250962		comp22694_c0	2.56645	-16.4889	0.00358329	0.120053		comp20815_c0	2.16486	-16.1881	0.00655365	0.24233
comp24298_c0	2.76366	-15.7133	0.000744338	0.0256391		comp22317_c0	2.55134	-16.4965	0.00358329	0.120053		comp12963_c0	2.16486	-16.1881	0.00655365	0.24233
comp21138_c0	-2.32757	-11.7163	0.000746939	0.0256679		comp18847_c0	2.01172	-12.4324	0.00364827	0.12194		comp23697_c0	1.90985	-13.9499	0.0066615	0.245281
comp18462_c0	3.60427	-17.4629	0.000755559	0.0259028		comp20022_c0	-2.00412	-12.9121	0.00365718	0.121949		comp18525_c0	2.84423	-17.5488	0.00666491	0.245281
comp19366_c0	-2.30664	-10.0164	0.000773728	0.0264352		comp13820_c0	2.30063	-15.5064	0.0037054	0.123266		comp22974_c0	-1.99659	-15.0866	0.00671543	0.245784
comp20128_c0	2.72486	-15.5807	0.000787285	0.0264352		comp19013_c0	-2.20138	-15.4805	0.00372165	0.123515		comp20628_c0	-2.35871	-16.8649	0.00673261	0.245784
comp24234_c0	2.46485	-14.2777	0.000789951	0.0264352		comp15397_c0	2.20388	-15.0853	0.00376625	0.124702		comp19622_c0	-2.35871	-16.8649	0.00673261	0.245784
comp21775_c0	2.78648	-15.8718	0.000794419	0.0264352		comp21986_c0	-2.02638	-13.8468	0.00382346	0.125821		comp23948_c0	2.04056	-15.4271	0.00674159	0.245784
comp23652_c0	-2.41473	-14.3125	0.000794694	0.0264352		comp16509_c0	3.924	-18.3951	0.00383276	0.125821		comp18461_c0	1.86311	-12.9733	0.00683793	0.248716
comp14129_c0	33.3918	-33.3202	0.000797167	0.0264352		comp15140_c0	-2.93605	-17.7377	0.00383276	0.125821		comp18916_c0	-2.88709	-17.7706	0.00697492	0.252248
comp21640_c0	33.3918	-33.3202	0.000797167	0.0264352		comp14066_c0	2.38521	-15.9946	0.0038392	0.125821		comp14374_c0	-2.56516	-17.6097	0.00697492	0.252248
comp21488_c0	33.3918	-33.3202	0.000797167	0.0264352		comp23686_c0	-2.11163	-14.828	0.00384465	0.125821		comp24027_c0	1.99885	-15.2711	0.00698353	0.252248
comp10920_c0	33.3553	-33.3384	0.000797167	0.0264352		comp11205_c0	-2.25668	-15.9619	0.00386245	0.126111		comp16727_c0	-1.98019	-14.9387	0.00706768	0.254484
comp16596_c0	33.3553	-33.3384	0.000797167	0.0264352		comp19897_c0	-2.24913	-16.0223	0.00388671	0.126318		comp21713_c0	1.87635	-13.6929	0.00707806	0.254484
comp16189_c0	-3.90352	-18.4095	0.000797167	0.0264352		comp24327_c0	-2.24913	-16.0223	0.00388671	0.126318		comp22589_c1	-1.86472	-13.5814	0.0071539	0.256144
comp17999_c0	-3.48848	-18.2019	0.000797167	0.0264352		comp10059_c0	-1.9767	-12.3511	0.00393364	0.12755		comp23716_c0	-1.98019	-15.3172	0.00715707	0.256144
comp21082_c0	-3.48848	-18.2019	0.000797167	0.0264352		comp18786_c0	3.15141	-17.7814	0.00396476	0.127744		comp17086_c0	-1.98019	-15.0541	0.00720182	0.257156
comp23426_c0	-2.5954	-15.948	0.000798534	0.0264352		comp21218_c0	2.07221	-14.0356	0.00398468	0.127744		comp19918_c0	2.13181	-15.905	0.00726886	0.257663
comp11205_c0	-2.61973	-16.0514	0.000799221	0.0264352		comp23737_c0	2.68746	-16.6915	0.00398913	0.127744		comp16451_c0	-2.31362	-16.7354	0.00728157	0.257663
comp17384_c0	2.59034	-14.9699	0.000800184	0.0264352		comp18137_c0	-2.57106	-17.1832	0.00402553	0.127744		comp21236_c0	-3.05058	-18.1039	0.00728936	0.257663
comp17595_c0	4.20152	-18.1643	0.000814859	0.0268589		comp5778_c0	2.91222	-17.3161	0.00404697	0.127744		comp19690_c0	2.81566	-17.9781	0.00728936	0.257663
comp21890_c0	-2.50895	-15.3698	0.000829044	0.0272647		comp21239_c0	32.9803	-33.5259	0.00406644	0.127744		comp21811_c0	-2.05058	-15.7294	0.00729859	0.257663
comp24021_c0	-2.50279	-15.2685	0.000864588	0.0283694		comp14509_c0	32.9803	-33.5259	0.00406644	0.127744		comp22453_c0	2.2422	-16.5279	0.00740286	0.259628
comp15067_c0	3.5668	-17.4817	0.00087065	0.0284399		comp13386_c0	32.9803	-33.5259	0.00406644	0.127744		comp7041_c0	-4.05058	-19.1889	0.00744743	0.259628
comp21588_c0	-2.92214	-17.0257	0.00087065	0.0284399		comp13510_c0	32.9258	-33.5531	0.00406644	0.127744		comp12316_c0	-4.05058	-19.1889	0.00744743	0.259628
comp18483_c1	2.58998	-15.2696	0.000896399	0.0292154		comp22654_c1	32.9258	-33.5531	0.00406644	0.127744		comp16845_c0	-2.17397	-16.1272	0.00751378	0.259628
comp16877_c1	-2.2704	-8.33905	0.000908261	0.0295357		comp16093_c0	32.9258	-33.5531	0.00406644	0.127744		comp17249_c0	-1.92549	-14.8252	0.00751542	0.259628
comp20807_c0	-3.44666	-17.9009	0.000921321	0.0298936		comp21527_c0	32.9258	-33.5531	0.00406644	0.127744		comp14625_c0	-3.41315	-18.5076	0.00753089	0.259628
comp21113_c0	2.49679	-14.6947	0.000927137	0.0300153		comp13345_c0	32.9258	-33.5531	0.00406644	0.127744		comp16432_c0	3.14909	-18.3964	0.00753089	0.259628
comp16898_c0	-2.62223	-15.9912	0.000934074	0.0301727		comp7554_c0	32.9258	-33.5531	0.00406644	0.127744		comp15271_c0	3.0787	-18.4316	0.00753089	0.259628
comp13496_c0	2.3588	-13.4709	0.000958456	0.0308916		comp11732_c0	-4.43355	-19.5739	0.00416566	0.13057		comp15336_c0	3.0787	-18.4316	0.00753089	0.259628
comp21011_c0	2.4498	-14.3963	0.000962126	0.0309413		comp14738_c0	2.17131	-15.1016	0.00431293	0.134887		comp9897_c0	3.0787	-18.4316	0.00753089	0.259628
comp16845_c0	-2.76859	-16.5619	0.000985149	0.0316107		comp11217_c0	2.20203	-15.4488	0.00436491	0.13621		comp21629_c0	2.0047	-15.1612	0.00753993	0.259628
comp14892_c0	2.67642	-15.6049	0.00098729	0.0316107		comp21740_c0	2.13492	-14.8302	0.00443751	0.137578		comp11026_c0	-2.0275	-15.4455	0.00755391	0.259628
comp18703_c0	-5.00306	-19.4447	0.00100641	0.0319414		comp21630_c0	2.67078	-16.6998	0.00444734	0.137578		comp17192_c0	-1.96451	-15.0225	0.00769868	0.264023
comp103156_c0	-5.00306	-19.4447	0.00100641	0.0319414		comp19362_c0	2.04504	-14.2472	0.00445808	0.137578		comp21227_c0	-2.05058	-15.8669	0.00783083	0.26772
comp14086_c0	-4.00306	-18.9447	0.00100641	0.0319414		comp22674_c0	2.09233	-14.5561	0.00449529	0.137578		comp21999_c0	-2.0733	-16.0076	0.00784082	0.26772
comp18369_c0	-4.00306	-18.9447	0.00100641	0.0319414		comp22417_c0	1.94319	-11.7131	0.00452605	0.137578		comp23616_c0	-2.46562	-17.3964	0.00792498	0.270003
comp20205_c1	-2.28354	-12.7064	0.00101866	0.0321365		comp22140_c0	1.97826	-12.9757	0.0045426	0.137578		comp11059_c0	-1.9657	-15.3244	0.00796698	0.270843
comp19120_c0	2.28437	-12.2281	0.00102338	0.0321365		comp17999_c0	-3.24091	-18.1702	0.00455058	0.137578		comp22741_c0	2.49374	-17.1391	0.0081583	0.276744
comp14576_c0	33.3178	-33.3572	0.00102803	0.0321365		comp15377_c0	-3.24091	-18.1702	0.00455058	0.137578		comp14995_c0	1.86457	-14.1807	0.00825114	0.279286
comp22500_c0	33.3178	-33.3572	0.00102803	0.0321365		comp17255_c0	-3.24091	-18.1702	0.00455058	0.137578		comp4658_c0	-2.50626	-17.6391	0.00847458	0.28561
comp20538_c0	33.3178	-33.3572	0.00102803	0.0321365		comp12227_c0	-3.24091	-18.1702	0.00455058	0.137578		comp14562_c0	-2.50626	-17.6391	0.00847458	0.28561
comp11301_c0	33.3178	-33.3572	0.00102803	0.0321365		comp22914_c0	-3.24091	-18.1702	0.00455058	0.137578		comp17595_c0	2.17998	-16.4215	0.00866434	0.291376
comp20554_c0	33.2793	-33.3764	0.00102803	0.0321365		comp16959_c0	-3.24091	-18.1702	0.00455058	0.137578		comp18390_c0	-1.83371	-13.8544	0.0088301	0.295975
comp16645_c0	-2.5556	-15.7615	0.00104074	0.032464		comp23509_c0	-2.91898	-18.0093	0.00455058	0.137578		comp19056_c0	1.83312	-13.9459	0.00883905	0.295975
comp12596_c0	-2.25379	-11.5247	0.00104398	0.0324952		comp17838_c0	-2.91898	-18.0093	0.00455058	0.137578		comp10884_c0	1.87225	-14.3624	0.00898415	0.30019
comp21107_c0	3.07376	-16.7282	0.00108002	0.0335451		comp22203_c0	2.00845	-13.625	0.00456472	0.137578		comp17154_c0	1.81991	-13.4911	0.00902533	0.300922
comp20091_c0	-2.27662	-13.3001	0.00109776	0.0340234		comp21936_c1	2.75627	-16.979	0.00457449	0.137578		comp11204_c0	-2.98019	-18.1391	0.00910829	0.302375
comp18088_c0	-2.35669	-14.5979	0.00112146	0.0346842		comp7416_c0	-1.9767	-13.6731	0.00457455	0.137578		comp99371_c0	32.2613	-33.8854	0.00922396	0.302375
comp20502_c0	-2.24785	-12.0053	0.00112447	0.0347035		comp20343_c0	2.14432	-15.1975	0.00460354	0.138155		comp9686_c0	32.2613	-33.8854	0.00922396	0.302375
comp23116_c0	2.62763	-15.4918	0.0011337	0.034914		comp21948_c0	-2.18844	-15.6965	0.00462812	0.138598		comp17142_c0	32.2613	-33.8854	0.00922396	0.302375
comp19288_c0	-3.00306	-17.1227	0.00116281	0.0356596		comp16128_c0	-1.96682	-13.4764	0.00465539	0.139119		comp13210_c0	-32.215	-33.9085	0.00922396	0.302375
comp15908_c2	-2.86555	-17.054	0.00116281	0.0356596		comp22847_c0	-1.97343	-13.7816	0.00469884	0.139331		comp11102_c0	-32.215	-33.9085	0.00922396	0.302375
comp18364_c0	-2.34788	-14.4503	0.00117001	0.0357758		comp8648_c0	2.88837	-17.328	0.00470104	0.139331		comp13606_c0	-32.215	-33.9085	0.00922396	0.302375
comp21909_c0	-2.38835	-15.1373	0.00117581	0.0357758		comp18170_c0	3.85185	-18.4312	0.00472911	0.139331		comp5861_c0	-32.215	-33.9085	0.00922396	0.302375
comp21286_c0	-3.14056	-17.3759	0.00117645	0.0357758		comp20628_c0	3.85185	-18.4312	0.00472911	0.139331		comp23763_c1	2.31136	-16.8153	0.0093232	0.304988
comp15133_c0	-2.97063	-17.2909	0.00117645	0.0357758		comp19622_c0	3.85185	-18.4312	0.00472911	0.139331		comp20483_c0	-2.28762	-17.0704	0.00943598	0.306787
comp14351_c0	-2.48182	-15.7511	0.00119428	0.0361874		comp14945_c0	3.85185	-18.4312	0.00472911	0.139331		comp21775_c1	2.71097	-17.6155	0.00944814	0.306787
comp20890_c0	2.5373	-15.296	0.00119496	0.0361874		comp21782_c0	-2.65595	-17.2928	0.0047504	0.139331		comp13386_c0	-2.41315	-17.4226	0.00944814	0.306787
comp24062_c0	2.39925	-14.4805	0.00122802	0.0371112		comp16661_c0	3.12104	-17.7966	0.00477114	0.139331		comp18847_c0	-1.75874	-11.4862	0.00945686	0.306787
comp14284_c0	2.95114	-16.4676	0.00124989	0.037538		comp17159_c0	3.09001	-17.8121	0.00477114	0.139331		comp18704_c0	1.73946	-8.78097	0.00970733	0.31426
comp11124_c0	2.95114	-16.4676	0.00124989	0.037538		comp16756_c0	3.09001	-17.8121	0.00477114	0.139331		comp13982_c0	-3.33069	-18.5488	0.00977491	0.31514
comp24115_c0	2.93946	-16.4734	0.00124989	0.037538		comp20139_c0	-2.68148	-17.4499	0.00477114	0.139331		comp15257_c0	3.0047	-18.4686	0.00977491	0.31514
comp21745_c0	-2.68113	-16.6987	0.00126708	0.0379214		comp21061_c0	2.05276	-14.4728	0.00483343	0.140682		comp10862_c0	2.06055	-15.9407	0.00981882	0.315903
comp21415_c0	-2.22906	-12.4138	0.00126787	0.0379214		comp24492_c0	1.90534	-8.62474	0.00483917	0.140682		comp15107_c1	-1.74038	-11.1056	0.0100028	0.320124
comp22552_c0	2.49451	-15.2104	0.00132821	0.039503		comp19883_c0	-2.18079	-15.8929	0.00484733	0.140682		comp22718_c0	-1.85676	-14.6419	0.0100157	0.320124
comp7918_c0	33.2398	-33.3962	0.00133434	0.039503		comp22890_c0	-2.01086	-14.808	0.00503183	0.145579		comp19036_c0	-2.24323	-16.9226	0.0100416	0.320124
comp14507_c0	33.2398	-33.3962	0.00133434	0.039503		comp19756_c0	-2.13099	-15.5157	0.00503669	0.145579		comp20154_c0	-1.82819	-14.3001	0.0100668	0.320124
comp22057_c0	33.2398	-33.3962	0.00133434	0.039503		comp9732_c0	-1.89623	-10.9237	0.00517631	0.149308		comp14172_c0	1.79958	-13.6961	0.0100916	0.320124
comp18291_c0	-3.38157	-18.2554	0.00133434	0.039503		comp22997_c0	2.71619	-16.999	0.00519592	0.149568		comp15137_c0	-3.94367	-19.2423	0.0102151	0.320124
comp22812_c0	3.46862	-17.5307	0.00134785	0.0398218		comp16645_c0	-2.12745	-15.6395	0.00521152	0.149606		comp109477_c0	-3.94367	-19.2423	0.0102151	0.320124
comp16630_c0	2.71119	-16.1021	0.00135306	0.0398946		comp20358_c1	2.00502	-14.1067	0.00521844	0.149606		comp15749_c0	-3.94367	-19.2423	0.0102151	0.320124
comp19011_c1	2.65872	-15.9357	0.0013729	0.0403161		comp20338_c2	1.92985	-12.8072	0.00527893	0.151033		comp6867_c0	-3.94367	-19.2423	0.0102151	0.320124
comp22179_c0	-2.45485	-15.7646	0.0013729	0.0403161		comp10718_c0	2.01313	-14.3964	0.00531263	0.151245		comp89089_c0	-3.94367	-19.2423	0.0102151	0.320124
comp22203_c0	2.26867	-13.4028	0.0014014	0.0410702		comp23102_c1	-2.19255	-15.994	0.00536148	0.151245		comp11307_c0	3.66366	-19.1391	0.0102151	0.320124
comp22866_c0	2.23744	-12.7888	0.00140585	0.0411175		comp10997_c0	2.00214	-14.0707	0.00539292	0.151245		comp19774_c0	-1.80743	-14.1812	0.0102195	0.320124
comp11586_c0	-2.18787	-11.3228	0.00141015	0.0411605		comp32864_c0	2.83946	-17.3524	0.00547185	0.151245		comp11049_c0	2.16276	-16.5676	0.0102492	0.320124
comp23439_c0	-2.51763	-15.88	0.00141492	0.0412171		comp20892_c0	2.81437	-17.365	0.00547185	0.151245		comp20332_c0	2.56413	-17.3669	0.0102559	0.320124
comp18844_c0	4.07376	-18.2282	0.00141891	0.0412506		comp18323_c0	2.81437	-17.365	0.00547185	0.151245		comp23851_c0	1.81122	-14.043	0.0102578	0.320124
comp23630_c1	-2.19487	-12.4141	0.00147668	0.0427965		comp20392_c0	2.81437	-17.365	0.00547185	0.151245		comp17639_c0	-2.76679	-17.8308	0.0103313	0.321776
comp23953_c0	3.00537	-16.7624	0.00147798	0.0427965		comp15053_c0	-2.49768	-17.0824	0.00547185	0.151245		comp10783_c0	-2.2067	-16.7889	0.0105702	0.328562
comp22263_c0	2.18241	-11.0601	0.00148888	0.0430266		comp15790_c0	32.8692	-33.5814	0.00547934	0.151245		comp23102_c1	1.88922	-15.3259	0.0106337	0.329224
comp23669_c0	2.30515	-14.0681	0.00150004	0.0432631		comp19005_c0	32.8692	-33.5814	0.00547934	0.151245		comp19483_c0	-1.88895	-15.3155	0.0106337	0.329224
comp19291_c0	2.48262	-15.3233	0.00152749	0.0439674		comp18033_c0	32.8692	-33.5814	0.00547934	0.151245		comp19564_c0	1.74413	-12.6726	0.0106771	0.329911
comp23270_c0	3.4274	-17.5514	0.00156555	0.0448852		comp21412_c0	32.8692	-33.5814	0.00547934	0.151245		comp20496_c0	2.00916	-15.8789	0.0108456	0.334456
comp12963_c0	3.4274	-17.5514	0.00156555	0.0448852		comp18691_c1	32.8692	-33.5814	0.00547934	0.151245		comp15934_c0	-1.92773	-15.4429	0.0108802	0.33486
comp22107_c0	2.33754	-14.5113	0.00160375	0.0458898		comp88972_c0	-3.89299	-18.8442	0.00547934	0.151245		comp16729_c0	-2.1083	-16.3527	0.0109996	0.337642
comp18423_c0	3.1433	-17.1084	0.00162304	0.0461694		comp10427_c0	-3.30802	-18.5517	0.00547934	0.151245		comp23127_c0	1.87939	-15.077	0.0110138	0.337642
comp18471_c0	-2.63222	-16.7232	0.00162304	0.0461694		comp14539_c0	-3.30802	-18.5517	0.00547934	0.151245		comp20480_c0	-1.8755	-15.3695	0.0110539	0.338205
comp24356_c0	-2.63222	-16.7232	0.00162304	0.0461694		comp19723_c0	-3.30802	-18.5517	0.00547934	0.151245		comp11124_c0	1.90361	-15.2118	0.0111092	0.33913
comp10981_c0	2.87959	-16.5033	0.00164946	0.046738		comp15512_c0	-3.30802	-18.5517	0.00547934	0.151245		comp22503_c0	1.8653	-15.0383	0.0111483	0.33913
comp22708_c0	2.87959	-16.5033	0.00164946	0.046738		comp24314_c1	-2.0111	-14.7628	0.00552164	0.152115		comp14892_c0	1.82154	-14.4455	0.0111507	0.33913
comp18473_c0	-2.30004	-14.9888	0.0016955	0.0479233		comp13496_c0	1.96296	-13.7609	0.00558845	0.153655		comp10508_c0	-1.72713	-12.2684	0.011171	0.33913
comp12639_c0	-2.39936	-15.7923	0.00169789	0.0479233		comp20699_c0	2.29134	-16.0415	0.00567766	0.155804		comp23063_c0	1.88747	-15.1692	0.0112543	0.340994
comp22585_c0	-2.7966	-16.9629	0.00171465	0.0480951		comp23090_c0	2.47334	-16.7985	0.00571617	0.156447		comp16698_c0	-1.77705	-14.2596	0.0114018	0.344138
comp13281_c0	4.01931	-18.2554	0.00171843	0.0480951		comp19851_c0	1.91352	-12.8926	0.00572326	0.156447		comp22152_c0	1.83923	-14.9639	0.0114022	0.344138
comp61111_c0	-3.0437	-17.617	0.00171843	0.0480951		comp16963_c0	3.0583	-17.828	0.0057595	0.15683		comp18288_c0	2.02356	-15.9592	0.0114445	0.344749
comp13944_c0	-3.0437	-17.617	0.00171843	0.0480951		comp20750_c0	-2.60348	-17.4889	0.0057595	0.15683		comp20545_c0	1.94264	-15.6777	0.0114978	0.345688
comp6245_c0	-2.45372	-16.1344	0.00172341	0.0480951		comp14962_c0	-1.92244	-13.9346	0.0058129	0.157979		comp17577_c0	-1.96312	-16.1451	0.0116182	0.348636
comp17566_c0	33.1992	-33.4165	0.00174368	0.0480951		comp15698_c0	3.81437	-18.4499	0.00585897	0.158925		comp10824_c0	1.89193	-15.2176	0.0116709	0.349545
comp19511_c0	33.1992	-33.4165	0.00174368	0.0480951		comp20941_c0	-2.00292	-14.835	0.00589989	0.159702		comp14936_c0	-1.75323	-14.0338	0.0118662	0.354712
comp16625_c0	33.1992	-33.4165	0.00174368	0.0480951		comp22295_c0	-2.38109	-16.7928	0.00591026	0.159702		comp12001_c0	-2.29386	-17.2599	0.0120652	0.359972
comp18525_c0	33.1573	-33.4374	0.00174368	0.0480951		comp24062_c0	2.03677	-14.7538	0.00601422	0.1622		comp23663_c0	2.05445	-16.3587	0.0121395	0.361497
comp21746_c0	33.1573	-33.4374	0.00174368	0.0480951		comp17567_c0	-1.90223	-13.2102	0.00605297	0.162933		comp24198_c0	-1.84413	-15.3852	0.0123533	0.367162
comp17684_c0	33.1573	-33.4374	0.00174368	0.0480951		comp23626_c0	-2.11805	-15.9243	0.00614975	0.165223		comp21760_c0	1.86457	-15.1807	0.0123917	0.367605
comp18059_c0	33.1573	-33.4374	0.00174368	0.0480951		comp20460_c0	1.96598	-14.1262	0.00618931	0.16597		comp15908_c2	-2.14135	-16.6841	0.012425	0.367894
comp15844_c0	-2.1957	-13.5174	0.001747	0.0480956		comp12637_c0	1.97395	-14.2002	0.00622235	0.166496		comp18524_c0	-2.38073	-17.7019	0.0126381	0.373494
comp13069_c0	-3.26609	-17.9912	0.00177411	0.0487493		comp10035_c0	2.11899	-15.3907	0.00623253	0.166496		comp14666_c0	-3.24323	-18.5926	0.0127669	0.374465
comp21645_c0	2.85493	-16.5157	0.00181213	0.0496033		comp22759_c0	1.89664	-12.9659	0.00634739	0.169244		comp16928_c0	-3.24323	-18.5926	0.0127669	0.374465
comp18637_c0	-2.46962	-16.2519	0.00181213	0.0496033		comp18746_c0	2.03242	-15.019	0.00646194	0.171973		comp16781_c0	2.9267	-18.5076	0.0127669	0.374465
comp19688_c0	-2.33648	-15.456	0.00181837	0.0496033		comp16463_c0	-1.96225	-14.8788	0.0065045	0.172542		comp15504_c0	2.9267	-18.5076	0.0127669	0.374465
comp12527_c0	-2.74526	-17.1141	0.00182225	0.0496033		comp16636_c0	2.02062	-14.703	0.00650777	0.172542		comp18197_c1	2.10727	-16.5954	0.0127954	0.374596
comp22635_c0	-2.74526	-17.1141	0.00182225	0.0496033		comp15637_c0	-2.10598	-15.7377	0.00655055	0.172784		comp24282_c3	2.05223	-16.4854	0.0131206	0.382259
comp19339_c0	2.51765	-15.5468	0.00185778	0.0504761		comp17180_c0	2.25295	-16.2307	0.00655365	0.172784		comp20181_c0	-1.90619	-15.6761	0.0131222	0.382259
comp15230_c0	-2.40905	-15.7417	0.00187459	0.0507965		comp24159_c0	2.25295	-16.2307	0.00655365	0.172784		comp19842_c0	-1.66934	-10.6313	0.0131307	0.382259
comp23282_c0	2.40634	-15.0619	0.00187656	0.0507965		comp19088_c0	2.06671	-15.0758	0.00658414	0.173264		comp19720_c0	-2.16077	-16.9639	0.0132091	0.383486
comp14013_c0	-2.16892	-13.4188	0.00190286	0.0514125		comp14301_c0	2.09783	-15.3082	0.00663276	0.174218		comp16029_c0	-1.67648	-11.8681	0.013222	0.383486
comp21277_c0	2.54983	-15.8202	0.00192144	0.0518184		comp16610_c0	2.40775	-16.5683	0.00665508	0.174413		comp26132_c0	-1.71386	-13.643	0.0132938	0.384855
comp19102_c0	-2.15809	-13.4493	0.00194305	0.0523039		comp15978_c0	-2.43355	-17.252	0.00666491	0.174413		comp23383_c0	1.77271	-14.5927	0.0134666	0.389134
comp23196_c0	2.75628	-16.302	0.00194801	0.0523405		comp17910_c0	1.90348	-13.5725	0.00668014	0.174488		comp30075_c0	-1.75102	-14.3387	0.0136831	0.390677
comp15107_c1	-2.12044	-11.6476	0.00196828	0.0527876		comp4954_c0	2.63254	-17.0409	0.00673261	0.175533		comp15974_c0	1.94942	-16.1889	0.0138929	0.390677
comp12037_c0	-32.9209	-33.5556	0.00199604	0.0529462		comp21329_c0	2.32133	-16.1965	0.0068995	0.179552		comp16805_c0	-1.76546	-14.7768	0.0140102	0.390677
comp15908_c0	-4.85105	-19.5207	0.00199604	0.0529462		comp18698_c0	1.9521	-14.4269	0.00693697	0.179822		comp14474_c0	32.1238	-33.9541	0.0140787	0.390677
comp10127_c0	-4.85105	-19.5207	0.00199604	0.0529462		comp16038_c0	2.5483	-16.7611	0.00694389	0.179822		comp12385_c0	32.1238	-33.9541	0.0140787	0.390677
comp8552_c0	-4.85105	-19.5207	0.00199604	0.0529462		comp22944_c0	2.99271	-17.8608	0.00697492	0.179822		comp12926_c0	32.1238	-33.9541	0.0140787	0.390677
comp5066_c0	-4.85105	-19.5207	0.00199604	0.0529462		comp22639_c0	2.99271	-17.8608	0.00697492	0.179822		comp17010_c0	32.1238	-33.9541	0.0140787	0.390677
comp10819_c0	-3.85105	-19.0207	0.00199604	0.0529462		comp24725_c0	1.85789	-12.6468	0.00698364	0.179822		comp13673_c0	32.1238	-33.9541	0.0140787	0.390677
comp14015_c0	-2.12616	-12.4033	0.00200613	0.0531166		comp10512_c0	-1.91615	-14.6428	0.00698636	0.179822		comp13831_c0	32.1238	-33.9541	0.0140787	0.390677
comp4743_c0	-2.1532	-13.5935	0.00205212	0.0542356		comp19425_c0	1.96113	-14.5186	0.00702578	0.180508		comp4125_c0	32.1238	-33.9541	0.0140787	0.390677
comp16788_c0	3.9913	-18.2694	0.00208845	0.0549644		comp20526_c0	-2.31808	-16.9312	0.00706623	0.181217		comp12481_c0	32.1238	-33.9541	0.0140787	0.390677
comp19898_c0	3.96273	-18.2837	0.00208845	0.0549644		comp20064_c0	-1.90748	-14.3451	0.0071545	0.183147		comp2785_c0	-32.0451	-33.9935	0.0140787	0.390677
comp20885_c0	3.09146	-17.1344	0.00209104	0.0549644		comp24187_c0	-1.93201	-14.8474	0.00722075	0.183999		comp137994_c0	-32.0451	-33.9935	0.0140787	0.390677
comp18932_c0	3.38496	-17.5726	0.00212562	0.055672		comp23847_c0	-1.85677	-13.4029	0.00722274	0.183999		comp11066_c0	-32.0451	-33.9935	0.0140787	0.390677
comp15720_c0	3.36327	-17.5834	0.00212562	0.055672		comp21421_c0	2.2167	-16.0789	0.00722688	0.183999		comp13958_c0	-32.0451	-33.9935	0.0140787	0.390677
comp23717_c0	-2.08571	-9.39801	0.00217186	0.0567808		comp16616_c0	3.7759	-18.4692	0.00728936	0.184922		comp81481_c0	-32.0451	-33.9935	0.0140787	0.390677
comp22041_c0	-2.1127	-12.451	0.00217853	0.0568531		comp18575_c0	3.7759	-18.4692	0.00728936	0.184922		comp10313_c0	-32.0451	-33.9935	0.0140787	0.390677
comp4745_c0	-2.19959	-14.6369	0.00223283	0.0581656		comp18861_c0	32.8103	-33.6109	0.00744743	0.186583		comp2030_c0	-32.0451	-33.9935	0.0140787	0.390677
comp22283_c0	2.26883	-14.6712	0.00225009	0.0585103		comp4667_c0	32.8103	-33.6109	0.00744743	0.186583		comp12247_c0	-3.82819	-19.3001	0.0141459	0.390677
comp22207_c0	-2.74002	-16.9912	0.00226613	0.0587174		comp14470_c0	32.7489	-33.6416	0.00744743	0.186583		comp13409_c0	-3.82819	-19.3001	0.0141459	0.390677
comp52557_c0	-2.74002	-16.9912	0.00226613	0.0587174		comp16715_c0	-3.75548	-18.9129	0.00744743	0.186583		comp13442_c0	3.56413	-19.1889	0.0141459	0.390677
comp16271_c0	2.30072	-14.7928	0.00227667	0.0587286		comp18975_c0	-3.75548	-18.9129	0.00744743	0.186583		comp18646_c0	3.56413	-19.1889	0.0141459	0.390677
comp15898_c0	-3.68113	-18.5207	0.00229484	0.0587286		comp21167_c0	-3.17052	-18.6205	0.00744743	0.186583		comp3922_c0	3.56413	-19.1889	0.0141459	0.390677
comp15340_c0	-3.68113	-18.5207	0.00229484	0.0587286		comp14180_c0	-3.17052	-18.6205	0.00744743	0.186583		comp13495_c0	3.56413	-19.1889	0.0141459	0.390677
comp15793_c0	-3.68113	-18.5207	0.00229484	0.0587286		comp21111_c0	-2.11945	-16.2074	0.00747301	0.186892		comp11631_c0	3.56413	-19.1889	0.0141459	0.390677
comp22602_c0	-3.26609	-18.3131	0.00229484	0.0587286		comp18815_c0	2.30791	-16.2032	0.00751378	0.187579		comp23861_c0	-1.68617	-13.3711	0.0141857	0.391083
comp11208_c0	-3.26609	-18.3131	0.00229484	0.0587286		comp23826_c0	2.03276	-15.0928	0.00753398	0.187751		comp8069_c0	-2.24323	-17.2852	0.0142253	0.391324
comp14810_c0	-3.26609	-18.3131	0.00229484	0.0587286		comp18317_c0	1.91541	-14.19	0.00755205	0.187869		comp19785_c0	1.83206	-15.2476	0.0142446	0.391324
comp22233_c0	-2.30916	-15.7472	0.00230942	0.0588981		comp21814_c0	1.92513	-14.4404	0.0075924	0.18854		comp12897_c0	-1.68991	-13.415	0.0145429	0.398818
comp18295_c0	2.71119	-16.3245	0.00230957	0.0588981		comp21904_c0	-2.32664	-16.82	0.00768073	0.190398		comp33413_c0	1.79019	-15.0758	0.0145885	0.399365
comp23570_c0	-2.0868	-12.1715	0.00235603	0.0599777		comp22033_c0	-2.17052	-16.5355	0.00778326	0.192602		comp15506_c0	1.78919	-15.0319	0.0146644	0.40074
comp21049_c0	2.15945	-13.6618	0.00238889	0.0606427		comp9035_c0	-1.99298	-15.5463	0.00779963	0.192669		comp23689_c0	1.6423	-11.3392	0.0149964	0.409099
comp23727_c0	-2.13364	-13.8241	0.0023905	0.0606427		comp15846_c0	2.18703	-15.9417	0.00783083	0.19301		comp21565_c0	-1.78637	-15.1917	0.015057	0.410034
comp23996_c0	-2.16421	-14.4046	0.00242528	0.0614179		comp9149_c0	-2.10493	-15.9833	0.00784082	0.19301		comp22743_c0	1.7354	-14.4308	0.0152113	0.413513
comp19379_c0	3.31887	-17.6056	0.00248498	0.0628203		comp16060_c0	1.82708	-12.6234	0.00789355	0.19367		comp23809_c0	-1.64775	-12.4774	0.0152433	0.413665
comp20263_c0	-2.96124	-17.6582	0.00254733	0.0642848		comp17098_c0	1.94816	-14.6826	0.00790651	0.19367		comp16405_c0	-1.84589	-15.5363	0.0153042	0.414594
comp13385_c0	2.27528	-14.7351	0.00256387	0.06459		comp23045_c0	2.01857	-15.1779	0.00790884	0.19367		comp23730_c0	1.79941	-15.4274	0.0154748	0.415235
comp13795_c0	2.18166	-14.22	0.00258659	0.0650496		comp18893_c0	1.82919	-12.7701	0.00796056	0.194599		comp14643_c0	-2.63555	-17.8964	0.0155141	0.415235
comp21764_c0	2.51854	-16.0058	0.00263005	0.0660284		comp22407_c1	1.80668	-11.8244	0.00803431	0.196062		comp15311_c0	2.40063	-17.7706	0.0155141	0.415235
comp23168_c0	-2.28059	-15.7615	0.00265988	0.066662		comp19441_c0	1.8209	-12.5887	0.00805274	0.196173		comp18662_c0	-2.31362	-17.7354	0.0155141	0.415235
comp23940_c0	2.59189	-16.3841	0.00270679	0.0676893		comp18801_c0	-1.795	-11.7409	0.00811315	0.197303		comp4865_c0	-2.31362	-17.7354	0.0155141	0.415235
comp19039_c0	3.01931	-17.1704	0.00271018	0.0676893		comp23494_c0	-2.06743	-15.899	0.00814916	0.197838		comp20807_c0	-2.31362	-17.7354	0.0155141	0.415235
comp22410_c0	-2.05064	-11.935	0.00275499	0.0686906		comp21885_c0	2.29437	-16.2099	0.00818783	0.198063		comp19108_c0	-2.31362	-17.7354	0.0155141	0.415235
comp23603_c0	2.54494	-16.1852	0.00277904	0.0691713		comp13408_c0	2.04326	-15.4286	0.00820811	0.198063		comp21966_c1	1.71478	-14.1828	0.0155926	0.416621
comp20354_c0	-2.53911	-16.6766	0.00278678	0.0692454		comp18257_c0	-1.9417	-15.328	0.00820811	0.198063		comp17082_c0	2.11041	-16.7458	0.0158078	0.421581
comp21930_c0	-2.36563	-15.956	0.00280825	0.0694533		comp15297_c0	2.29825	-16.4007	0.00822166	0.198063		comp23132_c0	1.89063	-15.8557	0.0158593	0.421581
comp17409_c0	-3.16655	-18.041	0.00281198	0.0694533		comp22676_c0	2.33904	-16.6027	0.00824268	0.198063		comp17986_c0	-1.84989	-15.8298	0.0158593	0.421581
comp15616_c0	-3.16655	-18.041	0.00281198	0.0694533		comp19205_c0	-2.11163	-16.4129	0.00824268	0.198063		comp7609_c0	2.04955	-16.6242	0.0160393	0.424977
comp22475_c0	2.26077	-14.8867	0.00281425	0.0694533		comp15838_c0	-1.82277	-13.6032	0.0083819	0.20056		comp11091_c0	1.86111	-15.7185	0.0160415	0.424977
comp22219_c0	2.85803	-16.836	0.0028476	0.0700385		comp17614_c0	2.95876	-17.8777	0.00847458	0.20056		comp23474_c0	-2.00222	-16.5126	0.016233	0.428921
comp22680_c0	-2.4654	-16.5436	0.0028476	0.0700385		comp16451_c0	2.95876	-17.8777	0.00847458	0.20056		comp15190_c0	2.56413	-17.6889	0.0162728	0.428921
comp21865_c0	-2.40359	-16.4225	0.00289655	0.0711222		comp14333_c0	2.924	-17.8951	0.00847458	0.20056		comp15187_c0	-2.24323	-17.5076	0.0162728	0.428921
comp4775_c0	2.09094	-13.1321	0.00290858	0.0711329		comp17883_c0	2.924	-17.8951	0.00847458	0.20056		comp17749_c0	-1.97115	-16.2286	0.016656	0.433568
comp11061_c0	3.27307	-17.6285	0.00291167	0.0711329		comp22013_c1	2.924	-17.8951	0.00847458	0.20056		comp20988_c0	1.69088	-14.3181	0.0167362	0.433568
comp16880_c0	3.27307	-17.6285	0.00291167	0.0711329		comp11252_c0	2.924	-17.8951	0.00847458	0.20056		comp20392_c0	1.68543	-14.2953	0.0167531	0.433568
comp23653_c0	2.41403	-15.5986	0.00293808	0.0716576		comp7450_c0	2.924	-17.8951	0.00847458	0.20056		comp14213_c0	-3.15012	-18.6391	0.0167826	0.433568
comp24170_c0	-2.03886	-12.2901	0.00295099	0.071852		comp19856_c0	-2.71366	-17.6265	0.00847458	0.20056		comp16915_c0	-3.15012	-18.6391	0.0167826	0.433568
comp15555_c0	-2.05777	-13.0225	0.00295698	0.0718775		comp18240_c0	2.19094	-16.0917	0.00851169	0.201101		comp5753_c0	-3.15012	-18.6391	0.0167826	0.433568
comp22228_c0	-2.22365	-15.3108	0.00297061	0.072088		comp22380_c0	-2.03762	-16.128	0.00858751	0.202553		comp22301_c0	-3.15012	-18.6391	0.0167826	0.433568
comp15607_c0	2.13413	-13.9126	0.00298288	0.0722652		comp18977_c0	2.00502	-15.1067	0.00863415	0.203313		comp22072_c0	-3.15012	-18.6391	0.0167826	0.433568
comp18014_c0	2.51152	-16.2019	0.00301933	0.0726287		comp14070_c0	1.9712	-14.9121	0.00865382	0.203437		comp12059_c0	2.84423	-18.5488	0.0167826	0.433568
comp22010_c0	-2.05177	-13.2909	0.00304196	0.0726287		comp19688_c0	-1.9514	-15.3556	0.00867949	0.203701		comp10569_c0	2.84423	-18.5488	0.0167826	0.433568
comp11188_c0	33.0241	-33.504	0.00304285	0.0726287		comp17371_c1	2.7094	-17.4175	0.00873716	0.203925		comp18706_c0	2.84423	-18.5488	0.0167826	0.433568
comp14699_c0	32.9768	-33.5277	0.00304285	0.0726287		comp22620_c0	2.58881	-17.0627	0.00877551	0.203925		comp15142_c0	2.84423	-18.5488	0.0167826	0.433568
comp18182_c0	32.9768	-33.5277	0.00304285	0.0726287		comp22124_c0	2.56645	-17.0739	0.00877551	0.203925		comp21871_c0	1.62448	-12.4172	0.0168556	0.434734
comp21148_c0	32.9768	-33.5277	0.00304285	0.0726287		comp22803_c0	2.56645	-17.0739	0.00877551	0.203925		comp21325_c0	1.72946	-14.7843	0.0169593	0.436689
comp4785_c0	32.9768	-33.5277	0.00304285	0.0726287		comp18357_c0	1.82184	-13.2965	0.00880689	0.203925		comp23863_c0	-1.82819	-15.7765	0.0171155	0.439261
comp17663_c0	32.9768	-33.5277	0.00304285	0.0726287		comp19366_c0	-1.76136	-9.83586	0.00893079	0.203925		comp23905_c0	-1.82819	-15.7765	0.0171155	0.439261
comp13298_c0	-3.5556	-18.5834	0.00304285	0.0726287		comp20177_c0	-1.86651	-14.5355	0.00896391	0.203925		comp21364_c0	2.30109	-17.2354	0.0171989	0.439953
comp18288_c0	3.0007	-17.1797	0.0030926	0.0736952		comp22351_c0	1.87067	-14.0642	0.00897723	0.203925		comp16625_c0	2.30109	-17.2354	0.0171989	0.439953
comp23449_c0	-2.23047	-15.4734	0.00311552	0.0740727		comp22936_c0	1.76134	-9.79522	0.00899244	0.203925		comp23442_c0	-1.75342	-15.2931	0.0174206	0.444801
comp10214_c0	3.84243	-18.3438	0.00311863	0.0740727		comp22879_c0	2.28265	-16.4085	0.0090523	0.203925		comp24467_c0	-1.59446	-10.066	0.0174454	0.444801
comp12537_c0	-2.02569	-12.1851	0.00312557	0.0741163		comp16674_c0	2.15141	-15.9595	0.00910128	0.203925		comp18959_c0	-1.70889	-14.9674	0.0175492	0.446718
comp14774_c0	-2.15845	-15.1945	0.00313983	0.0742122		comp24467_c0	-1.75514	-9.21095	0.00911538	0.203925		comp22018_c0	-1.67987	-14.5163	0.0176642	0.448302
comp19970_c0	-2.15845	-15.1945	0.00313983	0.0742122		comp23587_c0	2.32133	-16.6115	0.0091868	0.203925		comp23477_c0	-1.68251	-14.4903	0.0176689	0.448302
comp18382_c0	-2.0416	-13.0862	0.00321043	0.0757579		comp4623_c0	-32.4663	-33.7829	0.00922396	0.203925		comp14301_c0	-1.66609	-14.2726	0.0177027	0.448429
comp19494_c0	-2.3332	-15.9722	0.00328973	0.0773462		comp18208_c0	32.2254	-33.9034	0.00922396	0.203925		comp22023_c0	1.59092	-10.2344	0.017743	0.448722
comp19754_c0	2.46862	-16.0307	0.00329509	0.0773462		comp16794_c0	32.2254	-33.9034	0.00922396	0.203925		comp17883_c0	-2.01582	-16.6213	0.0179855	0.451512
comp24198_c0	-2.2978	-15.8904	0.00329509	0.0773462		comp20765_c0	32.2254	-33.9034	0.00922396	0.203925		comp24358_c0	1.63736	-13.4108	0.0180458	0.451512
comp17369_c0	-2.18927	-15.3597	0.00330354	0.0773462		comp15362_c0	32.2254	-33.9034	0.00922396	0.203925		comp20950_c0	-1.64332	-13.7926	0.0181047	0.451512
comp19300_c0	-2.21456	-15.591	0.00330435	0.0773462		comp19892_c0	32.2254	-33.9034	0.00922396	0.203925		comp15509_c0	-1.95944	-16.4271	0.0181542	0.451512
comp21871_c0	2.07007	-13.372	0.00336197	0.0785684		comp15131_c0	32.2254	-33.9034	0.00922396	0.203925		comp24191_c0	1.6799	-14.4031	0.0182117	0.451512
comp21697_c0	-2.61401	-17.1797	0.00341955	0.0797858		comp12096_c0	32.2254	-33.9034	0.00922396	0.203925		comp23289_c0	-1.67347	-14.4948	0.0182304	0.451512
comp21920_c0	2.22041	-14.9849	0.00342702	0.0798319		comp14006_c0	32.2254	-33.9034	0.00922396	0.203925		comp21681_c0	-1.94367	-16.2423	0.0182551	0.451512
comp16602_c0	-1.98772	-10.5208	0.003443	0.0800758		comp11153_c0	32.1323	-33.9499	0.00922396	0.203925		comp19469_c0	-1.94367	-16.2423	0.0182551	0.451512
comp22370_c0	2.13763	-14.4413	0.00346078	0.0803609		comp57260_c0	32.1323	-33.9499	0.00922396	0.203925		comp16061_c0	-2.82819	-18.2151	0.0182584	0.451512
comp18133_c0	-1.97943	-10.5397	0.00356469	0.0826416		comp14129_c0	32.1323	-33.9499	0.00922396	0.203925		comp17135_c0	-2.82819	-18.2151	0.0182584	0.451512
comp23688_c0	-2.28379	-16.0494	0.00357069	0.082649		comp10480_c0	32.1323	-33.9499	0.00922396	0.203925		comp21167_c0	2.56413	-18.1039	0.0182584	0.451512
comp23073_c0	-2.1217	-15.078	0.00361208	0.0834741		comp5753_c0	32.1323	-33.9499	0.00922396	0.203925		comp4705_c0	2.56413	-18.1039	0.0182584	0.451512
comp23667_c0	-2.04678	-14.2224	0.00380572	0.0878095		comp17566_c0	32.1323	-33.9499	0.00922396	0.203925		comp7116_c0	2.49374	-18.1391	0.0182584	0.451512
comp20059_c0	-2.32749	-16.2589	0.00393764	0.0907092		comp14098_c0	32.1323	-33.9499	0.00922396	0.203925		comp99549_c0	2.49374	-18.1391	0.0182584	0.451512
comp21838_c0	-2.14679	-15.4805	0.00395131	0.0908801		comp4018_c0	32.1323	-33.9499	0.00922396	0.203925		comp14737_c0	-1.82819	-16.1301	0.0182891	0.451556
comp16463_c0	-2.09617	-14.8537	0.00399999	0.0918543		comp12982_c0	32.1323	-33.9499	0.00922396	0.203925		comp15082_c0	1.76959	-15.2788	0.0183562	0.452495
comp18776_c0	2.7783	-16.8759	0.00401293	0.0918604		comp18646_c0	-4.24091	-19.6702	0.00922396	0.203925		comp8004_c0	-2.56516	-17.9316	0.0191124	0.465985
comp21999_c0	-2.36918	-16.5917	0.00401293	0.0918604		comp67898_c0	-4.24091	-19.6702	0.00922396	0.203925		comp16063_c0	2.34173	-17.8001	0.0191124	0.465985
comp17092_c0	3.20152	-17.6643	0.00402553	0.0918604		comp7940_c0	-4.24091	-19.6702	0.00922396	0.203925		comp18497_c0	2.34173	-17.8001	0.0191124	0.465985
comp11898_c0	3.20152	-17.6643	0.00402553	0.0918604		comp107017_c0	-4.24091	-19.6702	0.00922396	0.203925		comp19263_c0	2.34173	-17.8001	0.0191124	0.465985
comp18577_c0	32.9279	-33.5521	0.00406644	0.0925035		comp21744_c0	-4.24091	-19.6702	0.00922396	0.203925		comp21295_c0	2.34173	-17.8001	0.0191124	0.465985
comp17767_c0	32.9279	-33.5521	0.00406644	0.0925035		comp14294_c0	-4.24091	-19.6702	0.00922396	0.203925		comp15616_c0	-2.24323	-17.7706	0.0191124	0.465985
comp16068_c0	-1.99988	-13.4384	0.00411476	0.0934565		comp4720_c0	2.35304	-16.8587	0.0093232	0.205796		comp15319_c0	-2.24323	-17.7706	0.0191124	0.465985
comp10970_c0	2.39569	-16.0672	0.0041473	0.0939347		comp24071_c0	-1.89076	-14.9627	0.00934825	0.206027		comp17213_c0	-1.62941	-13.7412	0.0191521	0.466224
comp9509_c0	-32.751	-33.6406	0.00416566	0.0939347		comp18053_c0	-2.37215	-17.0196	0.00943598	0.207312		comp21086_c0	1.73331	-15.1501	0.0192304	0.467399
comp18412_c0	-4.68113	-19.6056	0.00416566	0.0939347		comp13769_c0	-2.25668	-16.9619	0.00943598	0.207312		comp22416_c0	-1.57283	-11.1989	0.0193596	0.469809
comp9648_c0	-4.68113	-19.6056	0.00416566	0.0939347		comp21307_c0	1.76636	-12.1164	0.00967276	0.212184		comp20884_c1	-1.71896	-15.3547	0.0193906	0.469832
comp19962_c0	-2.03958	-14.641	0.00416813	0.0939347		comp14826_c0	-3.01852	-18.2814	0.00977491	0.21376		comp20028_c0	2.51166	-17.7151	0.019615	0.469946
comp23055_c0	2.23216	-15.2421	0.00418068	0.0940718		comp22602_c0	-2.69659	-18.1205	0.00977491	0.21376		comp15351_c0	1.79072	-15.6833	0.0196284	0.469946
comp21316_c0	-2.09052	-14.9009	0.00418911	0.0941158		comp20354_c0	-2.12161	-16.56	0.00981159	0.21423		comp22282_c0	1.81262	-15.8167	0.0197199	0.469946
comp15756_c0	2.16017	-14.7926	0.00421732	0.0946034		comp13032_c0	1.85847	-14.1425	0.00987445	0.215269		comp15908_c0	-3.70266	-19.3628	0.0197869	0.469946
comp16727_c0	-2.17709	-15.5722	0.00423552	0.0948652		comp14439_c0	1.7842	-12.9893	0.00996225	0.216848		comp19621_c0	-3.70266	-19.3628	0.0197869	0.469946
comp23044_c0	2.08755	-14.4664	0.00425521	0.0951596		comp24164_c0	2.54373	-17.0853	0.0100416	0.218238		comp4330_c0	-3.70266	-19.3628	0.0197869	0.469946
comp17804_c0	-1.97921	-13.4409	0.00431051	0.0961545		comp18235_c2	2.06121	-15.8671	0.0100787	0.218708		comp13150_c0	-3.70266	-19.3628	0.0197869	0.469946
comp24387_c2	2.20762	-15.1612	0.00431293	0.0961545		comp14480_c0	1.82948	-14.1205	0.0102011	0.218832		comp4411_c0	-3.70266	-19.3628	0.0197869	0.469946
comp17078_c0	-1.94926	-12.4131	0.00436004	0.0970199		comp4056_c0	32.6848	-33.6737	0.0102151	0.218832		comp19229_c0	-3.70266	-19.3628	0.0197869	0.469946
comp22526_c0	2.36812	-15.9111	0.00437177	0.0970199		comp12002_c0	32.6848	-33.6737	0.0102151	0.218832		comp16870_c0	3.45721	-19.2423	0.0197869	0.469946
comp23531_c0	2.3584	-15.9159	0.00437177	0.0970199		comp22500_c0	32.6848	-33.6737	0.0102151	0.218832		comp4629_c0	3.45721	-19.2423	0.0197869	0.469946
comp23224_c0	2.04249	-13.9959	0.00439079	0.0972934		comp17752_c0	32.6848	-33.6737	0.0102151	0.218832		comp8370_c0	3.45721	-19.2423	0.0197869	0.469946
comp22702_c0	2.01931	-13.6704	0.00442303	0.0978588		comp23410_c0	32.6848	-33.6737	0.0102151	0.218832		comp17060_c0	3.45721	-19.2423	0.0197869	0.469946
comp21889_c1	1.95915	-12.4653	0.00449967	0.099403		comp21065_c0	1.77156	-12.9795	0.0102316	0.218832		comp18209_c0	2.34173	-17.4781	0.0199098	0.470717
comp21855_c0	-2.08879	-15.2871	0.00451626	0.0996182		comp15966_c0	2.68192	-17.4312	0.0102559	0.218832		comp15308_c0	-2.13631	-17.3387	0.0199098	0.470717
comp10258_c0	-3.05964	-18.0944	0.00455058	0.0999202		comp20824_c0	2.68192	-17.4312	0.0102559	0.218832		comp41727_c0	-2.13631	-17.3387	0.0199098	0.470717
comp23532_c0	-3.05964	-18.0944	0.00455058	0.0999202		comp23096_c0	2.68192	-17.4312	0.0102559	0.218832		comp22901_c0	1.89973	-16.4361	0.0201164	0.474137
comp13702_c0	-3.05964	-18.0944	0.00455058	0.0999202		comp21416_c0	2.65391	-17.4452	0.0102559	0.218832		comp17675_c0	1.98943	-16.6543	0.0201887	0.474137
comp14206_c0	-1.96081	-13.3147	0.00456986	0.100192		comp13562_c0	-1.89299	-15.5223	0.0103025	0.218832		comp18759_c0	-1.98019	-16.6391	0.0201887	0.474137
comp17477_c0	2.90383	-17.2282	0.00463965	0.101264		comp23024_c0	1.83273	-14.2313	0.010323	0.218832		comp19326_c0	-2.00876	-16.8879	0.0202026	0.474137
comp14690_c0	-2.45874	-16.9095	0.00463965	0.101264		comp20162_c0	-2.6262	-17.6702	0.0103313	0.218832		comp22839_c0	2.01311	-16.7945	0.0202064	0.474137
comp18321_c0	-2.3592	-16.8597	0.00463965	0.101264		comp20604_c0	-2.43355	-17.5739	0.0103313	0.218832		comp29005_c0	-1.71386	-15.228	0.0202825	0.475207
comp29728_c0	-2.03203	-14.8216	0.0046507	0.101353		comp18243_c0	-1.95293	-15.9073	0.0103327	0.218832		comp23290_c0	-1.66884	-14.7073	0.0203292	0.475587
comp21883_c0	-1.91302	-10.2507	0.00472818	0.102601		comp17863_c0	1.80091	-13.7843	0.0105197	0.222195		comp13226_c0	1.68277	-14.8076	0.0204814	0.47843
comp24284_c0	3.74514	-18.3925	0.00472911	0.102601		comp15507_c0	1.91694	-15.0767	0.0105256	0.222195		comp22235_c0	-1.59077	-13.3527	0.0205587	0.47952
comp18587_c0	-2.78066	-17.7485	0.00472911	0.102601		comp14299_c0	1.75118	-12.3523	0.0105701	0.222195		comp10829_c0	-1.66218	-14.8595	0.0205933	0.47961
comp19753_c0	-2.00893	-14.327	0.00479694	0.103917		comp13967_c0	2.31061	-16.8799	0.0105702	0.222195		comp22094_c0	1.58337	-13.3089	0.0207625	0.482364
comp18966_c0	-1.94734	-13.146	0.00484569	0.104817		comp17199_c0	2.31061	-16.8799	0.0105702	0.222195		comp19179_c0	1.5945	-13.6191	0.0207734	0.482364
comp13299_c0	-1.90319	-9.37391	0.00488702	0.105554		comp16968_c0	1.74865	-12.4604	0.0106665	0.223886		comp16719_c0	-1.70266	-15.1929	0.0212388	0.491539
comp20064_c0	-2.00306	-14.3008	0.00489738	0.105621		comp15074_c0	2.03775	-15.8788	0.0108456	0.226633		comp13475_c0	1.59923	-13.7284	0.0213926	0.491539
comp23929_c0	-2.01555	-14.8299	0.00503183	0.108359		comp23093_c0	2.03775	-15.8788	0.0108456	0.226633		comp17336_c0	1.83923	-15.9639	0.0214115	0.491539
comp20344_c0	2.71119	-16.9095	0.00507411	0.109108		comp13440_c0	2.02588	-15.8848	0.0108456	0.226633		comp13307_c0	-1.53608	-7.11801	0.0215106	0.491539
comp20674_c0	2.07376	-14.6432	0.00516738	0.11095		comp17110_c0	-2.19255	-16.994	0.0109335	0.228133		comp19041_c0	1.7298	-15.3511	0.021525	0.491539
comp21681_c0	-2.38157	-16.7554	0.00519592	0.111398		comp19233_c0	2.02588	-15.6438	0.0109723	0.228576		comp19765_c0	1.63681	-14.5979	0.0215402	0.491539
comp21078_c0	-2.24503	-16.3001	0.00525962	0.112598		comp19713_c0	-1.76554	-13.748	0.0110009	0.228576		comp14751_c0	1.57076	-12.9094	0.0215785	0.491539
comp23173_c0	-1.96743	-14.02	0.00531398	0.113029		comp20543_c0	-1.7146	-10.8459	0.0110034	0.228576		comp23128_c0	-1.60487	-13.9855	0.0216533	0.491539
comp11168_c0	2.84243	-17.2589	0.00532896	0.113029		comp18824_c0	1.75746	-13.1034	0.0112513	0.233056		comp18240_c0	-1.64533	-14.9992	0.0217728	0.491539
comp21641_c0	2.84243	-17.2589	0.00532896	0.113029		comp23667_c0	-1.7854	-14.1837	0.0112521	0.233056		comp8044_c0	31.9718	-34.0301	0.0219002	0.491539
comp20262_c0	-1.94271	-13.5998	0.00535728	0.113029		comp20239_c0	-2.28155	-17.328	0.0112943	0.233303		comp12891_c0	31.9718	-34.0301	0.0219002	0.491539
comp21074_c0	1.95013	-13.1815	0.0053662	0.113029		comp17814_c0	3.65391	-18.5302	0.0114318	0.233303		comp8463_c0	31.9718	-34.0301	0.0219002	0.491539
comp17156_c0	2.18068	-15.4743	0.00538707	0.113029		comp19308_c0	3.61084	-18.5517	0.0114318	0.233303		comp9454_c0	31.9718	-34.0301	0.0219002	0.491539
comp24262_c0	-2.0883	-15.3785	0.00538707	0.113029		comp23067_c0	3.61084	-18.5517	0.0114318	0.233303		comp12301_c0	31.9718	-34.0301	0.0219002	0.491539
comp15838_c0	-1.92861	-13.564	0.00539018	0.113029		comp21002_c0	3.61084	-18.5517	0.0114318	0.233303		comp109927_c0	31.9718	-34.0301	0.0219002	0.491539
comp23664_c0	2.58191	-16.6522	0.00539398	0.113029		comp23363_c0	3.61084	-18.5517	0.0114318	0.233303		comp15678_c0	31.9718	-34.0301	0.0219002	0.491539
comp20681_c0	2.58191	-16.6522	0.00539398	0.113029		comp17424_c0	-2.65595	-17.8777	0.0114318	0.233303		comp15690_c0	31.9718	-34.0301	0.0219002	0.491539
comp22533_c0	-2.04678	-15.2224	0.00540927	0.113029		comp18391_c0	-2.65595	-17.8777	0.0114318	0.233303		comp5489_c0	31.9718	-34.0301	0.0219002	0.491539
comp13810_c0	2.03037	-14.343	0.00542393	0.113029		comp16283_c0	2.24827	-16.648	0.011446	0.233303		comp18750_c0	-1.54007	-11.5862	0.0221189	0.491539
comp15190_c0	32.8772	-33.5774	0.00547934	0.113029		comp21811_c0	2.24827	-16.648	0.011446	0.233303		comp22375_c0	-1.89093	-16.3618	0.0221354	0.491539
comp4953_c0	32.8772	-33.5774	0.00547934	0.113029		comp21493_c0	-2.09252	-16.4965	0.011446	0.233303		comp16661_c0	-1.89093	-16.3618	0.0221354	0.491539
comp8883_c0	32.8772	-33.5774	0.00547934	0.113029		comp17213_c0	1.85595	-14.6743	0.011508	0.233892		comp19010_c0	1.83769	-16.3517	0.0221354	0.491539
comp16637_c0	32.8772	-33.5774	0.00547934	0.113029		comp24278_c0	-2.11163	-16.828	0.011508	0.233892		comp4033_c0	-3.05058	-18.6889	0.0222081	0.491539
comp15935_c0	32.8248	-33.6037	0.00547934	0.113029		comp10681_c0	1.76576	-13.7194	0.011874	0.240983		comp13232_c0	-3.05058	-18.6889	0.0222081	0.491539
comp21239_c0	32.8248	-33.6037	0.00547934	0.113029		comp20570_c0	1.90525	-15.317	0.0119879	0.242286		comp14322_c0	-3.05058	-18.6889	0.0222081	0.491539
comp15076_c0	32.8248	-33.6037	0.00547934	0.113029		comp11156_c0	2.28891	-16.8907	0.0119999	0.242286		comp11289_c0	-3.05058	-18.6889	0.0222081	0.491539
comp16673_c0	32.8248	-33.6037	0.00547934	0.113029		comp23058_c0	2.28891	-16.8907	0.0119999	0.242286		comp14244_c0	-3.05058	-18.6889	0.0222081	0.491539
comp31720_c0	32.8248	-33.6037	0.00547934	0.113029		comp11159_c0	1.88837	-14.9535	0.0120097	0.242286		comp15462_c0	-3.05058	-18.6889	0.0222081	0.491539
comp14098_c0	32.8248	-33.6037	0.00547934	0.113029		comp22488_c0	2.62534	-17.4595	0.0120652	0.242286		comp12680_c0	2.75677	-18.5926	0.0222081	0.491539
comp14006_c0	32.8248	-33.6037	0.00547934	0.113029		comp16905_c0	2.62534	-17.4595	0.0120652	0.242286		comp7458_c0	2.75677	-18.5926	0.0222081	0.491539
comp15412_c0	-3.41809	-18.6522	0.00547934	0.113029		comp15273_c0	2.59619	-17.4741	0.0120652	0.242286		comp10466_c0	2.75677	-18.5926	0.0222081	0.491539
comp12608_c0	-3.41809	-18.6522	0.00547934	0.113029		comp21434_c0	2.00385	-15.7702	0.0120928	0.242286		comp19934_c0	2.75677	-18.5926	0.0222081	0.491539
comp19597_c0	-2.10434	-15.4346	0.00548194	0.113029		comp17039_c0	-1.90748	-15.667	0.0120928	0.242286		comp21848_c1	2.75677	-18.5926	0.0222081	0.491539
comp23567_c0	2.02782	-14.5507	0.00552476	0.113751		comp17639_c0	-1.99745	-16.2684	0.0121395	0.242875		comp12112_c0	-1.89531	-16.4592	0.0223089	0.493071
comp22033_c0	-2.34009	-16.5282	0.00554519	0.113849		comp24119_c0	1.91222	-15.2311	0.0122634	0.244806		comp4663_c0	1.75677	-15.7002	0.0224182	0.494785
comp14824_c0	-2.26609	-16.4912	0.00554519	0.113849		comp22683_c0	1.78004	-13.9125	0.0122707	0.244806		comp22283_c0	1.5812	-13.5954	0.02253	0.495951
comp14962_c0	-1.93555	-13.8491	0.00555628	0.113915		comp13545_c0	-1.8066	-14.9566	0.0123018	0.24508		comp15208_c0	-1.64082	-14.6933	0.0225461	0.495951
comp10059_c0	-1.89085	-12.2161	0.0055774	0.114187		comp21006_c0	2.0647	-16.0029	0.0123646	0.245829		comp22031_c0	-1.67933	-15.287	0.0225664	0.495951
comp23995_c1	3.12623	-17.7019	0.00561969	0.114409		comp18931_c0	1.7261	-12.9395	0.0123742	0.245829		comp24021_c0	-1.63714	-14.9693	0.0226229	0.496275
comp21401_c0	3.12623	-17.7019	0.00561969	0.114409		comp21128_c0	1.74828	-13.4169	0.0124158	0.246308		comp23020_c0	-1.63689	-14.7233	0.0226447	0.496275
comp17674_c0	-2.60713	-17.3207	0.00561969	0.114409		comp21110_c0	1.7964	-14.3715	0.0124346	0.246334		comp4745_c0	-1.60363	-14.2029	0.0228698	0.499461
comp19246_c0	-2.46962	-17.2519	0.00561969	0.114409		comp20178_c0	1.98495	-15.6642	0.0124574	0.246439		comp14296_c0	1.97916	-16.8114	0.0228861	0.499461
comp19766_c1	-1.94807	-14.0296	0.00569327	0.115745		comp23148_c0	1.91098	-15.1537	0.0125143	0.247219		comp16132_c0	-1.95372	-16.7779	0.0228861	0.499461
comp20703_c1	-2.00711	-14.7929	0.00573605	0.116415		comp19339_c0	2.00183	-15.8968	0.0125757	0.247584		comp19026_c0	-1.7578	-15.9429	0.0231447	0.504342
comp12077_c0	-1.87586	-11.5736	0.00574224	0.116415		comp25275_c0	-1.77869	-14.6919	0.0126107	0.247584		comp14033_c0	-2.74573	-18.2563	0.023239	0.504342
comp18493_c0	-2.76859	-17.5619	0.0057595	0.11644		comp9694_c0	-1.67969	-10.9024	0.0126131	0.247584		comp16679_c0	-2.74573	-18.2563	0.023239	0.504342
comp19036_c0	-2.59867	-17.4769	0.0057595	0.11644		comp23475_c0	1.89684	-15.3213	0.0126346	0.247584		comp19031_c0	2.41974	-18.1761	0.023239	0.504342
comp16872_c0	2.07909	-14.9036	0.0058155	0.117409		comp17562_c0	2.85185	-17.9312	0.0126381	0.247584		comp24200_c0	-1.55308	-13.2677	0.0233628	0.504993
comp23256_c0	2.0956	-15.1298	0.00585551	0.117795		comp16591_c0	2.81437	-17.9499	0.0126381	0.247584		comp23832_c0	-1.62929	-14.9401	0.0234685	0.504993
comp18170_c0	3.71119	-18.4095	0.00585897	0.117795		comp16115_c0	1.80745	-14.409	0.0127308	0.248576		comp8329_c0	-2.16923	-17.8076	0.0236304	0.504993
comp17530_c0	3.71119	-18.4095	0.00585897	0.117795		comp20224_c0	-2.89299	-18.3442	0.0127669	0.248576		comp18159_c0	-2.16923	-17.8076	0.0236304	0.504993
comp24385_c0	2.14669	-15.2848	0.00587836	0.118022		comp17579_c0	-2.57106	-18.1832	0.0127669	0.248576		comp18577_c0	2.29282	-17.5026	0.0236355	0.504993
comp19369_c0	-2.05036	-15.336	0.00590309	0.118355		comp14409_c0	-2.57106	-18.1832	0.0127669	0.248576		comp19178_c0	2.29282	-17.5026	0.0236355	0.504993
comp19765_c0	2.16854	-15.5958	0.00592938	0.118718		comp19771_c0	2.22941	-16.6575	0.0127954	0.248576		comp15570_c0	-2.07973	-17.3669	0.0236355	0.504993
comp14981_c0	-2.02508	-15.2332	0.0059872	0.119711		comp20181_c0	2.22941	-16.6575	0.0127954	0.248576		comp17347_c0	-2.07973	-17.3669	0.0236355	0.504993
comp16240_c1	-1.85952	-10.7333	0.00603801	0.119982		comp22946_c0	1.69386	-11.8736	0.0128121	0.248576		comp20326_c0	-2.07973	-17.3669	0.0236355	0.504993
comp20608_c0	-1.85736	-10.8934	0.00609726	0.119982		comp24256_c0	-1.68943	-12.1712	0.0128703	0.249362		comp20454_c0	-2.1177	-17.5704	0.0237107	0.504993
comp45713_c0	-2.39733	-16.9402	0.00613111	0.119982		comp23906_c0	1.98148	-15.7814	0.0129529	0.249722		comp16064_c0	-2.1177	-17.5704	0.0237107	0.504993
comp19866_c0	-32.5584	-33.7369	0.00614931	0.119982		comp18088_c0	-1.75548	-14.3894	0.0130447	0.249722		comp18730_c0	-1.51327	-10.0198	0.0237418	0.504993
comp107017_c0	-32.5584	-33.7369	0.00614931	0.119982		comp23837_c0	-1.79111	-14.8951	0.013053	0.249722		comp20376_c0	-1.73261	-15.6474	0.0237518	0.504993
comp4623_c0	-32.5584	-33.7369	0.00614931	0.119982		comp17841_c0	1.72968	-13.3224	0.0130744	0.249722		comp15180_c0	1.7236	-15.6497	0.0237518	0.504993
comp4279_c0	-32.5584	-33.7369	0.00614931	0.119982		comp22038_c0	2.47334	-17.1205	0.0132091	0.249722		comp17368_c1	1.56008	-13.5185	0.0237545	0.504993
comp14594_c0	-32.5584	-33.7369	0.00614931	0.119982		comp10790_c0	2.47334	-17.1205	0.0132091	0.249722		comp22721_c0	1.73949	-15.7089	0.0239704	0.50889
comp5014_c0	-32.5584	-33.7369	0.00614931	0.119982		comp17764_c0	2.44909	-17.1326	0.0132091	0.249722		comp23136_c0	-1.85794	-16.2852	0.0241292	0.511564
comp13883_c0	-32.5584	-33.7369	0.00614931	0.119982		comp23515_c0	-1.73082	-14.0426	0.0132846	0.249722		comp16842_c0	-1.50755	-9.83103	0.0242104	0.512591
comp15724_c0	-4.48848	-19.7019	0.00614931	0.119982		comp23113_c0	2.16848	-16.4655	0.0134082	0.249722		comp15067_c0	1.75677	-15.8446	0.0244588	0.517148
comp7433_c0	-4.48848	-19.7019	0.00614931	0.119982		comp10659_c0	1.80523	-14.8107	0.0134116	0.249722		comp22037_c0	-1.59281	-14.4636	0.0246272	0.520004
comp14294_c0	-4.48848	-19.7019	0.00614931	0.119982		comp25425_c0	1.74702	-13.9918	0.0134805	0.249722		comp16068_c0	-1.52985	-12.9414	0.0246734	0.520005
comp13910_c0	-4.48848	-19.7019	0.00614931	0.119982		comp16025_c0	1.97738	-15.909	0.0135506	0.249722		comp20027_c0	-1.73799	-15.8857	0.0247327	0.520005
comp15024_c0	-4.48848	-19.7019	0.00614931	0.119982		comp24115_c0	2.26689	-16.9018	0.0136412	0.249722		comp22944_c0	-1.86214	-16.4757	0.0247606	0.520005
comp16225_c0	-4.48848	-19.7019	0.00614931	0.119982		comp21543_c0	-1.70515	-13.8088	0.0138651	0.249722		comp16788_c0	1.84423	-16.4639	0.0247606	0.520005
comp17415_c0	-4.48848	-19.7019	0.00614931	0.119982		comp20870_c0	-1.94257	-16.119	0.0138929	0.249722		comp14070_c0	-1.55283	-13.8832	0.0251815	0.528135
comp13941_c0	-4.48848	-19.7019	0.00614931	0.119982		comp12528_c0	-32.2439	-33.8941	0.0140787	0.249722		comp17372_c0	1.58039	-14.2035	0.0252437	0.528729
comp15824_c0	2.07376	-15.0582	0.00618763	0.120501		comp12110_c0	-32.2439	-33.8941	0.0140787	0.249722		comp13643_c0	-1.63916	-15.1467	0.0254229	0.531768
comp18368_c0	-1.99081	-14.801	0.00619249	0.120501		comp8094_c0	-32.2439	-33.8941	0.0140787	0.249722		comp21026_c0	-1.90619	-16.6761	0.0255173	0.532489
comp13555_c0	1.91906	-13.5242	0.00623544	0.121174		comp11740_c0	-32.2439	-33.8941	0.0140787	0.249722		comp21712_c0	1.56413	-14.1445	0.0255256	0.532489
comp18285_c0	-1.86505	-12.1808	0.0063118	0.122494		comp10945_c0	-32.2439	-33.8941	0.0140787	0.249722		comp16950_c0	1.58274	-14.3982	0.0257221	0.535871
comp16531_c0	-2.10855	-16.0339	0.00633932	0.122761		comp7947_c0	-32.2439	-33.8941	0.0140787	0.249722		comp18603_c0	1.9444	-16.8288	0.025952	0.539221
comp14056_c0	1.9913	-14.462	0.00634245	0.122761		comp13362_c0	-32.2439	-33.8941	0.0140787	0.249722		comp55650_c0	-1.91308	-16.7982	0.025952	0.539221
comp17171_c0	2.07376	-15.2282	0.0063612	0.122961		comp87649_c0	-32.2439	-33.8941	0.0140787	0.249722		comp21307_c0	-1.49463	-11.1608	0.0260797	0.541153
comp17683_c0	-2.48848	-17.117	0.00638213	0.123001		comp7041_c0	32.0327	-33.9997	0.0140787	0.249722		comp18156_c0	-1.56516	-14.1462	0.0261631	0.542163
comp10770_c0	-2.37301	-17.0592	0.00638213	0.123001		comp13465_c0	32.0327	-33.9997	0.0140787	0.249722		comp21078_c0	-1.71967	-15.8308	0.0262996	0.543548
comp7967_c0	1.93031	-13.808	0.006403	0.123001		comp19787_c1	32.0327	-33.9997	0.0140787	0.249722		comp14862_c0	-1.71967	-15.8308	0.0262996	0.543548
comp13065_c0	-2.14056	-16.2909	0.0064056	0.123001		comp12827_c0	32.0327	-33.9997	0.0140787	0.249722		comp20397_c0	1.66366	-15.5541	0.0263777	0.544441
comp24008_c0	-2.14056	-16.2909	0.0064056	0.123001		comp15974_c0	32.0327	-33.9997	0.0140787	0.249722		comp15713_c0	2.0047	-16.9686	0.0264292	0.544783
comp23472_c0	-1.98598	-15.2808	0.00643567	0.123317		comp16533_c0	32.0327	-33.9997	0.0140787	0.249722		comp14717_c0	-1.82819	-16.3001	0.0265155	0.545841
comp22164_c0	2.65872	-16.9357	0.00644749	0.123317		comp58547_c0	32.0327	-33.9997	0.0140787	0.249722		comp19443_c0	-1.62466	-15.1539	0.0266555	0.548001
comp14737_c0	-2.26609	-16.6432	0.00644749	0.123317		comp21038_c0	32.0327	-33.9997	0.0140787	0.249722		comp7967_c0	1.51133	-12.8665	0.0268424	0.550956
comp23970_c1	1.92373	-13.5483	0.00648606	0.123835		comp22057_c0	32.0327	-33.9997	0.0140787	0.249722		comp8257_c0	-1.49243	-11.9841	0.0268699	0.550956
comp23483_c0	2.12623	-15.295	0.00649161	0.123835		comp19406_c0	32.0327	-33.9997	0.0140787	0.249722		comp21675_c0	-1.98019	-17.0541	0.0269514	0.551902
comp11514_c0	-1.83923	-11.559	0.00671718	0.12797		comp14322_c0	32.0327	-33.9997	0.0140787	0.249722		comp17614_c0	-1.82819	-16.4927	0.0275041	0.555968
comp23491_c0	1.87019	-12.7754	0.00676242	0.128663		comp17658_c0	32.0327	-33.9997	0.0140787	0.249722		comp15246_c0	-1.99812	-17.2151	0.0275183	0.555968
comp24132_c0	-1.9074	-14.2646	0.00678652	0.128953		comp11289_c0	32.0327	-33.9997	0.0140787	0.249722		comp17235_c0	1.60719	-15.1229	0.0276548	0.555968
comp17909_c0	-1.83773	-11.972	0.00689161	0.130779		comp18571_c0	32.0327	-33.9997	0.0140787	0.249722		comp23253_c0	1.51166	-13.5147	0.0277716	0.555968
comp10758_c0	-1.95122	-14.8831	0.00693288	0.13139		comp19511_c0	32.0327	-33.9997	0.0140787	0.249722		comp21540_c0	1.70163	-15.7982	0.0278429	0.555968
comp9746_c0	-2.5112	-17.5207	0.00697492	0.131672		comp12302_c0	-4.01852	-19.7814	0.0140787	0.249722		comp22237_c0	1.48755	-12.2215	0.0279151	0.555968
comp15087_c0	-2.5112	-17.5207	0.00697492	0.131672		comp20054_c0	-4.01852	-19.7814	0.0140787	0.249722		comp23940_c0	1.61475	-15.1636	0.0279525	0.555968
comp16356_c0	-2.5112	-17.5207	0.00697492	0.131672		comp15186_c0	-4.01852	-19.7814	0.0140787	0.249722		comp6774_c0	-3.56516	-19.4316	0.0279694	0.555968
comp18323_c0	2.8	-17.2801	0.00706623	0.133223		comp11895_c0	-4.01852	-19.7814	0.0140787	0.249722		comp6606_c0	-3.56516	-19.4316	0.0279694	0.555968
comp20154_c0	-1.96653	-14.9629	0.00721208	0.135796		comp16138_c0	-4.01852	-19.7814	0.0140787	0.249722		comp12205_c0	-3.56516	-19.4316	0.0279694	0.555968
comp22124_c0	2.60427	-16.9629	0.00728157	0.136016		comp17381_c0	-4.01852	-19.7814	0.0140787	0.249722		comp16941_c0	-3.56516	-19.4316	0.0279694	0.555968
comp10992_c0	2.60427	-16.9629	0.00728157	0.136016		comp12886_c0	-4.01852	-19.7814	0.0140787	0.249722		comp4204_c0	-3.56516	-19.4316	0.0279694	0.555968
comp13392_c0	3.6408	-18.4447	0.00728936	0.136016		comp3989_c0	32.6177	-33.7072	0.0141459	0.249722		comp8575_c0	-3.56516	-19.4316	0.0279694	0.555968
comp12747_c0	3.60427	-18.4629	0.00728936	0.136016		comp18177_c0	32.6177	-33.7072	0.0141459	0.249722		comp14126_c0	-3.56516	-19.4316	0.0279694	0.555968
comp19832_c0	-2.90352	-17.9095	0.00728936	0.136016		comp20484_c0	32.6177	-33.7072	0.0141459	0.249722		comp4065_c0	3.34173	-19.3001	0.0279694	0.555968
comp14718_c0	-2.90352	-17.9095	0.00728936	0.136016		comp52359_c0	32.6177	-33.7072	0.0141459	0.249722		comp8180_c0	3.34173	-19.3001	0.0279694	0.555968
comp19814_c0	-2.68113	-17.7983	0.00728936	0.136016		comp13821_c0	32.6177	-33.7072	0.0141459	0.249722		comp4244_c0	3.34173	-19.3001	0.0279694	0.555968
comp21711_c0	-2.05664	-15.7084	0.00729859	0.136016		comp15680_c0	32.6177	-33.7072	0.0141459	0.249722		comp15991_c0	3.34173	-19.3001	0.0279694	0.555968
comp20583_c0	1.81616	-10.6291	0.00732146	0.136267		comp19166_c0	32.6177	-33.7072	0.0141459	0.249722		comp16144_c0	3.34173	-19.3001	0.0279694	0.555968
comp19748_c0	-1.82373	-11.9602	0.00733834	0.136342		comp4865_c0	32.6177	-33.7072	0.0141459	0.249722		comp20597_c0	3.34173	-19.3001	0.0279694	0.555968
comp13924_c0	2.50474	-16.6908	0.00740286	0.136342		comp16529_c0	32.6177	-33.7072	0.0141459	0.249722		comp5194_c0	3.34173	-19.3001	0.0279694	0.555968
comp14406_c0	2.50474	-16.6908	0.00740286	0.136342		comp16697_c0	32.6177	-33.7072	0.0141459	0.249722		comp16413_c0	3.34173	-19.3001	0.0279694	0.555968
comp12726_c0	32.7703	-33.6309	0.00744743	0.136342		comp21236_c0	32.6177	-33.7072	0.0141459	0.249722		comp15012_c0	3.34173	-19.3001	0.0279694	0.555968
comp16680_c0	32.7703	-33.6309	0.00744743	0.136342		comp11257_c0	32.5473	-33.7424	0.0141459	0.249722		comp8883_c0	2.2422	-17.5279	0.0281231	0.556895
comp16676_c0	32.7703	-33.6309	0.00744743	0.136342		comp14609_c0	32.5473	-33.7424	0.0141459	0.249722		comp16637_c0	2.2422	-17.5279	0.0281231	0.556895
comp18008_c0	32.7703	-33.6309	0.00744743	0.136342		comp19156_c0	32.5473	-33.7424	0.0141459	0.249722		comp15884_c0	-2.02084	-17.3964	0.0281231	0.556895
comp19690_c0	32.7137	-33.6592	0.00744743	0.136342		comp11204_c0	32.5473	-33.7424	0.0141459	0.249722		comp23653_c0	1.55647	-14.4378	0.0282838	0.558778
comp12349_c0	32.7137	-33.6592	0.00744743	0.136342		comp14195_c0	32.5473	-33.7424	0.0141459	0.249722		comp21563_c0	1.7183	-15.8639	0.0282898	0.558778
comp22479_c0	32.7137	-33.6592	0.00744743	0.136342		comp17380_c0	32.5473	-33.7424	0.0141459	0.249722		comp22617_c0	-1.48565	-12.5948	0.0284579	0.561387
comp16654_c0	32.7137	-33.6592	0.00744743	0.136342		comp22182_c0	32.5473	-33.7424	0.0141459	0.249722		comp22082_c0	-1.71716	-16.1857	0.028557	0.56263
comp19826_c0	32.7137	-33.6592	0.00744743	0.136342		comp21532_c0	32.5473	-33.7424	0.0141459	0.249722		comp22404_c0	1.86111	-16.7185	0.0287327	0.563421
comp16093_c0	32.7137	-33.6592	0.00744743	0.136342		comp20066_c0	32.5473	-33.7424	0.0141459	0.249722		comp18742_c0	1.86111	-16.7185	0.0287327	0.563421
comp23474_c0	-2.30262	-17.0944	0.00745943	0.13639		comp10819_c0	-3.60348	-18.9889	0.0141459	0.249722		comp18177_c0	-2.05058	-17.6039	0.0287437	0.563421
comp14116_c0	-2.94416	-18.1522	0.00753089	0.137462		comp17856_c0	-3.01852	-18.6965	0.0141459	0.249722		comp18416_c0	-2.05058	-17.6039	0.0287437	0.563421
comp22556_c0	-2.07345	-15.9095	0.00753696	0.137462		comp12037_c0	-3.01852	-18.6965	0.0141459	0.249722		comp17553_c0	1.71613	-15.9429	0.0287777	0.563421
comp21638_c0	-1.83516	-12.8789	0.00755422	0.137604		comp8552_c0	-3.01852	-18.6965	0.0141459	0.249722		comp18483_c0	1.59031	-14.8904	0.029255	0.568261
comp17974_c0	1.81096	-11.2828	0.00764241	0.139036		comp19031_c0	-3.01852	-18.6965	0.0141459	0.249722		comp16193_c0	2.2162	-17.8628	0.0293231	0.568261
comp10707_c0	-1.86605	-14.1428	0.00773606	0.140544		comp23493_c2	-3.01852	-18.6965	0.0141459	0.249722		comp20994_c0	2.2162	-17.8628	0.0293231	0.568261
comp22570_c0	2.38926	-16.7485	0.00778326	0.140544		comp16854_c0	2.2103	-16.667	0.0143185	0.251615		comp21292_c0	-1.48674	-13.1947	0.0293347	0.568261
comp4663_c0	2.38926	-16.7485	0.00778326	0.140544		comp18471_c0	-2.04361	-16.521	0.0143185	0.251615		comp15733_c0	-1.87126	-16.8191	0.0294637	0.568261
comp20052_c0	-2.24056	-16.578	0.00778326	0.140544		comp18988_c1	1.69769	-13.116	0.0143396	0.251615		comp9438_c0	-2.94367	-18.7423	0.0295884	0.568261
comp23394_c0	-2.24056	-16.578	0.00778326	0.140544		comp22503_c0	3.56645	-18.5739	0.0144137	0.251615		comp16726_c0	-2.94367	-18.7423	0.0295884	0.568261
comp18451_c0	-2.24056	-16.578	0.00778326	0.140544		comp17895_c0	3.52064	-18.5968	0.0144137	0.251615		comp14086_c0	-2.94367	-18.7423	0.0295884	0.568261
comp21181_c0	2.19662	-15.8448	0.00781633	0.140822		comp17286_c0	3.52064	-18.5968	0.0144137	0.251615		comp4284_c0	-2.94367	-18.7423	0.0295884	0.568261
comp21610_c0	2.33382	-16.5132	0.00782773	0.140822		comp9670_c0	3.52064	-18.5968	0.0144137	0.251615		comp18369_c0	-2.94367	-18.7423	0.0295884	0.568261
comp10933_c0	2.33382	-16.5132	0.00782773	0.140822		comp22141_c0	3.52064	-18.5968	0.0144137	0.251615		comp19752_c0	-2.94367	-18.7423	0.0295884	0.568261
comp23538_c0	2.2797	-16.3178	0.00784225	0.140908		comp20132_c0	-2.54903	-17.9312	0.0144137	0.251615		comp13952_c0	2.66366	-18.6391	0.0295884	0.568261
comp15573_c0	3.01931	-17.7554	0.00792498	0.141694		comp24385_c0	1.89796	-15.5013	0.0145179	0.253121		comp51401_c0	2.66366	-18.6391	0.0295884	0.568261
comp3966_c0	3.01931	-17.7554	0.00792498	0.141694		comp22856_c0	-1.71532	-14.2606	0.0145728	0.253765		comp14082_c0	2.66366	-18.6391	0.0295884	0.568261
comp11743_c0	3.01931	-17.7554	0.00792498	0.141694		comp13565_c0	1.965	-15.9152	0.0146078	0.25406		comp22317_c0	-1.60363	-15.2029	0.029686	0.568261
comp34011_c0	-2.39162	-17.2909	0.00792498	0.141694		comp18649_c0	-1.76476	-14.9541	0.0147368	0.255461		comp14450_c0	-2.65827	-18.3001	0.0297218	0.568261
comp22407_c1	1.80716	-11.7321	0.00795073	0.141922		comp17367_c0	-1.74168	-14.9426	0.0147368	0.255461		comp17242_c0	2.34173	-18.2151	0.0297218	0.568261
comp21366_c0	-1.81477	-12.6294	0.00795779	0.141922		comp10770_c0	-2.24091	-17.0853	0.0147608	0.255461		comp8405_c0	2.34173	-18.2151	0.0297218	0.568261
comp15466_c0	2.07376	-15.4208	0.00796698	0.141922		comp20195_c0	-2.24091	-17.0853	0.0147608	0.255461		comp23019_c0	-1.57059	-14.7009	0.0297317	0.568261
comp7558_c0	-1.80918	-12.6579	0.00804613	0.143156		comp18418_c0	-1.73421	-14.566	0.0148921	0.257202		comp14695_c0	-1.55926	-14.8198	0.0298043	0.568261
comp20844_c0	-2.2941	-16.7117	0.00823406	0.146117		comp22751_c0	-1.7835	-15.2265	0.0148978	0.257202		comp22369_c0	-1.79577	-16.4094	0.029826	0.568261
comp18161_c0	-1.80561	-12.6171	0.00823777	0.146117		comp21224_c0	-1.65479	-12.4876	0.0150648	0.259767		comp23103_c0	1.75677	-16.3921	0.029826	0.568261
comp16713_c0	2.47268	-16.7068	0.00824268	0.146117		comp23101_c0	1.74058	-14.2389	0.0150956	0.25998		comp17796_c0	1.96622	-16.9878	0.0302912	0.57642
comp23251_c0	1.93257	-14.4408	0.00828011	0.146601		comp24264_c0	-1.73189	-14.7153	0.0151637	0.260503		comp20502_c0	-1.45415	-11.6701	0.0303372	0.576592
comp19400_c0	-1.77877	-9.92622	0.00831619	0.147061		comp20127_c0	-2.14976	-16.9085	0.0151856	0.260503		comp21181_c0	1.56413	-14.7966	0.0306369	0.58158
comp24019_c0	1.95518	-14.7639	0.00835817	0.147464		comp20510_c0	-2.14976	-16.9085	0.0151856	0.260503		comp18281_c0	-1.47215	-12.9158	0.0308144	0.584238
comp24065_c0	-1.92214	-14.9407	0.00835924	0.147464		comp20100_c0	1.82195	-15.1242	0.0151998	0.260503		comp19465_c0	1.63719	-15.6929	0.030852	0.584241
comp22152_c0	2.16687	-15.8597	0.00837412	0.147547		comp19755_c0	2.02588	-16.1743	0.0153672	0.261754		comp23737_c0	-1.59871	-15.3273	0.0309461	0.585312
comp23789_c0	-1.83601	-13.7994	0.0085157	0.14986		comp14551_c0	1.76916	-14.6146	0.0154028	0.261754		comp17863_c0	-1.46362	-12.7959	0.0310193	0.585371
comp19184_c0	-1.99429	-15.9046	0.00881564	0.154951		comp15904_c0	1.71197	-13.7732	0.0154805	0.261754		comp18637_c0	-1.66644	-15.9215	0.0310613	0.585371
comp14087_c0	-1.85105	-14.3202	0.00882937	0.155004		comp23317_c0	-1.63602	-11.7343	0.0154947	0.261754		comp22150_c0	1.51634	-14.3799	0.0310617	0.585371
comp19756_c0	-1.91559	-15.316	0.00887716	0.155655		comp21049_c0	1.71531	-13.9759	0.0155038	0.261754		comp19391_c0	-1.93129	-17.0786	0.0312329	0.587888
comp22890_c0	-1.87816	-14.6495	0.00891468	0.156125		comp23967_c0	-1.84859	-15.9595	0.0155103	0.261754		comp5726_c0	-1.82819	-16.5996	0.0314237	0.590754
comp18361_c0	3.5668	-18.4817	0.00910829	0.159324		comp18460_c0	2.7759	-17.9692	0.0155141	0.261754		comp8302_c0	-1.54808	-14.7677	0.0314609	0.590754
comp17162_c0	2.45638	-16.7149	0.0091868	0.160311		comp14044_c0	2.73637	-17.9889	0.0155141	0.261754		comp23236_c0	-1.48715	-13.9007	0.0315318	0.590886
comp19567_c0	2.45638	-16.7149	0.0091868	0.160311		comp22812_c0	2.73637	-17.9889	0.0155141	0.261754		comp13898_c0	-1.55198	-14.9787	0.0315437	0.590886
comp16471_c0	-1.94416	-15.6522	0.00922163	0.160726		comp19081_c0	-2.53309	-17.7168	0.0155141	0.261754		comp19280_c0	-1.46943	-13.1396	0.0316839	0.5928
comp21878_c0	2.20152	-16.1643	0.00924522	0.160819		comp19789_c0	-2.53309	-17.7168	0.0155141	0.261754		comp19940_c0	1.7043	-16.3114	0.0320826	0.598824
comp19013_c0	-1.93049	-15.253	0.00924907	0.160819		comp18533_c0	-2.53309	-17.7168	0.0155141	0.261754		comp18889_c0	1.7043	-16.3114	0.0320826	0.598824
comp23773_c0	-1.97658	-15.4985	0.00930875	0.161497		comp19629_c0	-2.34044	-17.6205	0.0155141	0.261754		comp21527_c0	-1.94367	-17.2423	0.0323089	0.602327
comp22074_c0	-2.23752	-16.74	0.0093232	0.161497		comp23371_c0	-1.75548	-14.8255	0.0156015	0.262915		comp21579_c0	1.44675	-12.7477	0.0330627	0.604396
comp18629_c0	-2.23752	-16.74	0.0093232	0.161497		comp23116_c0	1.92719	-15.9341	0.0157544	0.265175		comp22470_c1	1.45626	-13.3724	0.0334331	0.604396
comp18976_c0	1.86431	-14.1234	0.00933252	0.161497		comp20316_c0	-1.64882	-12.9384	0.0158857	0.267065		comp16673_c0	2.18973	-17.5541	0.0335404	0.604396
comp14995_c0	1.96273	-14.9618	0.00938494	0.162211		comp15546_c0	-1.81822	-15.7117	0.0159545	0.267137		comp10308_c0	-1.95944	-17.4271	0.0335404	0.604396
comp22751_c0	-1.89614	-15.1908	0.00942415	0.162338		comp14818_c0	1.66868	-13.2009	0.015979	0.267137		comp20018_c0	-1.95944	-17.4271	0.0335404	0.604396
comp13916_c0	2.71119	-17.3245	0.00943598	0.162338		comp18093_c0	2.17131	-16.6865	0.0160393	0.267137		comp18587_c0	-1.95944	-17.4271	0.0335404	0.604396
comp18595_c0	-2.26609	-17.0058	0.00943598	0.162338		comp13138_c0	2.17131	-16.6865	0.0160393	0.267137		comp22279_c1	-1.49699	-14.1803	0.0335633	0.604396
comp18197_c1	2.9913	-17.7694	0.00944814	0.162338		comp18117_c1	2.17131	-16.6865	0.0160393	0.267137		comp24093_c0	1.43715	-12.382	0.0335923	0.604396
comp22639_c0	2.96273	-17.7837	0.00944814	0.162338		comp21029_c0	2.15141	-16.6965	0.0160393	0.267137		comp24099_c0	1.47232	-13.6649	0.0337919	0.604396
comp24345_c0	-1.83448	-14.2875	0.00952812	0.163519		comp18802_c0	2.15141	-16.6965	0.0160393	0.267137		comp24206_c1	1.50968	-14.4612	0.0338688	0.604396
comp16610_c0	2.27307	-16.5436	0.00959873	0.16415		comp23529_c0	-1.83881	-15.6618	0.0160415	0.267137		comp14346_c0	-1.79343	-16.5101	0.0340197	0.604396
comp16999_c0	-2.11176	-16.3667	0.00959873	0.16415		comp8014_c0	1.71004	-14.0758	0.0161098	0.267959		comp13209_c0	-1.65827	-16.2151	0.034271	0.604396
comp24336_c1	-2.05036	-16.336	0.00959873	0.16415		comp22161_c0	-1.63204	-12.5695	0.0161552	0.268397		comp19134_c0	1.65723	-16.2354	0.034271	0.604396
comp20338_c0	-1.95676	-15.7199	0.0096235	0.16438		comp15230_c0	-1.83955	-15.549	0.0161943	0.26873		comp21978_c0	-1.44898	-13.3916	0.0346075	0.604396
comp18924_c0	2.05584	-15.6522	0.00967682	0.165096		comp18195_c0	-2.19909	-17.3692	0.0162728	0.269716		comp10632_c0	-31.8525	-34.0898	0.0347826	0.604396
comp19811_c0	-3.14056	-18.3759	0.00977491	0.165797		comp16560_c0	-1.61635	-11.0832	0.0162967	0.269795		comp4428_c0	-31.8525	-34.0898	0.0347826	0.604396
comp17579_c0	-3.14056	-18.3759	0.00977491	0.165797		comp18281_c0	1.68518	-13.8421	0.0163519	0.270392		comp13874_c0	-31.8525	-34.0898	0.0347826	0.604396
comp4877_c0	-3.14056	-18.3759	0.00977491	0.165797		comp21764_c0	2.02588	-16.3442	0.0165362	0.272798		comp10568_c0	-31.8525	-34.0898	0.0347826	0.604396
comp19228_c0	-3.14056	-18.3759	0.00977491	0.165797		comp20547_c0	2.00939	-16.3524	0.0165362	0.272798		comp9252_c0	-31.8525	-34.0898	0.0347826	0.604396
comp17420_c0	-2.81863	-18.2149	0.00977491	0.165797		comp21415_c0	-1.62455	-12.2036	0.0166258	0.273884		comp9902_c0	-31.8525	-34.0898	0.0347826	0.604396
comp10512_c0	-1.82999	-14.5076	0.00979099	0.165876		comp23651_c0	-1.76072	-15.129	0.0166547	0.273884		comp4279_c0	-31.8525	-34.0898	0.0347826	0.604396
comp17546_c0	-2.11409	-16.5672	0.00981159	0.166032		comp17285_c0	-1.74074	-15.0377	0.0167247	0.273884		comp8686_c0	-31.8525	-34.0898	0.0347826	0.604396
comp21128_c0	1.80161	-13.2982	0.00991527	0.167591		comp13203_c0	3.2103	-18.752	0.0167826	0.273884		comp8176_c0	-31.8525	-34.0898	0.0347826	0.604396
comp13839_c0	-1.7493	-12.31	0.0100193	0.168072		comp28700_c0	3.2103	-18.752	0.0167826	0.273884		comp13343_c0	-31.8525	-34.0898	0.0347826	0.604396
comp16599_c0	-2.20469	-16.8438	0.0100416	0.168072		comp13331_c0	3.2103	-18.752	0.0167826	0.273884		comp9368_c0	-31.8525	-34.0898	0.0347826	0.604396
comp17180_c0	2.17685	-16.1766	0.0100477	0.168072		comp20326_c0	3.2103	-18.752	0.0167826	0.273884		comp232438_c0	-31.8525	-34.0898	0.0347826	0.604396
comp23692_c0	1.9563	-15.117	0.0100606	0.168072		comp19344_c0	2.53607	-17.5041	0.0168101	0.273884		comp4193_c0	-31.8525	-34.0898	0.0347826	0.604396
comp18418_c0	-1.83154	-14.5226	0.0101095	0.168072		comp11235_c0	2.53607	-17.5041	0.0168101	0.273884		comp5014_c0	-31.8525	-34.0898	0.0347826	0.604396
comp24078_c0	-1.84858	-14.9995	0.0102054	0.168072		comp18564_c0	2.53607	-17.5041	0.0168101	0.273884		comp235342_c0	-31.8525	-34.0898	0.0347826	0.604396
comp19958_c0	32.6548	-33.6886	0.0102151	0.168072		comp19774_c0	1.8005	-14.9974	0.0168156	0.273884		comp6611_c0	-31.8525	-34.0898	0.0347826	0.604396
comp9678_c0	32.6548	-33.6886	0.0102151	0.168072		comp17515_c0	-1.73841	-14.834	0.0168929	0.274826		comp13739_c0	-31.8525	-34.0898	0.0347826	0.604396
comp22781_c0	32.6548	-33.6886	0.0102151	0.168072		comp20085_c0	1.91437	-15.9405	0.0169988	0.276231		comp15932_c0	31.8019	-34.1151	0.0347826	0.604396
comp15680_c0	32.6548	-33.6886	0.0102151	0.168072		comp20785_c0	1.90035	-15.822	0.0171155	0.277807		comp14944_c0	31.8019	-34.1151	0.0347826	0.604396
comp19263_c0	32.6548	-33.6886	0.0102151	0.168072		comp16047_c0	1.6621	-13.5719	0.0171678	0.278335		comp11770_c0	31.8019	-34.1151	0.0347826	0.604396
comp11153_c0	32.5934	-33.7193	0.0102151	0.168072		comp23773_c0	-1.76218	-15.4833	0.0172842	0.279901		comp15049_c0	31.8019	-34.1151	0.0347826	0.604396
comp15947_c0	32.5934	-33.7193	0.0102151	0.168072		comp24248_c0	1.84938	-15.5256	0.0173167	0.280106		comp13445_c0	31.8019	-34.1151	0.0347826	0.604396
comp19071_c0	32.5934	-33.7193	0.0102151	0.168072		comp22440_c0	2.39934	-17.1575	0.0174854	0.281864		comp13543_c0	31.8019	-34.1151	0.0347826	0.604396
comp15448_c0	32.5934	-33.7193	0.0102151	0.168072		comp18429_c0	2.39934	-17.1575	0.0174854	0.281864		comp11401_c0	31.8019	-34.1151	0.0347826	0.604396
comp10857_c0	32.5934	-33.7193	0.0102151	0.168072		comp16464_c0	-1.98609	-16.8907	0.0174854	0.281864		comp4537_c0	31.8019	-34.1151	0.0347826	0.604396
comp13634_c0	32.5934	-33.7193	0.0102151	0.168072		comp20378_c0	1.73102	-14.5847	0.0176539	0.28402		comp9405_c0	31.6092	-34.2114	0.0347826	0.604396
comp15529_c0	32.5934	-33.7193	0.0102151	0.168072		comp20039_c0	-1.68317	-14.4572	0.0176689	0.28402		comp14164_c0	31.6092	-34.2114	0.0347826	0.604396
comp14570_c0	32.5934	-33.7193	0.0102151	0.168072		comp21170_c0	2.17526	-16.9476	0.0176996	0.28402		comp15393_c0	31.6092	-34.2114	0.0347826	0.604396
comp16946_c0	-3.26609	-18.7282	0.0102151	0.168072		comp7477_c0	2.17526	-16.9476	0.0176996	0.28402		comp14396_c0	31.6092	-34.2114	0.0347826	0.604396
comp4008_c0	-3.26609	-18.7282	0.0102151	0.168072		comp22395_c0	-1.62149	-13.1345	0.0177832	0.285036		comp9466_c0	31.6092	-34.2114	0.0347826	0.604396
comp24314_c1	-1.82161	-14.5759	0.0102332	0.168072		comp21796_c0	-1.58793	-9.86165	0.0178394	0.285322		comp11530_c0	31.6092	-34.2114	0.0347826	0.604396
comp18465_c0	-1.73677	-11.5023	0.0102408	0.168072		comp22423_c0	-2.04653	-16.68	0.0178617	0.285322		comp129386_c0	31.6092	-34.2114	0.0347826	0.604396
comp22517_c0	2.42321	-16.7315	0.0102492	0.168072		comp20106_c0	-1.96407	-16.6387	0.0178617	0.285322		comp4434_c0	31.6092	-34.2114	0.0347826	0.604396
comp23221_c0	-2.34409	-17.1892	0.0102559	0.168072		comp22208_c0	2.13123	-16.7066	0.0179855	0.28665		comp102395_c0	31.6092	-34.2114	0.0347826	0.604396
comp20853_c0	-2.34409	-17.1892	0.0102559	0.168072		comp8399_c0	-1.99298	-16.5463	0.0179855	0.28665		comp105782_c0	31.6092	-34.2114	0.0347826	0.604396
comp4739_c0	-2.22862	-17.1314	0.0102559	0.168072		comp19080_c0	1.63404	-13.1138	0.0180084	0.286692		comp4584_c0	31.6092	-34.2114	0.0347826	0.604396
comp11602_c0	-2.58802	-17.6522	0.0103313	0.169117		comp10872_c0	2.08102	-16.5093	0.0181542	0.288393		comp11759_c0	31.6092	-34.2114	0.0347826	0.604396
comp20316_c0	-1.75438	-12.8991	0.0104947	0.171598		comp19665_c0	1.70395	-14.3759	0.0182072	0.288393		comp16104_c0	31.6092	-34.2114	0.0347826	0.604396
comp19893_c0	1.86636	-14.6314	0.01058	0.172799		comp23979_c0	-1.83409	-16.2298	0.0182111	0.288393		comp8793_c0	31.6092	-34.2114	0.0347826	0.604396
comp15206_c0	-2.06446	-16.3904	0.0106432	0.173637		comp23880_c0	-1.8624	-16.159	0.0182551	0.288393		comp15474_c0	31.6092	-34.2114	0.0347826	0.604396
comp16590_c1	-1.73201	-11.8879	0.0106822	0.174076		comp10771_c0	-1.8624	-16.159	0.0182551	0.288393		comp9961_c0	31.6092	-34.2114	0.0347826	0.604396
comp12797_c0	1.98941	-15.3635	0.0107994	0.175789		comp12747_c0	3.47334	-18.6205	0.0182584	0.288393		comp7174_c0	31.6092	-34.2114	0.0347826	0.604396
comp20020_c0	2.66465	-17.3478	0.0109335	0.176982		comp17371_c0	3.47334	-18.6205	0.0182584	0.288393		comp3918_c0	31.6092	-34.2114	0.0347826	0.604396
comp22605_c0	2.66465	-17.3478	0.0109335	0.176982		comp20275_c0	-1.88812	-16.0917	0.0182891	0.288555		comp14827_c0	31.6092	-34.2114	0.0347826	0.604396
comp23493_c0	2.66465	-17.3478	0.0109335	0.176982		comp11149_c0	1.97244	-16.049	0.018335	0.288956		comp12082_c0	31.6092	-34.2114	0.0347826	0.604396
comp23096_c0	2.66465	-17.3478	0.0109335	0.176982		comp20531_c0	1.61755	-12.8479	0.0183592	0.289014		comp5289_c0	31.6092	-34.2114	0.0347826	0.604396
comp23387_c0	2.66465	-17.3478	0.0109335	0.176982		comp22860_c1	1.58973	-11.3724	0.0184984	0.290881		comp6922_c0	31.6092	-34.2114	0.0347826	0.604396
comp10862_c0	2.30072	-16.7928	0.0110349	0.178028		comp20950_c0	1.70847	-14.6449	0.0188919	0.296737		comp14728_c0	-1.98019	-17.6391	0.034945	0.604526
comp23121_c1	2.30072	-16.7928	0.0110349	0.178028		comp20703_c1	-1.66136	-14.7121	0.018966	0.297222		comp18477_c0	-1.98019	-17.6391	0.034945	0.604526
comp21438_c0	-2.05964	-16.5944	0.0110349	0.178028		comp24280_c0	-1.60271	-13.282	0.0190833	0.297222		comp13350_c0	-1.98019	-17.6391	0.034945	0.604526
comp23626_c0	-1.92505	-15.7357	0.0110772	0.178512		comp24395_c0	-1.67456	-14.909	0.0190974	0.297222		comp15618_c0	-1.98019	-17.6391	0.034945	0.604526
comp20989_c0	-1.72552	-12.383	0.0111199	0.179001		comp7432_c0	2.69573	-18.0093	0.0191124	0.297222		comp17824_c0	-1.79072	-16.6184	0.0351931	0.607895
comp10919_c0	-1.76918	-13.9017	0.0112689	0.180231		comp15068_c0	2.69573	-18.0093	0.0191124	0.297222		comp20093_c0	-1.45682	-13.9312	0.0352938	0.607895
comp15649_c0	-1.82449	-14.9678	0.0112777	0.180231		comp20918_c0	2.69573	-18.0093	0.0191124	0.297222		comp18012_c0	-1.73508	-16.3466	0.0353248	0.607895
comp6528_c0	2.02937	-15.7909	0.0112941	0.180231		comp23284_c0	-2.43355	-17.7666	0.0191124	0.297222		comp21732_c0	-1.73508	-16.3466	0.0353248	0.607895
comp24047_c0	2.93358	-17.7983	0.0112943	0.180231		comp14718_c0	-2.43355	-17.7666	0.0191124	0.297222		comp21547_c0	1.71097	-16.1155	0.0353346	0.607895
comp21431_c0	2.90383	-17.8131	0.0112943	0.180231		comp12541_c0	-2.24091	-17.6702	0.0191124	0.297222		comp24367_c0	1.42479	-12.7667	0.0358354	0.614746
comp16851_c0	-2.44666	-17.4009	0.0112943	0.180231		comp22806_c0	-1.6841	-15.0907	0.0192304	0.298177		comp23529_c0	1.5131	-15.0049	0.0358746	0.614746
comp19856_c0	-2.30916	-17.3322	0.0112943	0.180231		comp18382_c0	-1.5998	-12.9574	0.0192564	0.298177		comp9415_c0	1.44753	-13.7236	0.0359474	0.614746
comp18636_c0	-1.80198	-14.3587	0.0114042	0.180231		comp23491_c0	1.60991	-12.9976	0.0192841	0.298177		comp23158_c0	1.44934	-13.6169	0.0359848	0.614746
comp11980_c0	3.52833	-18.5009	0.0114318	0.180231		comp18415_c0	1.65218	-13.9163	0.0193213	0.298177		comp24072_c0	-1.47126	-14.2887	0.0360512	0.614746
comp21862_c0	3.52833	-18.5009	0.0114318	0.180231		comp22082_c0	-1.74389	-15.2749	0.0193561	0.298177		comp21855_c0	-1.51116	-14.8439	0.0361405	0.614746
comp17192_c0	3.52833	-18.5009	0.0114318	0.180231		comp18831_c0	1.63221	-13.4749	0.0195465	0.298177		comp14671_c0	-1.88066	-17.1039	0.0362528	0.614746
comp15521_c0	3.52833	-18.5009	0.0114318	0.180231		comp18603_c0	-2.26363	-17.4889	0.019615	0.298177		comp13992_c0	-1.88066	-17.1039	0.0362528	0.614746
comp20215_c0	3.4888	-18.5207	0.0114318	0.180231		comp4656_c0	-2.11163	-17.4129	0.019615	0.298177		comp12774_c0	-1.43587	-13.6014	0.0363754	0.614746
comp15957_c0	3.4888	-18.5207	0.0114318	0.180231		comp7609_c0	-2.11163	-17.4129	0.019615	0.298177		comp18291_c0	-2.41315	-18.0076	0.0365207	0.614746
comp17554_c0	3.4888	-18.5207	0.0114318	0.180231		comp18451_c0	1.69573	-14.7019	0.019615	0.298177		comp20270_c0	-2.41315	-18.0076	0.0365207	0.614746
comp19516_c0	3.4888	-18.5207	0.0114318	0.180231		comp10236_c0	32.4733	-33.7794	0.0197869	0.298177		comp12310_c0	-2.41315	-18.0076	0.0365207	0.614746
comp20880_c0	-2.7966	-17.9629	0.0114318	0.180231		comp18279_c0	32.4733	-33.7794	0.0197869	0.298177		comp16318_c0	-2.41315	-18.0076	0.0365207	0.614746
comp22510_c0	-2.7966	-17.9629	0.0114318	0.180231		comp19115_c0	32.4733	-33.7794	0.0197869	0.298177		comp17759_c0	2.14909	-17.8964	0.0365207	0.614746
comp15865_c0	-2.57421	-17.8517	0.0114318	0.180231		comp11582_c0	32.4733	-33.7794	0.0197869	0.298177		comp17122_c0	-2.09123	-17.8466	0.0365207	0.614746
comp19879_c0	-2.09617	-16.5058	0.011446	0.180259		comp18159_c0	32.4733	-33.7794	0.0197869	0.298177		comp50356_c0	-2.09123	-17.8466	0.0365207	0.614746
comp20177_c0	-1.7778	-14.3991	0.011576	0.182108		comp17848_c0	32.4733	-33.7794	0.0197869	0.298177		comp12081_c0	-2.09123	-17.8466	0.0365207	0.614746
comp23187_c0	-1.79075	-14.8029	0.0118568	0.186325		comp16675_c0	32.4733	-33.7794	0.0197869	0.298177		comp15125_c0	-2.09123	-17.8466	0.0365207	0.614746
comp23036_c0	2.08441	-15.9009	0.0118916	0.186469		comp17122_c0	32.3953	-33.8184	0.0197869	0.298177		comp7443_c0	-2.09123	-17.8466	0.0365207	0.614746
comp23620_c0	-1.89263	-15.7519	0.0118916	0.186469		comp16061_c0	32.3953	-33.8184	0.0197869	0.298177		comp15277_c0	2.0787	-17.9316	0.0365207	0.614746
comp24264_c0	-1.77953	-14.647	0.0119175	0.186673		comp57082_c0	32.3953	-33.8184	0.0197869	0.298177		comp23210_c0	1.43054	-13.5414	0.0370563	0.623088
comp22787_c0	2.46862	-17.0307	0.0119999	0.18756		comp16680_c0	32.3953	-33.8184	0.0197869	0.298177		comp23641_c1	1.40203	-11.9124	0.0372057	0.624928
comp20526_c0	-2.09617	-16.7282	0.0119999	0.18756		comp72572_c0	32.3953	-33.8184	0.0197869	0.298177		comp10924_c0	-1.6058	-16.0189	0.0372749	0.625416
comp19233_c0	1.98475	-15.5722	0.0120401	0.187784		comp4166_c0	-3.43355	-19.0739	0.0197869	0.298177		comp21741_c0	1.40987	-12.6735	0.0374552	0.627766
comp23883_c0	-1.88549	-15.4799	0.0120401	0.187784		comp22214_c0	-2.84859	-18.7814	0.0197869	0.298177		comp21991_c0	-1.62789	-16.2303	0.0375767	0.629127
comp23047_c1	1.9105	-15.1399	0.0120654	0.187978		comp19913_c0	-2.84859	-18.7814	0.0197869	0.298177		comp15790_c0	-1.88709	-17.2706	0.0380057	0.632089
comp15402_c0	2.00919	-15.801	0.0120928	0.188002		comp11526_c0	-2.84859	-18.7814	0.0197869	0.298177		comp16389_c0	-1.88709	-17.2706	0.0380057	0.632089
comp15074_c0	1.99899	-15.8061	0.0120928	0.188002		comp98595_c0	-2.84859	-18.7814	0.0197869	0.298177		comp24022_c0	-1.52563	-15.2419	0.0380107	0.632089
comp20864_c0	-1.69502	-11.4069	0.0121224	0.18826		comp13346_c0	-2.84859	-18.7814	0.0197869	0.298177		comp18361_c0	1.83477	-16.8836	0.038112	0.632089
comp22638_c0	2.28235	-16.802	0.012425	0.192485		comp9648_c0	-2.84859	-18.7814	0.0197869	0.298177		comp7934_c0	1.83477	-16.8836	0.038112	0.632089
comp17935_c0	2.28235	-16.802	0.012425	0.192485		comp13560_c0	2.47334	-17.5355	0.0199098	0.298265		comp23002_c0	-2.56516	-18.3466	0.0381992	0.632089
comp19981_c0	2.15537	-16.38	0.0124342	0.192485		comp21367_c0	-2.14405	-17.2592	0.0199098	0.298265		comp15898_c0	-2.56516	-18.3466	0.0381992	0.632089
comp25275_c0	-1.77628	-14.5986	0.0125159	0.193544		comp22216_c0	-2.14405	-17.2592	0.0199098	0.298265		comp22477_c0	-2.56516	-18.3466	0.0381992	0.632089
comp17911_c0	2.6408	-17.3597	0.012692	0.195436		comp24367_c0	-1.60704	-13.4953	0.0199166	0.298265		comp12982_c0	-2.56516	-18.3466	0.0381992	0.632089
comp22766_c0	2.61655	-17.3718	0.012692	0.195436		comp20778_c0	-1.8235	-16.021	0.0199187	0.298265		comp17443_c0	2.25927	-18.2563	0.0381992	0.632089
comp19444_c0	-2.1957	-17.041	0.012692	0.195436		comp10272_c0	1.72236	-14.9724	0.0199196	0.298265		comp9935_c0	2.25927	-18.2563	0.0381992	0.632089
comp17521_c0	-2.1957	-17.041	0.012692	0.195436		comp22484_c0	1.95876	-16.3777	0.0200703	0.298754		comp23033_c0	-1.53081	-15.3613	0.0383505	0.633861
comp15321_c0	2.07376	-15.9062	0.0127712	0.196447		comp23663_c0	-2.17052	-17.1205	0.0200777	0.298754		comp23443_c0	1.48716	-14.7679	0.0387517	0.633861
comp19816_c0	-1.68113	-11.9282	0.0129361	0.198773		comp23656_c0	2.06287	-16.5183	0.0201164	0.298754		comp23251_c0	1.42109	-13.453	0.0387681	0.633861
comp23296_c0	1.94615	-15.4846	0.0130641	0.200527		comp19598_c0	2.06287	-16.5183	0.0201164	0.298754		comp22819_c0	1.41628	-13.2184	0.038798	0.633861
comp22819_c0	1.77485	-14.1297	0.0132328	0.202903		comp19614_c0	-1.92832	-16.3671	0.0201164	0.298754		comp20205_c0	1.44266	-14.1411	0.0388398	0.633861
comp10634_c0	1.96273	-15.6987	0.0132802	0.203415		comp19102_c0	-1.59366	-13.2591	0.020145	0.298754		comp20334_c0	-1.70266	-16.3628	0.0389199	0.633861
comp16963_c0	2.87346	-17.8283	0.0135382	0.206064		comp19951_c0	2.11077	-16.7168	0.0201887	0.298754		comp8021_c0	-1.6152	-16.3191	0.0389199	0.633861
comp45143_c0	2.87346	-17.8283	0.0135382	0.206064		comp23905_c0	2.09001	-16.7272	0.0201887	0.298754		comp24134_c0	-1.44572	-14.3015	0.0391011	0.633861
comp13912_c0	2.87346	-17.8283	0.0135382	0.206064		comp16162_c0	-1.86651	-16.5355	0.0201887	0.298754		comp22023_c1	1.38682	-12.0779	0.0393478	0.633861
comp16571_c0	2.87346	-17.8283	0.0135382	0.206064		comp19139_c0	1.58341	-12.356	0.0202024	0.298754		comp12637_c0	-1.40281	-13.0949	0.039609	0.633861
comp16023_c0	2.84243	-17.8438	0.0135382	0.206064		comp22987_c0	2.15141	-16.9595	0.0202026	0.298754		comp20323_c0	-1.57507	-15.5686	0.0396879	0.633861
comp23820_c0	-2.2217	-17.3759	0.0135382	0.206064		comp22207_c0	-1.98995	-16.7082	0.0202064	0.298754		comp18757_c0	-2.82819	-18.8001	0.0396963	0.633861
comp22094_c0	1.76791	-14.1332	0.0135554	0.206064		comp20262_c0	-1.60257	-13.5218	0.0202913	0.299694		comp22116_c0	-2.82819	-18.8001	0.0396963	0.633861
comp16015_c0	-1.85801	-15.4936	0.0135666	0.206064		comp15073_c0	1.61707	-13.5713	0.0203388	0.300082		comp14062_c0	-2.82819	-18.8001	0.0396963	0.633861
comp23519_c0	1.83194	-14.7641	0.0136471	0.206895		comp24200_c0	-1.57216	-12.5248	0.0203663	0.300139		comp109953_c0	-2.82819	-18.8001	0.0396963	0.633861
comp17422_c1	1.87527	-15.24	0.0136544	0.206895		comp24262_c0	-1.72043	-15.2866	0.0204096	0.300139		comp16231_c0	-2.82819	-18.8001	0.0396963	0.633861
comp21289_c0	2.14087	-16.3873	0.013664	0.206895		comp8026_c0	1.62316	-13.8176	0.0204153	0.300139		comp14251_c0	-2.82819	-18.8001	0.0396963	0.633861
comp18055_c0	-1.71284	-14.0129	0.0137442	0.207074		comp14734_c0	-1.60444	-13.6048	0.0204394	0.300139		comp15429_c0	-2.82819	-18.8001	0.0396963	0.633861
comp23045_c0	1.87005	-15.1601	0.0138516	0.207074		comp18055_c0	-1.61134	-14.0543	0.0204491	0.300139		comp14494_c0	2.56413	-18.6889	0.0396963	0.633861
comp19130_c0	-1.74386	-14.5824	0.0139246	0.207074		comp20048_c0	1.79911	-15.5507	0.0207056	0.303532		comp14036_c0	2.56413	-18.6889	0.0396963	0.633861
comp137994_c0	-32.336	-33.8481	0.0140787	0.207074		comp20890_c0	1.85469	-15.7293	0.0209734	0.303532		comp17452_c0	2.56413	-18.6889	0.0396963	0.633861
comp14393_c0	-32.336	-33.8481	0.0140787	0.207074		comp23809_c0	1.59846	-13.2725	0.021275	0.303532		comp10611_c0	2.56413	-18.6889	0.0396963	0.633861
comp13362_c0	-32.336	-33.8481	0.0140787	0.207074		comp21643_c0	-1.77236	-15.817	0.0212919	0.303532		comp18975_c0	2.56413	-18.6889	0.0396963	0.633861
comp87649_c0	-32.336	-33.8481	0.0140787	0.207074		comp15293_c0	-1.74671	-15.8729	0.0214115	0.303532		comp14843_c0	-1.47518	-15.0503	0.0398215	0.633861
comp12528_c0	-4.26609	-19.8131	0.0140787	0.207074		comp19458_c0	-1.74671	-15.8729	0.0214115	0.303532		comp21822_c0	1.88605	-17.0279	0.0399547	0.633861
comp15112_c0	-4.26609	-19.8131	0.0140787	0.207074		comp23386_c0	-1.57607	-13.487	0.0215844	0.303532		comp12672_c0	-3.41315	-19.5076	0.0399705	0.633861
comp11895_c0	-4.26609	-19.8131	0.0140787	0.207074		comp14751_c0	1.75511	-15.3921	0.0216311	0.303532		comp7117_c0	-3.41315	-19.5076	0.0399705	0.633861
comp16138_c0	-4.26609	-19.8131	0.0140787	0.207074		comp18184_c0	1.75511	-15.3921	0.0216311	0.303532		comp15500_c0	-3.41315	-19.5076	0.0399705	0.633861
comp8094_c0	-4.26609	-19.8131	0.0140787	0.207074		comp22313_c0	1.78561	-15.4643	0.0217434	0.303532		comp10671_c0	-3.41315	-19.5076	0.0399705	0.633861
comp12985_c0	32.5293	-33.7514	0.0141459	0.207074		comp21476_c0	1.78561	-15.4643	0.0217434	0.303532		comp119815_c0	-3.41315	-19.5076	0.0399705	0.633861
comp10480_c0	32.5293	-33.7514	0.0141459	0.207074		comp16956_c0	1.63684	-14.2168	0.0217813	0.303532		comp78285_c0	3.2162	-19.3628	0.0399705	0.633861
comp13821_c0	32.5293	-33.7514	0.0141459	0.207074		comp23138_c0	1.92008	-16.2272	0.0218185	0.303532		comp21744_c0	3.2162	-19.3628	0.0399705	0.633861
comp57641_c0	32.5293	-33.7514	0.0141459	0.207074		comp13450_c0	31.9258	-34.0531	0.0219002	0.303532		comp2342_c0	3.2162	-19.3628	0.0399705	0.633861
comp16193_c0	32.5293	-33.7514	0.0141459	0.207074		comp19958_c0	31.9258	-34.0531	0.0219002	0.303532		comp21142_c0	3.2162	-19.3628	0.0399705	0.633861
comp17512_c0	32.5293	-33.7514	0.0141459	0.207074		comp8192_c0	31.9258	-34.0531	0.0219002	0.303532		comp11239_c0	3.2162	-19.3628	0.0399705	0.633861
comp10044_c0	32.5293	-33.7514	0.0141459	0.207074		comp15137_c0	31.9258	-34.0531	0.0219002	0.303532		comp11433_c0	3.2162	-19.3628	0.0399705	0.633861
comp13369_c0	-3.68113	-19.1056	0.0141459	0.207074		comp15749_c0	31.9258	-34.0531	0.0219002	0.303532		comp10860_c0	3.2162	-19.3628	0.0399705	0.633861
comp13232_c0	-3.68113	-19.1056	0.0141459	0.207074		comp19902_c0	31.9258	-34.0531	0.0219002	0.303532		comp4632_c0	3.2162	-19.3628	0.0399705	0.633861
comp16928_c0	-3.68113	-19.1056	0.0141459	0.207074		comp16586_c0	31.9258	-34.0531	0.0219002	0.303532		comp11646_c0	3.2162	-19.3628	0.0399705	0.633861
comp14422_c0	-3.68113	-19.1056	0.0141459	0.207074		comp12697_c0	31.9258	-34.0531	0.0219002	0.303532		comp5747_c0	3.2162	-19.3628	0.0399705	0.633861
comp16494_c0	-3.68113	-19.1056	0.0141459	0.207074		comp16728_c0	31.9258	-34.0531	0.0219002	0.303532		comp23669_c0	1.39512	-12.8811	0.0400845	0.633861
comp16004_c0	-3.09617	-18.8131	0.0141459	0.207074		comp14336_c0	31.9258	-34.0531	0.0219002	0.303532		comp11161_c0	2.13528	-17.5814	0.0400936	0.633861
comp10734_c0	-3.09617	-18.8131	0.0141459	0.207074		comp14647_c0	31.9258	-34.0531	0.0219002	0.303532		comp22502_c0	-1.89531	-17.4592	0.0400936	0.633861
comp13161_c0	-3.09617	-18.8131	0.0141459	0.207074		comp14910_c0	31.9258	-34.0531	0.0219002	0.303532		comp19814_c0	-1.89531	-17.4592	0.0400936	0.633861
comp4577_c0	-3.09617	-18.8131	0.0141459	0.207074		comp11600_c0	31.9258	-34.0531	0.0219002	0.303532		comp18357_c0	-1.38158	-12.2566	0.0405295	0.640103
comp14197_c0	-3.09617	-18.8131	0.0141459	0.207074		comp17663_c0	31.9258	-34.0531	0.0219002	0.303532		comp15995_c0	1.52936	-15.6213	0.0407163	0.642403
comp22477_c0	-3.09617	-18.8131	0.0141459	0.207074		comp11060_c0	31.9258	-34.0531	0.0219002	0.303532		comp21939_c0	1.52231	-15.3029	0.0408167	0.643338
comp14778_c0	-3.09617	-18.8131	0.0141459	0.207074		comp13308_c0	31.9258	-34.0531	0.0219002	0.303532		comp21740_c0	-1.40077	-13.6434	0.0409248	0.644157
comp17136_c0	-3.09617	-18.8131	0.0141459	0.207074		comp89089_c0	31.9258	-34.0531	0.0219002	0.303532		comp24168_c0	1.38573	-12.7624	0.0409513	0.644157
comp19792_c0	-3.09617	-18.8131	0.0141459	0.207074		comp17860_c0	31.9258	-34.0531	0.0219002	0.303532		comp16554_c0	1.39912	-13.4259	0.041044	0.644966
comp18668_c0	-2.26609	-17.2282	0.0142253	0.207818		comp138070_c0	31.8103	-34.1109	0.0219002	0.303532		comp18057_c0	1.75677	-16.7706	0.0412756	0.647301
comp20239_c0	-2.26609	-17.2282	0.0142253	0.207818		comp14544_c0	31.8103	-34.1109	0.0219002	0.303532		comp21488_c0	1.75677	-16.7706	0.0412756	0.647301
comp23404_c0	-1.77734	-15.1995	0.0142446	0.207891		comp17900_c0	31.8103	-34.1109	0.0219002	0.303532		comp16191_c0	-1.50262	-15.4185	0.0414423	0.649262
comp22471_c0	-2.0437	-16.532	0.0143185	0.208268		comp12598_c0	31.8103	-34.1109	0.0219002	0.303532		comp14093_c0	1.37857	-12.4237	0.0417489	0.65341
comp22295_c0	-2.0437	-16.532	0.0143185	0.208268		comp17205_c0	31.8103	-34.1109	0.0219002	0.303532		comp18215_c0	-1.59373	-16.0954	0.0418372	0.654137
comp13099_c0	-1.97658	-16.4985	0.0143185	0.208268		comp13148_c0	31.8103	-34.1109	0.0219002	0.303532		comp22526_c0	1.45238	-14.7212	0.0418969	0.654414
comp23363_c0	3.44816	-18.541	0.0144137	0.208268		comp4054_c0	31.8103	-34.1109	0.0219002	0.303532		comp13795_c0	1.38393	-13.0891	0.0421387	0.65675
comp20434_c0	3.44816	-18.541	0.0144137	0.208268		comp22353_c0	31.8103	-34.1109	0.0219002	0.303532		comp20311_c0	1.90361	-17.2118	0.0421466	0.65675
comp21364_c0	3.44816	-18.541	0.0144137	0.208268		comp13569_c0	31.8103	-34.1109	0.0219002	0.303532		comp18723_c0	-1.50626	-15.5541	0.0421846	0.65675
comp20332_c0	3.44816	-18.541	0.0144137	0.208268		comp18503_c0	31.8103	-34.1109	0.0219002	0.303532		comp23385_c0	-1.72128	-16.5462	0.0422148	0.65675
comp11422_c0	3.40634	-18.5619	0.0144137	0.208268		comp17417_c1	31.8103	-34.1109	0.0219002	0.303532		comp11519_c0	-1.37053	-12.4467	0.0423291	0.657263
comp14728_c0	-2.68113	-18.0207	0.0144137	0.208268		comp10955_c0	31.8103	-34.1109	0.0219002	0.303532		comp23002_c1	-1.56516	-15.9722	0.042332	0.657263
comp22270_c0	-2.68113	-18.0207	0.0144137	0.208268		comp10036_c0	31.8103	-34.1109	0.0219002	0.303532		comp22797_c0	1.3574	-10.9681	0.0424752	0.658241
comp24235_c0	1.72605	-13.8785	0.0144425	0.208477		comp109953_c0	31.8103	-34.1109	0.0219002	0.303532		comp20880_c0	-1.90619	-17.6761	0.042606	0.658241
comp16712_c0	1.81212	-14.8354	0.0145489	0.209805		comp10703_c0	31.8103	-34.1109	0.0219002	0.303532		comp10024_c0	-1.90619	-17.6761	0.042606	0.658241
comp11091_c0	2.16017	-16.6	0.0145875	0.210152		comp18377_c0	31.8103	-34.1109	0.0219002	0.303532		comp17848_c0	-1.90619	-17.6761	0.042606	0.658241
comp23936_c0	2.03037	-15.9279	0.0147487	0.211809		comp14251_c0	31.8103	-34.1109	0.0219002	0.303532		comp20607_c0	-1.90619	-17.6761	0.042606	0.658241
comp23448_c0	2.01931	-15.9335	0.0147487	0.211809		comp13057_c0	31.8103	-34.1109	0.0219002	0.303532		comp24215_c0	1.56413	-15.8669	0.0427392	0.659647
comp22378_c0	2.01931	-15.9335	0.0147487	0.211809		comp14855_c0	31.8103	-34.1109	0.0219002	0.303532		comp14653_c0	-1.49849	-15.5107	0.043614	0.672482
comp19093_c0	2.5668	-17.3967	0.0147608	0.211809		comp8111_c0	31.8103	-34.1109	0.0219002	0.303532		comp20078_c0	1.34991	-11.4225	0.0436714	0.672703
comp17324_c0	1.84243	-15.0219	0.014806	0.212248		comp15429_c0	31.8103	-34.1109	0.0219002	0.303532		comp23169_c0	1.68966	-16.6667	0.0442626	0.681137
comp23241_c0	1.66647	-12.5615	0.0148804	0.213106		comp18609_c0	31.8103	-34.1109	0.0219002	0.303532		comp17940_c0	-1.55357	-15.7935	0.0444452	0.683274
comp23644_c0	2.11143	-16.402	0.0150262	0.214727		comp18008_c0	31.8103	-34.1109	0.0219002	0.303532		comp22419_c0	-1.35959	-12.5686	0.0447357	0.686571
comp22733_c0	2.09648	-16.4095	0.0150262	0.214727		comp16204_c0	31.8103	-34.1109	0.0219002	0.303532		comp16044_c0	1.97916	-17.3964	0.0447917	0.686571
comp19961_c0	-1.74125	-14.521	0.015038	0.214727		comp11301_c0	31.8103	-34.1109	0.0219002	0.303532		comp4667_c0	-1.82819	-17.3001	0.0447917	0.686571
comp23120_c0	1.85346	-15.2509	0.015057	0.214788		comp19754_c0	1.924	-16.3951	0.0221354	0.303532		comp24058_c1	-1.48609	-15.5642	0.0448494	0.686782
comp23679_c0	1.66573	-12.664	0.0152394	0.217177		comp11460_c0	3.15141	-18.7814	0.0222081	0.303532		comp21394_c1	1.4077	-14.4342	0.0453296	0.692744
comp23345_c0	2.06034	-16.2349	0.0153672	0.218569		comp10416_c0	3.15141	-18.7814	0.0222081	0.303532		comp17251_c0	1.47102	-15.2354	0.0453522	0.692744
comp16211_c0	-1.85621	-16.0639	0.0153672	0.218569		comp83064_c0	3.15141	-18.7814	0.0222081	0.303532		comp18223_c0	-1.38073	-13.7424	0.0454149	0.692744
comp17510_c0	-2.48848	-17.7019	0.0155141	0.219727		comp20434_c0	3.15141	-18.7814	0.0222081	0.303532		comp16285_c0	-1.36756	-13.3016	0.0454164	0.692744
comp18391_c0	-2.31856	-17.617	0.0155141	0.219727		comp16581_c0	3.15141	-18.7814	0.0222081	0.303532		comp16561_c0	-1.33445	-10.8413	0.0456039	0.693361
comp22914_c0	-2.31856	-17.617	0.0155141	0.219727		comp14230_c0	3.15141	-18.7814	0.0222081	0.303532		comp15243_c0	-2.33069	-18.0488	0.0456519	0.693361
comp21386_c0	2.4274	-17.0514	0.0155279	0.219727		comp16205_c0	3.15141	-18.7814	0.0222081	0.303532		comp11814_c0	-2.00876	-17.8879	0.0456519	0.693361
comp18557_c0	-2.03476	-16.7589	0.0155279	0.219727		comp22636_c0	3.15141	-18.7814	0.0222081	0.303532		comp22286_c0	2.0047	-17.9686	0.0456519	0.693361
comp22860_c0	1.66034	-12.6535	0.0155393	0.219727		comp14937_c0	3.09001	-18.8121	0.0222081	0.303532		comp14793_c0	-1.37788	-14.0017	0.045679	0.693361
comp22196_c0	2.2064	-16.8399	0.0158078	0.223306		comp23948_c0	3.09001	-18.8121	0.0222081	0.303532		comp23035_c0	1.36948	-13.5997	0.0459177	0.694561
comp15945_c0	1.83545	-15.1774	0.0159265	0.224546		comp15798_c0	-2.75548	-18.4129	0.0222081	0.303532		comp22767_c0	-1.54091	-15.8587	0.0459597	0.694561
comp15432_c0	-1.77133	-15.1063	0.0159265	0.224546		comp15412_c0	-2.75548	-18.4129	0.0222081	0.303532		comp20406_c0	1.84423	-17.0488	0.0459806	0.694561
comp19903_c0	-1.92214	-16.5257	0.0160393	0.225918		comp14526_c0	-2.43355	-18.252	0.0222081	0.303532		comp23047_c0	-1.77928	-17.0026	0.0459806	0.694561
comp18884_c0	-1.8434	-15.6322	0.0161211	0.226851		comp12276_c0	-2.43355	-18.252	0.0222081	0.303532		comp15579_c0	-1.77928	-17.0026	0.0459806	0.694561
comp22208_c0	2.12623	-16.617	0.016233	0.227544		comp15466_c0	1.78146	-15.659	0.0222657	0.304025		comp23030_c0	-1.39113	-14.0592	0.0461706	0.695903
comp22149_c0	2.12623	-16.617	0.016233	0.227544		comp23644_c0	2.02588	-16.5368	0.0223089	0.30432		comp22095_c0	-1.39113	-14.0592	0.0461706	0.695903
comp8399_c0	-1.96492	-16.4402	0.016233	0.227544		comp15824_c0	1.74525	-15.3146	0.0225664	0.307535		comp21346_c0	-1.52334	-15.6451	0.0462032	0.695903
comp14862_c0	-1.96492	-16.4402	0.016233	0.227544		comp17448_c1	-1.65911	-14.9388	0.0226229	0.307657		comp23893_c0	1.33805	-11.6872	0.0463111	0.696854
comp10829_c0	-1.80142	-15.5219	0.0162617	0.227663		comp13570_c0	1.61919	-13.9929	0.0226438	0.307657		comp21739_c0	-1.4715	-15.3491	0.0464155	0.697752
comp15869_c0	2.81073	-17.8597	0.0162728	0.227663		comp17590_c0	1.57909	-13.4178	0.022662	0.307657		comp22195_c0	1.42996	-15.0465	0.0465598	0.699249
comp4717_c0	1.78966	-14.8467	0.0163037	0.227875		comp13830_c0	2.06895	-16.7377	0.0226854	0.307657		comp20915_c0	-1.34199	-12.5948	0.0472659	0.708857
comp13873_c0	-1.76686	-15.448	0.016324	0.227941		comp23507_c0	2.06895	-16.7377	0.0226854	0.307657		comp21013_c0	-1.63555	-16.3964	0.0473359	0.708857
comp20841_c0	-1.68113	-14.1987	0.0163863	0.22859		comp24222_c0	-1.66802	-15.2843	0.0227062	0.307657		comp22935_c0	-1.54808	-16.3527	0.0473359	0.708857
comp14884_c0	-1.64144	-13.1142	0.016502	0.229984		comp4792_c0	-1.7637	-15.7796	0.0227557	0.308032		comp22988_c0	-1.54989	-16.1913	0.0474936	0.710038
comp14636_c0	-1.91817	-16.1797	0.016656	0.231907		comp21343_c0	-1.61798	-14.5223	0.0228349	0.308807		comp23387_c0	1.60005	-16.0835	0.0475904	0.710038
comp23844_c0	2.03312	-16.2485	0.0167597	0.232052		comp20698_c0	1.61877	-14.0883	0.0229866	0.309674		comp15720_c0	1.55324	-15.9464	0.0476477	0.710038
comp24007_c1	-3.00306	-18.4447	0.0167826	0.232052		comp19582_c0	1.82126	-15.9871	0.0231447	0.309674		comp13086_c0	-1.46562	-15.3114	0.0476604	0.710038
comp15152_c0	-3.00306	-18.4447	0.0167826	0.232052		comp43128_c0	3.42443	-18.6449	0.023239	0.309674		comp22620_c0	-1.51071	-15.7039	0.0476925	0.710038
comp17791_c0	-3.00306	-18.4447	0.0167826	0.232052		comp19391_c0	3.42443	-18.6449	0.023239	0.309674		comp17276_c0	-1.51071	-15.7039	0.0476925	0.710038
comp9465_c0	-3.00306	-18.4447	0.0167826	0.232052		comp12001_c0	3.42443	-18.6449	0.023239	0.309674		comp16038_c0	1.37185	-13.9812	0.0477332	0.710038
comp22042_c0	-2.68113	-18.2837	0.0167826	0.232052		comp19662_c0	3.42443	-18.6449	0.023239	0.309674		comp23024_c0	-1.34392	-13.1672	0.0478817	0.711164
comp20343_c0	-2.18363	-17.2694	0.0168101	0.232052		comp8069_c0	3.3738	-18.6702	0.023239	0.309674		comp16654_c0	2.0787	-17.6097	0.0480368	0.711164
comp37271_c0	-2.18363	-17.2694	0.0168101	0.232052		comp23616_c0	3.3738	-18.6702	0.023239	0.309674		comp15867_c0	2.0787	-17.6097	0.0480368	0.711164
comp20300_c0	-2.06815	-17.2117	0.0168101	0.232052		comp19150_c0	3.3738	-18.6702	0.023239	0.309674		comp14192_c0	2.0787	-17.6097	0.0480368	0.711164
comp24370_c0	-1.67016	-14.0667	0.0169091	0.233141		comp16700_c0	3.3738	-18.6702	0.023239	0.309674		comp15986_c0	-1.82819	-17.4927	0.0480368	0.711164
comp9043_c0	-1.67032	-14.0449	0.016921	0.233141		comp21285_c0	3.3738	-18.6702	0.023239	0.309674		comp18969_c0	-1.42077	-15.1115	0.0487193	0.719473
comp17836_c0	1.91581	-15.9852	0.0169988	0.233991		comp20191_c0	3.3738	-18.6702	0.023239	0.309674		comp19081_c0	1.85631	-17.2354	0.0490758	0.719473
comp24183_c0	1.91472	-15.8483	0.0171155	0.235152		comp17563_c0	-2.43355	-17.9889	0.023239	0.309674		comp23066_c0	1.85631	-17.2354	0.0490758	0.719473
comp20475_c0	-1.82199	-15.7498	0.0171155	0.235152		comp18479_c0	-2.43355	-17.9889	0.023239	0.309674		comp74016_c0	-1.77374	-17.1574	0.0490758	0.719473
comp18579_c0	2.54126	-17.4095	0.0171989	0.235629		comp18788_c0	-2.43355	-17.9889	0.023239	0.309674		comp16745_c0	-2.46562	-18.3964	0.0493358	0.719473
comp22924_c0	-2.1217	-17.078	0.0171989	0.235629		comp17983_c1	2.29437	-17.2099	0.0232942	0.309674		comp9526_c0	-2.46562	-18.3964	0.0493358	0.719473
comp21541_c0	-2.1217	-17.078	0.0171989	0.235629		comp14513_c0	2.29437	-17.2099	0.0232942	0.309674		comp23661_c0	-2.46562	-18.3964	0.0493358	0.719473
comp24001_c0	-1.65893	-14.0833	0.0173058	0.236871		comp20073_c0	-2.01852	-16.9741	0.0232942	0.309674		comp14729_c0	-2.46562	-18.3964	0.0493358	0.719473
comp10976_c0	1.86907	-15.5232	0.0173463	0.237202		comp20128_c0	1.88837	-16.091	0.0233622	0.309831		comp14101_c0	2.17181	-18.3001	0.0493358	0.719473
comp24033_c0	-1.65275	-13.853	0.0173866	0.23753		comp20585_c0	-1.62388	-14.6933	0.0234782	0.309831		comp11817_c0	2.17181	-18.3001	0.0493358	0.719473
comp21379_c0	1.81872	-15.3557	0.0174206	0.237771		comp22924_c0	-2.09652	-17.1575	0.023483	0.309831		comp14325_c0	2.17181	-18.3001	0.0493358	0.719473
comp19604_c0	-1.6391	-13.4193	0.017504	0.238685		comp17589_c0	-1.98104	-17.0997	0.023483	0.309831		comp18948_c0	2.17181	-18.3001	0.0493358	0.719473
comp19078_c0	-1.72295	-14.9972	0.017537	0.238911		comp20853_c0	-1.98104	-17.0997	0.023483	0.309831		comp13789_c0	2.17181	-18.3001	0.0493358	0.719473
comp4788_c0	-1.71765	-14.802	0.0175995	0.239538		comp10917_c0	-1.98104	-17.0997	0.023483	0.309831		comp15792_c0	2.17181	-18.3001	0.0493358	0.719473
comp23035_c0	1.71119	-14.5026	0.0176734	0.239708		comp19326_c0	2.65391	-18.0302	0.0236304	0.309831		comp17006_c0	2.17181	-18.3001	0.0493358	0.719473
comp17309_c0	2.36327	-17.0834	0.0176996	0.239708		comp20006_c0	2.65391	-18.0302	0.0236304	0.309831		comp14365_c0	2.17181	-18.3001	0.0493358	0.719473
comp19839_c0	2.36327	-17.0834	0.0176996	0.239708		comp19373_c0	2.65391	-18.0302	0.0236304	0.309831		comp20220_c0	-1.53601	-16.1242	0.0496316	0.722689
comp22864_c0	-1.97063	-16.7909	0.0176996	0.239708		comp11498_c0	2.65391	-18.0302	0.0236304	0.309831		comp15607_c0	1.32605	-12.7765	0.0496913	0.722689
comp19632_c0	-1.66885	-14.2291	0.0177085	0.239708		comp12930_c0	2.61084	-18.0517	0.0236304	0.309831		comp17295_c0	-1.67207	-16.6777	0.0497057	0.722689
comp22791_c0	1.69969	-14.2453	0.0177112	0.239708		comp23443_c0	2.44092	-17.5517	0.0236355	0.309831		comp14647_c0	1.61092	-16.465	0.0497416	0.722689
comp14480_c0	1.68344	-14.1014	0.0177274	0.239708		comp23445_c0	2.40775	-17.5683	0.0236355	0.309831		comp23838_c0	-1.41688	-15.0795	0.0497905	0.722727
comp17005_c0	2.16687	-16.8597	0.0178617	0.241075		comp10724_c0	-2.06158	-17.3005	0.0236355	0.309831		comp22367_c0	1.33555	-13.0178	0.0499719	0.724685
comp20500_c0	2.14669	-16.8698	0.0178617	0.241075		comp18515_c0	-2.06158	-17.3005	0.0236355	0.309831		comp24018_c0	-1.37311	-14.4191	0.0502146	0.727529
comp14650_c0	1.62954	-12.9584	0.0179867	0.242536		comp19767_c0	1.63192	-14.4119	0.0236739	0.310047		comp11242_c0	1.33296	-12.9381	0.0503236	0.727701
comp16842_c0	-1.58802	-10.5228	0.0180683	0.243411		comp23437_c0	-1.61642	-14.773	0.0238655	0.312266		comp22467_c0	1.47298	-15.4271	0.0503664	0.727701
comp22235_c0	-1.64846	-14.0559	0.0181491	0.244274		comp13757_c0	1.70551	-15.1121	0.024078	0.314754		comp23539_c0	1.47298	-15.4271	0.0503664	0.727701
comp24118_c0	-1.66819	-14.3047	0.0181943	0.244387		comp7455_c0	1.6573	-14.8846	0.0241543	0.315459		comp22725_c1	1.42353	-14.9372	0.0505202	0.728747
comp43128_c0	3.36327	-18.5834	0.0182584	0.244387		comp5085_c0	1.56199	-13.2363	0.0241878	0.315605		comp14678_c0	-1.38707	-14.5664	0.0505527	0.728747
comp21002_c0	3.36327	-18.5834	0.0182584	0.244387		comp21157_c0	-1.58718	-14.5214	0.0243676	0.317657		comp17624_c0	-1.49377	-15.6093	0.0507317	0.728747
comp17895_c0	3.31887	-18.6056	0.0182584	0.244387		comp24018_c0	-1.5527	-13.7759	0.0247315	0.322103		comp13820_c0	-1.35593	-14.2143	0.051047	0.728747
comp6294_c0	3.31887	-18.6056	0.0182584	0.244387		comp9043_c0	-1.56997	-14.0868	0.0247985	0.322638		comp22140_c0	1.29971	-10.517	0.0511774	0.728747
comp18575_c0	3.31887	-18.6056	0.0182584	0.244387		comp8090_c0	1.74702	-15.5767	0.0248183	0.322638		comp20696_c0	-1.50103	-15.9401	0.0514086	0.728747
comp15685_c0	-1.8617	-16.1084	0.0182891	0.244573		comp21873_c0	1.80745	-15.994	0.0250296	0.324766		comp20529_c0	-1.32768	-13.4108	0.051422	0.728747
comp18300_c0	-1.7966	-15.878	0.0183498	0.244605		comp23579_c0	-1.75548	-15.9129	0.0250296	0.324766		comp13497_c0	1.46865	-15.3786	0.0516486	0.728747
comp18449_c0	-1.79075	-15.8029	0.0183605	0.244605		comp20124_c0	1.7094	-15.3325	0.0250511	0.324766		comp19258_c0	-1.43587	-15.3669	0.0516486	0.728747
comp21948_c0	-1.76359	-15.392	0.0183691	0.244605		comp18475_c0	1.58239	-14.0741	0.0251846	0.326197		comp18016_c0	-1.52334	-16.0602	0.0516732	0.728747
comp16917_c0	-1.73884	-15.462	0.0183748	0.244605		comp13556_c0	1.62946	-14.735	0.0252459	0.326691		comp20919_c0	-1.51886	-16.2068	0.0519562	0.728747
comp15212_c0	1.88366	-15.7383	0.0183757	0.244605		comp14800_c0	-1.50968	-12.3705	0.025495	0.329155		comp23538_c0	-1.33923	-13.7764	0.0523211	0.728747
comp14909_c0	-1.60417	-12.8773	0.0185571	0.246795		comp18295_c0	2.02588	-16.7592	0.0255173	0.329155		comp10992_c0	1.45721	-15.6574	0.0524839	0.728747
comp23734_c0	1.5775	-10.1955	0.0187881	0.249637		comp16351_c0	-1.81207	-16.5627	0.0255173	0.329155		comp19444_c0	-1.64533	-16.5841	0.0525501	0.728747
comp10557_c0	1.71941	-14.7615	0.0189466	0.251514		comp16470_c0	1.7078	-15.4158	0.0255297	0.329155		comp17732_c0	1.59807	-16.5869	0.0525501	0.728747
comp21360_c0	-2.21164	-17.6704	0.0191124	0.251647		comp19038_c0	1.54996	-13.5378	0.0258612	0.332921		comp26959_c0	-1.38073	-14.5014	0.0527416	0.728747
comp17316_c0	-2.21164	-17.6704	0.0191124	0.251647		comp22738_c0	1.60207	-14.4268	0.025869	0.332921		comp18220_c0	-1.65827	-16.8001	0.0528176	0.728747
comp19491_c0	-2.21164	-17.6704	0.0191124	0.251647		comp19389_c0	-1.60348	-14.9889	0.0259384	0.333382		comp17594_c0	-1.65827	-16.8001	0.0528176	0.728747
comp7846_c0	-2.21164	-17.6704	0.0191124	0.251647		comp17677_c0	-1.93105	-16.7377	0.025952	0.333382		comp16921_c0	1.9267	-17.4226	0.0528879	0.728747
comp22688_c0	-2.21164	-17.6704	0.0191124	0.251647		comp23717_c0	-1.48702	-9.19075	0.0260025	0.333726		comp14226_c0	1.9267	-17.4226	0.0528879	0.728747
comp17097_c0	-2.21164	-17.6704	0.0191124	0.251647		comp20611_c0	1.87225	-16.2511	0.026091	0.334558		comp14937_c0	-1.76679	-17.3308	0.0528879	0.728747
comp20157_c0	-2.21164	-17.6704	0.0191124	0.251647		comp23223_c0	1.62995	-14.8983	0.026178	0.335368		comp13813_c0	-1.76679	-17.3308	0.0528879	0.728747
comp22597_c0	-2.21164	-17.6704	0.0191124	0.251647		comp22402_c0	2.07741	-16.9965	0.0264292	0.337055		comp4467_c0	1.75677	-17.0926	0.0529857	0.728747
comp4507_c0	-2.21164	-17.6704	0.0191124	0.251647		comp13168_c0	2.07741	-16.9965	0.0264292	0.337055		comp19749_c0	-1.72866	-17.0279	0.0529857	0.728747
comp20879_c0	1.84243	-15.5365	0.0194639	0.254533		comp21067_c0	2.07741	-16.9965	0.0264292	0.337055		comp16664_c0	-2.70266	-18.8628	0.0536329	0.728747
comp22115_c0	-1.71027	-15.4763	0.0195027	0.254533		comp22570_c0	2.05187	-17.0093	0.0264292	0.337055		comp10724_c0	-2.70266	-18.8628	0.0536329	0.728747
comp17574_c0	1.85684	-15.6362	0.0195431	0.254533		comp9256_c0	2.05187	-17.0093	0.0264292	0.337055		comp9752_c0	-2.70266	-18.8628	0.0536329	0.728747
comp17539_c0	-1.56197	-8.55694	0.0195539	0.254533		comp15647_c0	1.53441	-13.3805	0.0268166	0.341687		comp13329_c0	-2.70266	-18.8628	0.0536329	0.728747
comp20319_c0	2.7783	-17.8759	0.019615	0.254533		comp19603_c0	1.87023	-16.422	0.0269842	0.343513		comp14068_c0	-2.70266	-18.8628	0.0536329	0.728747
comp22539_c0	2.74514	-17.8925	0.019615	0.254533		comp20423_c0	1.72488	-15.6873	0.0270533	0.343772		comp11779_c0	-2.70266	-18.8628	0.0536329	0.728747
comp16301_c0	-2.26609	-17.4912	0.019615	0.254533		comp23720_c0	-1.69659	-15.6205	0.0270533	0.343772		comp10369_c0	2.45721	-18.7423	0.0536329	0.728747
comp14975_c0	-2.26609	-17.4912	0.019615	0.254533		comp18465_c0	-1.48541	-11.4687	0.027128	0.344411		comp9501_c0	2.45721	-18.7423	0.0536329	0.728747
comp23707_c1	-1.5964	-13.1091	0.0196257	0.254533		comp13965_c0	-1.48389	-11.6479	0.0271614	0.344428		comp10563_c0	2.45721	-18.7423	0.0536329	0.728747
comp21318_c0	1.63027	-13.6686	0.0197509	0.254533		comp17467_c0	1.6042	-14.5106	0.0271782	0.344428		comp106587_c0	2.45721	-18.7423	0.0536329	0.728747
comp18611_c0	-1.7936	-15.8399	0.0197678	0.254533		comp10925_c0	-1.56921	-14.8563	0.0272574	0.345121		comp13041_c0	2.45721	-18.7423	0.0536329	0.728747
comp5247_c0	32.4622	-33.785	0.0197869	0.254533		comp26959_c0	1.72632	-15.494	0.0273175	0.345319		comp11930_c0	2.45721	-18.7423	0.0536329	0.728747
comp18395_c0	32.4622	-33.785	0.0197869	0.254533		comp19735_c0	1.51797	-13.1552	0.0273219	0.345319		comp23079_c1	1.31808	-13.3694	0.0538839	0.728747
comp14336_c0	32.4622	-33.785	0.0197869	0.254533		comp24204_c0	1.7729	-15.7702	0.0274322	0.34638		comp21401_c0	1.56413	-16.1889	0.0540956	0.728747
comp17759_c0	32.4622	-33.785	0.0197869	0.254533		comp22760_c0	1.54086	-13.5867	0.0274915	0.34638		comp22562_c0	-1.48834	-15.7151	0.0544207	0.728747
comp8363_c0	32.4622	-33.785	0.0197869	0.254533		comp21784_c0	1.98791	-16.5558	0.0275041	0.34638		comp14903_c0	-1.41315	-15.1857	0.0548691	0.728747
comp16204_c0	32.4622	-33.785	0.0197869	0.254533		comp16518_c0	1.96854	-16.5655	0.0275041	0.34638		comp23270_c0	1.47298	-15.8421	0.0549209	0.728747
comp13450_c0	32.3918	-33.8202	0.0197869	0.254533		comp13354_c0	1.53607	-13.6822	0.0277945	0.349694		comp19342_c0	-1.42765	-15.4559	0.0549315	0.728747
comp16607_c0	32.3918	-33.8202	0.0197869	0.254533		comp18472_c0	-1.68353	-15.7395	0.0278429	0.349694		comp20433_c0	-1.38567	-14.7934	0.0550242	0.728747
comp52359_c0	32.3918	-33.8202	0.0197869	0.254533		comp23304_c0	32.3128	-33.8596	0.0279694	0.349694		comp20704_c1	-1.32392	-13.732	0.0550469	0.728747
comp7116_c0	32.3918	-33.8202	0.0197869	0.254533		comp14507_c0	32.3128	-33.8596	0.0279694	0.349694		comp16000_c0	-1.62174	-16.4964	0.0552156	0.728747
comp18523_c0	32.3918	-33.8202	0.0197869	0.254533		comp4601_c0	32.3128	-33.8596	0.0279694	0.349694		comp16496_c0	1.57989	-16.4806	0.0552156	0.728747
comp99549_c0	32.3918	-33.8202	0.0197869	0.254533		comp4187_c0	32.3128	-33.8596	0.0279694	0.349694		comp22675_c0	1.41388	-15.5636	0.0554158	0.728747
comp17356_c0	32.3918	-33.8202	0.0197869	0.254533		comp12422_c0	32.3128	-33.8596	0.0279694	0.349694		comp16367_c0	-1.63025	-16.6986	0.0558668	0.728747
comp17246_c0	32.3918	-33.8202	0.0197869	0.254533		comp15243_c0	32.3128	-33.8596	0.0279694	0.349694		comp18241_c0	1.35741	-14.3615	0.055874	0.728747
comp21161_c0	32.3918	-33.8202	0.0197869	0.254533		comp19175_c0	1.58379	-14.611	0.0279904	0.349694		comp17713_c0	1.55195	-16.1075	0.05613	0.728747
comp19785_c0	1.87959	-16.0033	0.0198171	0.254697		comp21087_c1	-1.48769	-12.6375	0.0280668	0.349803		comp21047_c0	-1.29138	-12.7806	0.0562707	0.728747
comp10771_c0	-1.81041	-16.041	0.0199187	0.255775		comp10800_c0	1.56645	-14.404	0.0280837	0.349803		comp4889_c0	1.31451	-13.5722	0.0563501	0.728747
comp12694_c0	2.4888	-17.4357	0.0200777	0.2567		comp21827_c0	2.3738	-17.5853	0.0281231	0.349803		comp19816_c0	-1.27526	-11.3991	0.0563664	0.728747
comp19762_c0	2.4888	-17.4357	0.0200777	0.2567		comp19716_c0	2.33904	-17.6027	0.0281231	0.349803		comp7652_c0	-31.6301	-34.201	0.0565217	0.728747
comp16927_c0	2.4888	-17.4357	0.0200777	0.2567		comp17223_c0	2.33904	-17.6027	0.0281231	0.349803		comp75455_c0	-31.6301	-34.201	0.0565217	0.728747
comp18889_c0	2.4888	-17.4357	0.0200777	0.2567		comp18851_c0	1.7759	-15.8842	0.0282898	0.350948		comp2184_c0	-31.6301	-34.201	0.0565217	0.728747
comp20352_c0	2.07376	-16.6432	0.020157	0.2567		comp10634_c0	1.76284	-15.8907	0.0282898	0.350948		comp7491_c0	-31.6301	-34.201	0.0565217	0.728747
comp20691_c0	-2.09617	-16.9912	0.0201657	0.2567		comp19457_c0	1.76284	-15.8907	0.0282898	0.350948		comp11297_c0	-31.6301	-34.201	0.0565217	0.728747
comp20980_c0	-1.86555	-16.554	0.0201887	0.2567		comp14774_c0	-1.5833	-14.999	0.0283352	0.351202		comp122517_c0	-31.6301	-34.201	0.0565217	0.728747
comp23814_c0	-1.86555	-16.554	0.0201887	0.2567		comp24314_c0	-1.55908	-14.7444	0.0284221	0.35197		comp10690_c0	-31.6301	-34.201	0.0565217	0.728747
comp20122_c0	-2.0531	-16.8322	0.0202026	0.2567		comp19304_c0	-1.622	-15.5534	0.0284478	0.351979		comp14183_c0	-31.6301	-34.201	0.0565217	0.728747
comp16464_c0	-2.0531	-16.8322	0.0202026	0.2567		comp13475_c0	1.83946	-16.2675	0.028557	0.352547		comp7320_c0	-31.6301	-34.201	0.0565217	0.728747
comp8021_c0	-2.0531	-16.8322	0.0202026	0.2567		comp13529_c0	1.52487	-13.5503	0.0285702	0.352547		comp161547_c0	-31.6301	-34.201	0.0565217	0.728747
comp18137_c0	-2.0531	-16.8322	0.0202026	0.2567		comp20957_c0	-1.52931	-14.3536	0.0287101	0.352547		comp14555_c0	-31.6301	-34.201	0.0565217	0.728747
comp23944_c0	1.76953	-15.4734	0.0205499	0.260885		comp22074_c0	-1.82948	-16.628	0.0287327	0.352547		comp5828_c0	-31.6301	-34.201	0.0565217	0.728747
comp21558_c0	-1.7115	-15.5358	0.0207899	0.262441		comp20980_c0	-1.75548	-16.591	0.0287327	0.352547		comp21680_c0	-31.6301	-34.201	0.0565217	0.728747
comp20668_c0	1.71804	-15.0841	0.0209188	0.262441		comp9258_c0	-2.17052	-17.5355	0.0287437	0.352547		comp8054_c0	-31.6301	-34.201	0.0565217	0.728747
comp19179_c0	1.6668	-14.3873	0.0209504	0.262441		comp15299_c0	-2.17052	-17.5355	0.0287437	0.352547		comp14954_c0	-31.6301	-34.201	0.0565217	0.728747
comp17567_c0	-1.56971	-12.9519	0.02099	0.262441		comp17746_c0	-2.17052	-17.5355	0.0287437	0.352547		comp8528_c0	-31.6301	-34.201	0.0565217	0.728747
comp20432_c0	-1.55507	-11.6353	0.021003	0.262441		comp4541_c0	-2.01852	-17.4595	0.0287437	0.352547		comp99011_c0	-31.6301	-34.201	0.0565217	0.728747
comp21072_c0	-1.64636	-14.7307	0.0211369	0.262441		comp4934_c0	-2.01852	-17.4595	0.0287437	0.352547		comp5223_c0	-31.6301	-34.201	0.0565217	0.728747
comp11242_c0	1.61753	-13.8124	0.021138	0.262441		comp23150_c0	1.70161	-15.699	0.0288858	0.353983		comp11617_c0	31.3869	-34.3226	0.0565217	0.728747
comp18952_c0	-1.62341	-14.462	0.0212201	0.262441		comp22475_c0	1.64045	-15.289	0.0289625	0.354615		comp10003_c0	31.3869	-34.3226	0.0565217	0.728747
comp23888_c0	-1.66298	-14.7928	0.021276	0.262441		comp10515_c0	-1.52666	-14.3131	0.0291174	0.355328		comp8582_c0	31.3869	-34.3226	0.0565217	0.728747
comp21751_c1	-1.53868	-7.14394	0.0212981	0.262441		comp20619_c0	1.59619	-14.6521	0.029195	0.355328		comp6990_c0	31.3869	-34.3226	0.0565217	0.728747
comp11149_c0	1.85493	-16.0157	0.0214115	0.262441		comp23827_c0	1.58564	-14.757	0.0292243	0.355328		comp13443_c0	31.3869	-34.3226	0.0565217	0.728747
comp21120_c0	-1.54328	-10.8984	0.0214306	0.262441		comp20367_c0	2.56645	-18.0739	0.0293231	0.355328		comp99268_c0	31.3869	-34.3226	0.0565217	0.728747
comp22891_c0	1.94336	-16.1234	0.0215388	0.262441		comp21431_c0	2.56645	-18.0739	0.0293231	0.355328		comp18680_c0	31.3869	-34.3226	0.0565217	0.728747
comp21618_c0	-1.76359	-15.9769	0.0215388	0.262441		comp19471_c0	2.56645	-18.0739	0.0293231	0.355328		comp113418_c0	31.3869	-34.3226	0.0565217	0.728747
comp22617_c0	-1.5728	-13.2833	0.0215729	0.262441		comp7692_c0	2.56645	-18.0739	0.0293231	0.355328		comp5987_c0	31.3869	-34.3226	0.0565217	0.728747
comp23121_c0	-1.68113	-15.3507	0.0216311	0.262441		comp15302_c0	-2.32664	-17.82	0.0293231	0.355328		comp14050_c0	31.3869	-34.3226	0.0565217	0.728747
comp19640_c0	-1.68113	-15.3507	0.0216311	0.262441		comp22597_c0	-2.32664	-17.82	0.0293231	0.355328		comp2097_c0	31.3869	-34.3226	0.0565217	0.728747
comp85997_c0	31.8772	-34.0774	0.0219002	0.262441		comp17316_c0	-2.13399	-17.7237	0.0293231	0.355328		comp15768_c0	31.3869	-34.3226	0.0565217	0.728747
comp20287_c0	31.8772	-34.0774	0.0219002	0.262441		comp15865_c0	-2.13399	-17.7237	0.0293231	0.355328		comp15900_c0	31.3869	-34.3226	0.0565217	0.728747
comp13442_c0	31.8772	-34.0774	0.0219002	0.262441		comp12221_c0	-2.13399	-17.7237	0.0293231	0.355328		comp11786_c0	31.3869	-34.3226	0.0565217	0.728747
comp14494_c0	31.8772	-34.0774	0.0219002	0.262441		comp19465_c0	3.02588	-18.8442	0.0295884	0.35549		comp12758_c0	31.3869	-34.3226	0.0565217	0.728747
comp18033_c0	31.8772	-34.0774	0.0219002	0.262441		comp16912_c0	3.02588	-18.8442	0.0295884	0.35549		comp8343_c0	31.3869	-34.3226	0.0565217	0.728747
comp3922_c0	31.8772	-34.0774	0.0219002	0.262441		comp20719_c0	3.02588	-18.8442	0.0295884	0.35549		comp7033_c0	31.3869	-34.3226	0.0565217	0.728747
comp16456_c0	31.8772	-34.0774	0.0219002	0.262441		comp16064_c0	3.02588	-18.8442	0.0295884	0.35549		comp86887_c0	31.3869	-34.3226	0.0565217	0.728747
comp16500_c0	31.8772	-34.0774	0.0219002	0.262441		comp20469_c0	3.02588	-18.8442	0.0295884	0.35549		comp13487_c0	31.3869	-34.3226	0.0565217	0.728747
comp16403_c0	31.8772	-34.0774	0.0219002	0.262441		comp21975_c0	-2.60348	-18.4889	0.0295884	0.35549		comp99024_c0	31.3869	-34.3226	0.0565217	0.728747
comp5734_c0	31.8772	-34.0774	0.0219002	0.262441		comp4852_c0	-2.60348	-18.4889	0.0295884	0.35549		comp4106_c0	31.3869	-34.3226	0.0565217	0.728747
comp16728_c0	31.8772	-34.0774	0.0219002	0.262441		comp15735_c0	-2.60348	-18.4889	0.0295884	0.35549		comp271318_c0	31.3869	-34.3226	0.0565217	0.728747
comp19451_c0	31.8772	-34.0774	0.0219002	0.262441		comp20729_c0	-2.60348	-18.4889	0.0295884	0.35549		comp4857_c0	31.3869	-34.3226	0.0565217	0.728747
comp16937_c0	31.8772	-34.0774	0.0219002	0.262441		comp16906_c0	-2.60348	-18.4889	0.0295884	0.35549		comp6398_c0	31.3869	-34.3226	0.0565217	0.728747
comp15353_c0	31.8772	-34.0774	0.0219002	0.262441		comp14924_c0	3.32133	-18.6965	0.0297218	0.355879		comp167040_c0	31.3869	-34.3226	0.0565217	0.728747
comp15025_c0	31.8772	-34.0774	0.0219002	0.262441		comp22686_c0	3.32133	-18.6965	0.0297218	0.355879		comp13471_c0	31.3869	-34.3226	0.0565217	0.728747
comp16870_c0	31.7703	-34.1309	0.0219002	0.262441		comp15404_c0	-2.30802	-18.0517	0.0297218	0.355879		comp8601_c0	31.3869	-34.3226	0.0565217	0.728747
comp12827_c0	31.7703	-34.1309	0.0219002	0.262441		comp19925_c0	-2.30802	-18.0517	0.0297218	0.355879		comp835_c0	31.3869	-34.3226	0.0565217	0.728747
comp13510_c0	31.7703	-34.1309	0.0219002	0.262441		comp22959_c0	1.85185	-16.4312	0.029826	0.35622		comp99305_c0	31.3869	-34.3226	0.0565217	0.728747
comp19966_c0	31.7703	-34.1309	0.0219002	0.262441		comp34639_c0	1.83323	-16.4405	0.029826	0.35622		comp8830_c0	31.3869	-34.3226	0.0565217	0.728747
comp12648_c0	31.7703	-34.1309	0.0219002	0.262441		comp23330_c0	-1.69659	-16.2985	0.029826	0.35622		comp9928_c0	31.3869	-34.3226	0.0565217	0.728747
comp23941_c1	31.7703	-34.1309	0.0219002	0.262441		comp17191_c0	1.57733	-14.5241	0.0298556	0.356272		comp14435_c0	31.3869	-34.3226	0.0565217	0.728747
comp10563_c0	31.7703	-34.1309	0.0219002	0.262441		comp11105_c0	1.61811	-14.9631	0.0298856	0.356329		comp5513_c0	31.3869	-34.3226	0.0565217	0.728747
comp106587_c0	31.7703	-34.1309	0.0219002	0.262441		comp22876_c0	-1.54603	-14.8082	0.0301167	0.358649		comp11552_c0	31.3869	-34.3226	0.0565217	0.728747
comp4629_c0	31.7703	-34.1309	0.0219002	0.262441		comp24232_c1	1.5373	-13.9446	0.0301311	0.358649		comp102990_c0	31.3869	-34.3226	0.0565217	0.728747
comp13905_c0	31.7703	-34.1309	0.0219002	0.262441		comp10508_c0	1.48864	-12.969	0.0302333	0.359562		comp68608_c0	31.3869	-34.3226	0.0565217	0.728747
comp13911_c0	31.7703	-34.1309	0.0219002	0.262441		comp10924_c0	1.99941	-17.0355	0.0302912	0.359948		comp15394_c0	1.71613	-16.9429	0.0565605	0.728747
comp19166_c0	31.7703	-34.1309	0.0219002	0.262441		comp17102_c0	1.57207	-14.5711	0.0303829	0.36043		comp23085_c0	-1.48715	-16.2227	0.056867	0.728747
comp10955_c0	31.7703	-34.1309	0.0219002	0.262441		comp17319_c0	1.56645	-14.5739	0.0303829	0.36043		comp8427_c0	-2.24323	-18.0926	0.0572733	0.728747
comp15136_c0	31.7703	-34.1309	0.0219002	0.262441		comp22411_c0	-1.46118	-12.5602	0.0305493	0.360905		comp4793_c0	-2.24323	-18.0926	0.0572733	0.728747
comp16367_c0	31.7703	-34.1309	0.0219002	0.262441		comp16816_c0	-1.70486	-16.0803	0.0305515	0.360905		comp17820_c0	-2.24323	-18.0926	0.0572733	0.728747
comp4104_c0	31.7703	-34.1309	0.0219002	0.262441		comp8901_c0	1.94892	-16.5753	0.0305765	0.360905		comp11785_c0	1.9267	-18.0076	0.0572733	0.728747
comp15933_c0	31.7703	-34.1309	0.0219002	0.262441		comp22893_c0	1.94892	-16.5753	0.0305765	0.360905		comp8725_c0	1.9267	-18.0076	0.0572733	0.728747
comp14355_c0	31.7703	-34.1309	0.0219002	0.262441		comp17423_c0	-1.78148	-16.4405	0.0305765	0.360905		comp20729_c0	1.9267	-18.0076	0.0572733	0.728747
comp4018_c0	31.7703	-34.1309	0.0219002	0.262441		comp15180_c0	-1.78148	-16.4405	0.0305765	0.360905		comp11539_c0	1.9267	-18.0076	0.0572733	0.728747
comp15662_c0	31.7703	-34.1309	0.0219002	0.262441		comp21830_c0	-1.57651	-15.4175	0.0306634	0.361628		comp19298_c0	-1.9213	-17.9316	0.0572733	0.728747
comp12422_c0	31.7703	-34.1309	0.0219002	0.262441		comp20190_c0	-1.50227	-14.097	0.030692	0.361663		comp15362_c0	-1.9213	-17.9316	0.0572733	0.728747
comp9595_c0	-4.00306	-19.9447	0.0219002	0.262441		comp21113_c0	1.61956	-15.2254	0.03118	0.367106		comp8215_c0	-1.9213	-17.9316	0.0572733	0.728747
comp14222_c0	-4.00306	-19.9447	0.0219002	0.262441		comp10984_c0	1.73637	-15.7885	0.0314356	0.369808		comp15131_c0	-1.9213	-17.9316	0.0572733	0.728747
comp19284_c0	-4.00306	-19.9447	0.0219002	0.262441		comp24281_c0	1.46963	-12.9219	0.0316931	0.372526		comp16187_c0	-1.9213	-17.9316	0.0572733	0.728747
comp10273_c0	-4.00306	-19.9447	0.0219002	0.262441		comp17188_c0	1.73637	-16.0295	0.0317427	0.372798		comp19413_c0	-1.9213	-17.9316	0.0572733	0.728747
comp15425_c0	-4.00306	-19.9447	0.0219002	0.262441		comp21279_c0	-1.54721	-15.0863	0.0318073	0.373003		comp13379_c0	-1.9213	-17.9316	0.0572733	0.728747
comp4167_c0	-4.00306	-19.9447	0.0219002	0.262441		comp22342_c0	1.58635	-14.8091	0.031813	0.373003		comp17199_c0	-1.45134	-15.6305	0.0574402	0.728747
comp13258_c0	-4.00306	-19.9447	0.0219002	0.262441		comp24142_c0	-1.50755	-14.204	0.0318511	0.373139		comp23840_c0	1.36011	-14.5904	0.0574904	0.728747
comp13865_c0	-4.00306	-19.9447	0.0219002	0.262441		comp23070_c0	-1.68731	-16.2466	0.0320826	0.375278		comp23509_c0	2.01981	-17.6391	0.0576834	0.728747
comp16650_c0	-4.00306	-19.9447	0.0219002	0.262441		comp17909_c0	-1.44332	-11.8669	0.0321235	0.375278		comp16162_c0	-1.7578	-17.5279	0.0576834	0.728747
comp5976_c0	-4.00306	-19.9447	0.0219002	0.262441		comp14909_c0	-1.45345	-12.894	0.0321738	0.375278		comp20066_c0	-1.7578	-17.5279	0.0576834	0.728747
comp13409_c0	-4.00306	-19.9447	0.0219002	0.262441		comp10683_c0	-2.01852	-17.1965	0.0323089	0.375278		comp17461_c0	1.53438	-16.3964	0.0577162	0.728747
comp11566_c0	-4.00306	-19.9447	0.0219002	0.262441		comp21562_c0	-2.01852	-17.1965	0.0323089	0.375278		comp8981_c0	1.53438	-16.3964	0.0577162	0.728747
comp6667_c0	-4.00306	-19.9447	0.0219002	0.262441		comp22752_c0	-1.90304	-17.1387	0.0323089	0.375278		comp22783_c0	1.29481	-13.3577	0.0577335	0.728747
comp10864_c0	-4.00306	-19.9447	0.0219002	0.262441		comp21716_c0	-1.90304	-17.1387	0.0323089	0.375278		comp13244_c0	-3.24323	-19.5926	0.0577711	0.728747
comp9080_c0	-4.00306	-19.9447	0.0219002	0.262441		comp19010_c0	-1.90304	-17.1387	0.0323089	0.375278		comp82181_c0	-3.24323	-19.5926	0.0577711	0.728747
comp21410_c0	1.7022	-14.8904	0.0221986	0.264604		comp22469_c0	-1.90304	-17.1387	0.0323089	0.375278		comp10273_c0	-3.24323	-19.5926	0.0577711	0.728747
comp14157_c0	-2.52912	-18.3597	0.0222081	0.264604		comp21762_c0	-1.90304	-17.1387	0.0323089	0.375278		comp11887_c0	-3.24323	-19.5926	0.0577711	0.728747
comp18524_c0	-2.52912	-18.3597	0.0222081	0.264604		comp15453_c0	1.50505	-14.0196	0.0323263	0.375278		comp18703_c0	-3.24323	-19.5926	0.0577711	0.728747
comp15418_c0	-2.52912	-18.3597	0.0222081	0.264604		comp14438_c0	1.95876	-16.7928	0.0323868	0.375362		comp10878_c0	-3.24323	-19.5926	0.0577711	0.728747
comp17856_c0	-2.52912	-18.3597	0.0222081	0.264604		comp17372_c0	1.95876	-16.7928	0.0323868	0.375362		comp7362_c0	-3.24323	-19.5926	0.0577711	0.728747
comp12297_c0	-2.52912	-18.3597	0.0222081	0.264604		comp13377_c0	1.61084	-15.2298	0.0327547	0.378575		comp9852_c0	-3.24323	-19.5926	0.0577711	0.728747
comp10859_c0	-2.52912	-18.3597	0.0222081	0.264604		comp16785_c0	1.72295	-15.9107	0.0327713	0.378575		comp9401_c0	-3.24323	-19.5926	0.0577711	0.728747
comp18900_c0	-1.59561	-14.0294	0.0222589	0.264856		comp21616_c0	-1.66182	-15.8305	0.0327713	0.378575		comp10711_c0	-3.24323	-19.5926	0.0577711	0.728747
comp16106_c0	-1.71284	-15.5979	0.0222657	0.264856		comp6245_c0	-1.62118	-15.8102	0.0327713	0.378575		comp20604_c0	-3.24323	-19.5926	0.0577711	0.728747
comp24222_c0	-1.65728	-15.1868	0.0223092	0.265157		comp20879_c0	1.67795	-15.7108	0.0329621	0.380451		comp6417_c0	-3.24323	-19.5926	0.0577711	0.728747
comp24040_c0	-1.57542	-13.6349	0.0226784	0.269325		comp17277_c0	1.46864	-13.2653	0.0329877	0.380451		comp8166_c0	-3.24323	-19.5926	0.0577711	0.728747
comp24125_c0	1.55246	-12.4335	0.0227255	0.269663		comp8366_c0	1.44944	-12.5239	0.0330392	0.380733		comp19438_c0	-3.24323	-19.5926	0.0577711	0.728747
comp14814_c0	1.5572	-12.5916	0.0227736	0.270014		comp7569_c0	-1.86965	-16.7684	0.0334902	0.382094		comp5874_c0	3.0787	-19.4316	0.0577711	0.728747
comp20510_c0	-1.95676	-16.7199	0.0228861	0.270906		comp11146_c0	2.30341	-17.6205	0.0335404	0.382094		comp96241_c0	3.0787	-19.4316	0.0577711	0.728747
comp20919_c0	-1.95676	-16.7199	0.0228861	0.270906		comp22148_c0	-1.97412	-17.3442	0.0335404	0.382094		comp4631_c0	3.0787	-19.4316	0.0577711	0.728747
comp19844_c0	-1.56775	-13.736	0.0230637	0.272421		comp12167_c0	-1.97412	-17.3442	0.0335404	0.382094		comp4336_c0	3.0787	-19.4316	0.0577711	0.728747
comp17247_c0	-1.98598	-16.8657	0.0230912	0.272421		comp21955_c0	-1.97412	-17.3442	0.0335404	0.382094		comp15830_c0	3.0787	-19.4316	0.0577711	0.728747
comp24175_c0	1.61712	-14.0302	0.0231572	0.272421		comp11229_c0	1.72399	-15.7947	0.0336681	0.382094		comp104460_c0	3.0787	-19.4316	0.0577711	0.728747
comp22168_c0	3.27307	-18.6285	0.023239	0.272421		comp5719_c0	1.62873	-15.4553	0.0338023	0.382094		comp126804_c0	3.0787	-19.4316	0.0577711	0.728747
comp15010_c0	3.27307	-18.6285	0.023239	0.272421		comp22530_c0	1.54045	-14.7796	0.0338817	0.382094		comp14633_c0	3.0787	-19.4316	0.0577711	0.728747
comp14958_c0	3.27307	-18.6285	0.023239	0.272421		comp14866_c0	-1.51508	-14.6069	0.0342637	0.382094		comp14669_c0	3.0787	-19.4316	0.0577711	0.728747
comp16700_c0	3.27307	-18.6285	0.023239	0.272421		comp17175_c0	1.70693	-16.0442	0.03439	0.382094		comp15350_c0	3.0787	-19.4316	0.0577711	0.728747
comp19605_c0	-2.5556	-18.0834	0.023239	0.272421		comp20787_c0	-1.53852	-15.2935	0.0344363	0.382094		comp12845_c0	3.0787	-19.4316	0.0577711	0.728747
comp12130_c0	-2.5556	-18.0834	0.023239	0.272421		comp24069_c0	-1.53852	-15.2935	0.0344363	0.382094		comp12878_c0	3.0787	-19.4316	0.0577711	0.728747
comp14539_c0	-2.5556	-18.0834	0.023239	0.272421		comp20077_c0	-1.59583	-15.6005	0.0344566	0.382094		comp17195_c0	1.36084	-14.6467	0.0578834	0.729575
comp20607_c0	-2.5556	-18.0834	0.023239	0.272421		comp11171_c0	-1.56188	-15.5835	0.0344566	0.382094		comp23888_c0	-1.31362	-14.2354	0.0580169	0.730064
comp19173_c0	-2.3332	-17.9722	0.023239	0.272421		comp21656_c0	-1.47363	-13.9041	0.0345488	0.382094		comp21843_c0	1.3675	-15.0777	0.0580534	0.730064
comp23975_c0	-1.61401	-14.6797	0.0233599	0.273424		comp20549_c0	1.97244	-17.049	0.0347653	0.382094		comp23611_c0	-1.46562	-15.7265	0.0581562	0.730064
comp13098_c0	1.91713	-16.1366	0.0233622	0.273424		comp14368_c0	-31.9809	-34.0256	0.0347826	0.382094		comp14438_c0	-1.46562	-15.7265	0.0581562	0.730064
comp23837_c0	-1.61241	-14.7137	0.0234782	0.273955		comp79086_c0	-31.9809	-34.0256	0.0347826	0.382094		comp21111_c0	1.44266	-15.726	0.0581562	0.730064
comp16328_c0	2.46183	-17.4492	0.023483	0.273955		comp18948_c1	-31.9809	-34.0256	0.0347826	0.382094		comp24236_c0	-1.34858	-14.4955	0.0585297	0.734161
comp20476_c0	2.43435	-17.4629	0.023483	0.273955		comp8463_c0	-31.9809	-34.0256	0.0347826	0.382094		comp18924_c0	-1.28762	-13.2484	0.0587548	0.735877
comp15742_c0	-2.0437	-17.117	0.023483	0.273955		comp9488_c0	-31.9809	-34.0256	0.0347826	0.382094		comp14723_c0	-1.34277	-14.7354	0.0587607	0.735877
comp16470_c0	1.73126	-15.312	0.023601	0.275112		comp13487_c0	-31.9809	-34.0256	0.0347826	0.382094		comp22416_c1	-1.25866	-10.8758	0.058902	0.737054
comp19152_c0	-2.38157	-17.7554	0.0236304	0.275234		comp11319_c0	-31.9809	-34.0256	0.0347826	0.382094		comp18429_c0	1.33327	-14.4714	0.0592139	0.740364
comp23169_c0	2.71119	-17.9095	0.0237107	0.275727		comp13736_c0	-31.9809	-34.0256	0.0347826	0.382094		comp20034_c0	1.31749	-14.4053	0.0594652	0.74291
comp21945_c0	2.71119	-17.9095	0.0237107	0.275727		comp13258_c0	-31.9809	-34.0256	0.0347826	0.382094		comp17162_c0	-1.31518	-14.0971	0.0595755	0.74363
comp18067_c0	1.93358	-16.2983	0.0238522	0.277151		comp5976_c0	-31.9809	-34.0256	0.0347826	0.382094		comp12596_c0	-1.25808	-11.2905	0.0596181	0.74363
comp15506_c0	1.81073	-15.7747	0.0239704	0.278302		comp15556_c0	-31.9809	-34.0256	0.0347826	0.382094		comp19301_c0	-1.26411	-12.16	0.0597112	0.744197
comp22845_c0	1.7148	-15.1597	0.024078	0.279327		comp10864_c0	-31.9809	-34.0256	0.0347826	0.382094		comp22321_c0	-1.39133	-15.309	0.0599344	0.746381
comp22243_c0	-1.56657	-14.1295	0.0243002	0.28168		comp86620_c0	-31.9809	-34.0256	0.0347826	0.382094		comp23574_c0	-1.34902	-15.0161	0.060041	0.746432
comp19577_c0	-1.83867	-16.3264	0.0244309	0.282971		comp12877_c0	31.6848	-34.1737	0.0347826	0.382094		comp23942_c1	-1.46562	-16.3114	0.0600646	0.746432
comp21986_c0	-1.54648	-13.5147	0.0244752	0.282985		comp11320_c0	31.6848	-34.1737	0.0347826	0.382094		comp14882_c0	-1.29618	-13.8246	0.0600819	0.746432
comp22876_c0	-1.61074	-14.7485	0.0244906	0.282985		comp14546_c0	31.6848	-34.1737	0.0347826	0.382094		comp15042_c0	-1.29346	-13.5787	0.0601851	0.747118
comp22391_c0	1.58878	-13.8857	0.0244906	0.282985		comp5808_c0	31.6848	-34.1737	0.0347826	0.382094		comp13517_c0	-1.38073	-15.2019	0.0603437	0.748155
comp22237_c0	1.54748	-12.9835	0.0247689	0.285973		comp4330_c0	31.6848	-34.1737	0.0347826	0.382094		comp17223_c0	1.365	-14.9309	0.0603645	0.748155
comp4732_c0	1.81712	-16.0346	0.0250296	0.288755		comp12985_c0	31.6848	-34.1737	0.0347826	0.382094		comp16362_c0	1.28269	-13.2743	0.0605397	0.749731
comp18117_c1	2.0007	-16.6797	0.0251215	0.289584		comp19071_c0	31.6848	-34.1737	0.0347826	0.382094		comp34639_c0	-1.38073	-15.3945	0.0607056	0.75119
comp14800_c0	-1.50971	-12.2784	0.0252843	0.29123		comp11561_c0	31.6848	-34.1737	0.0347826	0.382094		comp17125_c0	-1.25452	-11.4245	0.0607952	0.751702
comp16135_c0	-1.58701	-14.5828	0.025326	0.29148		comp20134_c0	31.6848	-34.1737	0.0347826	0.382094		comp22062_c0	1.5022	-16.1324	0.0609969	0.75236
comp23075_c0	-1.80666	-16.5834	0.0255173	0.293261		comp15598_c0	31.6848	-34.1737	0.0347826	0.382094		comp14958_c0	1.71097	-17.1155	0.0611377	0.75236
comp23395_c0	-1.60096	-14.9362	0.0255211	0.293261		comp13223_c0	31.6848	-34.1737	0.0347826	0.382094		comp18693_c0	1.71097	-17.1155	0.0611377	0.75236
comp7889_c0	-1.56219	-14.0461	0.0255578	0.29345		comp17117_c0	31.6848	-34.1737	0.0347826	0.382094		comp16408_c0	1.71097	-17.1155	0.0611377	0.75236
comp4720_c0	2.04134	-16.9225	0.025952	0.297741		comp10212_c0	31.6848	-34.1737	0.0347826	0.382094		comp82114_c0	1.71097	-17.1155	0.0611377	0.75236
comp23815_c0	1.61079	-14.3722	0.0260279	0.29816		comp16596_c0	31.6848	-34.1737	0.0347826	0.382094		comp18560_c0	-1.67619	-17.0541	0.0611377	0.75236
comp15424_c1	-1.50497	-12.1658	0.0260644	0.29816		comp14218_c0	31.6848	-34.1737	0.0347826	0.382094		comp17583_c0	1.51576	-16.5126	0.0613336	0.754177
comp22484_c0	1.91879	-16.3057	0.026091	0.29816		comp7638_c0	31.6848	-34.1737	0.0347826	0.382094		comp22689_c0	1.34173	-15.0521	0.0616897	0.757958
comp18210_c0	1.91879	-16.3057	0.026091	0.29816		comp22197_c0	31.6476	-34.1923	0.0347826	0.382094		comp19182_c0	1.37826	-15.5814	0.0625483	0.765655
comp21858_c0	-1.77424	-16.1522	0.026091	0.29816		comp9245_c0	-3.75548	-19.9129	0.0347826	0.382094		comp7744_c0	-1.3765	-15.5717	0.0625483	0.765655
comp15554_c0	-1.4941	-11.5445	0.0261816	0.29896		comp4216_c0	-3.75548	-19.9129	0.0347826	0.382094		comp16676_c0	1.87225	-17.4498	0.0625616	0.765655
comp22417_c0	1.50209	-11.8416	0.0262849	0.299903		comp14222_c0	-3.75548	-19.9129	0.0347826	0.382094		comp12002_c0	-1.70266	-17.3628	0.0625616	0.765655
comp22037_c0	2.27307	-17.1285	0.0264292	0.301077		comp64025_c0	-3.75548	-19.9129	0.0347826	0.382094		comp13749_c0	-1.70266	-17.3628	0.0625616	0.765655
comp12792_c0	2.24961	-17.1402	0.0264292	0.301077		comp11601_c0	-3.75548	-19.9129	0.0347826	0.382094		comp16596_c0	1.58274	-16.7201	0.0628452	0.767399
comp23651_c0	-1.59983	-14.9564	0.026619	0.303002		comp12286_c0	-3.75548	-19.9129	0.0347826	0.382094		comp19883_c0	1.40885	-15.4592	0.0628511	0.767399
comp19011_c0	-1.7196	-15.8769	0.0266731	0.30338		comp16650_c0	-3.75548	-19.9129	0.0347826	0.382094		comp15440_c0	1.30758	-14.4843	0.0628733	0.767399
comp19575_c0	2.12623	-17.2019	0.0269514	0.305228		comp14721_c0	-3.75548	-19.9129	0.0347826	0.382094		comp18826_c0	1.49374	-16.0541	0.0629007	0.767399
comp14723_c0	2.12623	-17.2019	0.0269514	0.305228		comp21803_c0	-3.75548	-19.9129	0.0347826	0.382094		comp24250_c0	1.24701	-12.1234	0.062999	0.767725
comp22375_c0	-2.02216	-17.0282	0.0269514	0.305228		comp14530_c0	-3.75548	-19.9129	0.0347826	0.382094		comp10642_c0	-1.24782	-12.2956	0.0630259	0.767725
comp21732_c0	-1.92906	-16.9817	0.0269514	0.305228		comp16413_c0	-3.75548	-19.9129	0.0347826	0.382094		comp21737_c0	1.35581	-15.2056	0.0632953	0.769149
comp22886_c0	1.95446	-16.4805	0.0269842	0.305228		comp12123_c0	-3.75548	-19.9129	0.0347826	0.382094		comp14998_c0	-1.43226	-15.8542	0.0633408	0.769149
comp15351_c0	1.93778	-16.4888	0.0269842	0.305228		comp877_c0	-3.75548	-19.9129	0.0347826	0.382094		comp22708_c0	1.35401	-15.0085	0.0636025	0.769149
comp23515_c0	-1.53012	-13.8502	0.0270036	0.305228		comp11088_c0	-3.75548	-19.9129	0.0347826	0.382094		comp21606_c0	-1.30212	-14.3932	0.0636111	0.769149
comp23333_c0	-1.62454	-15.4335	0.0273175	0.305228		comp16189_c0	-2.07098	-17.5853	0.034945	0.382686		comp23906_c0	1.2606	-13.3406	0.0638323	0.769149
comp21809_c0	-1.53006	-13.7633	0.0273586	0.305228		comp22725_c0	-2.07098	-17.5853	0.034945	0.382686		comp15896_c0	-1.82819	-17.7151	0.0638717	0.769149
comp28644_c0	-1.59366	-15.0619	0.0273739	0.305228		comp17510_c0	-1.91898	-17.5093	0.034945	0.382686		comp4552_c0	-1.82819	-17.7151	0.0638717	0.769149
comp17269_c0	1.76733	-15.7964	0.0274322	0.305228		comp24080_c0	-1.91898	-17.5093	0.034945	0.382686		comp21221_c0	-1.82819	-17.7151	0.0638717	0.769149
comp10884_c0	1.64734	-14.9819	0.0275058	0.305228		comp23168_c0	-1.55385	-15.4902	0.0351552	0.384689		comp13866_c0	-2.35871	-18.4498	0.06403	0.769149
comp18978_c0	2.40634	-17.4769	0.0275183	0.305228		comp21215_c0	1.64173	-15.7289	0.0352274	0.385181		comp4512_c0	-2.35871	-18.4498	0.06403	0.769149
comp10785_c0	1.86319	-16.1635	0.0275261	0.305228		comp14814_c0	1.4365	-12.7441	0.035366	0.386397		comp11700_c0	-2.35871	-18.4498	0.06403	0.769149
comp57260_c0	32.3178	-33.8572	0.0279694	0.305228		comp4797_c0	1.60827	-15.4655	0.0357782	0.390597		comp57926_c0	-2.35871	-18.4498	0.06403	0.769149
comp19892_c0	32.3178	-33.8572	0.0279694	0.305228		comp17804_c0	-1.43355	-13.2601	0.0358301	0.390862		comp13472_c0	-2.35871	-18.4498	0.06403	0.769149
comp16965_c0	32.3178	-33.8572	0.0279694	0.305228		comp9929_c0	1.53607	-14.6822	0.0358897	0.391209		comp10293_c0	-2.35871	-18.4498	0.06403	0.769149
comp17160_c0	32.3178	-33.8572	0.0279694	0.305228		comp19577_c0	-1.70657	-16.3524	0.0365185	0.39407		comp4008_c0	-2.35871	-18.4498	0.06403	0.769149
comp15149_c0	32.3178	-33.8572	0.0279694	0.305228		comp20605_c0	2.52064	-18.0968	0.0365207	0.39407		comp14910_c0	-2.35871	-18.4498	0.06403	0.769149
comp20134_c0	32.3178	-33.8572	0.0279694	0.305228		comp24169_c2	2.52064	-18.0968	0.0365207	0.39407		comp17400_c0	2.0787	-18.3466	0.06403	0.769149
comp20465_c0	32.3178	-33.8572	0.0279694	0.305228		comp18790_c0	2.52064	-18.0968	0.0365207	0.39407		comp14233_c0	2.0787	-18.3466	0.06403	0.769149
comp15257_c0	32.3178	-33.8572	0.0279694	0.305228		comp21770_c0	2.52064	-18.0968	0.0365207	0.39407		comp20564_c0	1.51166	-16.2151	0.0643524	0.771833
comp12377_c0	32.3178	-33.8572	0.0279694	0.305228		comp22539_c0	2.52064	-18.0968	0.0365207	0.39407		comp22070_c0	-1.44486	-16.1698	0.0643524	0.771833
comp18626_c0	32.2398	-33.8962	0.0279694	0.305228		comp17449_c0	2.47334	-18.1205	0.0365207	0.39407		comp23224_c0	1.25258	-12.8689	0.0644125	0.77196
comp16781_c0	32.2398	-33.8962	0.0279694	0.305228		comp17682_c0	2.47334	-18.1205	0.0365207	0.39407		comp22426_c0	1.67431	-16.9639	0.064661	0.773116
comp19115_c0	32.2398	-33.8962	0.0279694	0.305228		comp14115_c0	2.47334	-18.1205	0.0365207	0.39407		comp46795_c0	1.67431	-16.9639	0.064661	0.773116
comp17242_c0	32.2398	-33.8962	0.0279694	0.305228		comp21512_c0	2.47334	-18.1205	0.0365207	0.39407		comp22984_c0	1.46304	-15.9915	0.0647071	0.773116
comp4019_c0	32.2398	-33.8962	0.0279694	0.305228		comp10777_c0	2.47334	-18.1205	0.0365207	0.39407		comp16999_c0	-1.44759	-15.9668	0.0647071	0.773116
comp15347_c0	32.2398	-33.8962	0.0279694	0.305228		comp11965_c0	-2.01852	-17.7814	0.0365207	0.39407		comp20183_c0	-1.42543	-15.801	0.0649395	0.775299
comp4823_c0	32.2398	-33.8962	0.0279694	0.305228		comp12836_c0	-2.01852	-17.7814	0.0365207	0.39407		comp16388_c0	1.41127	-15.5104	0.0652044	0.777867
comp16310_c0	32.2398	-33.8962	0.0279694	0.305228		comp14690_c0	-1.77059	-16.6575	0.0365433	0.39407		comp23141_c0	1.31971	-14.8517	0.0654292	0.779952
comp11539_c0	32.2398	-33.8962	0.0279694	0.305228		comp22695_c0	-1.59861	-15.947	0.0372749	0.401652		comp20713_c0	1.52936	-16.6213	0.0656162	0.781584
comp16697_c0	32.2398	-33.8962	0.0279694	0.305228		comp20884_c1	-1.46561	-14.5821	0.0374531	0.403265		comp22385_c0	1.46459	-16.3318	0.0660818	0.785734
comp18571_c0	32.2398	-33.8962	0.0279694	0.305228		comp14172_c0	1.77156	-16.3014	0.0375767	0.404286		comp21347_c0	1.46459	-16.3318	0.0660818	0.785734
comp19558_c0	-3.48848	-19.2019	0.0279694	0.305228		comp19392_c0	1.54164	-15.1269	0.0377152	0.405112		comp23864_c0	-1.30736	-14.5161	0.0661157	0.785734
comp7940_c0	-3.48848	-19.2019	0.0279694	0.305228		comp17502_c0	1.41869	-12.8276	0.0378202	0.405112		comp19524_c0	1.32237	-14.6659	0.0661808	0.785909
comp11568_c0	-3.48848	-19.2019	0.0279694	0.305228		comp21460_c0	1.88837	-16.6056	0.0378812	0.405112		comp22538_c0	-1.32729	-14.9067	0.0662885	0.786205
comp13027_c0	-3.48848	-19.2019	0.0279694	0.305228		comp13099_c0	-1.72901	-16.4667	0.0378812	0.405112		comp19597_c0	-1.32296	-15.0933	0.0663637	0.786205
comp14666_c0	-3.48848	-19.2019	0.0279694	0.305228		comp22553_c0	-1.66488	-16.4347	0.0378812	0.405112		comp15731_c0	1.43484	-15.9316	0.0664226	0.786205
comp4170_c0	-3.48848	-19.2019	0.0279694	0.305228		comp14997_c0	-1.93605	-17.2377	0.0380057	0.405112		comp19643_c0	1.75677	-17.2852	0.0668461	0.786205
comp19335_c0	-3.48848	-19.2019	0.0279694	0.305228		comp21109_c0	-1.93605	-17.2377	0.0380057	0.405112		comp14190_c0	-1.65827	-17.2151	0.0668461	0.786205
comp10985_c0	-3.48848	-19.2019	0.0279694	0.305228		comp21779_c0	-1.93605	-17.2377	0.0380057	0.405112		comp20581_c0	-1.65827	-17.2151	0.0668461	0.786205
comp4646_c0	-3.48848	-19.2019	0.0279694	0.305228		comp15009_c0	-1.82058	-17.18	0.0380057	0.405112		comp7546_c0	-1.65827	-17.2151	0.0668461	0.786205
comp21051_c0	-2.90352	-18.9095	0.0279694	0.305228		comp21486_c0	-1.82058	-17.18	0.0380057	0.405112		comp17964_c0	-1.65827	-17.2151	0.0668461	0.786205
comp78241_c0	-2.90352	-18.9095	0.0279694	0.305228		comp17670_c0	-1.82058	-17.18	0.0380057	0.405112		comp7846_c0	-1.65827	-17.2151	0.0668461	0.786205
comp20347_c0	-2.90352	-18.9095	0.0279694	0.305228		comp19092_c1	1.43829	-13.4092	0.0380633	0.405112		comp20676_c0	-1.65827	-17.2151	0.0668461	0.786205
comp12967_c0	-2.90352	-18.9095	0.0279694	0.305228		comp4904_c0	-1.80552	-16.8005	0.038112	0.405112		comp22085_c0	-1.65827	-17.2151	0.0668461	0.786205
comp18434_c0	-2.90352	-18.9095	0.0279694	0.305228		comp18285_c0	-1.39508	-12.0379	0.038133	0.405112		comp13421_c0	-1.65827	-17.2151	0.0668461	0.786205
comp161289_c0	-2.90352	-18.9095	0.0279694	0.305228		comp13454_c0	3.26689	-18.7237	0.0381992	0.405112		comp23866_c0	1.22556	-11.5095	0.0668606	0.786205
comp15471_c0	-2.90352	-18.9095	0.0279694	0.305228		comp22675_c0	3.26689	-18.7237	0.0381992	0.405112		comp22194_c0	1.25113	-13.4999	0.0670782	0.788169
comp20412_c0	-2.90352	-18.9095	0.0279694	0.305228		comp21413_c0	3.26689	-18.7237	0.0381992	0.405112		comp16128_c0	-1.28874	-14.2844	0.0671761	0.788725
comp13612_c0	-2.90352	-18.9095	0.0279694	0.305228		comp7839_c0	3.26689	-18.7237	0.0381992	0.405112		comp22850_c0	-1.34511	-15.1841	0.0674332	0.791149
comp15996_c0	-2.90352	-18.9095	0.0279694	0.305228		comp12215_c0	3.26689	-18.7237	0.0381992	0.405112		comp21556_c1	1.29734	-14.5409	0.0675097	0.791451
comp18622_c0	-2.90352	-18.9095	0.0279694	0.305228		comp21507_c0	1.63684	-15.6318	0.0382373	0.405212		comp23826_c0	-1.27097	-13.8922	0.0676454	0.792115
comp11171_c0	-1.65075	-15.5358	0.0280427	0.305798		comp21280_c0	1.56645	-15.1816	0.0384121	0.406742		comp16713_c0	1.37452	-15.4257	0.0676678	0.792115
comp14678_c0	-1.60957	-15.1872	0.0282685	0.308029		comp20717_c0	-1.65595	-16.0558	0.0384394	0.406742		comp17643_c0	-1.26537	-13.9816	0.0678003	0.79307
comp23847_c0	-1.49231	-13.1286	0.0283138	0.308292		comp21745_c0	-1.64	-16.2702	0.0389199	0.407782		comp15434_c0	1.60477	-16.8466	0.0678523	0.793076
comp4751_c0	1.55703	-14.2011	0.0283511	0.308467		comp21345_c0	1.38364	-11.1936	0.0392353	0.407782		comp20460_c0	-1.23964	-12.9433	0.0679024	0.793076
comp16347_c0	1.90383	-16.3131	0.028557	0.310432		comp10557_c0	1.50755	-14.9595	0.0394192	0.407782		comp23308_c0	1.28119	-14.1405	0.0680714	0.794455
comp13137_c0	1.52191	-13.438	0.0285744	0.310432		comp19931_c0	1.53328	-15.1311	0.039505	0.407782		comp22866_c0	-1.21266	-10.3317	0.0681351	0.794472
comp18950_c0	2.6408	-17.9447	0.0287437	0.310877		comp10752_c0	1.52487	-15.1353	0.039505	0.407782		comp41841_c0	1.4826	-16.5292	0.0681747	0.794472
comp12678_c0	2.6408	-17.9447	0.0287437	0.310877		comp17604_c0	2.95876	-18.8777	0.0396963	0.407782		comp10681_c0	-1.23164	-12.6326	0.0685383	0.797919
comp24080_c0	-2.16655	-17.541	0.0287437	0.310877		comp18566_c0	2.95876	-18.8777	0.0396963	0.407782		comp17596_c0	-1.35014	-15.2537	0.0686239	0.797919
comp24371_c2	-2.02905	-17.4722	0.0287437	0.310877		comp22590_c0	2.95876	-18.8777	0.0396963	0.407782		comp23725_c0	1.34173	-15.2557	0.0686239	0.797919
comp12227_c0	-2.02905	-17.4722	0.0287437	0.310877		comp14643_c0	2.95876	-18.8777	0.0396963	0.407782		comp24272_c0	1.29834	-14.8299	0.0687745	0.798977
comp21075_c0	-2.02905	-17.4722	0.0287437	0.310877		comp17394_c0	2.95876	-18.8777	0.0396963	0.407782		comp23944_c0	1.28143	-14.4973	0.0688173	0.798977
comp23462_c0	1.67877	-15.5188	0.0289387	0.312521		comp17554_c0	2.95876	-18.8777	0.0396963	0.407782		comp12995_c0	-1.34858	-15.4955	0.0690654	0.801261
comp23302_c0	1.67877	-15.5188	0.0289387	0.312521		comp15080_c0	2.95876	-18.8777	0.0396963	0.407782		comp13331_c0	1.36084	-15.6467	0.0693225	0.802384
comp9035_c0	-1.60584	-15.2606	0.0289625	0.312546		comp18421_c0	2.95876	-18.8777	0.0396963	0.407782		comp15710_c0	-1.21002	-10.9816	0.0693295	0.802384
comp6764_c0	1.62186	-14.9306	0.029255	0.314569		comp15986_c0	2.95876	-18.8777	0.0396963	0.407782		comp16526_c0	1.9584	-17.6698	0.0694193	0.802384
comp19201_c0	1.76513	-16.0606	0.0293124	0.314569		comp15454_c0	2.95876	-18.8777	0.0396963	0.407782		comp14327_c0	-1.6838	-17.5649	0.0694193	0.802384
comp20557_c0	-2.26609	-17.8131	0.0293231	0.314569		comp19146_c0	2.88837	-18.9129	0.0396963	0.407782		comp16675_c0	-1.6838	-17.5649	0.0694193	0.802384
comp22870_c0	-2.26609	-17.8131	0.0293231	0.314569		comp18540_c0	2.88837	-18.9129	0.0396963	0.407782		comp17574_c0	1.29474	-14.6231	0.069851	0.806432
comp59296_c0	-2.26609	-17.8131	0.0293231	0.314569		comp17346_c0	2.88837	-18.9129	0.0396963	0.407782		comp18483_c1	1.25258	-13.8689	0.0698729	0.806432
comp19948_c0	-2.26609	-17.8131	0.0293231	0.314569		comp15319_c0	2.88837	-18.9129	0.0396963	0.407782		comp22204_c0	-1.2573	-13.9131	0.0700178	0.807507
comp19916_c0	-2.09617	-17.7282	0.0293231	0.314569		comp9083_c0	2.88837	-18.9129	0.0396963	0.407782		comp13560_c0	-1.41315	-16.1857	0.0702353	0.809418
comp14826_c0	-2.09617	-17.7282	0.0293231	0.314569		comp15957_c0	2.88837	-18.9129	0.0396963	0.407782		comp20139_c0	1.66366	-17.1391	0.0706332	0.812994
comp23720_c0	-1.62223	-15.4912	0.0293632	0.314743		comp11980_c0	2.88837	-18.9129	0.0396963	0.407782		comp14351_c0	-1.33343	-15.5933	0.0706593	0.812994
comp15809_c0	-1.52641	-14.3003	0.029507	0.314743		comp17540_c0	2.88837	-18.9129	0.0396963	0.407782		comp19074_c0	-1.54279	-16.7423	0.070754	0.812994
comp23893_c0	-1.45812	-11.0211	0.0295072	0.314743		comp19935_c0	2.88837	-18.9129	0.0396963	0.407782		comp23741_c0	-1.54279	-16.7423	0.070754	0.812994
comp17611_c0	-2.85105	-18.5207	0.0295884	0.314743		comp21309_c0	1.50986	-14.9018	0.0397021	0.407782		comp18824_c0	-1.21309	-12.0114	0.0708265	0.813228
comp20104_c0	-2.85105	-18.5207	0.0295884	0.314743		comp22097_c0	1.5267	-15.0702	0.0398215	0.407782		comp20538_c0	-1.33515	-15.2987	0.0710422	0.815105
comp10906_c0	-2.85105	-18.5207	0.0295884	0.314743		comp12627_c0	1.91694	-17.0767	0.0399547	0.407782		comp18857_c0	-1.25222	-14.2661	0.0713451	0.816256
comp15791_c0	-2.85105	-18.5207	0.0295884	0.314743		comp11568_c0	-3.24091	-19.1702	0.0399705	0.407782		comp20306_c0	-1.34277	-15.4135	0.0714608	0.816256
comp8427_c0	-2.85105	-18.5207	0.0295884	0.314743		comp11413_c0	-3.24091	-19.1702	0.0399705	0.407782		comp14015_c0	-1.20846	-12.1302	0.0716206	0.816256
comp22717_c0	3.22576	-18.6522	0.0297218	0.314743		comp20911_c0	-3.24091	-19.1702	0.0399705	0.407782		comp18636_c0	-1.25022	-13.9026	0.0718875	0.816256
comp9670_c0	3.22576	-18.6522	0.0297218	0.314743		comp13027_c0	-3.24091	-19.1702	0.0399705	0.407782		comp17815_c0	-1.33069	-15.5488	0.0719402	0.816256
comp4164_c0	3.22576	-18.6522	0.0297218	0.314743		comp14205_c0	-3.24091	-19.1702	0.0399705	0.407782		comp11742_c0	-2.15012	-18.1391	0.0721088	0.816256
comp69381_c0	3.22576	-18.6522	0.0297218	0.314743		comp161289_c0	-3.24091	-19.1702	0.0399705	0.407782		comp21202_c0	-2.15012	-18.1391	0.0721088	0.816256
comp13970_c0	3.17685	-18.6766	0.0297218	0.314743		comp14152_c0	-3.24091	-19.1702	0.0399705	0.407782		comp15152_c0	-2.15012	-18.1391	0.0721088	0.816256
comp23266_c0	3.17685	-18.6766	0.0297218	0.314743		comp4170_c0	-3.24091	-19.1702	0.0399705	0.407782		comp15410_c0	1.84423	-18.0488	0.0721088	0.816256
comp11990_c0	3.17685	-18.6766	0.0297218	0.314743		comp15163_c0	-3.24091	-19.1702	0.0399705	0.407782		comp13951_c0	1.84423	-18.0488	0.0721088	0.816256
comp10368_c0	3.17685	-18.6766	0.0297218	0.314743		comp16225_c0	-3.24091	-19.1702	0.0399705	0.407782		comp3982_c0	1.84423	-18.0488	0.0721088	0.816256
comp21285_c0	3.17685	-18.6766	0.0297218	0.314743		comp19901_c0	-3.24091	-19.1702	0.0399705	0.407782		comp15679_c0	1.84423	-18.0488	0.0721088	0.816256
comp21087_c1	-1.4687	-12.5359	0.0297291	0.314743		comp11570_c0	-2.65595	-18.8777	0.0399705	0.407782		comp18417_c1	1.84423	-18.0488	0.0721088	0.816256
comp16275_c0	1.92091	-16.4972	0.029826	0.31531		comp12711_c0	-2.65595	-18.8777	0.0399705	0.407782		comp12800_c0	-1.82819	-17.9781	0.0721088	0.816256
comp22562_c0	-1.7336	-16.3245	0.029826	0.31531		comp4927_c0	-2.65595	-18.8777	0.0399705	0.407782		comp47623_c0	-1.82819	-17.9781	0.0721088	0.816256
comp20325_c0	1.84939	-16.1704	0.0299008	0.315642		comp14722_c0	-2.65595	-18.8777	0.0399705	0.407782		comp22192_c0	1.45067	-16.1581	0.0721211	0.816256
comp23442_c0	-1.7242	-16.0397	0.0299008	0.315642		comp16478_c0	-2.65595	-18.8777	0.0399705	0.407782		comp13536_c0	-1.4055	-16.1191	0.0721211	0.816256
comp19855_c0	-1.62563	-15.4054	0.0301921	0.318146		comp16156_c0	-2.65595	-18.8777	0.0399705	0.407782		comp22759_c0	-1.19938	-11.7975	0.0725465	0.816256
comp23019_c0	-1.62563	-15.4054	0.0301921	0.318146		comp18044_c0	-2.65595	-18.8777	0.0399705	0.407782		comp19354_c0	1.43484	-16.3466	0.0727403	0.816256
comp23810_c0	2.22576	-17.1522	0.0302912	0.318146		comp19335_c0	-2.65595	-18.8777	0.0399705	0.407782		comp22680_c0	-1.43086	-16.3288	0.0727403	0.816256
comp15463_c0	2.20152	-17.1643	0.0302912	0.318146		comp13941_c0	-2.65595	-18.8777	0.0399705	0.407782		comp18578_c0	-1.43086	-16.3288	0.0727403	0.816256
comp18326_c0	2.20152	-17.1643	0.0302912	0.318146		comp16487_c0	1.41347	-13.2928	0.0400337	0.407782		comp17467_c0	1.206	-12.2858	0.0728682	0.816256
comp8852_c0	-1.91559	-16.9009	0.0302912	0.318146		comp18673_c0	2.26689	-17.6387	0.0400936	0.407782		comp11420_c0	-2.56516	-18.9316	0.0729734	0.816256
comp17453_c0	-1.83313	-16.8597	0.0302912	0.318146		comp23385_c0	2.26689	-17.6387	0.0400936	0.407782		comp7545_c0	-2.56516	-18.9316	0.0729734	0.816256
comp23547_c0	1.64837	-15.1929	0.0303534	0.318568		comp20017_c1	2.22941	-17.6575	0.0400936	0.407782		comp4343_c0	-2.56516	-18.9316	0.0729734	0.816256
comp20085_c0	1.75426	-15.9285	0.0304424	0.319272		comp8792_c0	2.22941	-17.6575	0.0400936	0.407782		comp89399_c0	-2.56516	-18.9316	0.0729734	0.816256
comp13562_c0	-1.60451	-15.2859	0.0304979	0.319623		comp13873_c0	-1.51928	-15.4163	0.0401097	0.407782		comp10413_c0	-2.56516	-18.9316	0.0729734	0.816256
comp22040_c1	-1.7966	-16.4629	0.0305765	0.319986		comp21853_c0	-1.47478	-14.9448	0.0401109	0.407782		comp7313_c0	-2.56516	-18.9316	0.0729734	0.816256
comp17881_c0	-1.73771	-16.4335	0.0305765	0.319986		comp20228_c0	1.46261	-14.4559	0.0401277	0.407782		comp9218_c0	2.34173	-18.8001	0.0729734	0.816256
comp18923_c0	-1.52912	-14.5378	0.031093	0.325156		comp14578_c0	-1.36501	-8.35204	0.0402549	0.408474		comp4095_c0	2.34173	-18.8001	0.0729734	0.816256
comp22803_c0	2.07376	-17.2282	0.0312329	0.325883		comp23620_c0	-1.53543	-15.6654	0.0402726	0.408474		comp10255_c0	2.34173	-18.8001	0.0729734	0.816256
comp20564_c0	2.07376	-17.2282	0.0312329	0.325883		comp23729_c0	-1.50394	-15.1318	0.0402827	0.408474		comp80035_c0	2.34173	-18.8001	0.0729734	0.816256
comp21396_c0	-1.85105	-17.0207	0.0312329	0.325883		comp19987_c0	1.6616	-16.0669	0.0404197	0.408847		comp14660_c0	2.34173	-18.8001	0.0729734	0.816256
comp17590_c0	1.49331	-13.3687	0.0312581	0.325883		comp20979_c0	1.75627	-16.479	0.0404521	0.408847		comp10119_c0	2.34173	-18.8001	0.0729734	0.816256
comp23152_c0	1.87346	-16.3283	0.0312746	0.325883		comp4892_c0	1.73637	-16.4889	0.0404521	0.408847		comp9455_c0	2.34173	-18.8001	0.0729734	0.816256
comp17965_c0	-1.52585	-14.5685	0.0313885	0.326625		comp23394_c0	-1.65595	-16.3777	0.0404521	0.408847		comp23692_c0	1.2422	-14.0279	0.0730294	0.816298
comp13138_c0	1.92373	-16.7182	0.0314237	0.326625		comp21220_c0	1.47334	-14.533	0.0404644	0.408847		comp15232_c0	1.49374	-16.6391	0.0734022	0.819276
comp19468_c0	1.92373	-16.7182	0.0314237	0.326625		comp12077_c0	-1.37291	-11.4142	0.0405173	0.409088		comp12797_c0	1.24674	-14.2601	0.0737495	0.819276
comp20495_c0	1.72259	-15.8188	0.0314356	0.326625		comp10645_c0	1.48156	-14.4871	0.0406486	0.409631		comp17525_c0	-1.39851	-16.0555	0.073894	0.819276
comp22298_c0	1.52647	-14.1095	0.0315278	0.327348		comp23114_c0	1.61375	-15.6434	0.0407163	0.409631		comp15920_c0	1.63124	-16.9854	0.0740011	0.819276
comp20838_c0	1.75183	-16.0672	0.0317427	0.329345		comp22247_c0	1.60207	-15.6492	0.0407163	0.409631		comp22125_c0	1.63124	-16.9854	0.0740011	0.819276
comp17154_c0	1.5256	-14.076	0.0318197	0.329908		comp23483_c0	1.60207	-15.6492	0.0407163	0.409631		comp11668_c0	-1.59115	-16.9592	0.0740011	0.819276
comp17059_c0	-1.55375	-15.0196	0.0319526	0.33105		comp10699_c0	1.60207	-15.6492	0.0407163	0.409631		comp12393_c0	1.58685	-17.0076	0.0740011	0.819276
comp22385_c0	2.34862	-17.5058	0.0323089	0.333617		comp10707_c0	-1.42275	-14.0132	0.0411743	0.413944		comp6294_c0	1.58685	-17.0076	0.0740011	0.819276
comp23265_c0	2.34862	-17.5058	0.0323089	0.333617		comp4750_c0	1.45131	-14.172	0.0412266	0.414077		comp9909_c0	1.58685	-17.0076	0.0740011	0.819276
comp14899_c0	2.34862	-17.5058	0.0323089	0.333617		comp20183_c0	1.86413	-16.8401	0.0412756	0.414077		comp19709_c0	1.20475	-12.845	0.0740179	0.819276
comp18673_c0	2.31887	-17.5207	0.0323089	0.333617		comp22149_c0	1.86413	-16.8401	0.0412756	0.414077		comp19492_c0	-1.29386	-15.1749	0.0740798	0.819276
comp23355_c0	1.7059	-15.7117	0.0323152	0.333617		comp23173_c0	-1.40498	-13.8308	0.0413427	0.414456		comp23248_c0	1.26081	-14.5592	0.0741245	0.819276
comp20127_c0	-1.81237	-16.6477	0.0323868	0.334119		comp23639_c0	1.51641	-15.1395	0.0413857	0.414592		comp17563_c0	1.81566	-17.4781	0.074136	0.819276
comp10718_c0	1.54459	-14.5386	0.0324939	0.334799		comp21351_c0	-1.54047	-15.735	0.0414441	0.414882		comp3989_c0	-1.63555	-17.3964	0.074136	0.819276
comp24282_c2	1.65039	-15.533	0.0324987	0.334799		comp18017_c0	1.512	-14.8462	0.0415263	0.415411		comp19152_c0	-1.63555	-17.3964	0.074136	0.819276
comp23392_c0	1.5087	-13.9257	0.0326645	0.336268		comp16326_c0	1.51862	-15.0743	0.0416304	0.416157		comp48408_c0	-1.63555	-17.3964	0.074136	0.819276
comp23347_c0	1.72981	-15.9407	0.0327713	0.33713		comp14695_c0	-1.40971	-14.1551	0.0416818	0.416375		comp24788_c0	-1.18766	-10.7045	0.0743605	0.821139
comp22721_c0	1.88656	-16.5144	0.0329911	0.33819		comp20916_c0	-1.45148	-14.743	0.0417186	0.416448		comp20570_c0	-1.24323	-14.1663	0.0744098	0.821139
comp10872_c0	1.88656	-16.5144	0.0329911	0.33819		comp13033_c1	1.46767	-14.5358	0.0417637	0.416603		comp22631_c0	-1.26631	-14.6268	0.0745711	0.822338
comp20473_c0	-1.73558	-16.378	0.0329911	0.33819		comp23127_c0	-1.56682	-16.0531	0.0418372	0.417042		comp18932_c0	1.36343	-15.8298	0.0746272	0.822375
comp22625_c0	1.51325	-14.223	0.0329971	0.33819		comp16508_c0	1.47023	-14.6678	0.0420626	0.418057		comp17221_c0	-1.23063	-13.7534	0.0747639	0.823299
comp21110_c1	1.56376	-14.8393	0.0330375	0.33819		comp17047_c0	2.12104	-17.2966	0.0421466	0.418057		comp11217_c0	-1.24323	-14.1496	0.0748905	0.824113
comp15155_c0	1.69143	-15.612	0.0330992	0.33819		comp15509_c0	2.09001	-17.3121	0.0421466	0.418057		comp22437_c0	1.28729	-15.1574	0.0750256	0.824281
comp10118_c0	1.97422	-16.956	0.0334902	0.33819		comp23953_c0	2.09001	-17.3121	0.0421466	0.418057		comp22452_c0	1.25522	-14.366	0.0750378	0.824281
comp20073_c0	-1.82552	-16.7855	0.0334902	0.33819		comp10956_c0	2.09001	-17.3121	0.0421466	0.418057		comp9944_c0	-1.26748	-14.6978	0.0750643	0.824281
comp24022_c0	-1.6416	-15.9159	0.0335401	0.33819		comp19715_c0	2.09001	-17.3121	0.0421466	0.418057		comp22967_c0	1.32312	-15.6089	0.0751245	0.824361
comp21050_c0	-2.00306	-17.3597	0.0335404	0.33819		comp21107_c0	2.09001	-17.3121	0.0421466	0.418057		comp23292_c0	1.34173	-15.4421	0.0754786	0.827433
comp17594_c0	-2.00306	-17.3597	0.0335404	0.33819		comp21379_c0	1.55513	-15.5796	0.0421846	0.418141		comp23810_c0	1.41573	-16.0151	0.0755634	0.827433
comp17746_c0	-2.00306	-17.3597	0.0335404	0.33819		comp17432_c0	1.56645	-15.404	0.0427432	0.42338		comp20783_c0	1.41573	-16.0151	0.0755634	0.827433
comp20335_c0	-1.44905	-13.2617	0.033598	0.33819		comp10767_c0	1.44686	-14.5893	0.0429881	0.425507		comp18210_c0	1.31229	-15.2704	0.0757406	0.828581
comp21689_c0	-1.46509	-13.9752	0.0338258	0.33819		comp14505_c0	1.49933	-15.148	0.0433622	0.428908		comp17753_c0	-1.50626	-16.5541	0.0758276	0.828581
comp21719_c0	1.62373	-15.3657	0.0338362	0.33819		comp21596_c0	-1.43355	-14.4889	0.0438433	0.433364		comp20541_c0	1.44865	-16.5462	0.0758276	0.828581
comp10997_c0	1.50515	-14.2271	0.0338476	0.33819		comp18814_c0	1.42659	-14.1203	0.0439746	0.434357		comp20531_c0	-1.18742	-11.8131	0.0759765	0.829177
comp18931_c0	1.45428	-12.9833	0.0340983	0.33819		comp23949_c0	1.51819	-15.3501	0.0440131	0.434433		comp31720_c0	-1.37098	-15.7738	0.0760416	0.829177
comp21087_c0	-1.45096	-13.4592	0.0341217	0.33819		comp21154_c0	-1.43355	-14.6645	0.0442495	0.43646		comp21849_c0	1.34173	-15.7765	0.0760416	0.829177
comp22703_c0	1.52572	-14.5953	0.0342408	0.33819		comp22224_c0	1.38114	-13.2742	0.0444986	0.438515		comp21061_c0	-1.20382	-13.2286	0.0762274	0.830623
comp21517_c0	1.72486	-16.0807	0.03439	0.33819		comp13839_c0	-1.35338	-12.2041	0.04452	0.438515		comp19985_c0	1.32561	-15.4012	0.076566	0.833731
comp22452_c0	1.62468	-15.2828	0.0344147	0.33819		comp15554_c0	-1.34465	-11.5619	0.0445735	0.438737		comp21865_c0	-1.38073	-16.2019	0.076689	0.834487
comp24372_c1	1.68452	-15.7224	0.0344566	0.33819		comp15968_c0	1.47718	-14.9747	0.0446704	0.439384		comp28233_c0	-1.20981	-13.5758	0.0768981	0.83618
comp20039_c0	-1.4684	-14.2578	0.0347635	0.33819		comp19314_c0	1.39187	-13.5737	0.0447841	0.440195		comp24323_c0	-1.56516	-16.8466	0.0770135	0.836322
comp14368_c0	-32.0729	-33.9796	0.0347826	0.33819		comp16698_c0	-1.3728	-13.5044	0.0448441	0.440224		comp14461_c0	-1.25561	-14.7284	0.0770184	0.836322
comp7284_c0	-32.0729	-33.9796	0.0347826	0.33819		comp22030_c0	-1.52666	-15.5355	0.0448494	0.440224		comp20583_c0	1.17141	-9.57466	0.0774182	0.84007
comp9488_c0	-32.0729	-33.9796	0.0347826	0.33819		comp18461_c0	1.54507	-15.4971	0.045005	0.440438		comp22791_c0	1.19899	-13.2629	0.0774729	0.84007
comp12339_c0	-32.0729	-33.9796	0.0347826	0.33819		comp22414_c0	1.39242	-13.6165	0.0451223	0.440438		comp20352_c0	1.34173	-15.5452	0.0775292	0.84007
comp8920_c0	-32.0729	-33.9796	0.0347826	0.33819		comp24086_c1	1.45519	-14.6295	0.0451274	0.440438		comp20961_c0	1.17462	-11.0617	0.0775789	0.84007
comp13242_c0	-32.0729	-33.9796	0.0347826	0.33819		comp23970_c4	1.45519	-14.6295	0.0451274	0.440438		comp17979_c0	1.44127	-16.4429	0.0780562	0.840255
comp12559_c0	31.6548	-34.1886	0.0347826	0.33819		comp16057_c0	1.7003	-16.3371	0.0452542	0.440438		comp22058_c0	1.44127	-16.4429	0.0780562	0.840255
comp14544_c0	31.6548	-34.1886	0.0347826	0.33819		comp32565_c0	1.7003	-16.3371	0.0452542	0.440438		comp22143_c0	1.40885	-16.4592	0.0780562	0.840255
comp4056_c0	31.6548	-34.1886	0.0347826	0.33819		comp16936_c0	1.7003	-16.3371	0.0452542	0.440438		comp16591_c0	-1.40369	-16.4249	0.0780562	0.840255
comp16794_c0	31.6548	-34.1886	0.0347826	0.33819		comp23063_c0	2.42443	-18.1449	0.0456519	0.440438		comp22093_c0	1.22994	-14.108	0.0780722	0.840255
comp6784_c0	31.6548	-34.1886	0.0347826	0.33819		comp18667_c0	2.42443	-18.1449	0.0456519	0.440438		comp14418_c0	1.7043	-17.3114	0.0781883	0.840255
comp17245_c0	31.6548	-34.1886	0.0347826	0.33819		comp11869_c0	2.42443	-18.1449	0.0456519	0.440438		comp20175_c0	1.7043	-17.3114	0.0781883	0.840255
comp57559_c0	31.6548	-34.1886	0.0347826	0.33819		comp16158_c0	2.42443	-18.1449	0.0456519	0.440438		comp20041_c0	1.7043	-17.3114	0.0781883	0.840255
comp58547_c0	31.6548	-34.1886	0.0347826	0.33819		comp10173_c0	2.42443	-18.1449	0.0456519	0.440438		comp20226_c0	-1.59687	-17.2458	0.0781883	0.840255
comp9327_c0	31.6548	-34.1886	0.0347826	0.33819		comp18277_c0	2.3738	-18.1702	0.0456519	0.440438		comp22688_c0	-1.59687	-17.2458	0.0781883	0.840255
comp4095_c0	31.6548	-34.1886	0.0347826	0.33819		comp20319_c0	2.3738	-18.1702	0.0456519	0.440438		comp18486_c0	-1.59687	-17.2458	0.0781883	0.840255
comp72700_c0	31.6548	-34.1886	0.0347826	0.33819		comp45143_c0	2.3738	-18.1702	0.0456519	0.440438		comp23304_c0	-1.74573	-17.7563	0.078524	0.840967
comp17962_c0	31.6548	-34.1886	0.0347826	0.33819		comp13111_c0	2.3738	-18.1702	0.0456519	0.440438		comp16692_c0	-1.74573	-17.7563	0.078524	0.840967
comp14470_c0	31.6548	-34.1886	0.0347826	0.33819		comp14497_c0	2.3738	-18.1702	0.0456519	0.440438		comp19684_c0	-1.74573	-17.7563	0.078524	0.840967
comp18999_c0	31.6548	-34.1886	0.0347826	0.33819		comp14671_c0	2.3738	-18.1702	0.0456519	0.440438		comp21330_c0	-1.74573	-17.7563	0.078524	0.840967
comp18338_c0	31.6548	-34.1886	0.0347826	0.33819		comp19356_c0	2.3738	-18.1702	0.0456519	0.440438		comp18570_c0	-1.74573	-17.7563	0.078524	0.840967
comp11313_c0	31.6548	-34.1886	0.0347826	0.33819		comp17853_c0	2.3738	-18.1702	0.0456519	0.440438		comp14807_c0	1.32237	-15.6659	0.0786673	0.841346
comp13274_c0	31.6548	-34.1886	0.0347826	0.33819		comp24213_c0	-2.21116	-17.8777	0.0456519	0.440438		comp22548_c0	1.32237	-15.6659	0.0786673	0.841346
comp16144_c0	31.6548	-34.1886	0.0347826	0.33819		comp18367_c0	-2.21116	-17.8777	0.0456519	0.440438		comp18831_c0	-1.18033	-12.4292	0.0789573	0.84317
comp17304_c0	31.6548	-34.1886	0.0347826	0.33819		comp23066_c0	-2.21116	-17.8777	0.0456519	0.440438		comp20559_c0	-1.19012	-13.2441	0.0789966	0.84317
comp13269_c0	31.6548	-34.1886	0.0347826	0.33819		comp16848_c0	-2.21116	-17.8777	0.0456519	0.440438		comp24158_c0	1.25427	-14.6714	0.0789999	0.84317
comp5194_c0	31.6548	-34.1886	0.0347826	0.33819		comp20041_c0	-2.21116	-17.8777	0.0456519	0.440438		comp24212_c0	1.17749	-12.2274	0.0793656	0.846494
comp4475_c0	31.6548	-34.1886	0.0347826	0.33819		comp18593_c0	-1.40076	-14.6146	0.0458706	0.442097		comp21862_c0	1.50679	-16.7581	0.0797222	0.847654
comp10119_c0	31.6548	-34.1886	0.0347826	0.33819		comp29929_c0	1.43494	-14.5953	0.0459043	0.442097		comp22517_c0	1.32505	-15.4504	0.079735	0.847654
comp17258_c0	31.6548	-34.1886	0.0347826	0.33819		comp24337_c0	-1.35272	-12.8289	0.0459638	0.442097		comp20178_c0	1.18858	-13.2577	0.0797885	0.847654
comp99371_c0	31.5293	-34.2514	0.0347826	0.33819		comp18345_c0	1.88837	-17.091	0.0459806	0.442097		comp22239_c0	1.30426	-15.6184	0.0798878	0.847654
comp78285_c0	31.5293	-34.2514	0.0347826	0.33819		comp15441_c0	1.88837	-17.091	0.0459806	0.442097		comp21725_c0	1.34173	-15.8406	0.080032	0.847654
comp13775_c0	31.5293	-34.2514	0.0347826	0.33819		comp21971_c0	-1.36221	-13.2767	0.0460494	0.442457		comp22326_c0	-1.36876	-16.0704	0.0801345	0.847654
comp12839_c0	31.5293	-34.2514	0.0347826	0.33819		comp17897_c0	1.35714	-12.8712	0.0464322	0.445512		comp15555_c0	-1.1813	-12.7287	0.080453	0.847654
comp18279_c0	31.5293	-34.2514	0.0347826	0.33819		comp21519_c0	1.50191	-15.2843	0.0464621	0.445512		comp21430_c0	1.17114	-12.2979	0.0808322	0.847654
comp17205_c0	31.5293	-34.2514	0.0347826	0.33819		comp23455_c0	1.50191	-15.2843	0.0464621	0.445512		comp11156_c0	-1.28762	-15.5704	0.0810523	0.847654
comp12097_c0	31.5293	-34.2514	0.0347826	0.33819		comp22533_c0	-1.43355	-15.0078	0.0465598	0.446146		comp16394_c0	-1.19357	-13.5621	0.0813573	0.847654
comp18638_c0	31.5293	-34.2514	0.0347826	0.33819		comp23196_c0	1.83946	-16.8524	0.046668	0.446712		comp16002_c0	1.32067	-15.787	0.0813645	0.847654
comp11270_c0	31.5293	-34.2514	0.0347826	0.33819		comp22010_c0	-1.3514	-13.0328	0.0466822	0.446712		comp24318_c0	1.32067	-15.787	0.0813645	0.847654
comp22654_c1	31.5293	-34.2514	0.0347826	0.33819		comp11120_c0	1.82518	-16.6372	0.0470814	0.448402		comp16461_c0	-1.29507	-15.2091	0.0814201	0.847654
comp4032_c0	31.5293	-34.2514	0.0347826	0.33819		comp16630_c0	1.80349	-16.648	0.0470814	0.448402		comp16905_c0	-1.36352	-16.0088	0.0816969	0.847654
comp4141_c0	31.5293	-34.2514	0.0347826	0.33819		comp16275_c0	1.80349	-16.648	0.0470814	0.448402		comp8606_c0	-1.56516	-17.1097	0.0817032	0.847654
comp13267_c0	31.5293	-34.2514	0.0347826	0.33819		comp21588_c0	-1.67456	-16.494	0.0470814	0.448402		comp7416_c0	-1.22277	-14.453	0.0817343	0.847654
comp4579_c0	31.5293	-34.2514	0.0347826	0.33819		comp17311_c0	-1.67456	-16.494	0.0470814	0.448402		comp19543_c0	-1.19701	-13.8212	0.0821417	0.847654
comp14195_c0	31.5293	-34.2514	0.0347826	0.33819		comp24318_c0	-1.61043	-16.4619	0.0470814	0.448402		comp19905_c0	1.25927	-15.1714	0.0822882	0.847654
comp11380_c0	31.5293	-34.2514	0.0347826	0.33819		comp21754_c0	-1.61043	-16.4619	0.0470814	0.448402		comp23937_c0	-1.34277	-15.7354	0.0826284	0.847654
comp64803_c0	31.5293	-34.2514	0.0347826	0.33819		comp16240_c1	-1.32233	-10.5568	0.0473319	0.450483		comp19300_c0	-1.2807	-15.3259	0.0827203	0.847654
comp9747_c0	31.5293	-34.2514	0.0347826	0.33819		comp15541_c0	-1.40286	-14.5194	0.0474224	0.451041		comp19828_c0	1.28033	-15.3308	0.0827203	0.847654
comp143110_c0	31.5293	-34.2514	0.0347826	0.33819		comp27127_c0	1.46046	-14.72	0.0474787	0.451272		comp21383_c0	1.17963	-13.2726	0.0827565	0.847654
comp81117_c0	31.5293	-34.2514	0.0347826	0.33819		comp16335_c0	1.37697	-13.6463	0.0475289	0.451444		comp21139_c0	1.2572	-14.9848	0.0834339	0.847654
comp72572_c0	31.5293	-34.2514	0.0347826	0.33819		comp23074_c0	-1.4627	-15.4446	0.0476879	0.45228		comp138070_c0	-2.24323	-18.5076	0.083497	0.847654
comp14900_c0	31.5293	-34.2514	0.0347826	0.33819		comp23356_c0	-1.49629	-15.5507	0.0476942	0.45228		comp13715_c0	-2.24323	-18.5076	0.083497	0.847654
comp17658_c0	31.5293	-34.2514	0.0347826	0.33819		comp18966_c0	-1.34144	-12.9351	0.0477131	0.45228		comp14997_c0	-2.24323	-18.5076	0.083497	0.847654
comp17142_c0	31.5293	-34.2514	0.0347826	0.33819		comp15809_c0	-1.39329	-14.3259	0.048012	0.45352		comp8599_c0	-2.24323	-18.5076	0.083497	0.847654
comp11646_c0	31.5293	-34.2514	0.0347826	0.33819		comp21527_c2	2.19094	-17.6767	0.0480368	0.45352		comp16430_c0	-2.24323	-18.5076	0.083497	0.847654
comp5747_c0	31.5293	-34.2514	0.0347826	0.33819		comp13419_c0	2.15141	-17.6965	0.0480368	0.45352		comp58526_c0	-2.24323	-18.5076	0.083497	0.847654
comp23913_c0	31.5293	-34.2514	0.0347826	0.33819		comp12673_c0	2.15141	-17.6965	0.0480368	0.45352		comp13794_c0	-2.24323	-18.5076	0.083497	0.847654
comp24169_c2	2.5668	-17.9817	0.034945	0.33819		comp21604_c0	2.15141	-17.6965	0.0480368	0.45352		comp12426_c0	-2.24323	-18.5076	0.083497	0.847654
comp7450_c0	2.5668	-17.9817	0.034945	0.33819		comp18232_c0	-1.88101	-17.3907	0.0480368	0.45352		comp22581_c0	-2.24323	-18.5076	0.083497	0.847654
comp20258_c0	2.5668	-17.9817	0.034945	0.33819		comp22618_c0	-1.37082	-13.9657	0.0482734	0.455449		comp10734_c0	-2.24323	-18.5076	0.083497	0.847654
comp12826_c0	-2.05964	-17.5944	0.034945	0.33819		comp17330_c0	1.46261	-14.8709	0.0484594	0.456899		comp113575_c0	-2.24323	-18.5076	0.083497	0.847654
comp19741_c0	-2.05964	-17.5944	0.034945	0.33819		comp16767_c0	1.48701	-15.2213	0.0487943	0.459748		comp18053_c0	-2.24323	-18.5076	0.083497	0.847654
comp14841_c0	-2.05964	-17.5944	0.034945	0.33819		comp15897_c0	1.48292	-15.2937	0.0488737	0.460189		comp15135_c0	-2.24323	-18.5076	0.083497	0.847654
comp21679_c0	-2.05964	-17.5944	0.034945	0.33819		comp18422_c0	1.36703	-13.7429	0.0489408	0.460514		comp10703_c0	-2.24323	-18.5076	0.083497	0.847654
comp20111_c1	-1.92214	-17.5257	0.034945	0.33819		comp23302_c0	1.55437	-15.6731	0.0492372	0.460634		comp13631_c0	-2.24323	-18.5076	0.083497	0.847654
comp14947_c0	-1.92214	-17.5257	0.034945	0.33819		comp24007_c1	-2.17052	-18.1205	0.0493358	0.460634		comp17524_c0	-2.24323	-18.5076	0.083497	0.847654
comp23813_c0	-1.53175	-15.2496	0.0350108	0.338306		comp12423_c0	-2.17052	-18.1205	0.0493358	0.460634		comp8111_c0	-2.24323	-18.5076	0.083497	0.847654
comp21154_c0	-1.50556	-14.6084	0.0350269	0.338306		comp9465_c0	-2.17052	-18.1205	0.0493358	0.460634		comp12553_c0	1.97916	-18.3964	0.083497	0.847654
comp23371_c0	-1.50556	-14.6084	0.0350269	0.338306		comp15859_c0	-2.17052	-18.1205	0.0493358	0.460634		comp55632_c0	1.97916	-18.3964	0.083497	0.847654
comp19767_c0	1.507	-14.3823	0.0351521	0.33887		comp12608_c0	-2.17052	-18.1205	0.0493358	0.460634		comp4927_c0	1.97916	-18.3964	0.083497	0.847654
comp23150_c0	1.67139	-15.622	0.0351552	0.33887		comp24266_c0	-1.39656	-14.7886	0.0493617	0.460634		comp14907_c0	1.97916	-18.3964	0.083497	0.847654
comp12868_c0	-1.56083	-15.5219	0.0351552	0.33887		comp18870_c0	1.328	-12.3712	0.049497	0.460634		comp45713_c0	1.97916	-18.3964	0.083497	0.847654
comp22778_c0	-1.74253	-16.5514	0.0351931	0.339011		comp23122_c0	-1.73841	-16.834	0.0495298	0.460634		comp24390_c0	1.97916	-18.3964	0.083497	0.847654
comp21383_c0	1.4927	-14.1612	0.0352351	0.339111		comp18716_c0	-1.65595	-16.7928	0.0495298	0.460634		comp14099_c0	1.97916	-18.3964	0.083497	0.847654
comp21974_c0	1.69233	-15.9595	0.035292	0.339111		comp18826_c0	-1.65595	-16.7928	0.0495298	0.460634		comp15353_c0	1.97916	-18.3964	0.083497	0.847654
comp20870_c0	-1.60518	-15.8582	0.035292	0.339111		comp23696_c0	1.35523	-13.6134	0.0495836	0.460634		comp14908_c0	1.97916	-18.3964	0.083497	0.847654
comp19004_c0	-1.42295	-12.5377	0.0352968	0.339111		comp24345_c0	-1.36259	-14.1436	0.0496857	0.460634		comp9798_c0	1.97916	-18.3964	0.083497	0.847654
comp9732_c0	-1.40267	-10.5848	0.0357461	0.3432		comp15320_c0	-1.6262	-16.5853	0.0497057	0.460634		comp23355_c0	-1.18367	-13.5349	0.0835309	0.847654
comp18039_c0	2.04679	-17.2417	0.0362528	0.346463		comp18042_c0	1.67497	-16.5196	0.0497416	0.460634		comp18322_c0	1.16037	-12.2359	0.0836069	0.847654
comp46268_c0	2.04679	-17.2417	0.0362528	0.346463		comp24334_c0	-1.60348	-16.404	0.0497416	0.460634		comp22832_c0	1.19393	-13.8982	0.0836347	0.847654
comp18818_c0	2.04679	-17.2417	0.0362528	0.346463		comp19003_c0	-1.60348	-16.404	0.0497416	0.460634		comp20982_c0	1.26697	-15.2931	0.0836388	0.847654
comp17640_c0	2.04679	-17.2417	0.0362528	0.346463		comp8152_c0	-1.31544	-12.0376	0.0500678	0.460634		comp18661_c0	1.89427	-17.7019	0.0837197	0.847654
comp20537_c0	2.01931	-17.2554	0.0362528	0.346463		comp4765_c0	1.38957	-14.3769	0.0501143	0.460634		comp20435_c0	1.89427	-17.7019	0.0837197	0.847654
comp10683_c0	-1.94416	-17.0672	0.0362528	0.346463		comp19753_c0	-1.36484	-14.097	0.0501735	0.460634		comp20941_c0	-1.29054	-15.662	0.0838286	0.847654
comp12837_c0	-1.94416	-17.0672	0.0362528	0.346463		comp22539_c1	1.50505	-15.4347	0.0503664	0.460634		comp33320_c0	1.25031	-15.0979	0.0839354	0.847654
comp16561_c0	-1.40176	-11.5397	0.0364863	0.348209		comp22370_c0	1.44818	-14.8782	0.0503785	0.460634		comp20568_c0	1.23676	-15.1046	0.0839354	0.847654
comp20225_c0	1.85137	-16.532	0.0365185	0.348209		comp23992_c0	-1.362	-14.1555	0.0509354	0.460634		comp21011_c0	1.17401	-13.0264	0.0839358	0.847654
comp21231_c0	1.85137	-16.532	0.0365185	0.348209		comp22279_c0	1.42956	-14.7844	0.0511145	0.460634		comp18494_c0	-1.46562	-16.5745	0.084392	0.847654
comp21291_c0	1.61165	-15.5523	0.0365312	0.348209		comp23641_c1	1.36941	-14.1178	0.0513902	0.460634		comp16268_c0	1.41388	-16.5636	0.084392	0.847654
comp23662_c0	1.60233	-15.216	0.0366339	0.34873		comp14589_c0	-1.46052	-15.3325	0.0516486	0.460634		comp18619_c0	1.23409	-14.6815	0.0844647	0.847654
comp20265_c0	-1.51938	-15.1421	0.0366339	0.34873		comp17251_c0	-1.52102	-16.0302	0.0516732	0.460634		comp6824_c0	-3.05058	-19.6889	0.084472	0.847654
comp17225_c0	1.66126	-15.6271	0.0373482	0.355297		comp21242_c0	-1.96407	-17.6387	0.0520938	0.460634		comp9065_c0	-3.05058	-19.6889	0.084472	0.847654
comp24801_c0	-1.40703	-12.445	0.0375151	0.35568		comp16559_c0	-1.96407	-17.6387	0.0520938	0.460634		comp13895_c0	-3.05058	-19.6889	0.084472	0.847654
comp14225_c0	1.79461	-16.3678	0.0375767	0.35568		comp14114_c0	-1.96407	-17.6387	0.0520938	0.460634		comp19284_c0	-3.05058	-19.6889	0.084472	0.847654
comp16098_c0	-1.54683	-15.6809	0.0376599	0.35568		comp4507_c0	-1.96407	-17.6387	0.0520938	0.460634		comp18367_c0	-3.05058	-19.6889	0.084472	0.847654
comp22534_c0	-1.74002	-16.4912	0.0378812	0.35568		comp19879_c0	-1.54047	-16.32	0.0522529	0.460634		comp18412_c0	-3.05058	-19.6889	0.084472	0.847654
comp17480_c0	-1.74002	-16.4912	0.0378812	0.35568		comp22076_c0	-1.54047	-16.32	0.0522529	0.460634		comp11233_c0	-3.05058	-19.6889	0.084472	0.847654
comp22488_c0	2.2885	-17.5358	0.0380057	0.35568		comp23851_c0	1.78146	-16.659	0.0525501	0.460634		comp12631_c0	-3.05058	-19.6889	0.084472	0.847654
comp23763_c1	2.2885	-17.5358	0.0380057	0.35568		comp18014_c0	1.75909	-16.6702	0.0525501	0.460634		comp113548_c0	-3.05058	-19.6889	0.084472	0.847654
comp20549_c0	1.92768	-16.9793	0.038112	0.35568		comp16307_c0	1.38521	-14.4946	0.0527416	0.460634		comp9047_c0	-3.05058	-19.6889	0.084472	0.847654
comp22654_c0	1.92768	-16.9793	0.038112	0.35568		comp16689_c0	1.78884	-16.8777	0.0528176	0.460634		comp13006_c0	-3.05058	-19.6889	0.084472	0.847654
comp23821_c0	1.42249	-12.9992	0.0381172	0.35568		comp20988_c0	1.78884	-16.8777	0.0528176	0.460634		comp7047_c0	-3.05058	-19.6889	0.084472	0.847654
comp12991_c0	3.12623	-18.7019	0.0381992	0.35568		comp11123_c0	1.78884	-16.8777	0.0528176	0.460634		comp15705_c0	-3.05058	-19.6889	0.084472	0.847654
comp16581_c0	3.12623	-18.7019	0.0381992	0.35568		comp21452_c0	-1.64506	-16.7202	0.0528176	0.460634		comp7426_c0	-3.05058	-19.6889	0.084472	0.847654
comp17371_c0	3.12623	-18.7019	0.0381992	0.35568		comp22864_c0	-1.64506	-16.7202	0.0528176	0.460634		comp16894_c0	-3.05058	-19.6889	0.084472	0.847654
comp18421_c0	3.12623	-18.7019	0.0381992	0.35568		comp11119_c0	1.52728	-15.7861	0.0528233	0.460634		comp12432_c0	2.9267	-19.5076	0.084472	0.847654
comp16921_c0	3.07376	-18.7282	0.0381992	0.35568		comp16356_c0	-1.84859	-17.2814	0.0528879	0.460634		comp14579_c0	2.9267	-19.5076	0.084472	0.847654
comp17874_c0	3.07376	-18.7282	0.0381992	0.35568		comp20758_c0	-1.84859	-17.2814	0.0528879	0.460634		comp11949_c0	2.9267	-19.5076	0.084472	0.847654
comp14418_c0	3.07376	-18.7282	0.0381992	0.35568		comp9746_c0	-1.73311	-17.2237	0.0528879	0.460634		comp15755_c0	2.9267	-19.5076	0.084472	0.847654
comp12782_c0	3.07376	-18.7282	0.0381992	0.35568		comp14593_c0	-1.73311	-17.2237	0.0528879	0.460634		comp91224_c0	2.9267	-19.5076	0.084472	0.847654
comp15888_c0	3.07376	-18.7282	0.0381992	0.35568		comp23537_c0	-1.32285	-13.6698	0.0529424	0.460634		comp11663_c0	2.9267	-19.5076	0.084472	0.847654
comp17730_c0	3.07376	-18.7282	0.0381992	0.35568		comp17781_c0	1.85923	-17.1056	0.0529857	0.460634		comp16067_c0	2.9267	-19.5076	0.084472	0.847654
comp20719_c0	3.07376	-18.7282	0.0381992	0.35568		comp14406_c0	1.85923	-17.1056	0.0529857	0.460634		comp10664_c0	2.9267	-19.5076	0.084472	0.847654
comp20175_c0	3.07376	-18.7282	0.0381992	0.35568		comp17462_c0	-1.68148	-16.9499	0.0529857	0.460634		comp15921_c0	2.9267	-19.5076	0.084472	0.847654
comp21672_c0	3.07376	-18.7282	0.0381992	0.35568		comp17674_c0	-1.68148	-16.9499	0.0529857	0.460634		comp17846_c0	2.9267	-19.5076	0.084472	0.847654
comp16899_c0	-2.41809	-18.1522	0.0381992	0.35568		comp22377_c0	-1.68148	-16.9499	0.0529857	0.460634		comp21803_c0	2.9267	-19.5076	0.084472	0.847654
comp20094_c0	-2.41809	-18.1522	0.0381992	0.35568		comp18734_c0	-1.68148	-16.9499	0.0529857	0.460634		comp15652_c0	2.9267	-19.5076	0.084472	0.847654
comp4027_c0	-2.41809	-18.1522	0.0381992	0.35568		comp4811_c0	1.31632	-12.699	0.0530674	0.460634		comp12841_c0	2.9267	-19.5076	0.084472	0.847654
comp21213_c0	-2.41809	-18.1522	0.0381992	0.35568		comp22466_c0	1.52422	-15.8946	0.0532012	0.460634		comp18601_c0	2.9267	-19.5076	0.084472	0.847654
comp16949_c0	-2.41809	-18.1522	0.0381992	0.35568		comp17417_c0	1.49455	-15.4399	0.0532186	0.460634		comp14287_c0	1.34173	-15.9078	0.084547	0.847861
comp8223_c0	-2.1957	-18.041	0.0381992	0.35568		comp19632_c0	-1.33813	-14.1558	0.053536	0.460634		comp24283_c0	-1.18665	-13.9204	0.0846279	0.847898
comp15210_c0	-2.1957	-18.041	0.0381992	0.35568		comp18892_c0	1.47898	-15.5302	0.053577	0.460634		comp19232_c0	1.54104	-17.0305	0.0847783	0.847898
comp22502_c0	-2.1957	-18.041	0.0381992	0.35568		comp16258_c0	2.81437	-18.9499	0.0536329	0.460634		comp22168_c0	1.54104	-17.0305	0.0847783	0.847898
comp12276_c0	-2.1957	-18.041	0.0381992	0.35568		comp18708_c0	2.81437	-18.9499	0.0536329	0.460634		comp11167_c0	-1.53869	-16.9854	0.0847783	0.847898
comp17347_c0	-2.1957	-18.041	0.0381992	0.35568		comp12275_c0	2.81437	-18.9499	0.0536329	0.460634		comp21743_c0	1.22626	-14.6574	0.0850474	0.847898
comp21253_c2	-1.47581	-14.5936	0.0382204	0.35568		comp14327_c0	2.81437	-18.9499	0.0536329	0.460634		comp9851_c0	-1.34277	-16.1505	0.0854071	0.847898
comp23806_c0	-1.59366	-16.0619	0.0384394	0.357489		comp15539_c0	2.81437	-18.9499	0.0536329	0.460634		comp22860_c1	-1.14005	-10.3279	0.085884	0.847898
comp18138_c0	1.66465	-15.8478	0.038658	0.359292		comp13701_c0	2.81437	-18.9499	0.0536329	0.460634		comp23337_c0	1.19469	-13.9473	0.08603	0.847898
comp24018_c1	1.39871	-12.3858	0.0389018	0.361265		comp17530_c0	2.81437	-18.9499	0.0536329	0.460634		comp20808_c0	-1.16077	-12.82	0.0862916	0.847898
comp22076_c0	-1.68113	-16.2983	0.0389199	0.361265		comp24284_c0	2.81437	-18.9499	0.0536329	0.460634		comp20794_c0	-1.18297	-13.8413	0.086674	0.847898
comp24134_c0	-1.4913	-15.0107	0.0391122	0.362452		comp15780_c0	2.81437	-18.9499	0.0536329	0.460634		comp30875_c0	1.23186	-14.7112	0.0867737	0.847898
comp24163_c0	-1.56248	-15.917	0.0391552	0.362452		comp4460_c0	2.81437	-18.9499	0.0536329	0.460634		comp23842_c0	1.22189	-14.8364	0.0868416	0.847898
comp8026_c0	1.43957	-13.8173	0.0391902	0.362452		comp17438_c0	2.81437	-18.9499	0.0536329	0.460634		comp20811_c0	1.36821	-16.1169	0.086932	0.847898
comp19709_c0	1.43243	-13.6909	0.0393978	0.362452		comp20920_c0	2.81437	-18.9499	0.0536329	0.460634		comp23075_c0	-1.33839	-16.0855	0.086932	0.847898
comp23370_c0	1.86319	-16.7485	0.0394505	0.362452		comp15312_c0	2.81437	-18.9499	0.0536329	0.460634		comp10974_c0	-1.16437	-13.4924	0.0872519	0.847898
comp13960_c0	-1.40867	-13.4937	0.0395217	0.362452		comp17292_c0	-2.43355	-18.5739	0.0536329	0.460634		comp22041_c0	-1.14651	-12.2021	0.0873462	0.847898
comp22939_c0	1.58896	-15.3831	0.0395968	0.362452		comp14482_c0	-2.43355	-18.5739	0.0536329	0.460634		comp10190_c0	1.21341	-14.8096	0.0874644	0.847898
comp17292_c0	-2.68113	-18.6056	0.0396963	0.362452		comp11406_c0	-2.43355	-18.5739	0.0536329	0.460634		comp18667_c0	-1.51625	-16.8711	0.0874894	0.847898
comp20150_c0	-2.68113	-18.6056	0.0396963	0.362452		comp10076_c0	-2.43355	-18.5739	0.0536329	0.460634		comp18940_c0	-1.51625	-16.8711	0.0874894	0.847898
comp16352_c0	-2.68113	-18.6056	0.0396963	0.362452		comp9509_c0	-2.43355	-18.5739	0.0536329	0.460634		comp23347_c0	1.23482	-14.9612	0.0875979	0.847898
comp11015_c0	-2.68113	-18.6056	0.0396963	0.362452		comp11015_c0	-2.43355	-18.5739	0.0536329	0.460634		comp16060_c0	-1.13917	-11.4597	0.0876696	0.847898
comp13202_c0	-2.68113	-18.6056	0.0396963	0.362452		comp14422_c0	-2.43355	-18.5739	0.0536329	0.460634		comp21804_c0	1.75677	-17.5076	0.0880012	0.847898
comp16131_c0	-2.3592	-18.4447	0.0396963	0.362452		comp12133_c0	-2.43355	-18.5739	0.0536329	0.460634		comp14269_c0	1.75677	-17.5076	0.0880012	0.847898
comp6410_c0	-2.3592	-18.4447	0.0396963	0.362452		comp17136_c0	-2.43355	-18.5739	0.0536329	0.460634		comp14609_c0	-1.56516	-17.4316	0.0880012	0.847898
comp98595_c0	-2.3592	-18.4447	0.0396963	0.362452		comp14397_c0	-2.43355	-18.5739	0.0536329	0.460634		comp15310_c0	-1.56516	-17.4316	0.0880012	0.847898
comp15352_c0	-2.3592	-18.4447	0.0396963	0.362452		comp7785_c0	1.39427	-14.7531	0.0538805	0.460634		comp22120_c0	-1.56516	-17.4316	0.0880012	0.847898
comp19352_c0	-2.3592	-18.4447	0.0396963	0.362452		comp10918_c0	1.48531	-15.6145	0.0539755	0.460634		comp24233_c0	1.17572	-13.8595	0.0880493	0.847898
comp18779_c0	-2.3592	-18.4447	0.0396963	0.362452		comp22069_c0	1.65391	-16.2082	0.0540956	0.460634		comp18042_c0	-1.26429	-15.4946	0.0880795	0.847898
comp4274_c0	-2.3592	-18.4447	0.0396963	0.362452		comp15321_c0	1.63684	-16.2168	0.0540956	0.460634		comp15479_c0	1.30109	-15.7354	0.0882445	0.847898
comp20559_c0	-1.42503	-13.8586	0.0397041	0.362452		comp16271_c0	1.45397	-15.3082	0.0541051	0.460634		comp16205_c0	1.30109	-15.7354	0.0882445	0.847898
comp17031_c0	-1.60713	-15.8207	0.0397582	0.362452		comp22107_c0	1.44092	-15.0517	0.0541506	0.460634		comp17562_c0	-1.35871	-16.3649	0.0882712	0.847898
comp23492_c0	-1.84159	-16.9379	0.0399547	0.362452		comp23700_c0	-1.40498	-15.4158	0.0549315	0.460634		comp17129_c0	1.36682	-16.0396	0.0883561	0.847898
comp22101_c2	-1.84159	-16.9379	0.0399547	0.362452		comp19549_c0	-1.33869	-14.34	0.055231	0.460634		comp17532_c0	1.34173	-16.0521	0.0883561	0.847898
comp13618_c0	32.1573	-33.9374	0.0399705	0.362452		comp10190_c0	-1.43355	-15.5193	0.0554158	0.460634		comp18796_c0	-1.22746	-15.0769	0.0884819	0.847898
comp17443_c0	32.1573	-33.9374	0.0399705	0.362452		comp20558_c0	-1.63519	-16.6512	0.0558668	0.460634		comp12899_c0	-1.26115	-15.2617	0.0887343	0.847898
comp17609_c0	32.1573	-33.9374	0.0399705	0.362452		comp10809_c0	-1.63519	-16.6512	0.0558668	0.460634		comp19568_c0	-1.26708	-15.6737	0.0893469	0.847898
comp11295_c0	32.1573	-33.9374	0.0399705	0.362452		comp18557_c0	-1.63519	-16.6512	0.0558668	0.460634		comp22109_c0	-1.22595	-15.2089	0.0895287	0.847898
comp21038_c0	32.1573	-33.9374	0.0399705	0.362452		comp24103_c0	1.50505	-15.6977	0.0559587	0.460634		comp19954_c0	1.17688	-14.2327	0.0896093	0.847898
comp71448_c0	32.1573	-33.9374	0.0399705	0.362452		comp6528_c0	1.56645	-16.1145	0.05613	0.460634		comp10809_c0	1.34173	-15.9781	0.089689	0.847898
comp12928_c0	32.1573	-33.9374	0.0399705	0.362452		comp16669_c0	1.29248	-12.398	0.056416	0.460634		comp20821_c0	-1.186	-14.1293	0.0897586	0.847898
comp13951_c0	32.1573	-33.9374	0.0399705	0.362452		comp80088_c0	31.5473	-34.2424	0.0565217	0.460634		comp19516_c0	1.46726	-16.7779	0.0898965	0.847898
comp11716_c0	32.1573	-33.9374	0.0399705	0.362452		comp13765_c0	31.5473	-34.2424	0.0565217	0.460634		comp23850_c0	1.16029	-13.6094	0.0905888	0.847898
comp15142_c0	32.1573	-33.9374	0.0399705	0.362452		comp13618_c0	31.5473	-34.2424	0.0565217	0.460634		comp21277_c0	1.20345	-14.415	0.090598	0.847898
comp13521_c0	32.1573	-33.9374	0.0399705	0.362452		comp11306_c0	31.5473	-34.2424	0.0565217	0.460634		comp20547_c0	-1.22674	-15.1414	0.0910291	0.847898
comp16410_c0	32.1573	-33.9374	0.0399705	0.362452		comp10600_c0	31.5473	-34.2424	0.0565217	0.460634		comp16014_c0	1.75677	-18.0926	0.0910982	0.847898
comp17380_c0	32.1573	-33.9374	0.0399705	0.362452		comp6720_c0	31.5473	-34.2424	0.0565217	0.460634		comp13085_c0	1.75677	-18.0926	0.0910982	0.847898
comp10641_c0	32.1573	-33.9374	0.0399705	0.362452		comp16253_c0	31.5473	-34.2424	0.0565217	0.460634		comp12099_c0	1.75677	-18.0926	0.0910982	0.847898
comp17531_c0	1.68344	-16.1014	0.0404197	0.366135		comp7353_c0	31.5473	-34.2424	0.0565217	0.460634		comp66703_c0	1.75677	-18.0926	0.0910982	0.847898
comp22893_c0	1.8153	-16.55	0.0404521	0.366135		comp12648_c0	31.5473	-34.2424	0.0565217	0.460634		comp11378_c0	1.75677	-18.0926	0.0910982	0.847898
comp23132_c0	1.8153	-16.55	0.0404521	0.366135		comp23941_c1	31.5473	-34.2424	0.0565217	0.460634		comp13465_c0	-1.72866	-18.0279	0.0910982	0.847898
comp21144_c0	-1.37134	-11.0881	0.0405191	0.366513		comp6774_c0	31.5473	-34.2424	0.0565217	0.460634		comp139578_c0	-1.72866	-18.0279	0.0910982	0.847898
comp19314_c0	1.41132	-13.4719	0.0409626	0.370294		comp18395_c0	31.5473	-34.2424	0.0565217	0.460634		comp14268_c0	-1.72866	-18.0279	0.0910982	0.847898
comp17431_c0	1.4169	-13.5566	0.0409891	0.370303		comp14631_c0	31.5473	-34.2424	0.0565217	0.460634		comp57281_c0	-1.72866	-18.0279	0.0910982	0.847898
comp23716_c0	-1.63222	-16.2232	0.0412252	0.372205		comp22712_c0	31.5473	-34.2424	0.0565217	0.460634		comp16755_c0	-1.72866	-18.0279	0.0910982	0.847898
comp21440_c0	-1.48848	-15.3946	0.0414423	0.373932		comp11142_c0	31.5473	-34.2424	0.0565217	0.460634		comp19463_c0	-1.72866	-18.0279	0.0910982	0.847898
comp20742_c0	-1.45874	-14.8245	0.0415263	0.374458		comp14753_c0	31.5473	-34.2424	0.0565217	0.460634		comp22009_c0	1.64986	-17.3387	0.0915827	0.847898
comp22738_c0	1.46105	-14.4052	0.0416518	0.375357		comp16607_c0	31.5473	-34.2424	0.0565217	0.460634		comp17089_c0	1.64986	-17.3387	0.0915827	0.847898
comp23537_c0	-1.39323	-13.6129	0.0421309	0.378476		comp65592_c0	31.5473	-34.2424	0.0565217	0.460634		comp24319_c0	1.24862	-15.3466	0.0916142	0.847898
comp12954_c0	1.9913	-17.2694	0.0421466	0.378476		comp123226_c0	31.5473	-34.2424	0.0565217	0.460634		comp20732_c0	-1.21081	-15.1169	0.0917383	0.847898
comp21774_c0	1.9913	-17.2694	0.0421466	0.378476		comp15553_c0	31.5473	-34.2424	0.0565217	0.460634		comp20782_c1	1.15366	-13.4872	0.0918274	0.847898
comp15009_c0	-1.8617	-17.1084	0.0421466	0.378476		comp12887_c0	31.5473	-34.2424	0.0565217	0.460634		comp11301_c0	1.41974	-16.6761	0.0920471	0.847898
comp8914_c0	-1.76859	-17.0619	0.0421466	0.378476		comp5734_c0	31.5473	-34.2424	0.0565217	0.460634		comp19080_c0	-1.12606	-12.0401	0.092217	0.847898
comp20957_c0	-1.41589	-14.2048	0.0421542	0.378476		comp4051_c0	31.5473	-34.2424	0.0565217	0.460634		comp23714_c0	-1.24323	-15.5482	0.0923299	0.847898
comp22111_c0	-1.47949	-15.0979	0.0424672	0.381051		comp19770_c0	31.5473	-34.2424	0.0565217	0.460634		comp22851_c0	-1.24323	-15.3071	0.0924064	0.847898
comp17132_c0	2.52833	-18.0009	0.042606	0.38112		comp116854_c0	31.5473	-34.2424	0.0565217	0.460634		comp23262_c0	-1.16379	-13.8249	0.092444	0.847898
comp17796_c0	2.52833	-18.0009	0.042606	0.38112		comp4823_c0	31.5473	-34.2424	0.0565217	0.460634		comp15019_c0	-1.31034	-16.1667	0.092993	0.847898
comp20605_c0	2.4888	-18.0207	0.042606	0.38112		comp5243_c0	31.5473	-34.2424	0.0565217	0.460634		comp23564_c0	1.23955	-15.0658	0.0930819	0.847898
comp16212_c0	2.4888	-18.0207	0.042606	0.38112		comp11049_c0	31.5473	-34.2424	0.0565217	0.460634		comp22811_c0	1.2776	-15.8086	0.0932196	0.847898
comp7692_c0	2.4888	-18.0207	0.042606	0.38112		comp6660_c0	31.5473	-34.2424	0.0565217	0.460634		comp17078_c0	-1.12152	-12.095	0.0932395	0.847898
comp23937_c0	-1.62866	-16.3245	0.0429085	0.383355		comp13840_c0	31.5473	-34.2424	0.0565217	0.460634		comp22845_c0	1.17181	-14.1562	0.0937064	0.847898
comp19668_c0	-1.62866	-16.3245	0.0429085	0.383355		comp15789_c0	31.5473	-34.2424	0.0565217	0.460634		comp21866_c0	1.12582	-12.3912	0.0938336	0.847898
comp13965_c0	-1.35426	-11.491	0.0429462	0.383456		comp13088_c0	31.5473	-34.2424	0.0565217	0.460634		comp18950_c0	1.37826	-16.5814	0.0939796	0.847898
comp18082_c0	-1.5112	-15.6987	0.0430794	0.384357		comp17675_c0	31.5473	-34.2424	0.0565217	0.460634		comp13392_c0	1.37826	-16.5814	0.0939796	0.847898
comp24398_c0	-1.41017	-14.0513	0.0431	0.384357		comp18229_c0	31.5473	-34.2424	0.0565217	0.460634		comp22322_c0	1.37826	-16.5814	0.0939796	0.847898
comp18029_c0	1.51264	-15.1868	0.0433622	0.38624		comp21488_c0	31.5473	-34.2424	0.0565217	0.460634		comp21454_c0	1.37826	-16.5814	0.0939796	0.847898
comp21543_c0	-1.38852	-13.5584	0.0433643	0.38624		comp12559_c0	31.3953	-34.3184	0.0565217	0.460634		comp3938_c0	-31.367	-34.3325	0.0942029	0.847898
comp19841_c0	1.67251	-16.2589	0.0434367	0.386411		comp15935_c0	31.3953	-34.3184	0.0565217	0.460634		comp109854_c0	-31.367	-34.3325	0.0942029	0.847898
comp22294_c0	1.67251	-16.2589	0.0434367	0.386411		comp17721_c0	31.3953	-34.3184	0.0565217	0.460634		comp14173_c0	-31.367	-34.3325	0.0942029	0.847898
comp16480_c0	1.56173	-15.5773	0.043614	0.387514		comp55623_c0	31.3953	-34.3184	0.0565217	0.460634		comp23184_c0	-31.367	-34.3325	0.0942029	0.847898
comp12919_c0	1.55153	-15.5824	0.043614	0.387514		comp4953_c0	31.3953	-34.3184	0.0565217	0.460634		comp15590_c0	-31.367	-34.3325	0.0942029	0.847898
comp21636_c0	-1.45231	-14.9912	0.0436765	0.387832		comp15741_c0	31.3953	-34.3184	0.0565217	0.460634		comp15284_c0	-31.367	-34.3325	0.0942029	0.847898
comp23979_c0	-1.5556	-15.9985	0.0438491	0.389128		comp15757_c0	31.3953	-34.3184	0.0565217	0.460634		comp10622_c0	-31.367	-34.3325	0.0942029	0.847898
comp23289_c0	-1.47091	-15.3281	0.0440131	0.390345		comp71445_c0	31.3953	-34.3184	0.0565217	0.460634		comp15134_c0	-31.367	-34.3325	0.0942029	0.847898
comp13565_c0	1.6408	-15.9852	0.0441781	0.391125		comp4694_c0	31.3953	-34.3184	0.0565217	0.460634		comp267058_c0	-31.367	-34.3325	0.0942029	0.847898
comp23006_c0	-1.39936	-14.2923	0.0442372	0.391125		comp17609_c0	31.3953	-34.3184	0.0565217	0.460634		comp11839_c0	-31.367	-34.3325	0.0942029	0.847898
comp19485_c0	-1.42737	-14.6933	0.0442495	0.391125		comp19933_c0	31.3953	-34.3184	0.0565217	0.460634		comp9175_c0	-31.367	-34.3325	0.0942029	0.847898
comp19340_c0	1.84243	-16.7589	0.0442626	0.391125		comp18634_c0	31.3953	-34.3184	0.0565217	0.460634		comp5988_c0	-31.367	-34.3325	0.0942029	0.847898
comp21609_c0	-1.74526	-16.6141	0.0442626	0.391125		comp15936_c0	31.3953	-34.3184	0.0565217	0.460634		comp155982_c0	-31.367	-34.3325	0.0942029	0.847898
comp17986_c0	-1.74526	-16.6141	0.0442626	0.391125		comp17962_c0	31.3953	-34.3184	0.0565217	0.460634		comp15642_c0	-31.367	-34.3325	0.0942029	0.847898
comp24064_c0	-1.42106	-14.6357	0.0443383	0.391556		comp11453_c0	31.3953	-34.3184	0.0565217	0.460634		comp9312_c0	-31.367	-34.3325	0.0942029	0.847898
comp19519_c0	1.60712	-15.7611	0.0446654	0.393647		comp16403_c0	31.3953	-34.3184	0.0565217	0.460634		comp12898_c0	-31.367	-34.3325	0.0942029	0.847898
comp18898_c0	-1.43671	-14.961	0.0446704	0.393647		comp12706_c0	31.3953	-34.3184	0.0565217	0.460634		comp7011_c0	-31.367	-34.3325	0.0942029	0.847898
comp16835_c0	2.25747	-17.5514	0.0447917	0.393647		comp15575_c0	31.3953	-34.3184	0.0565217	0.460634		comp123995_c0	-31.367	-34.3325	0.0942029	0.847898
comp16496_c0	2.25747	-17.5514	0.0447917	0.393647		comp75133_c0	31.3953	-34.3184	0.0565217	0.460634		comp5572_c0	-31.367	-34.3325	0.0942029	0.847898
comp18115_c0	2.25747	-17.5514	0.0447917	0.393647		comp12672_c0	31.3953	-34.3184	0.0565217	0.460634		comp12000_c0	-31.367	-34.3325	0.0942029	0.847898
comp22058_c0	2.22576	-17.5672	0.0447917	0.393647		comp17512_c0	31.3953	-34.3184	0.0565217	0.460634		comp156853_c0	-31.367	-34.3325	0.0942029	0.847898
comp19261_c0	2.22576	-17.5672	0.0447917	0.393647		comp16353_c0	31.3953	-34.3184	0.0565217	0.460634		comp1411_c0	-31.367	-34.3325	0.0942029	0.847898
comp11235_c0	2.22576	-17.5672	0.0447917	0.393647		comp13860_c0	31.3953	-34.3184	0.0565217	0.460634		comp8920_c0	-31.367	-34.3325	0.0942029	0.847898
comp24327_c0	-1.4967	-15.554	0.0448494	0.393688		comp9942_c0	31.3953	-34.3184	0.0565217	0.460634		comp18945_c0	-31.367	-34.3325	0.0942029	0.847898
comp12881_c0	1.46943	-14.8865	0.0448505	0.393688		comp15644_c0	31.3953	-34.3184	0.0565217	0.460634		comp107420_c0	-31.367	-34.3325	0.0942029	0.847898
comp19021_c0	1.47088	-14.7747	0.0450006	0.394767		comp5801_c0	31.3953	-34.3184	0.0565217	0.460634		comp12569_c0	-31.367	-34.3325	0.0942029	0.847898
comp24159_c0	1.76182	-16.3841	0.0452542	0.396274		comp12348_c0	31.3953	-34.3184	0.0565217	0.460634		comp12713_c0	-31.367	-34.3325	0.0942029	0.847898
comp22064_c0	1.74514	-16.3925	0.0452542	0.396274		comp81117_c0	31.3953	-34.3184	0.0565217	0.460634		comp13837_c0	-31.367	-34.3325	0.0942029	0.847898
comp22959_c0	1.74514	-16.3925	0.0452542	0.396274		comp11102_c0	31.3953	-34.3184	0.0565217	0.460634		comp16668_c0	-31.367	-34.3325	0.0942029	0.847898
comp13437_c0	-1.59093	-16.1063	0.0455573	0.398448		comp4564_c0	31.3953	-34.3184	0.0565217	0.460634		comp8556_c0	-31.367	-34.3325	0.0942029	0.847898
comp19614_c0	-1.54786	-16.0848	0.0455573	0.398448		comp16937_c0	31.3953	-34.3184	0.0565217	0.460634		comp153190_c0	-31.367	-34.3325	0.0942029	0.847898
comp14632_c0	-2.14056	-17.8759	0.0456519	0.398556		comp15886_c0	31.3953	-34.3184	0.0565217	0.460634		comp9202_c0	-31.367	-34.3325	0.0942029	0.847898
comp13456_c0	-2.14056	-17.8759	0.0456519	0.398556		comp16050_c0	31.3953	-34.3184	0.0565217	0.460634		comp282556_c0	-31.367	-34.3325	0.0942029	0.847898
comp14409_c0	-2.14056	-17.8759	0.0456519	0.398556		comp17258_c0	31.3953	-34.3184	0.0565217	0.460634		comp15110_c0	-31.367	-34.3325	0.0942029	0.847898
comp21110_c0	-1.52066	-15.9379	0.0457851	0.399479		comp13968_c0	31.3953	-34.3184	0.0565217	0.460634		comp193890_c0	-31.367	-34.3325	0.0942029	0.847898
comp21367_c0	-1.76359	-16.9769	0.0459806	0.400704		comp75266_c0	31.3953	-34.3184	0.0565217	0.460634		comp145682_c0	-31.367	-34.3325	0.0942029	0.847898
comp22752_c0	-1.68113	-16.9357	0.0459806	0.400704		comp5861_c0	31.3953	-34.3184	0.0565217	0.460634		comp18445_c0	-31.367	-34.3325	0.0942029	0.847898
comp17028_c0	1.39799	-13.8936	0.0462365	0.402692		comp9730_c0	31.3953	-34.3184	0.0565217	0.460634		comp204304_c0	-31.367	-34.3325	0.0942029	0.847898
comp18901_c0	-1.45525	-15.11	0.0465329	0.405031		comp17297_c0	31.3953	-34.3184	0.0565217	0.460634		comp15194_c0	31.1238	-34.4541	0.0942029	0.847898
comp21821_c0	-1.68113	-16.7133	0.046668	0.405964		comp12411_c0	-3.43355	-20.0739	0.0565217	0.460634		comp8047_c0	31.1238	-34.4541	0.0942029	0.847898
comp18456_c0	-1.34945	-13.0571	0.046955	0.408216		comp9826_c0	-3.43355	-20.0739	0.0565217	0.460634		comp79086_c0	31.1238	-34.4541	0.0942029	0.847898
comp24278_c0	-1.68113	-16.5207	0.0470814	0.409071		comp551_c0	-3.43355	-20.0739	0.0565217	0.460634		comp8992_c0	31.1238	-34.4541	0.0942029	0.847898
comp22946_c0	1.33867	-11.9591	0.0471524	0.409443		comp13551_c0	-3.43355	-20.0739	0.0565217	0.460634		comp17183_c0	31.1238	-34.4541	0.0942029	0.847898
comp21489_c0	1.6408	-16.2747	0.0474936	0.41216		comp12432_c0	-3.43355	-20.0739	0.0565217	0.460634		comp12547_c0	31.1238	-34.4541	0.0942029	0.847898
comp24393_c1	-1.55184	-16.041	0.0475904	0.412654		comp8800_c0	-3.43355	-20.0739	0.0565217	0.460634		comp145890_c0	31.1238	-34.4541	0.0942029	0.847898
comp19088_c0	1.4888	-15.2727	0.0476424	0.412654		comp11178_c0	-3.43355	-20.0739	0.0565217	0.460634		comp222379_c0	31.1238	-34.4541	0.0942029	0.847898
comp24351_c1	1.61433	-15.9985	0.0476477	0.412654		comp81337_c0	-3.43355	-20.0739	0.0565217	0.460634		comp13652_c0	31.1238	-34.4541	0.0942029	0.847898
comp17340_c0	-1.53674	-15.7855	0.0476789	0.412654		comp143912_c0	-3.43355	-20.0739	0.0565217	0.460634		comp118317_c0	31.1238	-34.4541	0.0942029	0.847898
comp23780_c0	1.59571	-15.7668	0.0476925	0.412654		comp10488_c0	-3.43355	-20.0739	0.0565217	0.460634		comp7319_c0	31.1238	-34.4541	0.0942029	0.847898
comp18316_c0	-1.90352	-17.4095	0.0480368	0.414892		comp14037_c0	-3.43355	-20.0739	0.0565217	0.460634		comp4443_c0	31.1238	-34.4541	0.0942029	0.847898
comp18940_c0	-1.90352	-17.4095	0.0480368	0.414892		comp4392_c0	-3.43355	-20.0739	0.0565217	0.460634		comp118802_c0	31.1238	-34.4541	0.0942029	0.847898
comp21365_c0	-1.90352	-17.4095	0.0480368	0.414892		comp4256_c0	-3.43355	-20.0739	0.0565217	0.460634		comp17409_c0	31.1238	-34.4541	0.0942029	0.847898
comp20471_c0	1.38716	-13.9568	0.0482061	0.416107		comp126473_c0	-3.43355	-20.0739	0.0565217	0.460634		comp6108_c0	31.1238	-34.4541	0.0942029	0.847898
comp13556_c0	1.44816	-14.7336	0.0482998	0.416668		comp21142_c0	-3.43355	-20.0739	0.0565217	0.460634		comp10304_c0	31.1238	-34.4541	0.0942029	0.847898
comp13954_c0	1.4432	-14.8996	0.0484594	0.417797		comp74014_c0	-3.43355	-20.0739	0.0565217	0.460634		comp151235_c0	31.1238	-34.4541	0.0942029	0.847898
comp20563_c1	-1.32279	-11.981	0.0487653	0.420185		comp11940_c0	-3.43355	-20.0739	0.0565217	0.460634		comp124813_c0	31.1238	-34.4541	0.0942029	0.847898
comp21343_c0	-1.38247	-14.3124	0.0492991	0.421107		comp175721_c0	-3.43355	-20.0739	0.0565217	0.460634		comp160090_c0	31.1238	-34.4541	0.0942029	0.847898
comp11161_c0	3.01931	-18.7554	0.0493358	0.421107		comp1478_c0	-3.43355	-20.0739	0.0565217	0.460634		comp5575_c0	31.1238	-34.4541	0.0942029	0.847898
comp7524_c0	3.01931	-18.7554	0.0493358	0.421107		comp7632_c0	-3.43355	-20.0739	0.0565217	0.460634		comp186020_c0	31.1238	-34.4541	0.0942029	0.847898
comp22590_c0	3.01931	-18.7554	0.0493358	0.421107		comp94852_c0	-3.43355	-20.0739	0.0565217	0.460634		comp12278_c0	31.1238	-34.4541	0.0942029	0.847898
comp19225_c0	3.01931	-18.7554	0.0493358	0.421107		comp8172_c0	-3.43355	-20.0739	0.0565217	0.460634		comp2598_c0	31.1238	-34.4541	0.0942029	0.847898
comp15737_c0	2.96273	-18.7837	0.0493358	0.421107		comp5463_c0	-3.43355	-20.0739	0.0565217	0.460634		comp5108_c0	31.1238	-34.4541	0.0942029	0.847898
comp21413_c0	2.96273	-18.7837	0.0493358	0.421107		comp185800_c0	-3.43355	-20.0739	0.0565217	0.460634		comp10288_c0	31.1238	-34.4541	0.0942029	0.847898
comp21209_c0	2.96273	-18.7837	0.0493358	0.421107		comp12216_c0	-3.43355	-20.0739	0.0565217	0.460634		comp11708_c0	31.1238	-34.4541	0.0942029	0.847898
comp17186_c0	2.96273	-18.7837	0.0493358	0.421107		comp113768_c0	-3.43355	-20.0739	0.0565217	0.460634		comp5838_c0	31.1238	-34.4541	0.0942029	0.847898
comp4852_c0	-2.26609	-18.2282	0.0493358	0.421107		comp15012_c0	-3.43355	-20.0739	0.0565217	0.460634		comp10861_c0	31.1238	-34.4541	0.0942029	0.847898
comp8479_c0	-2.26609	-18.2282	0.0493358	0.421107		comp3940_c0	-3.43355	-20.0739	0.0565217	0.460634		comp9839_c0	31.1238	-34.4541	0.0942029	0.847898
comp18623_c0	-2.0437	-18.117	0.0493358	0.421107		comp12841_c0	-3.43355	-20.0739	0.0565217	0.460634		comp129452_c0	31.1238	-34.4541	0.0942029	0.847898
comp11750_c0	-2.0437	-18.117	0.0493358	0.421107		comp4632_c0	-3.43355	-20.0739	0.0565217	0.460634		comp4589_c0	31.1238	-34.4541	0.0942029	0.847898
comp17363_c0	-2.0437	-18.117	0.0493358	0.421107		comp5676_c0	-3.43355	-20.0739	0.0565217	0.460634		comp2355_c0	31.1238	-34.4541	0.0942029	0.847898
comp16076_c0	-2.0437	-18.117	0.0493358	0.421107		comp18034_c0	-3.43355	-20.0739	0.0565217	0.460634		comp5094_c0	31.1238	-34.4541	0.0942029	0.847898
comp21834_c0	-2.0437	-18.117	0.0493358	0.421107		comp81338_c0	-3.43355	-20.0739	0.0565217	0.460634		comp6927_c0	31.1238	-34.4541	0.0942029	0.847898
comp20517_c0	1.85493	-17.0157	0.0495298	0.422267		comp13501_c0	-3.43355	-20.0739	0.0565217	0.460634		comp5267_c0	31.1238	-34.4541	0.0942029	0.847898
comp21227_c0	-1.60713	-16.8207	0.0495298	0.422267		comp17616_c0	-3.43355	-20.0739	0.0565217	0.460634		comp1836_c0	31.1238	-34.4541	0.0942029	0.847898
comp18093_c0	1.8	-16.7801	0.0497057	0.422833		comp11029_c0	-3.43355	-20.0739	0.0565217	0.460634		comp14138_c0	31.1238	-34.4541	0.0942029	0.847898
comp23191_c0	-1.68113	-16.6462	0.0497057	0.422833		comp15107_c0	-3.43355	-20.0739	0.0565217	0.460634		comp129514_c0	31.1238	-34.4541	0.0942029	0.847898
comp17110_c0	-1.68113	-16.6462	0.0497057	0.422833		comp12878_c0	-3.43355	-20.0739	0.0565217	0.460634		comp214884_c0	31.1238	-34.4541	0.0942029	0.847898
comp22304_c0	-1.5701	-16.4062	0.0497416	0.422833		comp20058_c0	1.4327	-15.0558	0.0565489	0.460634		comp247657_c0	31.1238	-34.4541	0.0942029	0.847898
comp17276_c0	-1.5701	-16.4062	0.0497416	0.422833		comp22599_c0	-1.36942	-14.9974	0.0565489	0.460634		comp162288_c0	31.1238	-34.4541	0.0942029	0.847898
comp23046_c0	1.40926	-14.7024	0.0508152	0.431706		comp8852_c0	-1.66802	-16.8692	0.0565605	0.460634		comp7959_c0	31.1238	-34.4541	0.0942029	0.847898
comp24027_c0	1.56095	-15.7841	0.0509387	0.432503		comp22192_c0	-1.66802	-16.8692	0.0565605	0.460634		comp6817_c0	31.1238	-34.4541	0.0942029	0.847898
comp23210_c0	1.38496	-14.2506	0.051047	0.43317		comp18938_c0	-1.66802	-16.8692	0.0565605	0.460634		comp119065_c0	31.1238	-34.4541	0.0942029	0.847898
comp23554_c0	1.5794	-15.8904	0.051164	0.433909		comp15251_c0	-1.66802	-16.8692	0.0565605	0.460634		comp7722_c0	31.1238	-34.4541	0.0942029	0.847898
comp23195_c0	1.58736	-16.0119	0.0514086	0.435334		comp13156_c0	-1.58556	-16.828	0.0565605	0.460634		comp13105_c0	31.1238	-34.4541	0.0942029	0.847898
comp20668_c1	1.58736	-16.0119	0.0514086	0.435334		comp19337_c0	1.50056	-15.7995	0.0565714	0.460634		comp6105_c0	31.1238	-34.4541	0.0942029	0.847898
comp15101_c0	-1.30778	-12.0302	0.0514219	0.435334		comp24364_c0	1.44419	-15.3131	0.0569407	0.460634		comp129138_c0	31.1238	-34.4541	0.0942029	0.847898
comp14144_c0	-1.40651	-15.0141	0.0518599	0.437148		comp23846_c0	1.99271	-17.3608	0.0572326	0.460634		comp283123_c0	31.1238	-34.4541	0.0942029	0.847898
comp16767_c0	1.45012	-15.1477	0.0520858	0.437148		comp18193_c0	1.99271	-17.3608	0.0572326	0.460634		comp9861_c0	31.1238	-34.4541	0.0942029	0.847898
comp21808_c0	2.44816	-18.041	0.0520938	0.437148		comp17461_c0	-1.71366	-17.1265	0.0572326	0.460634		comp7604_c0	31.1238	-34.4541	0.0942029	0.847898
comp16756_c0	2.44816	-18.041	0.0520938	0.437148		comp17031_c0	-1.43355	-15.826	0.0572679	0.460634		comp9535_c0	31.1238	-34.4541	0.0942029	0.847898
comp18328_c0	2.44816	-18.041	0.0520938	0.437148		comp20822_c0	2.32133	-18.1965	0.0572733	0.460634		comp13932_c0	31.1238	-34.4541	0.0942029	0.847898
comp17742_c0	2.40634	-18.0619	0.0520938	0.437148		comp15869_c0	2.32133	-18.1965	0.0572733	0.460634		comp135409_c0	31.1238	-34.4541	0.0942029	0.847898
comp14927_c0	2.40634	-18.0619	0.0520938	0.437148		comp17055_c0	2.32133	-18.1965	0.0572733	0.460634		comp12390_c0	31.1238	-34.4541	0.0942029	0.847898
comp20406_c0	2.40634	-18.0619	0.0520938	0.437148		comp11743_c0	2.32133	-18.1965	0.0572733	0.460634		comp118250_c0	31.1238	-34.4541	0.0942029	0.847898
comp14597_c0	1.42579	-14.8517	0.0521646	0.437148		comp10998_c0	2.32133	-18.1965	0.0572733	0.460634		comp145339_c0	31.1238	-34.4541	0.0942029	0.847898
comp19897_c0	-1.46813	-15.5397	0.0521777	0.437148		comp17772_c0	2.32133	-18.1965	0.0572733	0.460634		comp8256_c0	31.1238	-34.4541	0.0942029	0.847898
comp17311_c0	-1.57421	-16.3517	0.0522529	0.437148		comp21035_c0	2.32133	-18.1965	0.0572733	0.460634		comp109250_c0	31.1238	-34.4541	0.0942029	0.847898
comp23084_c0	1.44816	-15.219	0.0523316	0.437148		comp19041_c0	2.32133	-18.1965	0.0572733	0.460634		comp10428_c0	31.1238	-34.4541	0.0942029	0.847898
comp19984_c0	-1.40102	-15.1582	0.0523316	0.437148		comp21808_c0	2.32133	-18.1965	0.0572733	0.460634		comp15329_c0	31.1238	-34.4541	0.0942029	0.847898
comp24054_c0	1.51152	-15.7019	0.0524839	0.437148		comp18331_c0	2.32133	-18.1965	0.0572733	0.460634		comp14683_c0	31.1238	-34.4541	0.0942029	0.847898
comp22255_c0	-1.45372	-15.6344	0.0524839	0.437148		comp7111_c0	2.32133	-18.1965	0.0572733	0.460634		comp5092_c0	31.1238	-34.4541	0.0942029	0.847898
comp20022_c0	-1.30803	-12.472	0.052819	0.437148		comp19565_c0	2.32133	-18.1965	0.0572733	0.460634		comp13520_c0	31.1238	-34.4541	0.0942029	0.847898
comp22143_c0	2.19334	-17.5834	0.0528879	0.437148		comp22009_c0	-2.08563	-17.9405	0.0572733	0.460634		comp13757_c0	-1.1599	-14.0195	0.0942229	0.847898
comp20292_c0	2.16017	-17.6	0.0528879	0.437148		comp17805_c0	-1.89299	-17.8442	0.0572733	0.460634		comp10919_c0	1.18872	-14.6487	0.0943949	0.848032
comp22839_c0	2.16017	-17.6	0.0528879	0.437148		comp17714_c0	-1.89299	-17.8442	0.0572733	0.460634		comp23034_c0	1.15485	-13.652	0.094463	0.848032
comp13312_c0	2.16017	-17.6	0.0528879	0.437148		comp21822_c0	-1.89299	-17.8442	0.0572733	0.460634		comp23312_c0	-1.16476	-14.2224	0.0945753	0.848032
comp18419_c0	2.16017	-17.6	0.0528879	0.437148		comp23592_c0	-1.40184	-15.5662	0.0574402	0.460634		comp23380_c0	1.1567	-14.2227	0.0945753	0.848032
comp19938_c0	-1.88758	-17.302	0.0528879	0.437148		comp24242_c0	-1.40184	-15.5662	0.0574402	0.460634		comp22222_c0	1.14283	-13.3551	0.094606	0.848032
comp12682_c0	-1.88758	-17.302	0.0528879	0.437148		comp16767_c1	-1.29135	-13.0313	0.0574551	0.460634		comp6907_c0	1.56413	-17.1889	0.0946183	0.848032
comp16729_c0	-1.78066	-17.2485	0.0528879	0.437148		comp9141_c0	1.4199	-15.1878	0.0575374	0.460634		comp14145_c0	1.56413	-17.1889	0.0946183	0.848032
comp15299_c0	-1.78066	-17.2485	0.0528879	0.437148		comp21292_c0	1.3312	-13.9366	0.0576039	0.460634		comp22997_c1	1.12443	-12.348	0.094751	0.848734
comp18865_c0	-1.78066	-17.2485	0.0528879	0.437148		comp13304_c0	2.11077	-17.7168	0.0576834	0.460634		comp18300_c0	-1.24323	-15.4226	0.0949037	0.849349
comp21456_c0	-1.78066	-17.2485	0.0528879	0.437148		comp23265_c0	2.11077	-17.7168	0.0576834	0.460634		comp24299_c0	-1.21408	-14.9633	0.0949285	0.849349
comp21169_c0	-1.78066	-17.2485	0.0528879	0.437148		comp21133_c0	-1.78148	-17.4405	0.0576834	0.460634		comp15073_c0	-1.12139	-12.5037	0.0951124	0.849655
comp22205_c0	-1.44506	-15.4957	0.053577	0.437148		comp23657_c0	-1.78148	-17.4405	0.0576834	0.460634		comp13570_c0	-1.12946	-12.9283	0.0951599	0.849655
comp14888_c0	1.32786	-13.2792	0.0536718	0.437148		comp19470_c0	-1.78148	-17.4405	0.0576834	0.460634		comp28700_c0	1.26266	-15.6957	0.0952472	0.849655
comp19533_c0	-1.29318	-11.8057	0.0537566	0.437148		comp24371_c2	-1.78148	-17.4405	0.0576834	0.460634		comp19575_c0	1.3162	-16.0649	0.0955872	0.849655
comp21712_c0	1.41573	-14.8023	0.0538805	0.437148		comp15272_c0	-1.78148	-17.4405	0.0576834	0.460634		comp21633_c0	-1.30463	-16.0383	0.0955872	0.849655
comp22631_c0	-1.42737	-15.2783	0.0541051	0.437148		comp12605_c0	-3.01852	-19.2814	0.0577711	0.460634		comp21224_c0	-1.12651	-13.0585	0.0956765	0.849655
comp22693_c0	-1.35589	-14.5001	0.0543838	0.437148		comp12901_c0	-3.01852	-19.2814	0.0577711	0.460634		comp20900_c1	-1.15012	-14.0541	0.0956775	0.849655
comp22683_c0	1.36047	-14.0302	0.0544254	0.437148		comp11804_c0	-3.01852	-19.2814	0.0577711	0.460634		comp14044_c0	-1.41315	-16.5076	0.0957251	0.849655
comp17111_c0	1.47934	-15.4379	0.054497	0.437148		comp4944_c0	-3.01852	-19.2814	0.0577711	0.460634		comp12673_c0	-1.41315	-16.5076	0.0957251	0.849655
comp21997_c0	-1.30653	-13.2817	0.0545059	0.437148		comp15422_c0	-3.01852	-19.2814	0.0577711	0.460634		comp21604_c0	-1.41315	-16.5076	0.0957251	0.849655
comp22757_c0	1.67642	-16.4268	0.0546249	0.437148		comp8624_c0	-3.01852	-19.2814	0.0577711	0.460634		comp10969_c0	-1.41315	-16.5076	0.0957251	0.849655
comp14312_c0	-1.52912	-16.2747	0.0546249	0.437148		comp8169_c0	-3.01852	-19.2814	0.0577711	0.460634		comp17340_c0	1.34173	-16.4927	0.0957251	0.849655
comp15803_c0	-1.31189	-13.5287	0.0547629	0.437148		comp7925_c0	-2.43355	-18.9889	0.0577711	0.460634		comp21481_c0	1.34173	-16.4927	0.0957251	0.849655
comp24364_c0	1.43989	-15.2232	0.0548691	0.437148		comp4449_c0	-2.43355	-18.9889	0.0577711	0.460634		comp21904_c0	1.34173	-16.4927	0.0957251	0.849655
comp21843_c0	1.55409	-15.903	0.0549209	0.437148		comp14796_c0	-2.43355	-18.9889	0.0577711	0.460634		comp18217_c0	-1.19432	-15.1252	0.0959214	0.850914
comp15082_c0	1.55409	-15.903	0.0549209	0.437148		comp14393_c0	-2.43355	-18.9889	0.0577711	0.460634		comp13529_c0	-1.11676	-12.5265	0.0961724	0.852656
comp21743_c0	1.4888	-15.5207	0.0549315	0.437148		comp18335_c0	-2.43355	-18.9889	0.0577711	0.460634		comp22091_c0	1.13686	-13.263	0.096482	0.854915
comp8303_c0	-1.34614	-14.4787	0.0550874	0.437148		comp14982_c0	-2.43355	-18.9889	0.0577711	0.460634		comp22243_c0	-1.13462	-13.6134	0.0967602	0.855668
comp14323_c0	-1.34614	-14.4787	0.0550874	0.437148		comp15022_c0	-2.43355	-18.9889	0.0577711	0.460634		comp84031_c0	-1.65827	-17.8001	0.0967864	0.855668
comp22739_c0	1.70134	-16.607	0.0552156	0.437148		comp11607_c0	-2.43355	-18.9889	0.0577711	0.460634		comp9352_c0	-1.65827	-17.8001	0.0967864	0.855668
comp22879_c0	1.70134	-16.607	0.0552156	0.437148		comp24390_c0	-2.43355	-18.9889	0.0577711	0.460634		comp12200_c0	-1.65827	-17.8001	0.0967864	0.855668
comp4772_c0	-1.29802	-13.1525	0.0558059	0.437148		comp11291_c0	-2.43355	-18.9889	0.0577711	0.460634		comp16032_c0	-1.22461	-15.3165	0.0971465	0.857565
comp12548_c0	1.29305	-12.3424	0.0558092	0.437148		comp18682_c0	-2.43355	-18.9889	0.0577711	0.460634		comp19725_c0	1.22017	-15.3165	0.0971465	0.857565
comp18265_c0	1.75628	-16.802	0.0558668	0.437148		comp57283_c0	-2.43355	-18.9889	0.0577711	0.460634		comp19525_c0	1.49374	-17.0541	0.0972207	0.857565
comp11123_c0	1.75628	-16.802	0.0558668	0.437148		comp7640_c0	-2.43355	-18.9889	0.0577711	0.460634		comp22654_c1	-1.48424	-17.0126	0.0972207	0.857565
comp80088_c0	31.3918	-34.3202	0.0565217	0.437148		comp9798_c0	-2.43355	-18.9889	0.0577711	0.460634		comp7675_c0	-1.32123	-16.3836	0.0973092	0.85786
comp11320_c0	31.3918	-34.3202	0.0565217	0.437148		comp24132_c0	-1.31093	-14.0584	0.0582013	0.463802		comp19869_c0	-1.19743	-15.0305	0.09773	0.85999
comp18208_c0	31.3918	-34.3202	0.0565217	0.437148		comp20459_c0	1.26651	-11.5096	0.0586132	0.466821		comp17604_c0	1.29519	-15.931	0.0978397	0.85999
comp13564_c0	31.3918	-34.3202	0.0565217	0.437148		comp22733_c0	1.73637	-16.6816	0.0586988	0.467239		comp12792_c0	1.29519	-15.931	0.0978397	0.85999
comp4232_c0	31.3918	-34.3202	0.0565217	0.437148		comp14331_c0	-1.38109	-15.2928	0.0587426	0.467323		comp22277_c0	-1.17397	-14.6272	0.0979624	0.85999
comp11942_c0	31.3918	-34.3202	0.0565217	0.437148		comp22799_c0	1.55251	-15.8804	0.0589719	0.468619		comp24362_c0	-1.10691	-12.145	0.0981192	0.85999
comp12385_c0	31.3918	-34.3202	0.0565217	0.437148		comp23012_c0	-1.43355	-15.7885	0.0589719	0.468619		comp24119_c0	-1.14422	-14.0273	0.0983996	0.85999
comp18482_c0	31.3918	-34.3202	0.0565217	0.437148		comp18197_c0	1.38089	-14.8087	0.0592523	0.470582		comp23664_c0	1.21245	-15.2354	0.0984877	0.85999
comp8973_c0	31.3918	-34.3202	0.0565217	0.437148		comp22341_c0	-1.30466	-14.268	0.0593081	0.47076		comp24256_c0	-1.11113	-12.7517	0.0985897	0.85999
comp4631_c0	31.3918	-34.3202	0.0565217	0.437148		comp17768_c0	1.29901	-13.3501	0.0594029	0.471248		comp23970_c0	1.09525	-10.7229	0.0990757	0.85999
comp6486_c0	31.3918	-34.3202	0.0565217	0.437148		comp18973_c0	1.33633	-14.4036	0.0594652	0.471476		comp18415_c0	-1.11712	-12.8291	0.0991214	0.85999
comp5808_c0	31.3918	-34.3202	0.0565217	0.437148		comp15485_c0	1.40044	-15.1334	0.0596706	0.47284		comp15507_c0	-1.1343	-13.8657	0.0992881	0.85999
comp13533_c0	31.3918	-34.3202	0.0565217	0.437148		comp15649_c0	-1.3576	-14.8265	0.0597851	0.473481		comp19851_c0	-1.10092	-11.6665	0.0993551	0.85999
comp11138_c0	31.3918	-34.3202	0.0565217	0.437148		comp12643_c0	1.76284	-16.8907	0.0598362	0.473619		comp22574_c0	-1.22247	-15.4736	0.0994514	0.85999
comp12481_c0	31.3918	-34.3202	0.0565217	0.437148		comp20059_c0	-1.4742	-15.9243	0.0599092	0.473931		comp4996_c0	1.47924	-16.9094	0.0994744	0.85999
comp13569_c0	31.3918	-34.3202	0.0565217	0.437148		comp22294_c0	1.62534	-16.3745	0.0600646	0.474097		comp11484_c0	1.47924	-16.9094	0.0994744	0.85999
comp12690_c0	31.3918	-34.3202	0.0565217	0.437148		comp23624_c0	1.60597	-16.3842	0.0600646	0.474097		comp19728_c0	-1.46562	-16.8964	0.0994744	0.85999
comp14384_c0	31.3918	-34.3202	0.0565217	0.437148		comp19664_c0	-1.48418	-16.2412	0.0600646	0.474097		comp23432_c0	-1.46562	-16.8964	0.0994744	0.85999
comp12911_c0	31.3918	-34.3202	0.0565217	0.437148		comp16338_c0	-1.48418	-16.2412	0.0600646	0.474097		comp20191_c0	-1.46562	-16.8964	0.0994744	0.85999
comp17118_c0	31.3918	-34.3202	0.0565217	0.437148		comp14595_c0	1.34063	-14.2274	0.060105	0.474151		comp12676_c0	-1.11036	-12.7948	0.0997252	0.85999
comp13507_c0	31.3918	-34.3202	0.0565217	0.437148		comp18038_c0	1.44477	-15.5473	0.0602438	0.47498		comp16869_c0	1.1422	-14.0779	0.0997343	0.85999
comp15575_c0	31.3918	-34.3202	0.0565217	0.437148		comp18952_c0	-1.3068	-14.3958	0.0605466	0.477101		comp21889_c1	1.09569	-11.3016	0.0997986	0.85999
comp5735_c0	31.3918	-34.3202	0.0565217	0.437148		comp23630_c1	-1.25522	-12.0364	0.0607808	0.478679		comp8014_c0	-1.11265	-12.9574	0.0998398	0.85999
comp12833_c0	31.3918	-34.3202	0.0565217	0.437148		comp13536_c0	1.79911	-17.1357	0.0611377	0.480684		comp10520_c0	-2.41315	-19.0076	0.0999758	0.85999
comp16232_c0	31.3918	-34.3202	0.0565217	0.437148		comp22288_c0	1.76808	-17.1512	0.0611377	0.480684		comp4694_c0	-2.41315	-19.0076	0.0999758	0.85999
comp17504_c0	31.3918	-34.3202	0.0565217	0.437148		comp18026_c0	1.76808	-17.1512	0.0611377	0.480684		comp9258_c0	-2.41315	-19.0076	0.0999758	0.85999
comp13860_c0	31.3918	-34.3202	0.0565217	0.437148		comp16347_c0	1.63254	-16.5409	0.0613336	0.481152		comp23050_c0	-2.41315	-19.0076	0.0999758	0.85999
comp9215_c0	31.3918	-34.3202	0.0565217	0.437148		comp20074_c0	1.61084	-16.5517	0.0613336	0.481152		comp19910_c0	-2.41315	-19.0076	0.0999758	0.85999
comp18084_c0	31.3918	-34.3202	0.0565217	0.437148		comp13695_c0	-1.54903	-16.4312	0.0613336	0.481152		comp20212_c0	-2.41315	-19.0076	0.0999758	0.85999
comp6660_c0	31.3918	-34.3202	0.0565217	0.437148		comp20844_c0	-1.54903	-16.4312	0.0613336	0.481152		comp10811_c0	-2.41315	-19.0076	0.0999758	0.85999
comp13057_c0	31.3918	-34.3202	0.0565217	0.437148		comp22797_c0	1.27592	-13.1045	0.0614858	0.482077		comp14603_c0	-2.41315	-19.0076	0.0999758	0.85999
comp4448_c0	31.3918	-34.3202	0.0565217	0.437148		comp24072_c0	1.39934	-15.0725	0.0616897	0.483407		comp19911_c0	-2.41315	-19.0076	0.0999758	0.85999
comp17378_c0	31.3918	-34.3202	0.0565217	0.437148		comp24168_c0	1.38171	-14.9658	0.0619285	0.48474		comp75133_c0	-2.41315	-19.0076	0.0999758	0.85999
comp14633_c0	31.3918	-34.3202	0.0565217	0.437148		comp14339_c0	-1.33262	-14.9149	0.0619285	0.48474		comp17743_c0	-2.41315	-19.0076	0.0999758	0.85999
comp14696_c0	31.3918	-34.3202	0.0565217	0.437148		comp23030_c0	1.36642	-14.8666	0.0621367	0.4861		comp7765_c0	-2.41315	-19.0076	0.0999758	0.85999
comp6777_c0	31.3918	-34.3202	0.0565217	0.437148		comp19475_c0	1.52992	-16.2702	0.062273	0.486357		comp6582_c0	-2.41315	-19.0076	0.0999758	0.85999
comp56292_c0	31.3918	-34.3202	0.0565217	0.437148		comp23936_c0	1.5113	-16.2796	0.062273	0.486357		comp4871_c0	-2.41315	-19.0076	0.0999758	0.85999
comp12845_c0	31.3918	-34.3202	0.0565217	0.437148		comp15081_c0	1.5113	-16.2796	0.062273	0.486357		comp5148_c0	-2.41315	-19.0076	0.0999758	0.85999
comp9826_c0	-3.68113	-20.1056	0.0565217	0.437148		comp15101_c0	-1.25083	-12.0938	0.0625021	0.486993		comp5668_c0	2.2162	-18.8628	0.0999758	0.85999
comp4550_c0	-3.68113	-20.1056	0.0565217	0.437148		comp22318_c0	-1.40253	-15.5348	0.0625483	0.486993		comp11197_c0	2.2162	-18.8628	0.0999758	0.85999
comp15050_c0	-3.68113	-20.1056	0.0565217	0.437148		comp16597_c0	-1.64	-17.2702	0.0625616	0.486993		comp70872_c0	2.2162	-18.8628	0.0999758	0.85999
comp12455_c0	-3.68113	-20.1056	0.0565217	0.437148		comp22322_c0	-1.64	-17.2702	0.0625616	0.486993		comp18638_c0	2.2162	-18.8628	0.0999758	0.85999
comp11178_c0	-3.68113	-20.1056	0.0565217	0.437148		comp23103_c0	-1.64	-17.2702	0.0625616	0.486993		comp4032_c0	2.2162	-18.8628	0.0999758	0.85999
comp145068_c0	-3.68113	-20.1056	0.0565217	0.437148		comp14975_c0	-1.64	-17.2702	0.0625616	0.486993		comp4141_c0	2.2162	-18.8628	0.0999758	0.85999
comp11921_c0	-3.68113	-20.1056	0.0565217	0.437148		comp18473_c0	-1.30523	-14.5835	0.0626266	0.48723		comp6747_c0	2.2162	-18.8628	0.0999758	0.85999
comp143912_c0	-3.68113	-20.1056	0.0565217	0.437148		comp20166_c1	1.29825	-13.9007	0.0627681	0.488062		comp16212_c0	-1.22305	-15.4327	0.100172	0.861203
comp14037_c0	-3.68113	-20.1056	0.0565217	0.437148		comp24211_c1	-1.43355	-15.9864	0.0629007	0.488824		comp13348_c0	1.15	-14.1671	0.100606	0.864457
comp12211_c0	-3.68113	-20.1056	0.0565217	0.437148		comp22415_c0	-1.25367	-12.4565	0.0630834	0.489973		comp20892_c0	-1.26876	-15.7724	0.100711	0.864886
comp4256_c0	-3.68113	-20.1056	0.0565217	0.437148		comp20873_c0	-1.24389	-12.0602	0.0635624	0.492713		comp18427_c0	-1.1791	-15.1011	0.100864	0.865005
comp14095_c0	-3.68113	-20.1056	0.0565217	0.437148		comp16480_c0	1.47973	-15.7104	0.0636612	0.492713		comp14738_c0	-1.1232	-13.7577	0.101153	0.865005
comp98980_c0	-3.68113	-20.1056	0.0565217	0.437148		comp20843_c0	1.46691	-15.7168	0.0636612	0.492713		comp21888_c0	1.82716	-17.7354	0.101169	0.865005
comp14985_c0	-3.68113	-20.1056	0.0565217	0.437148		comp20197_c1	-1.84859	-17.6965	0.0638717	0.492713		comp14265_c0	1.82716	-17.7354	0.101169	0.865005
comp7867_c0	-3.68113	-20.1056	0.0565217	0.437148		comp20591_c0	-1.84859	-17.6965	0.0638717	0.492713		comp14367_c0	1.82716	-17.7354	0.101169	0.865005
comp4339_c0	-3.68113	-20.1056	0.0565217	0.437148		comp15267_c0	-1.84859	-17.6965	0.0638717	0.492713		comp10744_c0	-1.6058	-17.6039	0.101169	0.865005
comp12205_c0	-3.68113	-20.1056	0.0565217	0.437148		comp11115_c0	-1.84859	-17.6965	0.0638717	0.492713		comp15423_c0	-1.6058	-17.6039	0.101169	0.865005
comp10613_c0	-3.68113	-20.1056	0.0565217	0.437148		comp17050_c0	1.4215	-15.5589	0.0639017	0.492713		comp15856_c0	-1.6058	-17.6039	0.101169	0.865005
comp6494_c0	-3.68113	-20.1056	0.0565217	0.437148		comp10127_c0	-2.28155	-18.328	0.06403	0.492713		comp23665_c0	1.11995	-13.3775	0.101227	0.865015
comp107088_c0	-3.68113	-20.1056	0.0565217	0.437148		comp8810_c0	-2.28155	-18.328	0.06403	0.492713		comp19187_c0	1.16797	-14.8324	0.101281	0.865015
comp9485_c0	-3.68113	-20.1056	0.0565217	0.437148		comp18580_c0	-2.01852	-18.1965	0.06403	0.492713		comp21512_c0	-1.44968	-16.7889	0.101443	0.865932
comp94852_c0	-3.68113	-20.1056	0.0565217	0.437148		comp20377_c0	-2.01852	-18.1965	0.06403	0.492713		comp19309_c0	-1.10452	-13.1701	0.101981	0.870048
comp12071_c0	-3.68113	-20.1056	0.0565217	0.437148		comp16041_c0	-2.01852	-18.1965	0.06403	0.492713		comp23880_c0	1.22626	-15.6574	0.102354	0.872243
comp12712_c0	-3.68113	-20.1056	0.0565217	0.437148		comp14269_c0	-2.01852	-18.1965	0.06403	0.492713		comp23303_c0	1.22626	-15.6574	0.102354	0.872243
comp17282_c0	-3.68113	-20.1056	0.0565217	0.437148		comp21265_c0	-2.01852	-18.1965	0.06403	0.492713		comp18752_c0	-1.27565	-16.1169	0.102406	0.872243
comp4572_c0	-3.68113	-20.1056	0.0565217	0.437148		comp16520_c0	-2.01852	-18.1965	0.06403	0.492713		comp23853_c0	1.14723	-14.1879	0.102748	0.874672
comp15782_c0	-3.68113	-20.1056	0.0565217	0.437148		comp20024_c0	-2.01852	-18.1965	0.06403	0.492713		comp21005_c0	-1.39007	-16.7118	0.103178	0.875943
comp5676_c0	-3.68113	-20.1056	0.0565217	0.437148		comp22017_c1	1.40598	-15.4062	0.0640868	0.492882		comp17286_c0	-1.39007	-16.7118	0.103178	0.875943
comp18034_c0	-3.68113	-20.1056	0.0565217	0.437148		comp18140_c0	-1.36316	-15.1318	0.0643488	0.494116		comp18790_c0	-1.39007	-16.7118	0.103178	0.875943
comp143043_c0	-3.68113	-20.1056	0.0565217	0.437148		comp21713_c0	1.58437	-16.243	0.0643524	0.494116		comp16396_c0	-1.39007	-16.7118	0.103178	0.875943
comp7938_c0	-3.68113	-20.1056	0.0565217	0.437148		comp15634_c0	1.58437	-16.243	0.0643524	0.494116		comp19994_c0	1.38126	-16.6953	0.103178	0.875943
comp13501_c0	-3.68113	-20.1056	0.0565217	0.437148		comp21636_c0	-1.32503	-15.0196	0.0644435	0.494515		comp21700_c1	-1.20761	-15.2528	0.103314	0.876266
comp8166_c0	-3.68113	-20.1056	0.0565217	0.437148		comp23379_c0	-1.27715	-13.9623	0.0644745	0.494515		comp23044_c0	1.11041	-13.2458	0.103398	0.876266
comp7693_c0	-3.68113	-20.1056	0.0565217	0.437148		comp4838_c0	1.34405	-14.8777	0.0645864	0.495104		comp19042_c0	1.2902	-16.0779	0.10344	0.876266
comp15107_c0	-3.68113	-20.1056	0.0565217	0.437148		comp18262_c0	1.45953	-15.82	0.0649395	0.49727		comp15822_c0	-1.27426	-16.0535	0.10344	0.876266
comp12389_c0	-3.68113	-20.1056	0.0565217	0.437148		comp23982_c0	-1.43355	-15.752	0.0649395	0.49727		comp18987_c0	-1.13305	-13.9752	0.103736	0.878013
comp20035_c0	-1.30994	-13.5363	0.0565462	0.437148		comp23263_c0	1.26946	-13.2961	0.0650417	0.497782		comp21691_c0	1.24981	-15.5911	0.103821	0.878013
comp22474_c0	1.8043	-17.041	0.0565605	0.437148		comp23903_c0	-1.37466	-15.4595	0.0652044	0.498757		comp14921_c0	-1.12458	-14.082	0.104314	0.878013
comp19134_c0	1.8043	-17.041	0.0565605	0.437148		comp23253_c0	-1.30297	-14.4388	0.0654448	0.500325		comp22451_c0	1.29282	-16.0026	0.104399	0.878013
comp14527_c0	-1.68113	-16.8577	0.0565605	0.437148		comp21908_c0	1.25215	-13.0031	0.0655522	0.500821		comp21618_c0	-1.20016	-15.5266	0.104496	0.878013
comp22936_c0	-1.27093	-11.2193	0.0566926	0.437148		comp18241_c0	1.68983	-16.7049	0.0656162	0.500821		comp13700_c0	-1.20016	-15.5266	0.104496	0.878013
comp20916_c0	-1.36277	-14.6066	0.0567454	0.437148		comp18321_c0	-1.49495	-16.5196	0.0656162	0.500821		comp17014_c0	1.69537	-17.5383	0.104627	0.878013
comp21421_c0	1.57521	-16.3075	0.056867	0.437148		comp20668_c1	1.51641	-16.1395	0.0663129	0.505864		comp15404_c0	1.69537	-17.5383	0.104627	0.878013
comp24339_c0	1.4264	-15.1595	0.0570199	0.437148		comp19369_c0	-1.32166	-15.0638	0.0663637	0.505979		comp15448_c0	1.69537	-17.5383	0.104627	0.878013
comp8152_c0	-1.27686	-11.9262	0.0570438	0.437148		comp16257_c0	1.42994	-15.4722	0.066459	0.506267		comp13634_c0	1.69537	-17.5383	0.104627	0.878013
comp10925_c0	-1.33717	-14.6482	0.057114	0.437148		comp18100_c0	-1.37082	-15.5507	0.0664733	0.506267		comp17061_c0	1.69537	-17.5383	0.104627	0.878013
comp7897_c0	1.90383	-17.3131	0.0572326	0.437148		comp17572_c0	1.95876	-17.3777	0.0668461	0.508282		comp12275_c0	-1.49116	-17.4686	0.104627	0.878013
comp19769_c0	1.90383	-17.3131	0.0572326	0.437148		comp21386_c0	1.95876	-17.3777	0.0668461	0.508282		comp13112_c0	-1.49116	-17.4686	0.104627	0.878013
comp12634_c0	-1.77424	-17.1522	0.0572326	0.437148		comp18784_c0	1.924	-17.3951	0.0668461	0.508282		comp17426_c0	-1.49116	-17.4686	0.104627	0.878013
comp10806_c0	-1.45286	-15.8622	0.0572679	0.437148		comp10847_c0	1.3738	-15.0853	0.0673275	0.511667		comp16519_c0	-1.49116	-17.4686	0.104627	0.878013
comp17669_c0	-1.83313	-17.8597	0.0572733	0.437148		comp23662_c0	1.38461	-15.4169	0.0676678	0.513828		comp18529_c0	-1.49116	-17.4686	0.104627	0.878013
comp14526_c0	-1.83313	-17.8597	0.0572733	0.437148		comp15424_c1	-1.22731	-12.119	0.0676847	0.513828		comp4991_c0	-1.38073	-16.6169	0.104716	0.878013
comp17901_c0	-1.83313	-17.8597	0.0572733	0.437148		comp14846_c0	1.73637	-16.904	0.0678523	0.513994		comp30039_c0	-1.38073	-16.6169	0.104716	0.878013
comp16798_c0	-1.83313	-17.8597	0.0572733	0.437148		comp16349_c0	1.73637	-16.904	0.0678523	0.513994		comp24356_c0	-1.38073	-16.6169	0.104716	0.878013
comp22085_c0	-1.83313	-17.8597	0.0572733	0.437148		comp21777_c0	1.73637	-16.904	0.0678523	0.513994		comp21416_c0	-1.2718	-15.9344	0.10529	0.881881
comp13992_c0	-1.83313	-17.8597	0.0572733	0.437148		comp17704_c0	-1.57794	-16.7538	0.0678523	0.513994		comp19727_c0	1.27134	-15.9429	0.10529	0.881881
comp14561_c0	-1.83313	-17.8597	0.0572733	0.437148		comp19972_c0	1.2998	-14.3853	0.0679361	0.514353		comp21397_c0	1.22492	-15.4516	0.105747	0.885231
comp20998_c0	-1.83313	-17.8597	0.0572733	0.437148		comp23844_c0	1.58881	-16.5627	0.0681747	0.515329		comp15968_c0	-1.12539	-13.979	0.105926	0.886005
comp14413_c0	2.01931	-17.6704	0.0576834	0.437148		comp21878_c0	1.56645	-16.5739	0.0681747	0.515329		comp19441_c0	-1.07722	-11.3971	0.105953	0.886005
comp17371_c1	2.01931	-17.6704	0.0576834	0.437148		comp19685_c0	1.56645	-16.5739	0.0681747	0.515329		comp18212_c0	-1.12255	-14.313	0.106059	0.886417
comp15713_c0	1.98184	-17.6892	0.0576834	0.437148		comp23748_c1	-1.27658	-14.5525	0.068302	0.515792		comp18802_c0	-1.2037	-15.4029	0.106326	0.887338
comp19344_c0	1.98184	-17.6892	0.0576834	0.437148		comp20587_c0	-1.23625	-13.1173	0.0683091	0.515792		comp23055_c0	1.11752	-13.9527	0.106349	0.887338
comp8648_c0	1.98184	-17.6892	0.0576834	0.437148		comp14867_c0	1.27427	-13.8131	0.0684031	0.516226		comp22702_c0	1.08217	-12.4698	0.106827	0.887338
comp21079_c0	-1.7966	-17.4629	0.0576834	0.437148		comp18594_c0	1.30995	-14.6578	0.0684456	0.51627		comp22886_c0	1.19971	-15.3711	0.106878	0.887338
comp17900_c0	32.0699	-33.9811	0.0577711	0.437148		comp13873_c1	-1.33402	-15.2168	0.0686239	0.517338		comp18886_c0	1.27614	-16.426	0.107321	0.887338
comp7458_c0	32.0699	-33.9811	0.0577711	0.437148		comp14769_c0	1.27315	-13.9926	0.0688196	0.518362		comp22185_c0	1.59327	-17.3669	0.107412	0.887338
comp21013_c0	32.0699	-33.9811	0.0577711	0.437148		comp16015_c0	-1.32664	-15.32	0.0688332	0.518362		comp12349_c0	1.59327	-17.3669	0.107412	0.887338
comp3933_c0	32.0699	-33.9811	0.0577711	0.437148		comp14553_c0	1.2363	-12.8201	0.0690506	0.519172		comp12102_c0	1.59327	-17.3669	0.107412	0.887338
comp13085_c0	32.0699	-33.9811	0.0577711	0.437148		comp21074_c0	1.26205	-13.6176	0.069156	0.519172		comp17267_c0	-1.46562	-17.3114	0.107412	0.887338
comp4601_c0	32.0699	-33.9811	0.0577711	0.437148		comp22225_c0	2.06895	-17.7377	0.0694193	0.519172		comp14191_c0	-1.46562	-17.3114	0.107412	0.887338
comp14182_c0	32.0699	-33.9811	0.0577711	0.437148		comp21439_c1	2.06895	-17.7377	0.0694193	0.519172		comp10903_c0	-1.46562	-17.3114	0.107412	0.887338
comp14492_c0	32.0699	-33.9811	0.0577711	0.437148		comp20292_c0	2.06895	-17.7377	0.0694193	0.519172		comp21360_c0	-1.46562	-17.3114	0.107412	0.887338
comp10036_c0	32.0699	-33.9811	0.0577711	0.437148		comp17938_c0	2.06895	-17.7377	0.0694193	0.519172		comp20484_c0	-1.46562	-17.3114	0.107412	0.887338
comp14158_c0	32.0699	-33.9811	0.0577711	0.437148		comp23493_c0	2.06895	-17.7377	0.0694193	0.519172		comp14739_c0	-1.46562	-17.3114	0.107412	0.887338
comp12565_c0	32.0699	-33.9811	0.0577711	0.437148		comp11067_c0	2.06895	-17.7377	0.0694193	0.519172		comp19916_c0	-1.46562	-17.3114	0.107412	0.887338
comp4187_c0	32.0699	-33.9811	0.0577711	0.437148		comp20476_c0	2.02588	-17.7592	0.0694193	0.519172		comp16487_c0	-1.07711	-12.3049	0.107584	0.887338
comp17752_c0	32.0699	-33.9811	0.0577711	0.437148		comp21641_c0	2.02588	-17.7592	0.0694193	0.519172		comp14144_c0	-1.13335	-14.4187	0.10759	0.887338
comp15028_c0	32.0699	-33.9811	0.0577711	0.437148		comp18705_c0	2.02588	-17.7592	0.0694193	0.519172		comp19494_c0	-1.24323	-15.7852	0.107623	0.887338
comp22182_c0	32.0699	-33.9811	0.0577711	0.437148		comp20483_c0	2.02588	-17.7592	0.0694193	0.519172		comp18317_c0	-1.0874	-12.9562	0.107708	0.887338
comp7554_c0	32.0699	-33.9811	0.0577711	0.437148		comp19520_c0	2.02588	-17.7592	0.0694193	0.519172		comp21920_c0	1.10031	-13.6929	0.107847	0.887338
comp11512_c0	32.0699	-33.9811	0.0577711	0.437148		comp21587_c0	-1.25577	-14.0543	0.0695575	0.51993		comp17910_c0	-1.07776	-12.3399	0.107863	0.887338
comp13389_c0	31.9768	-34.0277	0.0577711	0.437148		comp16531_c0	-1.3614	-15.7524	0.0696057	0.520015		comp14866_c0	1.11841	-13.9855	0.108164	0.887338
comp13130_c0	31.9768	-34.0277	0.0577711	0.437148		comp18987_c0	1.32133	-14.8891	0.0697971	0.520933		comp20035_c0	-1.0808	-12.9189	0.108197	0.887338
comp15936_c0	31.9768	-34.0277	0.0577711	0.437148		comp15327_c0	1.48928	-16.0275	0.0699132	0.520933		comp14734_c0	-1.10337	-14.1389	0.108481	0.887338
comp18861_c0	31.9768	-34.0277	0.0577711	0.437148		comp24163_c0	-1.43355	-15.9446	0.0699132	0.520933		comp23401_c0	-1.08195	-12.9728	0.10865	0.887338
comp4322_c0	31.9768	-34.0277	0.0577711	0.437148		comp4684_c0	-1.43355	-15.9446	0.0699132	0.520933		comp19425_c0	-1.0865	-13.2615	0.108709	0.887338
comp17117_c0	31.9768	-34.0277	0.0577711	0.437148		comp20553_c0	-1.39291	-15.9243	0.0699132	0.520933		comp13298_c0	-2.1177	-18.5704	0.109379	0.887338
comp11307_c0	31.9768	-34.0277	0.0577711	0.437148		comp24388_c0	-1.25546	-13.8868	0.0700178	0.521437		comp13000_c0	-2.1177	-18.5704	0.109379	0.887338
comp15886_c0	31.9768	-34.0277	0.0577711	0.437148		comp19201_c0	1.5483	-16.2611	0.0702353	0.521688		comp19576_c0	-2.1177	-18.5704	0.109379	0.887338
comp7599_c0	-3.26609	-19.3131	0.0577711	0.437148		comp23205_c0	-1.49014	-16.4018	0.0705429	0.521688		comp18804_c0	-2.1177	-18.5704	0.109379	0.887338
comp12302_c0	-3.26609	-19.3131	0.0577711	0.437148		comp21438_c0	-1.43355	-16.3735	0.0705429	0.521688		comp9134_c0	-2.1177	-18.5704	0.109379	0.887338
comp8058_c0	-3.26609	-19.3131	0.0577711	0.437148		comp23383_c0	1.73637	-17.167	0.0706332	0.521688		comp18466_c0	-2.1177	-18.5704	0.109379	0.887338
comp4284_c0	-3.26609	-19.3131	0.0577711	0.437148		comp16830_c0	1.73637	-17.167	0.0706332	0.521688		comp18434_c0	-2.1177	-18.5704	0.109379	0.887338
comp7640_c0	-3.26609	-19.3131	0.0577711	0.437148		comp17935_c0	1.73637	-17.167	0.0706332	0.521688		comp12806_c0	-2.1177	-18.5704	0.109379	0.887338
comp8603_c0	-3.26609	-19.3131	0.0577711	0.437148		comp18012_c0	1.73637	-17.167	0.0706332	0.521688		comp14529_c0	-2.1177	-18.5704	0.109379	0.887338
comp8169_c0	-3.26609	-19.3131	0.0577711	0.437148		comp21016_c0	1.73637	-17.167	0.0706332	0.521688		comp14405_c0	-2.1177	-18.5704	0.109379	0.887338
comp7313_c0	-3.26609	-19.3131	0.0577711	0.437148		comp24186_c0	1.73637	-17.167	0.0706332	0.521688		comp7638_c0	-2.1177	-18.5704	0.109379	0.887338
comp12605_c0	-2.68113	-19.0207	0.0577711	0.437148		comp11870_c0	-1.69659	-17.0355	0.0706332	0.521688		comp12374_c0	-2.1177	-18.5704	0.109379	0.887338
comp63450_c0	-2.68113	-19.0207	0.0577711	0.437148		comp18318_c0	-1.69659	-17.0355	0.0706332	0.521688		comp14724_c0	1.87225	-18.4498	0.109379	0.887338
comp13000_c0	-2.68113	-19.0207	0.0577711	0.437148		comp20290_c0	-1.60348	-16.9889	0.0706332	0.521688		comp12682_c0	1.87225	-18.4498	0.109379	0.887338
comp13866_c0	-2.68113	-19.0207	0.0577711	0.437148		comp23785_c0	-1.60348	-16.9889	0.0706332	0.521688		comp15185_c0	1.87225	-18.4498	0.109379	0.887338
comp13319_c0	-2.68113	-19.0207	0.0577711	0.437148		comp14328_c0	-1.60348	-16.9889	0.0706332	0.521688		comp14386_c0	1.87225	-18.4498	0.109379	0.887338
comp10218_c0	-2.68113	-19.0207	0.0577711	0.437148		comp23193_c0	-1.23452	-13.5735	0.0710316	0.521688		comp11526_c0	1.87225	-18.4498	0.109379	0.887338
comp113575_c0	-2.68113	-19.0207	0.0577711	0.437148		comp24219_c1	-1.33046	-15.2675	0.0710422	0.521688		comp18335_c0	1.87225	-18.4498	0.109379	0.887338
comp11804_c0	-2.68113	-19.0207	0.0577711	0.437148		comp16259_c0	1.26689	-13.9688	0.0712321	0.521688		comp15136_c0	1.87225	-18.4498	0.109379	0.887338
comp12880_c0	-2.68113	-19.0207	0.0577711	0.437148		comp18969_c0	1.43586	-15.9388	0.0715691	0.521688		comp14180_c0	1.87225	-18.4498	0.109379	0.887338
comp71439_c0	-2.68113	-19.0207	0.0577711	0.437148		comp22195_c0	-1.39403	-15.8842	0.0715691	0.521688		comp16582_c0	1.87225	-18.4498	0.109379	0.887338
comp20770_c0	-2.68113	-19.0207	0.0577711	0.437148		comp19456_c0	1.34667	-15.1602	0.0716503	0.521688		comp15662_c0	1.87225	-18.4498	0.109379	0.887338
comp15599_c0	-2.68113	-19.0207	0.0577711	0.437148		comp21719_c0	1.38587	-15.5767	0.0719402	0.521688		comp15260_c0	1.87225	-18.4498	0.109379	0.887338
comp10270_c0	-2.68113	-19.0207	0.0577711	0.437148		comp20091_c0	-1.21491	-12.8613	0.072057	0.521688		comp14081_c0	1.87225	-18.4498	0.109379	0.887338
comp11740_c0	-2.68113	-19.0207	0.0577711	0.437148		comp14444_c0	2.26689	-18.2237	0.0721088	0.521688		comp23393_c0	1.06014	-9.8882	0.109397	0.887338
comp13743_c0	-2.68113	-19.0207	0.0577711	0.437148		comp16543_c0	2.26689	-18.2237	0.0721088	0.521688		comp14621_c0	1.34173	-16.3001	0.109441	0.887338
comp10820_c0	-2.68113	-19.0207	0.0577711	0.437148		comp18958_c0	2.26689	-18.2237	0.0721088	0.521688		comp11252_c0	-1.27885	-16.2528	0.109441	0.887338
comp8624_c0	-2.68113	-19.0207	0.0577711	0.437148		comp4846_c0	2.26689	-18.2237	0.0721088	0.521688		comp22997_c0	1.11482	-14.2638	0.109573	0.887338
comp20621_c0	-1.43497	-15.5563	0.0588678	0.445214		comp15570_c0	2.2103	-18.252	0.0721088	0.521688		comp19519_c0	1.13075	-14.7909	0.109692	0.887338
comp21571_c0	1.54126	-15.9095	0.0589719	0.445538		comp14374_c0	2.2103	-18.252	0.0721088	0.521688		comp20750_c0	1.51166	-17.2151	0.109695	0.887338
comp21403_c0	-1.42479	-15.8075	0.0589719	0.445538		comp17307_c0	2.2103	-18.252	0.0721088	0.521688		comp15325_c0	1.51166	-17.2151	0.109695	0.887338
comp17300_c0	1.38496	-14.9876	0.0594456	0.448884		comp100133_c0	2.2103	-18.252	0.0721088	0.521688		comp18795_c0	1.51166	-17.2151	0.109695	0.887338
comp13007_c0	1.41037	-15.1676	0.0596706	0.450349		comp8606_c0	2.2103	-18.252	0.0721088	0.521688		comp11789_c0	1.51166	-17.2151	0.109695	0.887338
comp22836_c0	-1.61074	-16.7485	0.0598362	0.450896		comp19054_c0	1.48205	-16.1567	0.0721211	0.521688		comp20519_c0	-1.44486	-17.1698	0.109695	0.887338
comp14265_c0	-1.61074	-16.7485	0.0598362	0.450896		comp22109_c0	1.48205	-16.1567	0.0721211	0.521688		comp19741_c0	-1.44486	-17.1698	0.109695	0.887338
comp15978_c0	-1.61074	-16.7485	0.0598362	0.450896		comp23593_c0	1.48205	-16.1567	0.0721211	0.521688		comp19277_c0	-1.44486	-17.1698	0.109695	0.887338
comp21103_c0	1.53187	-16.0397	0.0599092	0.451213		comp21974_c0	1.46457	-16.1654	0.0721211	0.521688		comp22415_c0	1.06343	-11.7319	0.110761	0.895503
comp20003_c0	1.65872	-16.4357	0.0600646	0.452149		comp21739_c0	1.46457	-16.1654	0.0721211	0.521688		comp16816_c0	1.20257	-15.5117	0.111163	0.897646
comp4792_c0	-1.38567	-15.4985	0.0602438	0.453263		comp22139_c0	-1.43355	-16.0739	0.0721211	0.521688		comp21956_c0	1.28729	-16.1574	0.111199	0.897646
comp21905_c0	1.31149	-13.9946	0.0609005	0.457967		comp16298_c0	1.42774	-15.7364	0.0724939	0.521688		comp15573_c0	1.28729	-16.1574	0.111199	0.897646
comp21006_c0	1.5361	-16.1751	0.0609969	0.458351		comp21169_c0	1.42774	-15.7364	0.0724939	0.521688		comp22349_c0	-1.07016	-12.8336	0.111496	0.899338
comp26424_c0	1.33993	-14.5076	0.0610146	0.458351		comp21166_c0	1.27461	-14.2936	0.0726921	0.521688		comp17926_c0	1.44483	-17.0786	0.111592	0.899338
comp15511_c0	-1.59867	-16.9769	0.0611377	0.458801		comp13098_c0	1.56645	-16.404	0.0727403	0.521688		comp11441_c0	1.44483	-17.0786	0.111592	0.899338
comp23942_c0	-1.59867	-16.9769	0.0611377	0.458801		comp20458_c0	1.54627	-16.4141	0.0727403	0.521688		comp21868_c0	-1.09123	-13.7028	0.111639	0.899338
comp23428_c0	1.68144	-16.617	0.0613336	0.45956		comp22059_c0	-1.23561	-13.8875	0.072949	0.521688		comp15212_c0	1.12516	-14.627	0.111716	0.899491
comp15065_c0	-1.56565	-16.4629	0.0613336	0.45956		comp16483_c0	2.73637	-18.9889	0.0729734	0.521688		comp18489_c0	1.26373	-16.0911	0.111969	0.901069
comp23227_c0	-1.5112	-16.4357	0.0613336	0.45956		comp15323_c0	2.73637	-18.9889	0.0729734	0.521688		comp23252_c2	-1.07528	-13.1687	0.11262	0.905833
comp19042_c0	-1.39162	-15.469	0.0615709	0.4611		comp13113_c0	2.73637	-18.9889	0.0729734	0.521688		comp24071_c0	1.11253	-14.532	0.112697	0.905992
comp22024_c0	1.54126	-16.3245	0.062273	0.464926		comp12782_c0	2.73637	-18.9889	0.0729734	0.521688		comp21156_c0	-1.10237	-14.2367	0.112762	0.906041
comp23892_c0	-1.28627	-14.1533	0.0623268	0.464926		comp14054_c0	2.73637	-18.9889	0.0729734	0.521688		comp14039_c0	1.05004	-10.2798	0.11305	0.906905
comp12008_c0	-1.2646	-12.9785	0.0625102	0.464926		comp15931_c0	2.73637	-18.9889	0.0729734	0.521688		comp15010_c0	1.38904	-16.9545	0.113191	0.906905
comp13408_c0	1.4454	-15.6355	0.0625483	0.464926		comp8445_c0	2.73637	-18.9889	0.0729734	0.521688		comp17264_c0	1.38904	-16.9545	0.113191	0.906905
comp4801_c0	2.12623	-17.617	0.0625616	0.464926		comp17621_c0	2.73637	-18.9889	0.0729734	0.521688		comp23456_c0	-1.06848	-12.9934	0.1132	0.906905
comp16782_c0	2.12623	-17.617	0.0625616	0.464926		comp16358_c0	2.73637	-18.9889	0.0729734	0.521688		comp16657_c0	-1.10735	-14.1848	0.113308	0.906905
comp15379_c0	2.09146	-17.6344	0.0625616	0.464926		comp21672_c0	2.73637	-18.9889	0.0729734	0.521688		comp18714_c0	-1.08862	-13.7273	0.113334	0.906905
comp16461_c0	2.09146	-17.6344	0.0625616	0.464926		comp16318_c0	2.73637	-18.9889	0.0729734	0.521688		comp18911_c0	1.2471	-15.9551	0.113334	0.906905
comp20713_c0	2.09146	-17.6344	0.0625616	0.464926		comp20496_c0	2.65391	-19.0302	0.0729734	0.521688		comp15320_c0	1.2471	-15.9551	0.113334	0.906905
comp18564_c0	2.09146	-17.6344	0.0625616	0.464926		comp19434_c0	2.65391	-19.0302	0.0729734	0.521688		comp16767_c1	1.06299	-12.3257	0.113435	0.907249
comp11203_c0	-1.78804	-17.3517	0.0625616	0.464926		comp8154_c0	2.65391	-19.0302	0.0729734	0.521688		comp15397_c0	-1.0848	-13.706	0.113587	0.907999
comp18319_c0	-1.78804	-17.3517	0.0625616	0.464926		comp7799_c0	2.65391	-19.0302	0.0729734	0.521688		comp18884_c0	-1.13631	-15.2537	0.113722	0.908611
comp21196_c0	-1.68113	-17.2983	0.0625616	0.464926		comp3996_c0	2.65391	-19.0302	0.0729734	0.521688		comp20020_c0	1.22808	-15.8975	0.113941	0.909298
comp16959_c0	-1.68113	-17.2983	0.0625616	0.464926		comp12651_c0	2.65391	-19.0302	0.0729734	0.521688		comp22084_c0	1.22808	-15.8975	0.113941	0.909298
comp17838_c0	-1.68113	-17.2983	0.0625616	0.464926		comp18260_c0	2.65391	-19.0302	0.0729734	0.521688		comp10976_c0	1.11432	-14.4138	0.113983	0.909298
comp16283_c0	1.73391	-16.8131	0.0628452	0.466318		comp13906_c0	2.65391	-19.0302	0.0729734	0.521688		comp19457_c0	-1.1177	-14.7484	0.114187	0.910125
comp17696_c0	-1.54988	-16.6477	0.0628452	0.466318		comp20030_c0	2.65391	-19.0302	0.0729734	0.521688		comp17742_c0	1.3848	-16.8191	0.114552	0.910125
comp21782_c0	-1.54988	-16.6477	0.0628452	0.466318		comp16644_c0	2.65391	-19.0302	0.0729734	0.521688		comp18515_c0	1.3848	-16.8191	0.114552	0.910125
comp23142_c0	1.37332	-14.878	0.0629914	0.467165		comp10607_c0	2.65391	-19.0302	0.0729734	0.521688		comp11422_c0	1.3848	-16.8191	0.114552	0.910125
comp18746_c0	1.39782	-15.2442	0.0632953	0.469179		comp12218_c0	2.65391	-19.0302	0.0729734	0.521688		comp24644_c0	-1.04552	-10.3427	0.114578	0.910125
comp18851_c0	1.51527	-15.9225	0.0633408	0.469277		comp69381_c0	2.65391	-19.0302	0.0729734	0.521688		comp17109_c0	1.1382	-15.1539	0.114752	0.910125
comp23992_c0	-1.28765	-14.0262	0.0635117	0.470304		comp24336_c0	-2.24091	-18.6702	0.0729734	0.521688		comp19668_c0	-1.21723	-15.7982	0.11503	0.910125
comp14333_c0	2.36327	-18.0834	0.0638717	0.471978		comp19538_c0	-2.24091	-18.6702	0.0729734	0.521688		comp13769_c0	-1.94367	-18.2423	0.11546	0.910125
comp21770_c0	2.36327	-18.0834	0.0638717	0.471978		comp15724_c0	-2.24091	-18.6702	0.0729734	0.521688		comp18983_c0	-1.94367	-18.2423	0.11546	0.910125
comp16392_c0	2.90383	-18.8131	0.06403	0.471978		comp19576_c1	-2.24091	-18.6702	0.0729734	0.521688		comp17342_c0	-1.94367	-18.2423	0.11546	0.910125
comp16616_c0	2.90383	-18.8131	0.06403	0.471978		comp11993_c0	-2.24091	-18.6702	0.0729734	0.521688		comp20150_c0	-1.94367	-18.2423	0.11546	0.910125
comp18296_c0	2.90383	-18.8131	0.06403	0.471978		comp12967_c0	-2.24091	-18.6702	0.0729734	0.521688		comp11600_c0	-1.94367	-18.2423	0.11546	0.910125
comp22435_c0	2.90383	-18.8131	0.06403	0.471978		comp14594_c0	-2.24091	-18.6702	0.0729734	0.521688		comp13202_c0	-1.94367	-18.2423	0.11546	0.910125
comp17607_c0	2.90383	-18.8131	0.06403	0.471978		comp10897_c0	-2.24091	-18.6702	0.0729734	0.521688		comp11962_c0	-1.94367	-18.2423	0.11546	0.910125
comp3993_c0	2.90383	-18.8131	0.06403	0.471978		comp68373_c0	-2.24091	-18.6702	0.0729734	0.521688		comp16447_c0	-1.94367	-18.2423	0.11546	0.910125
comp21295_c0	2.90383	-18.8131	0.06403	0.471978		comp15024_c0	-2.24091	-18.6702	0.0729734	0.521688		comp17860_c0	-1.94367	-18.2423	0.11546	0.910125
comp18977_c0	1.38383	-15.3252	0.0642324	0.472764		comp13284_c0	-2.24091	-18.6702	0.0729734	0.521688		comp6179_c0	1.66366	-18.1391	0.11546	0.910125
comp22025_c0	1.38383	-15.3252	0.0642324	0.472764		comp16578_c0	-2.24091	-18.6702	0.0729734	0.521688		comp8435_c0	1.66366	-18.1391	0.11546	0.910125
comp23083_c0	1.26329	-13.2071	0.0642342	0.472764		comp23728_c0	-1.3576	-15.8265	0.0731383	0.522552		comp12133_c0	1.66366	-18.1391	0.11546	0.910125
comp21516_c0	-1.3332	-15.1503	0.0643488	0.473269		comp7612_c0	-1.31572	-15.4604	0.0731684	0.522552		comp19053_c0	1.66366	-18.1391	0.11546	0.910125
comp10937_c0	1.7783	-17.054	0.064661	0.473269		comp22412_c0	-1.2214	-13.3096	0.0733051	0.522898		comp13691_c0	1.66366	-18.1391	0.11546	0.910125
comp23396_c0	1.7783	-17.054	0.064661	0.473269		comp22425_c0	1.64173	-16.7289	0.0734022	0.522898		comp14599_c0	1.66366	-18.1391	0.11546	0.910125
comp13168_c0	1.7783	-17.054	0.064661	0.473269		comp21756_c0	-1.49768	-16.5824	0.0734022	0.522898		comp23945_c0	-1.0733	-13.5076	0.11546	0.910125
comp9871_c0	1.7783	-17.054	0.064661	0.473269		comp18393_c0	-1.43355	-16.5503	0.0734022	0.522898		comp21614_c0	-1.06156	-12.65	0.115486	0.910125
comp22288_c0	1.75183	-17.0672	0.064661	0.473269		comp21849_c0	-1.43355	-16.5503	0.0734022	0.522898		comp20243_c0	1.0505	-12.1696	0.115685	0.910614
comp20193_c0	1.75183	-17.0672	0.064661	0.473269		comp17700_c0	1.20576	-12.2785	0.0737287	0.524959		comp17893_c0	1.34173	-16.7151	0.115723	0.910614
comp24282_c3	1.75183	-17.0672	0.064661	0.473269		comp23492_c0	-1.51156	-16.865	0.0740011	0.525207		comp18266_c0	1.34173	-16.7151	0.115723	0.910614
comp23790_c0	1.75183	-17.0672	0.064661	0.473269		comp21838_c0	-1.31425	-15.1563	0.0740798	0.525207		comp23148_c0	-1.0808	-13.9189	0.115837	0.911024
comp15376_c0	1.75183	-17.0672	0.064661	0.473269		comp23241_c0	1.20981	-12.8819	0.0740987	0.525207		comp19659_c0	1.10191	-14.2105	0.115892	0.911024
comp22017_c0	-1.60313	-16.8967	0.064661	0.473269		comp20690_c0	1.7759	-17.4692	0.074136	0.525207		comp20399_c0	1.10295	-14.5368	0.116134	0.912466
comp13033_c1	1.32417	-14.5155	0.064792	0.473989		comp19138_c0	1.7759	-17.4692	0.074136	0.525207		comp14013_c0	-1.06707	-13.2377	0.116266	0.912563
comp18970_c0	-1.24178	-12.6145	0.0650815	0.475868		comp15516_c0	1.7759	-17.4692	0.074136	0.525207		comp22987_c0	1.09781	-14.5151	0.11632	0.912563
comp15335_c0	-1.23318	-11.6893	0.0652954	0.477191		comp19938_c0	-1.75548	-17.328	0.074136	0.525207		comp21110_c1	1.07566	-13.8633	0.116322	0.912563
comp22848_c0	-1.3592	-15.2442	0.0653334	0.47723		comp13042_c0	-1.75548	-17.328	0.074136	0.525207		comp21065_c0	-1.04538	-11.7967	0.116459	0.913087
comp10081_c0	1.38599	-15.1797	0.0653712	0.477266		comp21456_c0	-1.75548	-17.328	0.074136	0.525207		comp22665_c0	-1.33634	-16.6391	0.11674	0.913087
comp20529_c0	-1.28304	-14.1651	0.0654293	0.47731		comp19073_c0	-1.75548	-17.328	0.074136	0.525207		comp14053_c0	-1.33634	-16.6391	0.11674	0.913087
comp16307_c0	1.31887	-14.4357	0.065443	0.47731		comp19080_c1	1.21216	-12.7969	0.0742718	0.525646		comp19667_c0	-1.33634	-16.6391	0.11674	0.913087
comp10515_c0	-1.26931	-14.0924	0.0659317	0.480633		comp23970_c1	1.25035	-13.9771	0.0743451	0.525646		comp16704_c0	1.30426	-16.6184	0.11674	0.913087
comp19871_c0	-1.47468	-16.302	0.0660818	0.481487		comp17237_c0	1.38521	-15.4946	0.0743469	0.525646		comp16923_c0	1.30426	-16.6184	0.11674	0.913087
comp20190_c0	-1.2745	-13.8911	0.0662908	0.481962		comp21558_c0	-1.31808	-15.4312	0.0743469	0.525646		comp8366_c0	-1.04493	-11.5019	0.11695	0.913908
comp22467_c0	1.52051	-16.1829	0.0663129	0.481962		comp26424_c0	1.28634	-14.6265	0.0745711	0.526967		comp18475_c0	-1.05754	-12.9919	0.116962	0.913908
[truncated: 13,607 more rows]
