# Supplementary material for: Genome-Wide Transcriptome and Expression Profile Analysis of Phalaenopsis during Explant Browning
Source: PLoS One. 2015 Apr 14;10(4):e0123356. doi: 10.1371/journal.pone.0123356 (PMC4397044; doi:10.1371/journal.pone.0123356)
Supplement: S8 Table — (XLS) [file pone.0123356.s011.xls]

## Sheet: 1_vs_2.sdegs.Ara
S8 Table DEGs of 3d vs. 0d homolog in Arabidopsis and Oryza
transcript_id	Ara_gene_id	E-Value	Identical	Similar	Query_Coverage	Hit_Coverage	Type	Short_description
comp11084_c0_seq2	AT2G29290	2e-81	0.59	0.73	0.8377	0.9656	protein_coding	NAD(P)-binding Rossmann-fold superfamily protein
comp15710_c0_seq1	AT4G09320	3e-71	0.82	0.95	1	0.8757	protein_coding	Nucleoside diphosphate kinase family protein
comp16029_c0_seq1	AT3G10610	2e-58	0.79	0.91	0.964	0.9642	protein_coding	Ribosomal S17 family protein
comp16672_c0_seq1	AT5G19440	1e-142	0.72	0.86	0.9703	1	protein_coding	NAD(P)-binding Rossmann-fold superfamily protein
comp17182_c0_seq1	AT2G18680	7e-15	0.29	0.47	0.8075	0.9407	protein_coding	unknown protein; FUNCTIONS IN: molecular_function unknown; INVOLVED IN: biological_process unknown; LOCATED IN: endomembrane system; EXPRESSED IN: male gametophyte, pollen tube; EXPRESSED DURING: L mature pollen stage, M germinated pollen stage; BEST Arabidopsis thaliana protein match is: unknown protein (TAIR:AT2G18690.1); Has 30201 Blast hits to 17322 proteins in 780 species: Archae - 12; Bacte…
comp17697_c0_seq1	AT1G27150	1e-145	0.57	0.74	0.9929	0.9059	protein_coding	Tetratricopeptide repeat (TPR)-like superfamily protein
comp17722_c0_seq1	AT1G55620	0	0.72	0.8	0.9918	0.6568	protein_coding	chloride channel F
comp17958_c0_seq1	AT5G02020	6e-11	0.36	0.5	0.9338	0.859	protein_coding	unknown protein; FUNCTIONS IN: molecular_function unknown; INVOLVED IN: biological_process unknown; LOCATED IN: chloroplast; EXPRESSED IN: 13 plant structures; EXPRESSED DURING: 6 growth stages; BEST Arabidopsis thaliana protein match is: unknown protein (TAIR:AT5G59080.1); Has 77 Blast hits to 77 proteins in 14 species: Archae - 0; Bacteria - 0; Metazoa - 0; Fungi - 0; Plants - 77; Viruses - 0; …
comp18271_c0_seq3	AT3G61260	1e-24	0.74	0.92	0.6333	0.3584	protein_coding	Remorin family protein
comp18766_c0_seq2	AT5G53350	0	0.66	0.78	0.8634	0.9568	protein_coding	CLP protease regulatory subunit X
comp19086_c0_seq1	AT3G09740	1e-117	0.76	0.88	0.9962	1	protein_coding	syntaxin of plants 71
comp19291_c0_seq1	AT1G67980	4e-72	0.59	0.75	0.9539	0.9655	protein_coding	caffeoyl-CoA 3-O-methyltransferase
comp19921_c0_seq2	AT2G43630	1e-29	0.36	0.51	0.9141	0.8321	protein_coding	FUNCTIONS IN: molecular_function unknown; INVOLVED IN: biological_process unknown; LOCATED IN: chloroplast thylakoid membrane, chloroplast, nucleus, chloroplast envelope; EXPRESSED IN: 22 plant structures; EXPRESSED DURING: 13 growth stages; BEST Arabidopsis thaliana protein match is: glycine-rich protein (TAIR:AT3G59640.2); Has 67 Blast hits to 67 proteins in 20 species: Archae - 0; Bacteria - 4…
comp19948_c0_seq1	AT5G18130	6e-08	0.28	0.48	0.7684	0.5714	protein_coding	unknown protein; BEST Arabidopsis thaliana protein match is: unknown protein (TAIR:AT3G03870.2); Has 1807 Blast hits to 1807 proteins in 277 species: Archae - 0; Bacteria - 0; Metazoa - 736; Fungi - 347; Plants - 385; Viruses - 0; Other Eukaryotes - 339 (source: NCBI BLink).
comp20198_c0_seq1	AT2G34960	0	0.71	0.85	0.9578	0.84	protein_coding	cationic amino acid transporter 5
comp20228_c0_seq1	AT5G45775	1e-62	0.94	0.99	0.975	0.6428	protein_coding	Ribosomal L5P family protein
comp21182_c0_seq1	AT5G01320	0	0.81	0.88	0.8998	1	protein_coding	Thiamine pyrophosphate dependent pyruvate decarboxylase family protein
comp21218_c0_seq1	AT1G65930	0	0.88	0.94	1	0.9951	protein_coding	cytosolic NADP+-dependent isocitrate dehydrogenase
comp21741_c0_seq1	AT4G39330	1e-132	0.66	0.8	0.8976	0.975	protein_coding	cinnamyl alcohol dehydrogenase 9
comp21745_c0_seq1	AT5G13110	1e-168	0.81	0.9	0.856	0.5687	protein_coding	glucose-6-phosphate dehydrogenase 2
comp21889_c0_seq1	AT5G09760	1e-152	0.55	0.71	0.9875	0.8711	protein_coding	Plant invertase/pectin methylesterase inhibitor superfamily
comp22037_c0_seq1	AT5G55280	1e-157	0.81	0.88	0.9044	0.8845	protein_coding	homolog of bacterial cytokinesis Z-ring protein FTSZ 1-1
comp22045_c0_seq4	AT2G15620	0	0.74	0.85	0.9747	0.9948	protein_coding	nitrite reductase 1
comp23024_c0_seq1	AT1G56430	1e-77	0.51	0.7	0.7113	0.8456	protein_coding	nicotianamine synthase 4
comp23244_c0_seq1	AT2G37250	1e-109	0.68	0.81	0.847	1	protein_coding	adenosine kinase
comp23507_c0_seq1	AT5G07620	1e-82	0.49	0.71	0.8347	0.8412	protein_coding	Protein kinase superfamily protein
comp23534_c0_seq1	AT1G34370	6e-20	0.56	0.78	0.3212	0.1623	protein_coding	C2H2 and C2HC zinc fingers superfamily protein
comp23651_c0_seq2	AT4G01800	0	0.91	0.96	0.9646	0.3737	protein_coding	Albino or Glassy Yellow 1
comp23976_c0_seq1	AT2G37040	0	0.83	0.93	1	0.64	protein_coding	PHE ammonia lyase 1
comp24306_c0_seq1	AT1G79830	0	0.55	0.71	0.9906	1	protein_coding	golgin candidate 5
comp24388_c0_seq1	AT5G04290	1e-151	0.41	0.61	0.3977	0.4561	protein_coding	kow domain-containing transcription factor 1
transcript_id	Rice gene	Hit-Description	Short_description	E-Value	Identical	Similar	Query_Coverage	Hit_Coverage	Var.9
comp10515_c0_seq2	LOC_Os09g32300.1	protein	KH domain-containing protein, putative, expressed	1e-107	0.42	0.56	0.911	0.9399
comp10627_c0_seq1	LOC_Os04g47220.1	protein	aquaporin protein, putative, expressed	5e-92	0.84	0.93	1	0.6666
comp10919_c0_seq1	LOC_Os03g11960.1	protein	copper/zinc superoxide dismutase, putative, expressed	1e-64	0.76	0.88	0.9756	0.9695
comp11168_c0_seq1	LOC_Os05g45880.1	protein	phosphotransferase, putative, expressed	1e-105	0.71	0.84	1	0.7073
comp12629_c0_seq1	LOC_Os02g39850.1	protein	transferase family protein, putative, expressed	2e-82	0.68	0.82	0.9722	0.4796
comp12682_c0_seq1	LOC_Os10g14920.2	protein	integral membrane protein DUF6 containing protein, expressed	1e-126	0.61	0.79	0.9095	0.923
comp13281_c0_seq1	LOC_Os12g04500.1	protein	response regulator receiver domain containing protein, expressed	2e-45	0.7	0.81	0.7922	0.6417
comp13425_c0_seq2	LOC_Os03g51970.1	protein	growth-regulating factor, putative, expressed	6e-36	0.4	0.61	0.9686	0.5767
comp13715_c0_seq1	LOC_Os02g47510.1	protein	9-cis-epoxycarotenoid dioxygenase 1, chloroplast precursor, putative, expressed	0	0.7	0.82	0.836	0.8072
comp13797_c0_seq1	LOC_Os02g22140.1	protein	ADP-ribosylation factor, putative, expressed	6e-94	0.88	0.95	1	1
comp14039_c0_seq1	LOC_Os10g39140.1	protein	flavonol synthase/flavanone 3-hydroxylase, putative, expressed	9e-64	0.74	0.86	0.9931	0.4269
comp14066_c0_seq1	LOC_Os04g47420.1	protein	transmembrane amino acid transporter protein, putative, expressed	0	0.66	0.81	0.9287	0.9394
comp14528_c0_seq1	LOC_Os07g07690.1	protein	PHD-finger domain containing protein, expressed	0	0.51	0.66	0.5986	0.4535
comp14528_c0_seq2	LOC_Os07g07690.2	protein	PHD-finger domain containing protein, expressed	0	0.51	0.66	0.6048	0.4678
comp14826_c0_seq1	LOC_Os02g50340.1	protein	membrane attack complex component/perforin/complement C9, putative, expressed	1e-119	0.53	0.69	1	0.7145
comp14981_c0_seq2	LOC_Os04g58280.2	protein	stem-specific protein TSJT1, putative, expressed	1e-89	0.69	0.79	0.9957	0.8914
comp14983_c0_seq2	LOC_Os03g62170.1	protein	cyclase/dehydrase family protein, expressed	1e-117	0.63	0.8	1	0.4459
comp15301_c0_seq2	LOC_Os03g10620.2	protein	hydrolase, alpha/beta fold family domain containing protein, expressed	1e-120	0.78	0.87	0.926	0.827
comp15397_c0_seq1	LOC_Os07g33997.1	protein	60S ribosomal protein L44, putative, expressed	8e-53	0.97	0.99	1	1
comp15637_c0_seq1	LOC_Os09g39390.1	protein	oxidoreductase, aldo/keto reductase family protein, putative, expressed	1e-177	0.78	0.87	0.9041	0.9662
comp15645_c0_seq1	LOC_Os01g63540.1	protein	cytochrome P450, putative, expressed	1e-129	0.79	0.86	0.9828	0.5174
comp15915_c0_seq1	LOC_Os05g41610.1	protein	glycosyl hydrolases family 17, putative, expressed	1e-110	0.6	0.76	0.9534	0.9371
comp16367_c0_seq1	LOC_Os01g22370.1	protein	peroxidase precursor, putative, expressed	6e-99	0.63	0.77	0.9385	0.8233
comp16376_c0_seq2	LOC_Os04g13470.1	protein	expressed protein	0	0.64	0.78	0.9559	0.9724
comp16388_c0_seq1	LOC_Os02g57280.1	protein	CBS domain containing membrane protein, putative, expressed	2e-49	0.58	0.75	0.7762	0.7924
comp16461_c0_seq1	LOC_Os06g11320.2	protein	peptidyl-prolyl cis-trans isomerase CYP40, putative, expressed	1e-179	0.8	0.91	0.9488	0.9368
comp16485_c0_seq2	LOC_Os08g05490.1	protein	tRNA synthetase, putative, expressed	1e-171	0.77	0.9	0.725	0.8832
comp16603_c0_seq2	LOC_Os06g05130.1	protein	myristoyl-acyl carrier protein thioesterase, chloroplast precursor, putative, expressed	1e-167	0.68	0.79	1	1
comp16653_c0_seq1	LOC_Os10g23220.2	protein	GIL1, putative, expressed	0	0.74	0.88	1	1
comp16880_c0_seq1	LOC_Os04g33670.1	protein	expressed protein	3e-09	0.29	0.38	0.9431	0.9885
comp16977_c0_seq1	LOC_Os08g23680.1	protein	FHA domain containing protein, putative, expressed	1e-152	0.67	0.76	1	0.9976
comp17133_c0_seq1	LOC_Os11g44810.1	protein	auxin-repressed protein, putative, expressed	4e-32	0.62	0.79	0.9841	1
comp17162_c0_seq1	LOC_Os01g01369.1	protein	3-beta-hydroxysteroid-Delta-isomerase, putative, expressed	3e-79	0.63	0.77	0.968	0.9726
comp17171_c0_seq1	LOC_Os04g55720.1	protein	D-3-phosphoglycerate dehydrogenase, chloroplast precursor, putative, expressed	0	0.84	0.95	0.9981	0.8907
comp17172_c0_seq1	LOC_Os05g34170.2	protein	tubulin/FtsZ domain containing protein, putative, expressed	1e-158	0.98	0.99	1	0.599
comp17188_c0_seq1	LOC_Os02g33140.1	protein	ribosomal protein, putative, expressed	2e-71	0.91	0.96	0.9271	0.9271
comp17422_c1_seq1	LOC_Os04g34240.1	protein	histone H3, putative, expressed	8e-75	0.94	0.97	0.9738	0.5401
comp17539_c0_seq1	LOC_Os11g47760.1	protein	DnaK family protein, putative, expressed	0	0.96	0.98	1	1
comp17713_c0_seq1	LOC_Os09g31400.1	protein	ethylene-insensitive 3, putative, expressed	1e-142	0.52	0.62	0.9863	0.9803
comp17779_c0_seq1	LOC_Os04g43922.1	protein	exosome complex exonuclease rrp4, putative, expressed	1e-137	0.75	0.85	0.9968	0.9936
comp17829_c0_seq1	LOC_Os09g20240.1	protein	DUF581 domain containing protein, expressed	2e-08	0.4	0.52	0.4556	0.3821
comp17845_c0_seq1	LOC_Os07g46630.1	protein	AMP deaminase, putative, expressed	1e-86	0.66	0.82	0.9915	0.6304
comp17890_c0_seq1	LOC_Os12g27994.1	protein	expressed protein	3e-81	0.67	0.78	0.8741	0.556
comp18059_c0_seq1	LOC_Os01g62870.1	protein	oxidoreductase, aldo/keto reductase family protein, putative, expressed	1e-141	0.77	0.87	1	1
comp18182_c0_seq1	LOC_Os09g27060.1	protein	SNF2 family N-terminal domain containing protein, expressed	0	0.71	0.84	0.9466	0.8603
comp18322_c0_seq1	LOC_Os11g13810.1	protein	non-lysosomal glucosylceramidase, putative, expressed	0	0.6	0.75	0.9978	0.9989
comp18407_c0_seq1	LOC_Os03g16670.1	protein	haloacid dehalogenase-like hydrolase family protein, putative, expressed	1e-109	0.7	0.79	1	1
comp18619_c1_seq1	LOC_Os04g40420.1	protein	SWIRM domain containing protein, expressed	1e-126	0.49	0.62	0.9318	0.9339
comp18704_c0_seq1	LOC_Os01g27390.1	protein	glutathione S-transferase, putative, expressed	2e-65	0.56	0.75	0.9493	0.9398
comp18924_c0_seq1	LOC_Os05g38230.2	protein	oxidoreductase, aldo/keto reductase family protein, putative, expressed	1e-134	0.71	0.84	1	0.957
comp19151_c0_seq1	LOC_Os03g17470.1	protein	IN2-1 protein, putative, expressed	1e-97	0.71	0.85	0.7358	0.9551
comp19379_c0_seq1	LOC_Os02g13380.1	protein	early nodulin 93 ENOD93 protein, putative, expressed	2e-26	0.71	0.83	0.6754	0.5
comp19544_c0_seq2	LOC_Os01g32870.1	protein	heat shock protein DnaJ, putative, expressed	1e-163	0.86	0.94	0.9753	0.7841
comp19582_c0_seq1	LOC_Os08g43430.1	protein	CXE carboxylesterase, putative, expressed	6e-85	0.53	0.67	0.9037	0.9363
comp19681_c0_seq1	LOC_Os02g48210.1	protein	lectin-like protein kinase, putative, expressed	3e-90	0.47	0.62	0.9691	0.5475
comp19766_c1_seq1	LOC_Os05g48800.1	protein	drought induced 19 protein, putative, expressed	3e-72	0.58	0.74	0.9871	1
comp19883_c0_seq1	LOC_Os03g30300.1	protein	6-phosphogluconolactonase, putative, expressed	1e-106	0.66	0.84	0.9963	0.9155
comp19984_c0_seq1	LOC_Os08g19140.1	protein	adenylate kinase family protein, putative, expressed	6e-84	0.77	0.9	0.6863	0.3059
comp20331_c0_seq1	LOC_Os12g34874.3	protein	bifunctional 3-dehydroquinate dehydratase/shikimate dehydrogenase,chloroplast precursor, putative, expressed	0	0.68	0.84	0.9142	0.9566
comp20399_c0_seq1	LOC_Os03g11420.1	protein	Os3bglu6 - beta-glucosidase/beta-fucosidase/beta-galactosidase, expressed	0	0.72	0.85	0.9975	0.7869
comp20446_c0_seq1	LOC_Os01g01484.2	protein	light-mediated development protein DET1, putative, expressed	0	0.7	0.85	0.9577	0.8414
comp20456_c0_seq1	LOC_Os01g50770.1	protein	adaptor complexes medium subunit family domain containing protein, expressed	0	0.93	0.99	1	1
comp20476_c0_seq1	LOC_Os04g32620.1	protein	ethylene-responsive transcription factor ERF114, putative, expressed	3e-42	0.67	0.76	0.4688	0.4776
comp20503_c0_seq1	LOC_Os04g53770.1	protein	SDA1, putative, expressed	0	0.63	0.77	0.9727	0.9725
comp20538_c0_seq1	LOC_Os01g36390.1	protein	MCM4 - Putative minichromosome maintenance MCM complex subunit 4, expressed	0	0.78	0.87	0.9821	0.9698
comp20591_c0_seq1	LOC_Os01g13570.1	protein	phosphoglycerate mutase, putative, expressed	4e-56	0.59	0.72	0.9248	0.6468
comp20608_c0_seq1	LOC_Os02g43930.1	protein	chaperone protein dnaJ, putative, expressed	0	0.78	0.88	1	1
comp20613_c0_seq1	LOC_Os04g40300.1	protein	transglutaminase, putative, expressed	6e-58	0.51	0.69	0.6202	0.5467
comp20630_c0_seq1	LOC_Os05g30750.4	protein	anthranilate phosphoribosyltransferase, putative, expressed	0	0.85	0.93	1	1
comp20666_c0_seq1	LOC_Os06g07550.1	protein	PPR repeat domain containing protein, putative, expressed	0	0.74	0.86	0.8194	0.8258
comp20690_c0_seq1	LOC_Os02g02960.1	protein	histone deacetylase complex subunit SAP18, putative, expressed	1e-58	0.76	0.83	0.9934	0.9934
comp20736_c0_seq1	LOC_Os05g33380.1	protein	fructose-bisphospate aldolase isozyme, putative, expressed	0	0.9	0.94	1	1
comp20853_c0_seq1	LOC_Os01g47450.1	protein	OsCttP1 - Putative C-terminal processing peptidase homologue, expressed	4e-89	0.61	0.8	0.7912	0.5337
comp20943_c0_seq1	LOC_Os03g14890.1	protein	AGAP008572-PA, putative, expressed	4e-86	0.68	0.8	0.7651	0.8452
comp21044_c0_seq1	LOC_Os02g45344.1	protein	O-acyltransferase, putative, expressed	0	0.73	0.85	1	1
comp21079_c0_seq2	LOC_Os02g56250.1	protein	GATA zinc finger domain containing protein, expressed	4e-45	0.35	0.44	1	1
comp21082_c0_seq1	LOC_Os05g35500.1	protein	MYB family transcription factor, putative, expressed	9e-76	0.61	0.71	0.7781	0.923
comp21161_c0_seq1	LOC_Os09g28390.1	protein	cytochrome P450, putative, expressed	1e-180	0.62	0.76	0.9752	0.956
comp21200_c0_seq1	LOC_Os09g19734.3	protein	isochorismate synthase 1, chloroplast precursor, putative, expressed	1e-109	0.71	0.84	1	0.9963
comp21275_c0_seq1	LOC_Os03g03430.1	protein	CBS domain containing protein, expressed	4e-86	0.57	0.69	0.9874	0.5888
comp21316_c0_seq1	LOC_Os01g62810.2	protein	regulator of chromosome condensation, putative, expressed	6e-88	0.7	0.8	0.8566	0.4479
comp21495_c0_seq1	LOC_Os01g07910.1	protein	NADH-cytochrome b5 reductase, putative, expressed	1e-133	0.76	0.89	0.9384	0.9839
comp21541_c0_seq1	LOC_Os11g32750.2	protein	hydrolase, NUDIX family, domain containing protein, expressed	9e-58	0.55	0.73	0.8932	0.8894
comp21584_c1_seq1	LOC_Os06g05520.1	protein	OsMKK1 - putative MAPKK based on amino acid sequence homology, expressed	1e-146	0.73	0.84	0.8688	0.963
comp21602_c0_seq1	LOC_Os04g42990.1	protein	suppressor of stem-loop protein 1, putative, expressed	0	0.81	0.87	0.9727	0.9143
comp21606_c0_seq1	LOC_Os10g34230.1	protein	cytokinin dehydrogenase precursor, putative, expressed	0	0.64	0.77	0.9926	0.9848
comp21610_c0_seq1	LOC_Os07g46240.1	protein	choline transporter-related, putative, expressed	1e-123	0.56	0.69	0.7633	0.743
comp21634_c0_seq1	LOC_Os09g25810.2	protein	nodulin, putative, expressed	3e-97	0.49	0.68	0.9571	0.9572
comp21740_c0_seq1	LOC_Os01g17320.1	protein	PPR repeat domain containing protein, putative, expressed	0	0.56	0.73	1	1
comp21787_c0_seq10	LOC_Os01g13100.3	protein	KH domain containing protein, putative, expressed	2e-84	0.55	0.68	0.6563	0.625
comp21912_c0_seq1	LOC_Os10g36690.3	protein	dehydration response related protein, putative, expressed	0	0.72	0.83	0.9921	1
comp21991_c0_seq1	LOC_Os04g44400.1	protein	OsClp7 - Putative Clp protease homologue, expressed	2e-92	0.76	0.9	0.8	0.6699
comp22018_c0_seq1	LOC_Os01g72520.1	protein	phosphoesterase family protein, putative, expressed	0	0.71	0.85	0.9376	0.9538
comp22031_c0_seq1	LOC_Os04g48480.1	protein	exostosin family domain containing protein, expressed	1e-143	0.54	0.71	0.8857	0.943
comp22045_c0_seq1	LOC_Os01g25484.1	protein	ferredoxin--nitrite reductase, putative, expressed	2e-94	0.69	0.79	0.9448	0.4003
comp22295_c0_seq1	LOC_Os12g15470.3	protein	OsSCP65 - Putative Serine Carboxypeptidase homologue, expressed	1e-109	0.71	0.82	0.8779	0.6196
comp22407_c1_seq1	LOC_Os12g42884.3	protein	5-methyltetrahydropteroyltriglutamate-- homocysteine methyltransferase, putative, expressed	1e-154	0.93	0.97	1	0.3524
comp22448_c0_seq1	LOC_Os01g63770.1	protein	transmembrane amino acid transporter protein, putative, expressed	0	0.82	0.9	1	1
comp22469_c0_seq2	LOC_Os01g69060.1	protein	hydrolase, alpha/beta fold family domain containing protein, expressed	5e-49	0.67	0.79	0.7898	0.343
comp22516_c0_seq1	LOC_Os11g36430.3	protein	zinc finger, C3HC4 type domain containing protein, expressed	1e-127	0.61	0.75	0.9973	0.9873
comp22552_c0_seq1	LOC_Os09g28720.1	protein	alpha/beta hydrolase fold, putative, expressed	9e-82	0.49	0.65	0.9537	0.978
comp22576_c0_seq1	LOC_Os05g19910.1	protein	transferase family protein, putative, expressed	1e-121	0.52	0.69	0.9928	0.9907
comp22577_c0_seq1	LOC_Os02g52810.1	protein	remorin C-terminal domain containing protein, putative, expressed	1e-113	0.48	0.62	0.9413	0.9115
comp22614_c0_seq1	LOC_Os12g41620.1	protein	WD domain, G-beta repeat domain containing protein, expressed	1e-145	0.57	0.73	0.9911	0.5633
comp22618_c0_seq1	LOC_Os11g32260.1	protein	lysosomal alpha-mannosidase precursor, putative, expressed	0	0.67	0.81	0.9829	0.5656
comp22623_c0_seq1	LOC_Os01g07560.1	protein	receptor-like protein kinase 2 precursor, putative, expressed	0	0.62	0.75	0.9496	0.9588
comp22737_c0_seq1	LOC_Os03g62370.1	protein	WD40-like Beta Propeller Repeat family protein, expressed	0	0.65	0.78	0.9426	0.9375
comp22772_c0_seq1	LOC_Os01g63620.1	protein	expressed protein	1e-90	0.5	0.65	0.6716	0.7597
comp22783_c0_seq1	LOC_Os12g29660.1	protein	DEAD-box ATP-dependent RNA helicase, putative, expressed	0	0.77	0.87	0.9109	0.7743
comp22798_c0_seq1	LOC_Os01g50030.1	protein	CPuORF25 - conserved peptide uORF-containing transcript, expressed	0	0.79	0.89	0.9959	0.9879
comp22914_c0_seq1	LOC_Os01g21400.1	protein	retrotransposon protein, putative, unclassified, expressed	1e-109	0.53	0.72	0.945	0.8141
comp23005_c0_seq1	LOC_Os01g67390.1	protein	POEI32 - Pollen Ole e I allergen and extensin family protein precursor, expressed	2e-35	0.41	0.57	0.4282	0.5898
comp23029_c0_seq1	LOC_Os06g06880.1	protein	Ser/Thr protein phosphatase family protein, putative, expressed	1e-133	0.87	0.93	0.9413	0.7981
comp23033_c0_seq1	LOC_Os04g54810.1	protein	beta-D-xylosidase, putative, expressed	0	0.73	0.84	0.9712	0.9673
comp23050_c0_seq1	LOC_Os03g30530.1	protein	expressed protein	1e-34	0.26	0.43	0.949	0.9589
comp23054_c0_seq1	LOC_Os03g31400.1	protein	U-box domain-containing protein, putative, expressed	0	0.68	0.81	0.9759	0.9777
comp23073_c0_seq1	LOC_Os05g33310.1	protein	oxidoreductase, 2OG-Fe oxygenase family protein, putative, expressed	1e-107	0.6	0.75	0.9392	0.8918
comp23081_c0_seq1	LOC_Os11g05050.1	protein	stem-specific protein TSJT1, putative, expressed	9e-99	0.72	0.84	1	1
comp23141_c0_seq1	LOC_Os01g01010.1	protein	TBC domain containing protein, expressed	0	0.57	0.69	0.9591	0.9487
comp23175_c0_seq1	LOC_Os05g33570.1	protein	pyruvate, phosphate dikinase, chloroplast precursor, putative, expressed	0	0.82	0.91	0.9734	0.926
comp23208_c0_seq1	LOC_Os05g41130.1	protein	OsFBX168 - F-box domain containing protein, expressed	1e-153	0.72	0.84	0.9891	0.9971
comp23210_c0_seq2	LOC_Os09g07660.1	protein	ELMO/CED-12 family protein, putative, expressed	1e-65	0.55	0.67	0.885	0.3561
comp23262_c0_seq1	LOC_Os10g25780.1	protein	FAD-linked oxidoreductase protein, putative, expressed	0	0.85	0.92	0.991	0.9439
comp23277_c0_seq1	LOC_Os06g02550.2	protein	CPuORF21 - conserved peptide uORF-containing transcript, expressed	1e-163	0.58	0.71	0.9979	0.9979
comp23302_c0_seq1	LOC_Os11g08300.1	protein	aldehyde dehydrogenase, putative, expressed	0	0.7	0.85	0.9774	0.9854
comp23333_c0_seq1	LOC_Os08g32850.1	protein	methylcrotonoyl-CoA carboxylase beta chain, mitochondrial precursor, putative, expressed	1e-147	0.81	0.9	1	0.5279
comp23439_c0_seq1	LOC_Os07g08140.1	protein	heat stress transcription factor, putative, expressed	5e-93	0.53	0.69	0.8244	0.9112
comp23452_c0_seq1	LOC_Os05g48510.1	protein	phenylalanyl-tRNA synthetase beta chain, putative, expressed	0	0.71	0.81	1	1
comp23498_c0_seq1	LOC_Os08g19850.1	protein	threonyl-tRNA synthetase, mitochondrial precursor, putative, expressed	0	0.79	0.89	0.9897	0.9033
comp23539_c0_seq1	LOC_Os06g06050.1	protein	OsFBL27 - F-box domain and LRR containing protein, expressed	1e-92	0.51	0.69	0.9662	0.4708
comp23577_c0_seq1	LOC_Os01g35040.1	protein	ZOS1-09 - C2H2 zinc finger protein, expressed	0	0.67	0.8	1	1
comp23584_c0_seq2	LOC_Os12g18140.1	protein	superkiller viralicidic activity 2-like 2, putative, expressed	0	0.77	0.88	1	0.7229
comp23606_c0_seq1	LOC_Os04g31320.1	protein	SWIB/MDM2 domain containing protein, expressed	1e-132	0.82	0.92	0.8956	0.5745
comp23692_c0_seq1	LOC_Os03g54790.1	protein	ABC transporter, ATP-binding protein, putative, expressed	0	0.86	0.94	0.9976	0.6708
comp23697_c0_seq1	LOC_Os02g09720.1	protein	multidrug resistance protein, putative, expressed	0	0.66	0.81	0.9917	0.6787
comp23704_c0_seq1	LOC_Os09g19850.1	protein	chloroplastic group IIA intron splicing facilitator CRS1, chloroplast precursor, putative, expressed	1e-161	0.58	0.72	0.6193	0.5153
comp23762_c1_seq10	LOC_Os07g32350.1	protein	WD domain, G-beta repeat domain containing protein, expressed	2e-76	0.65	0.77	0.76	0.4618
comp23795_c0_seq1	LOC_Os06g39270.1	protein	UDP-glucoronosyl and UDP-glucosyl transferase domain containing protein, expressed	8e-69	0.43	0.59	0.9797	0.716
comp23796_c0_seq1	LOC_Os01g14932.1	protein	NAK-like ser/thr protein kinase, putative, expressed	0	0.68	0.79	0.8829	0.8768
comp23801_c0_seq1	LOC_Os05g13520.1	protein	white-brown complex homolog protein 12, putative, expressed	1e-130	0.55	0.75	0.99	0.5785
comp23819_c0_seq1	LOC_Os03g49500.1	protein	ethylene receptor, putative, expressed	0	0.79	0.89	1	1
comp23835_c0_seq1	LOC_Os03g19960.1	protein	ATP-dependent RNA helicase, putative, expressed	0	0.89	0.95	0.9972	1
comp23859_c0_seq1	LOC_Os06g48700.1	protein	DNA binding protein, putative, expressed	1e-155	0.69	0.82	0.9815	0.9919
comp23863_c0_seq2	LOC_Os01g20980.1	protein	pectinesterase, putative, expressed	3e-24	0.61	0.76	0.7131	0.1543
comp23875_c0_seq1	LOC_Os03g04520.4	protein	RNA recognition motif containing protein, putative, expressed	8e-66	0.43	0.62	0.702	0.5014
comp23900_c0_seq2	LOC_Os10g34540.1	protein	tetratricopeptide repeat protein 1, putative, expressed	9e-86	0.81	0.91	0.7782	0.7881
comp23905_c0_seq1	LOC_Os09g30458.1	protein	subtilisin-like protease, putative, expressed	1e-133	0.6	0.72	0.9571	0.532
comp23995_c0_seq1	LOC_Os10g33420.1	protein	non-lysosomal glucosylceramidase, putative, expressed	0	0.76	0.85	1	0.6802
comp23995_c1_seq1	LOC_Os06g11290.1	protein	12-oxophytodienoate reductase, putative, expressed	1e-119	0.76	0.86	0.9853	0.7
comp24025_c1_seq1	LOC_Os03g09100.1	protein	calmodulin-binding transcription activator, putative, expressed	0	0.51	0.66	0.9652	0.7706
comp24072_c0_seq1	LOC_Os02g51620.1	protein	glycosyl hydrolase family 3 protein, putative, expressed	0	0.65	0.78	0.9712	0.9525
comp24100_c0_seq1	LOC_Os05g33610.2	protein	expressed protein	0	0.7	0.81	0.9017	0.7778
comp24151_c0_seq1	LOC_Os01g71310.1	protein	cytokinin dehydrogenase precursor, putative, expressed	0	0.69	0.83	0.906	0.9357
comp24161_c0_seq1	LOC_Os10g40780.1	protein	CCR4-Not complex component, Not1domain containing protein, expressed	0	0.6	0.75	0.9964	0.9127
comp24162_c0_seq4	LOC_Os08g37605.1	protein	riboflavin biosynthesis protein ribAB, chloroplast precursor, putative, expressed	0	0.78	0.86	0.847	0.8479
comp24171_c0_seq1	LOC_Os02g53860.1	protein	OsSub22 - Putative Subtilisin homologue, expressed	0	0.68	0.8	0.9774	0.6598
comp24175_c0_seq2	LOC_Os01g34350.1	protein	RNA-dependent RNA polymerase, putative, expressed	0	0.66	0.81	0.9947	0.6239
comp24212_c0_seq1	LOC_Os01g18670.1	protein	MDR-like ABC transporter, putative, expressed	0	0.73	0.85	0.999	0.8295
comp24234_c0_seq1	LOC_Os01g08440.1	protein	UDP-glucoronosyl and UDP-glucosyl transferase domain containing protein, expressed	1e-110	0.47	0.61	0.8921	0.965
comp24238_c0_seq3	LOC_Os03g22320.1	protein	utp14 protein, putative, expressed	1e-100	0.53	0.7	0.9946	0.4242
comp24245_c0_seq1	LOC_Os01g27730.1	protein	GTPase of unknown function domain containing protein, putative, expressed	0	0.68	0.81	0.9106	0.7945
comp24252_c0_seq1	LOC_Os07g01550.1	protein	leucine rich repeat domain containing protein, putative, expressed	2e-88	0.5	0.65	0.5422	0.5229
comp24275_c0_seq1	LOC_Os01g01960.1	protein	transcriptional repressor, putative, expressed	0	0.65	0.77	0.9934	0.695
comp24276_c0_seq1	LOC_Os08g36994.1	protein	protein transport protein, putative, expressed	0	0.82	0.92	0.9869	0.595
comp24276_c0_seq2	LOC_Os08g36994.2	protein	protein transport protein, putative, expressed	0	0.82	0.92	1	0.5575
comp24288_c0_seq1	LOC_Os02g32490.1	protein	AMP-binding enzyme, putative, expressed	0	0.84	0.93	0.9699	0.9617
comp24289_c0_seq1	LOC_Os07g25390.1	protein	DRD1, putative, expressed	1e-124	0.48	0.62	0.8062	0.5258
comp24309_c0_seq1	LOC_Os03g17210.1	protein	expressed protein	6e-71	0.3	0.45	0.9988	0.876
comp24354_c0_seq1	LOC_Os06g07600.1	protein	uncharacterized glycosyltransferase, putative, expressed	0	0.67	0.79	0.9691	0.6195
comp25230_c0_seq1	LOC_Os07g05620.2	protein	CAMK_KIN1/SNF1/Nim1_like.28 - CAMK includes calcium/calmodulin depedent protein kinases, expressed	0	0.83	0.91	0.993	0.9554
comp4712_c0_seq1	LOC_Os10g25150.1	protein	expressed protein	2e-13	0.52	0.72	0.5545	0.488
comp61111_c0_seq1	LOC_Os06g39708.1	protein	photosystem II P680 chlorophyll A apoprotein, putative, expressed	0	0.98	0.99	0.9519	0.6633
comp8648_c0_seq1	LOC_Os11g43620.1	protein	LSM domain containing protein, expressed	5e-42	0.94	0.98	1	1
