# Supplementary material for: Genome-Wide Transcriptome and Expression Profile Analysis of Phalaenopsis during Explant Browning
Source: PLoS One. 2015 Apr 14;10(4):e0123356. doi: 10.1371/journal.pone.0123356 (PMC4397044; doi:10.1371/journal.pone.0123356)
Supplement: S9 Table — (XLS) [file pone.0123356.s012.xls]

## Sheet: 2_vs_3.sdegs.Ara
S9 Table DEGs of 6d vs. 3d homolog in Arabidopsis and Oryza
transcript_id	Ara_gene_id	E-Value	Identical	Similar	Query_Coverage	Hit_Coverage	Type	Short_description
comp12580_c0_seq1	AT4G27480	1e-155	0.66	0.79	1	0.9287	protein_coding	Core-2/I-branching beta-1,6-N-acetylglucosaminyltransferase family protein
comp12598_c0_seq1	AT5G11590	1e-46	0.56	0.68	0.7058	0.7627	protein_coding	Integrase-type DNA-binding superfamily protein
comp13495_c0_seq1	AT5G42560	9e-50	0.49	0.67	0.8495	0.5743	protein_coding	Abscisic acid-responsive (TB2/DP1, HVA22) family protein
comp15084_c0_seq2	AT5G50380	9e-31	0.43	0.6	0.8468	0.265	protein_coding	exocyst subunit exo70 family protein F1
comp15224_c0_seq2	AT4G34360	3e-43	0.66	0.84	0.725	0.4798	protein_coding	S-adenosyl-L-methionine-dependent methyltransferases superfamily protein
comp16506_c0_seq1	AT1G05030	1e-104	0.69	0.83	0.9744	0.5114	protein_coding	Major facilitator superfamily protein
comp16507_c0_seq1	AT5G19780	3e-78	0.94	0.99	0.9657	0.3133	protein_coding	tubulin alpha-5
comp16720_c0_seq1	AT5G20600	1e-68	0.47	0.66	0.8228	0.5169	protein_coding	FUNCTIONS IN: molecular_function unknown; INVOLVED IN: rRNA processing; LOCATED IN: preribosome, small subunit precursor; EXPRESSED IN: 22 plant structures; EXPRESSED DURING: 13 growth stages; CONTAINS InterPro DOMAIN/s: Nucleolar, Nop52 (InterPro:IPR010301); Has 543 Blast hits to 530 proteins in 201 species: Archae - 0; Bacteria - 10; Metazoa - 211; Fungi - 164; Plants - 46; Viruses - 0; Other E…
comp17697_c0_seq1	AT1G27150	1e-145	0.57	0.74	0.9929	0.9059	protein_coding	Tetratricopeptide repeat (TPR)-like superfamily protein
comp17722_c0_seq1	AT1G55620	0	0.72	0.8	0.9918	0.6568	protein_coding	chloride channel F
comp17995_c0_seq1	AT2G03440	7e-15	0.41	0.57	0.8209	0.7165	protein_coding	nodulin-related protein 1
comp18142_c0_seq2	AT5G15860	1e-157	0.67	0.8	0.897	0.9297	protein_coding	prenylcysteine methylesterase
comp18766_c0_seq2	AT5G53350	0	0.66	0.78	0.8634	0.9568	protein_coding	CLP protease regulatory subunit X
comp19131_c0_seq1	AT2G41380	2e-74	0.5	0.71	0.9886	0.9739	protein_coding	S-adenosyl-L-methionine-dependent methyltransferases superfamily protein
comp19921_c0_seq2	AT2G43630	1e-29	0.36	0.51	0.9141	0.8321	protein_coding	FUNCTIONS IN: molecular_function unknown; INVOLVED IN: biological_process unknown; LOCATED IN: chloroplast thylakoid membrane, chloroplast, nucleus, chloroplast envelope; EXPRESSED IN: 22 plant structures; EXPRESSED DURING: 13 growth stages; BEST Arabidopsis thaliana protein match is: glycine-rich protein (TAIR:AT3G59640.2); Has 67 Blast hits to 67 proteins in 20 species: Archae - 0; Bacteria - 4…
comp20087_c0_seq1	AT5G61500	1e-153	0.81	0.92	0.9968	0.9968	protein_coding	autophagy 3 (APG3)
comp20286_c0_seq11	AT5G01230	1e-160	0.89	0.94	0.9528	0.9838	protein_coding	S-adenosyl-L-methionine-dependent methyltransferases superfamily protein
comp20531_c0_seq1	AT4G36130	1e-139	0.92	0.98	0.9148	1	protein_coding	Ribosomal protein L2 family
comp20787_c0_seq1	AT4G16130	0	0.73	0.85	0.9849	0.9451	protein_coding	arabinose kinase
comp21220_c0_seq2	AT5G06060	4e-86	0.59	0.75	0.9151	0.9772	protein_coding	NAD(P)-binding Rossmann-fold superfamily protein
comp21655_c0_seq1	AT3G19990	1e-128	0.6	0.77	0.9323	0.8917	protein_coding	unknown protein; INVOLVED IN: biological_process unknown; LOCATED IN: chloroplast stroma, chloroplast; EXPRESSED IN: 23 plant structures; EXPRESSED DURING: 13 growth stages; Has 118 Blast hits to 118 proteins in 41 species: Archae - 0; Bacteria - 42; Metazoa - 0; Fungi - 0; Plants - 56; Viruses - 0; Other Eukaryotes - 20 (source: NCBI BLink).
comp21745_c0_seq1	AT5G13110	1e-168	0.81	0.9	0.856	0.5687	protein_coding	glucose-6-phosphate dehydrogenase 2
comp21889_c0_seq1	AT5G09760	1e-152	0.55	0.71	0.9875	0.8711	protein_coding	Plant invertase/pectin methylesterase inhibitor superfamily
comp22024_c0_seq1	AT5G41970	1e-157	0.71	0.85	0.9209	0.9678	protein_coding	Metal-dependent protein hydrolase
comp22555_c0_seq1	AT3G58040	1e-130	0.75	0.84	0.9444	0.9383	protein_coding	seven in absentia of Arabidopsis 2
comp22574_c0_seq1	AT2G28190	6e-80	0.72	0.78	0.7572	0.9953	protein_coding	copper/zinc superoxide dismutase 2
comp22664_c0_seq6	AT2G37160	0	0.7	0.84	0.9141	0.8069	protein_coding	Transducin/WD40 repeat-like superfamily protein
comp22990_c0_seq2	AT5G08400	7e-41	0.78	0.94	0.485	0.33	protein_coding	Protein of unknown function (DUF3531)
comp23360_c0_seq1	AT5G17930	0	0.5	0.68	0.9907	0.9961	protein_coding	MIF4G domain-containing protein / MA3 domain-containing protein
comp23507_c0_seq1	AT5G07620	1e-82	0.49	0.71	0.8347	0.8412	protein_coding	Protein kinase superfamily protein
comp23652_c0_seq1	AT2G45470	1e-121	0.66	0.81	0.75	0.7761	protein_coding	FASCICLIN-like arabinogalactan protein 8
comp23885_c0_seq4	AT2G46420	2e-65	0.62	0.77	1	0.5702	protein_coding	Plant protein 1589 of unknown function
comp23925_c0_seq1	AT5G06390	3e-71	0.65	0.79	0.6797	0.4672	protein_coding	FASCICLIN-like arabinogalactan protein 17 precursor
comp23976_c0_seq1	AT2G37040	0	0.83	0.93	1	0.64	protein_coding	PHE ammonia lyase 1
comp24021_c0_seq2	AT1G24540	2e-82	0.53	0.76	0.9326	0.5057	protein_coding	cytochrome P450, family 86, subfamily C, polypeptide 1
comp24388_c0_seq1	AT5G04290	1e-151	0.41	0.61	0.3977	0.4561	protein_coding	kow domain-containing transcription factor 1
comp24396_c0_seq3	AT5G13010	0	0.88	0.95	1	0.325	protein_coding	RNA helicase family protein
comp7432_c0_seq1	AT3G54400	3e-81	0.58	0.69	0.8849	0.6447	protein_coding	Eukaryotic aspartyl protease family protein
transcript_id	Rice gene	Hit-Description	Short_description	E-Value	Identical	Similar	Query_Coverage	Hit_Coverage	Var.9
comp10368_c0_seq1	LOC_Os03g13820.2	protein	protein kinase family protein, putative, expressed	1e-45	0.49	0.7	0.8264	0.4427
comp10687_c0_seq1	LOC_Os03g43850.1	protein	recA protein, putative, expressed	0	0.79	0.88	0.9473	0.9688
comp10741_c0_seq4	LOC_Os05g32500.1	protein	expressed protein	0	0.64	0.8	0.8122	0.7923
comp10785_c0_seq1	LOC_Os03g46410.1	protein	transmembrane protein 56, putative, expressed	1e-108	0.67	0.83	0.8791	0.9849
comp11566_c0_seq1	LOC_Os08g33740.1	protein	CSLA11 - cellulose synthase-like family A, expressed	6e-57	0.59	0.77	0.9613	0.2895
comp12130_c0_seq1	LOC_Os07g05190.1	protein	leucine-rich repeat family protein, putative, expressed	0	0.71	0.82	0.9987	0.7305
comp12221_c0_seq1	LOC_Os01g72480.1	protein	zinc finger, C3HC4 type domain containing protein, expressed	1e-67	0.64	0.74	0.8473	0.75
comp13034_c0_seq1	LOC_Os04g05050.1	protein	pectate lyase precursor, putative, expressed	1e-17	0.76	0.86	0.3161	0.1035
comp13113_c0_seq1	LOC_Os01g63830.1	protein	dehydrodolichyl diphosphate synthase, putative, expressed	4e-91	0.66	0.8	0.75	0.7922
comp13202_c0_seq1	LOC_Os01g22954.1	protein	serine carboxypeptidase, putative, expressed	1e-126	0.66	0.8	0.8736	0.638
comp13366_c0_seq1	LOC_Os03g17140.1	protein	expressed protein	6e-39	0.45	0.63	0.9212	0.8785
comp13454_c0_seq1	LOC_Os07g37850.1	protein	expressed protein	1e-07	0.5	0.65	0.3461	0.4102
comp13876_c0_seq1	LOC_Os09g29690.1	protein	beta-expansin precursor, putative, expressed	6e-44	0.66	0.81	0.9609	0.9179
comp13916_c0_seq1	LOC_Os10g40880.1	protein	flavonol synthase/flavanone 3-hydroxylase, putative, expressed	1e-42	0.52	0.73	1	0.4057
comp14699_c0_seq1	LOC_Os02g52040.1	protein	phosphate-induced protein 1 conserved region domain containing protein, expressed	1e-94	0.66	0.81	0.8754	0.8006
comp14823_c0_seq1	LOC_Os10g21000.1	protein	nucleoside-triphosphatase, putative, expressed	0	0.58	0.73	1	0.896
comp14839_c0_seq1	LOC_Os03g03910.1	protein	catalase domain containing protein, expressed	0	0.84	0.95	1	0.7621
comp14898_c0_seq1	LOC_Os03g06440.2	protein	RNA helicase SDE3, putative, expressed	1e-124	0.57	0.75	0.9788	0.3816
comp14924_c0_seq1	LOC_Os04g40730.1	protein	oxidoreductase, short chain dehydrogenase/reductase family, putative, expressed	1e-94	0.66	0.81	0.8892	0.7893
comp14983_c0_seq2	LOC_Os03g62170.1	protein	cyclase/dehydrase family protein, expressed	1e-117	0.63	0.8	1	0.4459
comp15127_c0_seq1	LOC_Os01g21160.2	protein	2-oxo acid dehydrogenases acyltransferase domain containing protein, expressed	1e-161	0.65	0.79	0.8356	0.9249
comp15301_c0_seq2	LOC_Os03g10620.2	protein	hydrolase, alpha/beta fold family domain containing protein, expressed	1e-120	0.78	0.87	0.926	0.827
comp15434_c0_seq1	LOC_Os08g08830.1	protein	expressed protein	1e-102	0.38	0.49	0.9472	0.6694
comp15512_c0_seq1	LOC_Os04g52310.1	protein	metal cation transporter, putative, expressed	3e-64	0.72	0.82	0.9891	0.5
comp15541_c0_seq3	LOC_Os07g01060.2	protein	expressed protein	1e-52	0.41	0.55	0.9463	0.8127
comp15637_c0_seq1	LOC_Os09g39390.1	protein	oxidoreductase, aldo/keto reductase family protein, putative, expressed	1e-177	0.78	0.87	0.9041	0.9662
comp15645_c0_seq1	LOC_Os01g63540.1	protein	cytochrome P450, putative, expressed	1e-129	0.79	0.86	0.9828	0.5174
comp15874_c0_seq1	LOC_Os10g39770.1	protein	zinc finger, C3HC4 type, domain containing protein, expressed	3e-75	0.66	0.82	0.8264	0.8583
comp15888_c0_seq1	LOC_Os03g07170.1	protein	lactose permease-related, putative, expressed	1e-111	0.7	0.83	0.9781	0.5842
comp16006_c0_seq1	LOC_Os02g26349.1	protein	transposon protein, putative, CACTA, En/Spm sub-class, expressed	4e-29	0.62	0.65	0.5756	0.5527
comp16218_c0_seq1	LOC_Os02g49992.1	protein	expressed protein	0	0.63	0.76	0.9699	0.3944
comp16240_c0_seq1	LOC_Os06g46284.2	protein	glycosyl hydrolase, family 31, putative, expressed	0	0.62	0.78	0.9934	0.6949
comp16376_c0_seq2	LOC_Os04g13470.1	protein	expressed protein	0	0.64	0.78	0.9559	0.9724
comp16403_c0_seq2	LOC_Os08g43540.1	protein	peptidase, T1 family, putative, expressed	1e-104	0.9	0.96	0.8602	0.6175
comp16485_c0_seq2	LOC_Os08g05490.1	protein	tRNA synthetase, putative, expressed	1e-171	0.77	0.9	0.725	0.8832
comp16630_c0_seq1	LOC_Os04g55210.1	protein	chloride channel protein, putative, expressed	0	0.73	0.84	0.9838	0.8997
comp16638_c0_seq1	LOC_Os04g32350.1	protein	RNA polymerase III RPC4 domain containing protein, expressed	2e-57	0.45	0.6	0.8911	0.9818
comp16653_c0_seq1	LOC_Os10g23220.2	protein	GIL1, putative, expressed	0	0.74	0.88	1	1
comp17133_c0_seq1	LOC_Os11g44810.1	protein	auxin-repressed protein, putative, expressed	4e-32	0.62	0.79	0.9841	1
comp17172_c0_seq1	LOC_Os05g34170.2	protein	tubulin/FtsZ domain containing protein, putative, expressed	1e-158	0.98	0.99	1	0.599
comp17369_c0_seq4	LOC_Os01g68700.2	protein	BHLH transcription factor, putative, expressed	1e-64	0.44	0.57	0.9051	0.7692
comp17381_c0_seq1	LOC_Os03g54160.1	protein	OsMADS14 - MADS-box family gene with MIKCc type-box, expressed	6e-68	0.6	0.73	0.984	0.9802
comp17449_c0_seq1	LOC_Os04g08350.2	protein	cysteine synthase, chloroplast/chromoplast precursor, putative, expressed	1e-155	0.85	0.93	0.8873	0.8567
comp17638_c0_seq1	LOC_Os01g26020.1	protein	expressed protein	5e-64	0.75	0.86	0.8963	0.9865
comp17667_c0_seq3	LOC_Os01g42980.1	protein	ribosomal protein L22, putative, expressed	3e-86	0.71	0.8	0.8496	0.8129
comp17713_c0_seq1	LOC_Os09g31400.1	protein	ethylene-insensitive 3, putative, expressed	1e-142	0.52	0.62	0.9863	0.9803
comp17767_c0_seq1	LOC_Os02g21700.1	protein	STE_MEKK_ste11_MAP3K.8 - STE kinases include homologs to sterile 7, sterile 11 and sterile 20 from yeast, expressed	4e-82	0.47	0.61	0.8233	0.8474
comp17779_c0_seq1	LOC_Os04g43922.1	protein	exosome complex exonuclease rrp4, putative, expressed	1e-137	0.75	0.85	0.9968	0.9936
comp17836_c0_seq1	LOC_Os02g54820.2	protein	trehalose-6-phosphate synthase, putative, expressed	0	0.7	0.85	1	0.6021
comp17890_c0_seq1	LOC_Os12g27994.1	protein	expressed protein	3e-81	0.67	0.78	0.8741	0.556
comp17928_c0_seq1	LOC_Os04g05050.2	protein	pectate lyase precursor, putative, expressed	0	0.87	0.94	0.8641	0.971
comp18140_c0_seq1	LOC_Os02g31290.2	protein	AML1, putative, expressed	0	0.51	0.68	0.9696	0.973
comp18168_c0_seq1	LOC_Os12g18110.2	protein	PQ loop repeat domain containing protein, expressed	1e-119	0.8	0.88	0.9452	0.9664
comp18169_c0_seq1	LOC_Os12g41880.2	protein	nuclear transcription factor Y subunit, putative, expressed	2e-45	0.53	0.65	0.9585	0.8709
comp18177_c0_seq1	LOC_Os10g25090.1	protein	STRUBBELIG-RECEPTOR FAMILY 6 precursor, putative, expressed	2e-87	0.52	0.67	0.9026	0.5146
comp18193_c0_seq1	LOC_Os01g43490.1	protein	polygalacturonase, putative, expressed	1e-113	0.5	0.7	0.9621	0.9449
comp18197_c1_seq1	LOC_Os03g05710.1	protein	acetyltransferase, GNAT family, putative, expressed	2e-73	0.65	0.77	0.9537	0.881
comp18248_c0_seq1	LOC_Os05g45030.1	protein	calcium homeostasis regulator CHoR1, putative, expressed	2e-90	0.62	0.76	0.9649	1
comp18368_c0_seq1	LOC_Os01g63580.1	protein	glycerol-3-phosphate acyltransferase, putative, expressed	0	0.76	0.89	0.909	0.9798
comp18423_c0_seq1	LOC_Os08g43440.1	protein	cytochrome P450, putative, expressed	5e-45	0.47	0.64	0.7374	0.3733
comp18446_c0_seq1	LOC_Os09g03610.1	protein	flowering time control protein FCA, putative, expressed	1e-131	0.51	0.62	0.7992	0.7831
comp18477_c0_seq1	LOC_Os03g11320.1	protein	heparanase-like protein precursor, putative, expressed	0	0.6	0.75	0.9962	0.9833
comp18691_c1_seq1	LOC_Os01g05670.1	protein	3-oxo-5-alpha-steroid 4-dehydrogenase, putative, expressed	1e-132	0.71	0.82	0.9967	0.9967
comp18844_c0_seq1	LOC_Os06g39050.1	protein	syntaxin, putative, expressed	2e-89	0.54	0.72	0.9934	0.974
comp19558_c0_seq1	LOC_Os02g52490.1	protein	expressed protein	3e-14	0.36	0.5	0.8831	0.9542
comp19643_c0_seq4	LOC_Os01g12910.1	protein	thioesterase family protein, putative, expressed	2e-30	0.51	0.7	0.7461	0.8263
comp19698_c0_seq1	LOC_Os01g66520.1	protein	serine/threonine-protein kinase RIO-like, putative, expressed	1e-180	0.64	0.76	0.994	0.9979
comp19719_c0_seq2	LOC_Os09g17770.1	protein	retrotransposon protein, putative, unclassified, expressed	1e-25	0.33	0.47	0.9554	0.9814
comp19737_c0_seq1	LOC_Os10g42720.1	protein	acyltransferase, putative, expressed	1e-148	0.61	0.75	0.9126	0.9836
comp19762_c0_seq1	LOC_Os02g17780.1	protein	ent-kaurene synthase, chloroplast precursor, putative, expressed	0	0.57	0.75	0.8581	0.7289
comp19792_c0_seq1	LOC_Os01g10180.1	protein	avr9/Cf-9 rapidly elicited protein 146, putative, expressed	6e-30	0.39	0.52	0.8428	0.962
comp19805_c0_seq2	LOC_Os07g06130.1	protein	ethylene-insensitive protein, putative, expressed	0	0.44	0.6	0.9294	0.8188
comp19859_c0_seq1	LOC_Os03g03880.1	protein	protein kinase, putative, expressed	8e-85	0.7	0.86	0.8264	0.5249
comp19936_c0_seq1	LOC_Os02g52250.1	protein	SKIP/SNW domain containing protein, expressed	0	0.77	0.86	1	1
comp20006_c0_seq2	LOC_Os01g09570.1	protein	6-phosphofructokinase, putative, expressed	0	0.81	0.87	0.8118	0.8851
comp20072_c0_seq1	LOC_Os04g48950.1	protein	fringe-related protein, putative, expressed	0	0.72	0.82	0.911	0.8244
comp20101_c0_seq1	LOC_Os03g02530.1	protein	OsRhmbd7 - Putative Rhomboid homologue, expressed	1e-128	0.68	0.83	0.9431	0.9692
comp20203_c0_seq1	LOC_Os07g26490.1	protein	ankyrin repeat domain containing protein, expressed	1e-145	0.52	0.66	1	1
comp20307_c0_seq4	LOC_Os10g36703.1	protein	CPuORF40 - conserved peptide uORF-containing transcript, expressed	4e-20	0.49	0.65	0.8151	0.84
comp20335_c0_seq1	LOC_Os09g32080.1	protein	CHIT13 - Chitinase family protein precursor, expressed	1e-133	0.73	0.85	0.8993	0.9141
comp20338_c2_seq1	LOC_Os09g20284.1	protein	amine oxidase, flavin-containing, domain containing protein, expressed	1e-176	0.66	0.79	0.9375	0.9958
comp20435_c0_seq1	LOC_Os02g52160.1	protein	LMBR1 integral membrane protein, putative, expressed	7e-57	0.52	0.65	0.9117	0.3269
comp20486_c0_seq1	LOC_Os01g51200.1	protein	CK1_CaseinKinase_1.3 - CK1 includes the casein kinase 1 kinases, expressed	1e-73	0.57	0.7	0.9668	0.5529
comp20547_c0_seq1	LOC_Os02g44000.1	protein	amino acid kinase, putative, expressed	1e-139	0.82	0.91	0.8596	0.8381
comp20630_c0_seq1	LOC_Os05g30750.4	protein	anthranilate phosphoribosyltransferase, putative, expressed	0	0.85	0.93	1	1
comp20695_c0_seq1	LOC_Os01g63480.1	protein	transferase family protein, putative, expressed	1e-157	0.62	0.72	0.9593	0.971
comp20719_c0_seq1	LOC_Os06g05900.1	protein	methyltransferase, putative, expressed	3e-60	0.78	0.9	0.6036	0.4097
comp20733_c0_seq1	LOC_Os02g57070.1	protein	3-5 exoribonuclease CSL4, putative, expressed	3e-80	0.77	0.9	0.9641	0.939
comp20754_c0_seq1	LOC_Os03g50390.1	protein	AGC_AGC_other_GWLd.2 - ACG kinases include homologs to PKA, PKG and PKC, expressed	0	0.76	0.85	0.9931	0.7916
comp20757_c0_seq1	LOC_Os06g02019.1	protein	cytochrome P450, putative, expressed	0	0.67	0.82	0.9314	0.9209
comp20777_c0_seq1	LOC_Os01g42410.1	protein	pleiotropic drug resistance protein, putative, expressed	0	0.73	0.87	0.9878	0.9695
comp20824_c0_seq1	LOC_Os04g33720.1	protein	glycosyl hydrolases, putative, expressed	0	0.59	0.74	0.9031	0.9419
comp20875_c1_seq1	LOC_Os07g39320.1	protein	homeobox domain containing protein, expressed	4e-39	0.61	0.76	0.506	0.575
comp20943_c0_seq1	LOC_Os03g14890.1	protein	AGAP008572-PA, putative, expressed	4e-86	0.68	0.8	0.7651	0.8452
comp20946_c1_seq1	LOC_Os05g09020.1	protein	WRKY67, expressed	8e-34	0.62	0.7	0.642	0.567
comp21012_c0_seq1	LOC_Os07g42632.1	protein	folic acid synthesis protein, putative, expressed	0	0.69	0.81	0.9774	0.8928
comp21170_c0_seq1	LOC_Os01g20206.1	protein	methyltransferase, putative, expressed	5e-64	0.5	0.63	0.9888	0.9887
comp21329_c0_seq1	LOC_Os02g44654.2	protein	cytochrome P450, putative, expressed	0	0.77	0.85	0.9656	0.9624
comp21341_c0_seq1	LOC_Os01g17279.1	protein	exonuclease, putative, expressed	1e-135	0.58	0.69	0.9431	0.9951
comp21378_c0_seq1	LOC_Os12g41930.1	protein	SRP40, C-terminal domain containing protein, expressed	4e-24	0.48	0.66	0.4961	0.2723
comp21602_c0_seq1	LOC_Os04g42990.1	protein	suppressor of stem-loop protein 1, putative, expressed	0	0.81	0.87	0.9727	0.9143
comp21610_c0_seq1	LOC_Os07g46240.1	protein	choline transporter-related, putative, expressed	1e-123	0.56	0.69	0.7633	0.743
comp21666_c0_seq1	LOC_Os06g01260.1	protein	glutathione gamma-glutamylcysteinyltransferase 1, putative, expressed	1e-177	0.61	0.76	0.9842	0.982
comp21735_c0_seq1	LOC_Os02g45670.1	protein	myb-like DNA-binding domain containing protein, expressed	6e-93	0.63	0.74	0.8121	0.9072
comp21847_c0_seq1	LOC_Os05g05320.1	protein	PPR repeat domain containing protein, putative, expressed	2e-66	0.59	0.79	0.9014	0.4251
comp22033_c0_seq1	LOC_Os05g38120.1	protein	homeodomain protein, putative, expressed	6e-98	0.43	0.55	0.9631	0.912
comp22083_c0_seq1	LOC_Os01g26940.1	protein	transposon protein, putative, CACTA, En/Spm sub-class, expressed	4e-44	0.81	0.92	0.2962	0.1375
comp22086_c0_seq1	LOC_Os09g27750.1	protein	1-aminocyclopropane-1-carboxylate oxidase 1, putative, expressed	1e-138	0.76	0.87	0.8611	0.9534
comp22331_c0_seq2	LOC_Os02g57660.1	protein	phosphatidylinositol-4-phosphate 5-kinase, putative, expressed	0	0.73	0.82	0.9959	0.8932
comp22361_c0_seq1	LOC_Os09g38130.1	protein	auxin efflux carrier component, putative, expressed	1e-89	0.53	0.71	0.9967	0.7102
comp22377_c0_seq1	LOC_Os01g15900.1	protein	expressed protein	3e-59	0.47	0.61	0.7189	0.4736
comp22416_c0_seq1	LOC_Os07g38730.1	protein	tubulin/FtsZ domain containing protein, putative, expressed	1e-112	0.96	0.99	1	0.4355
comp22425_c0_seq1	LOC_Os08g34740.1	protein	SGT1 protein, putative, expressed	0	0.56	0.73	0.9555	0.95
comp22504_c0_seq1	LOC_Os10g13550.1	protein	endonuclease/exonuclease/phosphatase family domain containing protein, expressed	1e-125	0.77	0.89	0.8421	0.5753
comp22577_c0_seq1	LOC_Os02g52810.1	protein	remorin C-terminal domain containing protein, putative, expressed	1e-113	0.48	0.62	0.9413	0.9115
comp22614_c0_seq1	LOC_Os12g41620.1	protein	WD domain, G-beta repeat domain containing protein, expressed	1e-145	0.57	0.73	0.9911	0.5633
comp22618_c0_seq1	LOC_Os11g32260.1	protein	lysosomal alpha-mannosidase precursor, putative, expressed	0	0.67	0.81	0.9829	0.5656
comp22623_c0_seq1	LOC_Os01g07560.1	protein	receptor-like protein kinase 2 precursor, putative, expressed	0	0.62	0.75	0.9496	0.9588
comp22636_c0_seq1	LOC_Os05g50600.1	protein	OsSCP31 - Putative Serine Carboxypeptidase homologue, expressed	1e-109	0.62	0.75	0.9777	0.6945
comp22790_c0_seq2	LOC_Os04g58780.2	protein	pentatricopeptide repeat protein, putative, expressed	0	0.7	0.84	0.979	0.943
comp22853_c0_seq1	LOC_Os12g07950.1	protein	transcriptional regulator Sir2 family protein, putative, expressed	1e-142	0.69	0.83	0.8883	0.8676
comp22910_c0_seq1	LOC_Os01g50830.1	protein	expressed protein	1e-111	0.63	0.73	0.9141	0.8844
comp22915_c0_seq1	LOC_Os07g38530.1	protein	STE_PAK_Ste20_Slob_Wnk.4 - STE kinases include homologs to sterile 7, sterile 11 and sterile 20 from yeast, expressed	0	0.68	0.79	0.7776	0.6903
comp23000_c0_seq1	LOC_Os01g71340.1	protein	glycosyl hydrolases family 17, putative, expressed	1e-102	0.6	0.72	1	1
comp23001_c0_seq1	LOC_Os05g09620.1	protein	SCC3, putative, expressed	1e-164	0.7	0.85	0.8512	0.3485
comp23005_c0_seq1	LOC_Os01g67390.1	protein	POEI32 - Pollen Ole e I allergen and extensin family protein precursor, expressed	2e-35	0.41	0.57	0.4282	0.5898
comp23071_c0_seq1	LOC_Os08g14660.1	protein	SET domain containing protein, expressed	1e-157	0.55	0.71	0.9423	0.9613
comp23081_c0_seq1	LOC_Os11g05050.1	protein	stem-specific protein TSJT1, putative, expressed	9e-99	0.72	0.84	1	1
comp23112_c0_seq1	LOC_Os03g20980.1	protein	zinc finger, C3HC4 type domain containing protein, expressed	9e-69	0.49	0.66	0.7223	0.6224
comp23210_c0_seq2	LOC_Os09g07660.1	protein	ELMO/CED-12 family protein, putative, expressed	1e-65	0.55	0.67	0.885	0.3561
comp23245_c0_seq1	LOC_Os08g08080.2	protein	BUD13, putative, expressed	5e-53	0.41	0.56	0.9569	0.8934
comp23311_c0_seq1	LOC_Os01g08090.1	protein	flavonol-3-O-glycoside-7-O-glucosyltransferase 1, putative, expressed	5e-99	0.46	0.6	0.9975	0.7971
comp23333_c0_seq1	LOC_Os08g32850.1	protein	methylcrotonoyl-CoA carboxylase beta chain, mitochondrial precursor, putative, expressed	1e-147	0.81	0.9	1	0.5279
comp23361_c0_seq1	LOC_Os11g02464.1	protein	vacuolar-sorting receptor precursor, putative, expressed	0	0.81	0.9	0.9711	0.8266
comp23383_c0_seq2	LOC_Os01g58194.1	protein	protein disulfide isomerase, putative, expressed	1e-135	0.57	0.77	0.9598	0.9593
comp23523_c0_seq1	LOC_Os01g07870.1	protein	ABC transporter family protein, putative, expressed	0	0.75	0.88	0.9919	0.5727
comp23576_c0_seq1	LOC_Os08g04170.1	protein	zinc finger C-x8-C-x5-C-x3-H type family protein, expressed	2e-58	0.28	0.42	0.9977	0.9968
comp23584_c0_seq2	LOC_Os12g18140.1	protein	superkiller viralicidic activity 2-like 2, putative, expressed	0	0.77	0.88	1	0.7229
comp23595_c0_seq3	LOC_Os08g39850.1	protein	lipoxygenase, chloroplast precursor, putative, expressed	0	0.64	0.8	1	0.7662
comp23609_c0_seq1	LOC_Os02g04660.2	protein	arginine N-methyltransferase 5, putative, expressed	0	0.73	0.85	1	0.9637
comp23630_c0_seq1	LOC_Os06g48040.1	protein	zinc finger, C3HC4 type domain containing protein, expressed	1e-74	0.36	0.51	0.9828	0.9827
comp23692_c0_seq1	LOC_Os03g54790.1	protein	ABC transporter, ATP-binding protein, putative, expressed	0	0.86	0.94	0.9976	0.6708
comp23704_c0_seq1	LOC_Os09g19850.1	protein	chloroplastic group IIA intron splicing facilitator CRS1, chloroplast precursor, putative, expressed	1e-161	0.58	0.72	0.6193	0.5153
comp23752_c0_seq1	LOC_Os03g44380.1	protein	9-cis-epoxycarotenoid dioxygenase 1, chloroplast precursor, putative, expressed	0	0.73	0.82	0.8336	0.8552
comp23753_c0_seq1	LOC_Os03g52980.1	protein	CWF19-like 2, cell cycle control, putative, expressed	0	0.57	0.72	0.952	0.8076
comp23762_c1_seq10	LOC_Os07g32350.1	protein	WD domain, G-beta repeat domain containing protein, expressed	2e-76	0.65	0.77	0.76	0.4618
comp23796_c0_seq1	LOC_Os01g14932.1	protein	NAK-like ser/thr protein kinase, putative, expressed	0	0.68	0.79	0.8829	0.8768
comp23819_c0_seq1	LOC_Os03g49500.1	protein	ethylene receptor, putative, expressed	0	0.79	0.89	1	1
comp23904_c0_seq4	LOC_Os02g57390.1	protein	pumilio-family RNA binding protein, putative, expressed	0	0.53	0.63	0.9874	0.8511
comp23962_c0_seq1	LOC_Os09g29630.1	protein	NOL1/NOP2/sun family protein, putative, expressed	0	0.62	0.74	0.9388	0.6
comp23995_c0_seq1	LOC_Os10g33420.1	protein	non-lysosomal glucosylceramidase, putative, expressed	0	0.76	0.85	1	0.6802
comp24011_c0_seq2	LOC_Os12g30020.2	protein	cyclin-T1-4, putative, expressed	1e-165	0.66	0.76	0.8296	0.8416
comp24025_c1_seq1	LOC_Os03g09100.1	protein	calmodulin-binding transcription activator, putative, expressed	0	0.51	0.66	0.9652	0.7706
comp24052_c0_seq3	LOC_Os04g37760.1	protein	expressed protein	8e-15	0.37	0.62	0.6896	0.6071
comp24078_c0_seq7	LOC_Os05g43650.1	protein	expressed protein	2e-65	0.85	0.92	0.9407	0.3235
comp24096_c0_seq1	LOC_Os02g18820.2	protein	WD domain, G-beta repeat domain containing protein, expressed	1e-116	0.68	0.79	0.8342	0.3765
comp24100_c0_seq1	LOC_Os05g33610.2	protein	expressed protein	0	0.7	0.81	0.9017	0.7778
comp24175_c0_seq2	LOC_Os01g34350.1	protein	RNA-dependent RNA polymerase, putative, expressed	0	0.66	0.81	0.9947	0.6239
comp24206_c0_seq1	LOC_Os03g31550.1	protein	aldehyde oxidase, putative, expressed	4e-96	0.78	0.88	1	0.1519
comp24252_c0_seq1	LOC_Os07g01550.1	protein	leucine rich repeat domain containing protein, putative, expressed	2e-88	0.5	0.65	0.5422	0.5229
comp24270_c0_seq1	LOC_Os05g48390.1	protein	ubiquitin conjugating enzyme protein, putative, expressed	1e-138	0.41	0.58	0.9958	0.7773
comp24276_c0_seq2	LOC_Os08g36994.2	protein	protein transport protein, putative, expressed	0	0.82	0.92	1	0.5575
comp24288_c0_seq1	LOC_Os02g32490.1	protein	AMP-binding enzyme, putative, expressed	0	0.84	0.93	0.9699	0.9617
comp24314_c0_seq10	LOC_Os03g17570.2	protein	response regulator receiver domain containing protein, expressed	1e-137	0.46	0.57	0.973	0.996
comp24358_c0_seq1	LOC_Os06g14740.1	protein	NAD binding domain of 6-phosphogluconate dehydrogenase containing protein, expressed	0	0.67	0.82	0.9758	1
comp4712_c0_seq1	LOC_Os10g25150.1	protein	expressed protein	2e-13	0.52	0.72	0.5545	0.488
comp4743_c0_seq1	LOC_Os01g64960.1	protein	chlorophyll A-B binding protein, putative, expressed	4e-96	0.75	0.84	1	1
comp4846_c0_seq1	LOC_Os04g42620.1	protein	uncharacterized protein At4g06744 precursor, putative, expressed	9e-49	0.61	0.75	0.7089	0.3348
comp5247_c0_seq1	LOC_Os08g43680.1	protein	glutathione S-transferase, C-terminal domain containing protein, expressed	4e-56	0.52	0.68	0.832	0.1658
comp8866_c0_seq2	LOC_Os11g36070.2	protein	expressed protein	1e-119	0.55	0.72	0.8577	0.7194
comp9099_c0_seq1	LOC_Os03g23960.1	protein	IQ calmodulin-binding motif family protein, putative, expressed	2e-40	0.43	0.53	0.7797	0.5788
comp9551_c0_seq2	LOC_Os06g05820.1	protein	OsLonP2 - Putative Lon protease homologue, expressed	1e-178	0.64	0.76	0.7627	0.7964
comp9798_c0_seq1	LOC_Os12g32230.1	protein	molybdenum cofactor biosynthesis protein 1, putative, expressed	1e-168	0.71	0.82	1	0.9949
