# Supplementary material for: Genome-Wide Transcriptome and Expression Profile Analysis of Phalaenopsis during Explant Browning
Source: PLoS One. 2015 Apr 14;10(4):e0123356. doi: 10.1371/journal.pone.0123356 (PMC4397044; doi:10.1371/journal.pone.0123356)
Supplement: S10 Table — (XLS) [file pone.0123356.s013.xls]

## Sheet: 1_vs_3.sdegs.Ara
S10 Table DEGs of 6d vs. 0d homolog in Arabidopsis and Oryza
transcript_id	Ara_gene_id	E-Value	Identical	Similar	Query_Coverage	Hit_Coverage	Type	Short_description
comp11084_c0_seq2	AT2G29290	2e-81	0.59	0.73	0.8377	0.9656	protein_coding	NAD(P)-binding Rossmann-fold superfamily protein
comp12580_c0_seq1	AT4G27480	1e-155	0.66	0.79	1	0.9287	protein_coding	Core-2/I-branching beta-1,6-N-acetylglucosaminyltransferase family protein
comp15107_c1_seq1	AT1G60950	2e-45	0.64	0.76	0.6887	0.9121	protein_coding	2Fe-2S ferredoxin-like superfamily protein
comp15697_c0_seq1	AT3G04070	9e-73	0.51	0.63	0.9509	0.93	protein_coding	NAC domain containing protein 47
comp16038_c0_seq1	AT1G35830	2e-11	0.79	0.92	0.2209	0.1258	protein_coding	VQ motif-containing protein
comp16507_c0_seq1	AT5G19780	3e-78	0.94	0.99	0.9657	0.3133	protein_coding	tubulin alpha-5
comp16596_c0_seq1	AT5G12080	1e-169	0.52	0.72	0.9186	0.7792	protein_coding	mechanosensitive channel of small conductance-like 10
comp16672_c0_seq1	AT5G19440	1e-142	0.72	0.86	0.9703	1	protein_coding	NAD(P)-binding Rossmann-fold superfamily protein
comp17092_c0_seq1	AT2G16790	1e-50	0.52	0.73	0.9729	0.9312	protein_coding	P-loop containing nucleoside triphosphate hydrolases superfamily protein
comp17182_c0_seq1	AT2G18680	7e-15	0.29	0.47	0.8075	0.9407	protein_coding	unknown protein; FUNCTIONS IN: molecular_function unknown; INVOLVED IN: biological_process unknown; LOCATED IN: endomembrane system; EXPRESSED IN: male gametophyte, pollen tube; EXPRESSED DURING: L mature pollen stage, M germinated pollen stage; BEST Arabidopsis thaliana protein match is: unknown protein (TAIR:AT2G18690.1); Has 30201 Blast hits to 17322 proteins in 780 species: Archae - 12; Bacte…
comp17958_c0_seq1	AT5G02020	6e-11	0.36	0.5	0.9338	0.859	protein_coding	unknown protein; FUNCTIONS IN: molecular_function unknown; INVOLVED IN: biological_process unknown; LOCATED IN: chloroplast; EXPRESSED IN: 13 plant structures; EXPRESSED DURING: 6 growth stages; BEST Arabidopsis thaliana protein match is: unknown protein (TAIR:AT5G59080.1); Has 77 Blast hits to 77 proteins in 14 species: Archae - 0; Bacteria - 0; Metazoa - 0; Fungi - 0; Plants - 77; Viruses - 0; …
comp17995_c0_seq1	AT2G03440	7e-15	0.41	0.57	0.8209	0.7165	protein_coding	nodulin-related protein 1
comp18271_c0_seq3	AT3G61260	1e-24	0.74	0.92	0.6333	0.3584	protein_coding	Remorin family protein
comp18703_c0_seq1	AT5G43700	2e-48	0.58	0.68	0.8542	0.9139	protein_coding	AUX/IAA transcriptional regulator family protein
comp19041_c0_seq1	AT2G46110	1e-156	0.8	0.89	0.951	0.9625	protein_coding	ketopantoate hydroxymethyltransferase 1
comp19131_c0_seq1	AT2G41380	2e-74	0.5	0.71	0.9886	0.9739	protein_coding	S-adenosyl-L-methionine-dependent methyltransferases superfamily protein
comp19288_c0_seq1	AT2G21140	4e-20	0.34	0.48	0.84	0.8629	protein_coding	proline-rich protein 2
comp19291_c0_seq1	AT1G67980	4e-72	0.59	0.75	0.9539	0.9655	protein_coding	caffeoyl-CoA 3-O-methyltransferase
comp19948_c0_seq1	AT5G18130	6e-08	0.28	0.48	0.7684	0.5714	protein_coding	unknown protein; BEST Arabidopsis thaliana protein match is: unknown protein (TAIR:AT3G03870.2); Has 1807 Blast hits to 1807 proteins in 277 species: Archae - 0; Bacteria - 0; Metazoa - 736; Fungi - 347; Plants - 385; Viruses - 0; Other Eukaryotes - 339 (source: NCBI BLink).
comp20198_c0_seq1	AT2G34960	0	0.71	0.85	0.9578	0.84	protein_coding	cationic amino acid transporter 5
comp20228_c0_seq1	AT5G45775	1e-62	0.94	0.99	0.975	0.6428	protein_coding	Ribosomal L5P family protein
comp20531_c0_seq1	AT4G36130	1e-139	0.92	0.98	0.9148	1	protein_coding	Ribosomal protein L2 family
comp20787_c0_seq1	AT4G16130	0	0.73	0.85	0.9849	0.9451	protein_coding	arabinose kinase
comp21113_c0_seq1	AT2G45300	0	0.82	0.9	0.8108	0.8826	protein_coding	RNA 3'-terminal phosphate cyclase/enolpyruvate transferase, alpha/beta
comp21182_c0_seq1	AT5G01320	0	0.81	0.88	0.8998	1	protein_coding	Thiamine pyrophosphate dependent pyruvate decarboxylase family protein
comp21218_c0_seq1	AT1G65930	0	0.88	0.94	1	0.9951	protein_coding	cytosolic NADP+-dependent isocitrate dehydrogenase
comp21220_c0_seq2	AT5G06060	4e-86	0.59	0.75	0.9151	0.9772	protein_coding	NAD(P)-binding Rossmann-fold superfamily protein
comp21532_c0_seq1	AT1G27730	2e-41	0.46	0.58	1	0.9823	protein_coding	salt tolerance zinc finger
comp21655_c0_seq1	AT3G19990	1e-128	0.6	0.77	0.9323	0.8917	protein_coding	unknown protein; INVOLVED IN: biological_process unknown; LOCATED IN: chloroplast stroma, chloroplast; EXPRESSED IN: 23 plant structures; EXPRESSED DURING: 13 growth stages; Has 118 Blast hits to 118 proteins in 41 species: Archae - 0; Bacteria - 42; Metazoa - 0; Fungi - 0; Plants - 56; Viruses - 0; Other Eukaryotes - 20 (source: NCBI BLink).
comp21665_c0_seq2	AT5G47540	4e-46	0.75	0.88	1	0.344	protein_coding	Mo25 family protein
comp21713_c0_seq1	AT3G54420	7e-80	0.68	0.8	0.9808	0.7509	protein_coding	homolog of carrot EP3-3 chitinase
comp21741_c0_seq1	AT4G39330	1e-132	0.66	0.8	0.8976	0.975	protein_coding	cinnamyl alcohol dehydrogenase 9
comp21745_c0_seq1	AT5G13110	1e-168	0.81	0.9	0.856	0.5687	protein_coding	glucose-6-phosphate dehydrogenase 2
comp22024_c0_seq1	AT5G41970	1e-157	0.71	0.85	0.9209	0.9678	protein_coding	Metal-dependent protein hydrolase
comp22045_c0_seq4	AT2G15620	0	0.74	0.85	0.9747	0.9948	protein_coding	nitrite reductase 1
comp22072_c0_seq1	AT2G02950	2e-11	0.29	0.4	0.6368	0.7129	protein_coding	phytochrome kinase substrate 1
comp22084_c0_seq1	AT5G06580	1e-112	0.63	0.76	0.9606	0.5608	protein_coding	FAD-linked oxidases family protein
comp22124_c0_seq1	AT3G19553	1e-174	0.64	0.79	0.9817	0.9979	protein_coding	Amino acid permease family protein
comp22440_c0_seq1	AT1G73880	1e-116	0.48	0.63	0.9362	0.9746	protein_coding	UDP-glucosyl transferase 89B1
comp23244_c0_seq1	AT2G37250	1e-109	0.68	0.81	0.847	1	protein_coding	adenosine kinase
comp23534_c0_seq1	AT1G34370	6e-20	0.56	0.78	0.3212	0.1623	protein_coding	C2H2 and C2HC zinc fingers superfamily protein
comp23604_c0_seq1	AT4G14210	0	0.81	0.91	0.9098	0.9487	protein_coding	phytoene desaturase 3
comp23630_c1_seq1	AT5G54190	1e-172	0.81	0.92	0.91	0.8493	protein_coding	protochlorophyllide oxidoreductase A
comp23652_c0_seq1	AT2G45470	1e-121	0.66	0.81	0.75	0.7761	protein_coding	FASCICLIN-like arabinogalactan protein 8
comp23940_c0_seq1	AT1G01550	5e-20	0.27	0.48	0.8971	0.8366	protein_coding	Protein of unknown function (DUF793)
comp23976_c0_seq1	AT2G37040	0	0.83	0.93	1	0.64	protein_coding	PHE ammonia lyase 1
comp24021_c0_seq2	AT1G24540	2e-82	0.53	0.76	0.9326	0.5057	protein_coding	cytochrome P450, family 86, subfamily C, polypeptide 1
comp24256_c0_seq1	AT4G04955	0	0.65	0.79	0.9426	0.9644	protein_coding	allantoinase
comp24306_c0_seq1	AT1G79830	0	0.55	0.71	0.9906	1	protein_coding	golgin candidate 5
transcript_id	Rice gene	Hit-Description	Short_description	E-Value	Identical	Similar	Query_Coverage	Hit_Coverage	Var.9
comp10127_c0_seq1	LOC_Os09g29670.1	protein	white-brown complex homolog protein 11, putative, expressed	2e-89	0.6	0.7	0.9893	0.4203
comp10515_c0_seq2	LOC_Os09g32300.1	protein	KH domain-containing protein, putative, expressed	1e-107	0.42	0.56	0.911	0.9399
comp10627_c0_seq1	LOC_Os04g47220.1	protein	aquaporin protein, putative, expressed	5e-92	0.84	0.93	1	0.6666
comp10687_c0_seq1	LOC_Os03g43850.1	protein	recA protein, putative, expressed	0	0.79	0.88	0.9473	0.9688
comp10741_c0_seq4	LOC_Os05g32500.1	protein	expressed protein	0	0.64	0.8	0.8122	0.7923
comp10824_c0_seq1	LOC_Os04g38610.2	protein	RAN guanine nucleotide release factor, putative, expressed	2e-63	0.61	0.75	0.9797	0.9801
comp11124_c0_seq1	LOC_Os07g42490.2	protein	sucrose synthase, putative, expressed	1e-110	0.78	0.9	0.9833	0.2892
comp12629_c0_seq1	LOC_Os02g39850.1	protein	transferase family protein, putative, expressed	2e-82	0.68	0.82	0.9722	0.4796
comp12919_c0_seq2	LOC_Os08g20270.2	protein	MEMO1, putative, expressed	9e-92	0.8	0.9	0.8033	0.6442
comp12963_c0_seq1	LOC_Os06g06440.1	protein	ABC transporter, ATP-binding protein, putative, expressed	0	0.73	0.85	1	0.4687
comp13156_c0_seq1	LOC_Os02g40784.1	protein	WAX2, putative, expressed	0	0.66	0.81	0.9924	0.8481
comp13226_c0_seq1	LOC_Os01g56930.1	protein	eukaryotic aspartyl protease domain containing protein, expressed	0	0.7	0.82	0.8305	0.8849
comp13281_c0_seq1	LOC_Os12g04500.1	protein	response regulator receiver domain containing protein, expressed	2e-45	0.7	0.81	0.7922	0.6417
comp13298_c0_seq1	LOC_Os11g35400.1	protein	AMP-binding enzyme, putative, expressed	1e-158	0.73	0.86	0.9805	0.5325
comp13496_c0_seq1	LOC_Os02g41590.1	protein	kinase, pfkB family, putative, expressed	1e-176	0.86	0.92	0.9392	0.997
comp13715_c0_seq1	LOC_Os02g47510.1	protein	9-cis-epoxycarotenoid dioxygenase 1, chloroplast precursor, putative, expressed	0	0.7	0.82	0.836	0.8072
comp13795_c0_seq1	LOC_Os10g41020.1	protein	flavonol synthase/flavanone 3-hydroxylase, putative, expressed	1e-101	0.52	0.71	0.9	0.925
comp13876_c0_seq1	LOC_Os09g29690.1	protein	beta-expansin precursor, putative, expressed	6e-44	0.66	0.81	0.9609	0.9179
comp14039_c0_seq1	LOC_Os10g39140.1	protein	flavonol synthase/flavanone 3-hydroxylase, putative, expressed	9e-64	0.74	0.86	0.9931	0.4269
comp14066_c0_seq1	LOC_Os04g47420.1	protein	transmembrane amino acid transporter protein, putative, expressed	0	0.66	0.81	0.9287	0.9394
comp14528_c0_seq1	LOC_Os07g07690.1	protein	PHD-finger domain containing protein, expressed	0	0.51	0.66	0.5986	0.4535
comp14528_c0_seq2	LOC_Os07g07690.2	protein	PHD-finger domain containing protein, expressed	0	0.51	0.66	0.6048	0.4678
comp14699_c0_seq1	LOC_Os02g52040.1	protein	phosphate-induced protein 1 conserved region domain containing protein, expressed	1e-94	0.66	0.81	0.8754	0.8006
comp14892_c0_seq1	LOC_Os03g13040.1	protein	haemolysin-III, putative, expressed	1e-147	0.72	0.84	0.7456	0.8511
comp14903_c0_seq1	LOC_Os03g12030.1	protein	3-ketoacyl-CoA synthase, putative, expressed	5e-89	0.79	0.89	0.7949	0.3846
comp14924_c0_seq1	LOC_Os04g40730.1	protein	oxidoreductase, short chain dehydrogenase/reductase family, putative, expressed	1e-94	0.66	0.81	0.8892	0.7893
comp15127_c0_seq1	LOC_Os01g21160.2	protein	2-oxo acid dehydrogenases acyltransferase domain containing protein, expressed	1e-161	0.65	0.79	0.8356	0.9249
comp15340_c0_seq1	LOC_Os11g45710.5	protein	Os11bglu36 SFR2 homologue, expressed	0	0.72	0.85	0.9811	0.8037
comp15432_c0_seq2	LOC_Os06g08670.1	protein	glutathione peroxidase, putative, expressed	2e-89	0.82	0.92	0.756	0.7948
comp15434_c0_seq1	LOC_Os08g08830.1	protein	expressed protein	1e-102	0.38	0.49	0.9472	0.6694
comp15541_c0_seq3	LOC_Os07g01060.2	protein	expressed protein	1e-52	0.41	0.55	0.9463	0.8127
comp15741_c0_seq1	LOC_Os07g39510.1	protein	yippee zinc-binding protein, putative, expressed	2e-45	0.78	0.87	0.9909	1
comp15756_c0_seq1	LOC_Os07g42600.1	protein	aminotransferase, classes I and II, domain containing protein, expressed	0	0.82	0.91	0.9276	0.8956
comp15846_c0_seq1	LOC_Os05g10730.2	protein	ABC transporter, ATP-binding protein, putative, expressed	0	0.69	0.83	0.9858	0.5717
comp15874_c0_seq1	LOC_Os10g39770.1	protein	zinc finger, C3HC4 type, domain containing protein, expressed	3e-75	0.66	0.82	0.8264	0.8583
comp15915_c0_seq1	LOC_Os05g41610.1	protein	glycosyl hydrolases family 17, putative, expressed	1e-110	0.6	0.76	0.9534	0.9371
comp16205_c0_seq1	LOC_Os05g39760.1	protein	VHS and GAT domain containing protein, expressed	4e-86	0.37	0.52	0.9448	0.9712
comp16240_c0_seq1	LOC_Os06g46284.2	protein	glycosyl hydrolase, family 31, putative, expressed	0	0.62	0.78	0.9934	0.6949
comp16388_c0_seq1	LOC_Os02g57280.1	protein	CBS domain containing membrane protein, putative, expressed	2e-49	0.58	0.75	0.7762	0.7924
comp16603_c0_seq2	LOC_Os06g05130.1	protein	myristoyl-acyl carrier protein thioesterase, chloroplast precursor, putative, expressed	1e-167	0.68	0.79	1	1
comp16630_c0_seq1	LOC_Os04g55210.1	protein	chloride channel protein, putative, expressed	0	0.73	0.84	0.9838	0.8997
comp16788_c0_seq1	LOC_Os03g13740.1	protein	immediate-early fungal elicitor protein CMPG1, putative, expressed	1e-103	0.49	0.67	0.8913	0.9325
comp16868_c0_seq1	LOC_Os04g51970.2	protein	synaptic vesicle 2-related protein, putative, expressed	3e-93	0.55	0.69	0.9968	0.9203
comp16874_c0_seq1	LOC_Os06g08440.1	protein	two-component response regulator, putative, expressed	6e-22	0.29	0.47	0.9943	0.5574
comp16880_c0_seq1	LOC_Os04g33670.1	protein	expressed protein	3e-09	0.29	0.38	0.9431	0.9885
comp16917_c0_seq2	LOC_Os11g24510.1	protein	OsSCP56 - Putative Serine Carboxypeptidase homologue, expressed	1e-138	0.51	0.71	0.9718	0.9352
comp16977_c0_seq1	LOC_Os08g23680.1	protein	FHA domain containing protein, putative, expressed	1e-152	0.67	0.76	1	0.9976
comp17094_c0_seq1	LOC_Os07g27150.3	protein	trafficking protein particle complex subunit 4, putative, expressed	6e-71	0.87	0.95	1	0.986
comp17133_c0_seq1	LOC_Os11g44810.1	protein	auxin-repressed protein, putative, expressed	4e-32	0.62	0.79	0.9841	1
comp17188_c0_seq1	LOC_Os02g33140.1	protein	ribosomal protein, putative, expressed	2e-71	0.91	0.96	0.9271	0.9271
comp17422_c1_seq1	LOC_Os04g34240.1	protein	histone H3, putative, expressed	8e-75	0.94	0.97	0.9738	0.5401
comp17448_c1_seq1	LOC_Os12g04424.1	protein	strictosidine synthase, putative, expressed	5e-92	0.51	0.69	0.87	0.7651
comp17449_c0_seq1	LOC_Os04g08350.2	protein	cysteine synthase, chloroplast/chromoplast precursor, putative, expressed	1e-155	0.85	0.93	0.8873	0.8567
comp17600_c0_seq1	LOC_Os06g45380.1	protein	vacuolar-sorting receptor precursor, putative, expressed	0	0.74	0.85	0.9584	0.9466
comp17663_c0_seq1	LOC_Os06g45350.1	protein	protein kinase domain containing protein, expressed	3e-93	0.61	0.71	0.9211	0.5171
comp17767_c0_seq1	LOC_Os02g21700.1	protein	STE_MEKK_ste11_MAP3K.8 - STE kinases include homologs to sterile 7, sterile 11 and sterile 20 from yeast, expressed	4e-82	0.47	0.61	0.8233	0.8474
comp17829_c0_seq1	LOC_Os09g20240.1	protein	DUF581 domain containing protein, expressed	2e-08	0.4	0.52	0.4556	0.3821
comp17928_c0_seq1	LOC_Os04g05050.2	protein	pectate lyase precursor, putative, expressed	0	0.87	0.94	0.8641	0.971
comp17980_c0_seq1	LOC_Os01g49680.1	protein	DNA repair helicase XPB2, putative, expressed	0	0.87	0.92	0.9985	0.8655
comp18059_c0_seq1	LOC_Os01g62870.1	protein	oxidoreductase, aldo/keto reductase family protein, putative, expressed	1e-141	0.77	0.87	1	1
comp18140_c0_seq1	LOC_Os02g31290.2	protein	AML1, putative, expressed	0	0.51	0.68	0.9696	0.973
comp18168_c0_seq1	LOC_Os12g18110.2	protein	PQ loop repeat domain containing protein, expressed	1e-119	0.8	0.88	0.9452	0.9664
comp18169_c0_seq1	LOC_Os12g41880.2	protein	nuclear transcription factor Y subunit, putative, expressed	2e-45	0.53	0.65	0.9585	0.8709
comp18182_c0_seq1	LOC_Os09g27060.1	protein	SNF2 family N-terminal domain containing protein, expressed	0	0.71	0.84	0.9466	0.8603
comp18322_c0_seq1	LOC_Os11g13810.1	protein	non-lysosomal glucosylceramidase, putative, expressed	0	0.6	0.75	0.9978	0.9989
comp18367_c0_seq1	LOC_Os09g09370.1	protein	BTBN18 - Bric-a-Brac, Tramtrack, Broad Complex BTB domain with non-phototropic hypocotyl 3 NPH3 domain, expressed	1e-152	0.55	0.72	0.8594	0.8391
comp18407_c0_seq1	LOC_Os03g16670.1	protein	haloacid dehalogenase-like hydrolase family protein, putative, expressed	1e-109	0.7	0.79	1	1
comp18423_c0_seq1	LOC_Os08g43440.1	protein	cytochrome P450, putative, expressed	5e-45	0.47	0.64	0.7374	0.3733
comp18462_c0_seq2	LOC_Os06g46310.1	protein	metal transporter Nramp6, putative, expressed	0	0.74	0.86	0.9109	0.9854
comp18472_c0_seq2	LOC_Os05g10690.1	protein	Myb transcription factor, putative, expressed	5e-53	0.56	0.68	0.85	0.7874
comp18473_c0_seq2	LOC_Os03g52660.1	protein	ATP synthase F1, delta subunit family protein, putative, expressed	6e-23	0.62	0.8	0.3791	0.3827
comp18691_c1_seq1	LOC_Os01g05670.1	protein	3-oxo-5-alpha-steroid 4-dehydrogenase, putative, expressed	1e-132	0.71	0.82	0.9967	0.9967
comp18704_c0_seq1	LOC_Os01g27390.1	protein	glutathione S-transferase, putative, expressed	2e-65	0.56	0.75	0.9493	0.9398
comp18840_c0_seq2	LOC_Os12g36640.2	protein	universal stress protein domain containing protein, putative, expressed	3e-57	0.64	0.79	0.9248	0.9171
comp18844_c0_seq1	LOC_Os06g39050.1	protein	syntaxin, putative, expressed	2e-89	0.54	0.72	0.9934	0.974
comp18928_c0_seq1	LOC_Os03g43800.1	protein	DIRP family protein, putative, expressed	0	0.55	0.69	0.9947	0.7426
comp18932_c0_seq1	LOC_Os01g59110.1	protein	indole-3-acetate beta-glucosyltransferase, putative, expressed	1e-116	0.48	0.64	0.9756	0.9585
comp19102_c0_seq1	LOC_Os12g44150.1	protein	plasma membrane ATPase, putative, expressed	0	0.91	0.96	1	1
comp19151_c0_seq1	LOC_Os03g17470.1	protein	IN2-1 protein, putative, expressed	1e-97	0.71	0.85	0.7358	0.9551
comp19366_c0_seq1	LOC_Os08g37370.2	protein	mitochondrial carrier protein, putative, expressed	1e-133	0.79	0.84	0.9937	0.9877
comp19379_c0_seq1	LOC_Os02g13380.1	protein	early nodulin 93 ENOD93 protein, putative, expressed	2e-26	0.71	0.83	0.6754	0.5
comp19443_c0_seq1	LOC_Os06g22080.1	protein	diacylglycerol O-acyltransferase, putative, expressed	1e-121	0.6	0.75	0.9425	0.9243
comp19519_c0_seq1	LOC_Os03g48450.4	protein	SCARECROW, putative, expressed	1e-166	0.47	0.63	0.9856	0.896
comp19531_c0_seq1	LOC_Os04g45180.1	protein	EF hand family protein, expressed	4e-44	0.42	0.6	0.9719	0.934
comp19544_c0_seq2	LOC_Os01g32870.1	protein	heat shock protein DnaJ, putative, expressed	1e-163	0.86	0.94	0.9753	0.7841
comp19552_c0_seq2	LOC_Os06g47970.1	protein	expressed protein	2e-29	0.51	0.64	0.9717	0.8994
comp19582_c0_seq1	LOC_Os08g43430.1	protein	CXE carboxylesterase, putative, expressed	6e-85	0.53	0.67	0.9037	0.9363
comp19632_c0_seq3	LOC_Os02g13970.2	protein	Complex I intermediate-associated protein 30 domain containing protein, putative, expressed	0	0.72	0.83	0.8682	0.8994
comp19681_c0_seq1	LOC_Os02g48210.1	protein	lectin-like protein kinase, putative, expressed	3e-90	0.47	0.62	0.9691	0.5475
comp19939_c0_seq2	LOC_Os07g38070.1	protein	protein kinase, putative, expressed	0	0.66	0.78	0.9523	0.835
comp20006_c0_seq2	LOC_Os01g09570.1	protein	6-phosphofructokinase, putative, expressed	0	0.81	0.87	0.8118	0.8851
comp20072_c0_seq1	LOC_Os04g48950.1	protein	fringe-related protein, putative, expressed	0	0.72	0.82	0.911	0.8244
comp20132_c0_seq1	LOC_Os09g29660.1	protein	white-brown complex homolog protein 11, putative, expressed	1e-167	0.76	0.85	0.9483	0.509
comp20203_c0_seq1	LOC_Os07g26490.1	protein	ankyrin repeat domain containing protein, expressed	1e-145	0.52	0.66	1	1
comp20277_c0_seq2	LOC_Os04g57950.1	protein	dihydroorotate dihydrogenase protein, putative, expressed	0	0.87	0.94	0.8649	0.8742
comp20331_c0_seq1	LOC_Os12g34874.3	protein	bifunctional 3-dehydroquinate dehydratase/shikimate dehydrogenase,chloroplast precursor, putative, expressed	0	0.68	0.84	0.9142	0.9566
comp20399_c0_seq1	LOC_Os03g11420.1	protein	Os3bglu6 - beta-glucosidase/beta-fucosidase/beta-galactosidase, expressed	0	0.72	0.85	0.9975	0.7869
comp20436_c0_seq1	LOC_Os08g37280.2	protein	PWWP domain containing protein, expressed	8e-17	0.34	0.58	0.4	0.2677
comp20456_c0_seq1	LOC_Os01g50770.1	protein	adaptor complexes medium subunit family domain containing protein, expressed	0	0.93	0.99	1	1
comp20502_c0_seq1	LOC_Os07g24190.1	protein	CESA3 - cellulose synthase, expressed	0	0.87	0.93	0.9684	0.6193
comp20503_c0_seq1	LOC_Os04g53770.1	protein	SDA1, putative, expressed	0	0.63	0.77	0.9727	0.9725
comp20558_c0_seq1	LOC_Os06g48570.1	protein	Ser/Thr protein phosphatase family protein, putative, expressed	8e-55	0.68	0.75	1	0.3832
comp20574_c0_seq1	LOC_Os03g38230.1	protein	peptidase M50 family protein, putative, expressed	1e-124	0.64	0.77	0.9973	0.9326
comp20591_c0_seq1	LOC_Os01g13570.1	protein	phosphoglycerate mutase, putative, expressed	4e-56	0.59	0.72	0.9248	0.6468
comp20606_c0_seq2	LOC_Os09g17840.1	protein	protein transport protein Sec61 subunit alpha, putative, expressed	1e-125	0.94	0.97	0.9914	0.4762
comp20613_c0_seq1	LOC_Os04g40300.1	protein	transglutaminase, putative, expressed	6e-58	0.51	0.69	0.6202	0.5467
comp20681_c0_seq1	LOC_Os02g35870.2	protein	galactosyltransferase, putative, expressed	0	0.76	0.87	1	0.9975
comp20690_c0_seq1	LOC_Os02g02960.1	protein	histone deacetylase complex subunit SAP18, putative, expressed	1e-58	0.76	0.83	0.9934	0.9934
comp20695_c0_seq1	LOC_Os01g63480.1	protein	transferase family protein, putative, expressed	1e-157	0.62	0.72	0.9593	0.971
comp20736_c0_seq1	LOC_Os05g33380.1	protein	fructose-bisphospate aldolase isozyme, putative, expressed	0	0.9	0.94	1	1
comp20754_c0_seq1	LOC_Os03g50390.1	protein	AGC_AGC_other_GWLd.2 - ACG kinases include homologs to PKA, PKG and PKC, expressed	0	0.76	0.85	0.9931	0.7916
comp20757_c0_seq1	LOC_Os06g02019.1	protein	cytochrome P450, putative, expressed	0	0.67	0.82	0.9314	0.9209
comp20777_c0_seq1	LOC_Os01g42410.1	protein	pleiotropic drug resistance protein, putative, expressed	0	0.73	0.87	0.9878	0.9695
comp20824_c0_seq1	LOC_Os04g33720.1	protein	glycosyl hydrolases, putative, expressed	0	0.59	0.74	0.9031	0.9419
comp20875_c1_seq1	LOC_Os07g39320.1	protein	homeobox domain containing protein, expressed	4e-39	0.61	0.76	0.506	0.575
comp20884_c1_seq1	LOC_Os12g17320.1	protein	polyprenyl synthetase, putative, expressed	1e-159	0.75	0.86	0.9093	0.8816
comp20884_c1_seq2	LOC_Os05g50550.1	protein	polyprenyl synthetase, putative, expressed	1e-157	0.81	0.93	0.8354	0.8064
comp20941_c0_seq1	LOC_Os02g55420.1	protein	aminotransferase, classes I and II, domain containing protein, expressed	0	0.83	0.93	0.9473	0.9432
comp20946_c1_seq1	LOC_Os05g09020.1	protein	WRKY67, expressed	8e-34	0.62	0.7	0.642	0.567
comp20988_c0_seq2	LOC_Os03g62790.1	protein	pirin, putative, expressed	1e-110	0.67	0.79	0.9207	0.7117
comp21044_c0_seq1	LOC_Os02g45344.1	protein	O-acyltransferase, putative, expressed	0	0.73	0.85	1	1
comp21049_c0_seq1	LOC_Os08g35740.1	protein	12-oxophytodienoate reductase, putative, expressed	1e-170	0.75	0.86	0.9669	0.9593
comp21079_c0_seq2	LOC_Os02g56250.1	protein	GATA zinc finger domain containing protein, expressed	4e-45	0.35	0.44	1	1
comp21082_c0_seq1	LOC_Os05g35500.1	protein	MYB family transcription factor, putative, expressed	9e-76	0.61	0.71	0.7781	0.923
comp21154_c1_seq1	LOC_Os01g16970.2	protein	glucosidase II beta subunit-like domain containing protein, expressed	2e-68	0.65	0.8	0.7206	0.2976
comp21170_c0_seq1	LOC_Os01g20206.1	protein	methyltransferase, putative, expressed	5e-64	0.5	0.63	0.9888	0.9887
comp21200_c0_seq1	LOC_Os09g19734.3	protein	isochorismate synthase 1, chloroplast precursor, putative, expressed	1e-109	0.71	0.84	1	0.9963
comp21275_c0_seq1	LOC_Os03g03430.1	protein	CBS domain containing protein, expressed	4e-86	0.57	0.69	0.9874	0.5888
comp21341_c0_seq1	LOC_Os01g17279.1	protein	exonuclease, putative, expressed	1e-135	0.58	0.69	0.9431	0.9951
comp21495_c0_seq1	LOC_Os01g07910.1	protein	NADH-cytochrome b5 reductase, putative, expressed	1e-133	0.76	0.89	0.9384	0.9839
comp21606_c0_seq1	LOC_Os10g34230.1	protein	cytokinin dehydrogenase precursor, putative, expressed	0	0.64	0.77	0.9926	0.9848
comp21629_c0_seq1	LOC_Os07g40730.1	protein	SNF2 domain-containing protein, putative, expressed	0	0.54	0.7	0.9756	0.5428
comp21634_c0_seq1	LOC_Os09g25810.2	protein	nodulin, putative, expressed	3e-97	0.49	0.68	0.9571	0.9572
comp21666_c0_seq1	LOC_Os06g01260.1	protein	glutathione gamma-glutamylcysteinyltransferase 1, putative, expressed	1e-177	0.61	0.76	0.9842	0.982
comp21717_c0_seq1	LOC_Os01g56470.1	protein	mal d 1-associated protein, putative, expressed	5e-37	0.5	0.66	0.8253	0.8333
comp21775_c0_seq1	LOC_Os09g23280.1	protein	pyrrolidone-carboxylate peptidase, putative, expressed	2e-82	0.76	0.89	1	0.8518
comp21784_c0_seq1	LOC_Os04g52390.1	protein	potassium transporter, putative, expressed	0	0.73	0.86	1	0.8723
comp21796_c0_seq1	LOC_Os11g07020.1	protein	fructose-bisphospate aldolase isozyme, putative, expressed	0	0.84	0.92	1	1
comp21865_c0_seq1	LOC_Os11g31980.1	protein	OsSCP63 - Putative Serine Carboxypeptidase homologue, expressed	0	0.76	0.87	0.9233	0.9724
comp21871_c0_seq1	LOC_Os01g52130.1	protein	sulfate transporter, putative, expressed	0	0.65	0.82	0.9875	0.9519
comp21912_c0_seq1	LOC_Os10g36690.3	protein	dehydration response related protein, putative, expressed	0	0.72	0.83	0.9921	1
comp21920_c0_seq1	LOC_Os07g49390.1	protein	P-protein, putative, expressed	1e-56	0.42	0.61	0.7389	0.7747
comp22033_c0_seq1	LOC_Os05g38120.1	protein	homeodomain protein, putative, expressed	6e-98	0.43	0.55	0.9631	0.912
comp22045_c0_seq1	LOC_Os01g25484.1	protein	ferredoxin--nitrite reductase, putative, expressed	2e-94	0.69	0.79	0.9448	0.4003
comp22083_c0_seq1	LOC_Os01g26940.1	protein	transposon protein, putative, CACTA, En/Spm sub-class, expressed	4e-44	0.81	0.92	0.2962	0.1375
comp22086_c0_seq1	LOC_Os09g27750.1	protein	1-aminocyclopropane-1-carboxylate oxidase 1, putative, expressed	1e-138	0.76	0.87	0.8611	0.9534
comp22140_c0_seq1	LOC_Os09g25390.1	protein	phospholipase D, putative, expressed	0	0.62	0.76	0.9877	0.9877
comp22198_c0_seq1	LOC_Os05g22260.1	protein	crooked neck, putative, expressed	0	0.78	0.89	0.9901	0.9681
comp22295_c0_seq1	LOC_Os12g15470.3	protein	OsSCP65 - Putative Serine Carboxypeptidase homologue, expressed	1e-109	0.71	0.82	0.8779	0.6196
comp22361_c0_seq1	LOC_Os09g38130.1	protein	auxin efflux carrier component, putative, expressed	1e-89	0.53	0.71	0.9967	0.7102
comp22407_c1_seq1	LOC_Os12g42884.3	protein	5-methyltetrahydropteroyltriglutamate-- homocysteine methyltransferase, putative, expressed	1e-154	0.93	0.97	1	0.3524
comp22416_c0_seq1	LOC_Os07g38730.1	protein	tubulin/FtsZ domain containing protein, putative, expressed	1e-112	0.96	0.99	1	0.4355
comp22469_c0_seq2	LOC_Os01g69060.1	protein	hydrolase, alpha/beta fold family domain containing protein, expressed	5e-49	0.67	0.79	0.7898	0.343
comp22516_c0_seq1	LOC_Os11g36430.3	protein	zinc finger, C3HC4 type domain containing protein, expressed	1e-127	0.61	0.75	0.9973	0.9873
comp22552_c0_seq1	LOC_Os09g28720.1	protein	alpha/beta hydrolase fold, putative, expressed	9e-82	0.49	0.65	0.9537	0.978
comp22571_c0_seq1	LOC_Os06g49010.5	protein	OsSPL12 - SBP-box gene family member, expressed	2e-83	0.49	0.64	0.7822	0.8252
comp22589_c1_seq1	LOC_Os03g50810.1	protein	receptor protein kinase TMK1 precursor, putative, expressed	0	0.69	0.8	1	0.9074
comp22675_c0_seq1	LOC_Os09g28354.1	protein	CPuORF39 - conserved peptide uORF-containing transcript, expressed	1e-57	0.56	0.68	0.8041	0.6688
comp22702_c0_seq1	LOC_Os03g04000.1	protein	AMP-binding domain containing protein, expressed	0	0.7	0.84	1	1
comp22737_c0_seq1	LOC_Os03g62370.1	protein	WD40-like Beta Propeller Repeat family protein, expressed	0	0.65	0.78	0.9426	0.9375
comp22745_c0_seq2	LOC_Os01g55490.1	protein	transcriptional regulator family protein, putative, expressed	2e-56	0.5	0.64	0.7817	0.5349
comp22772_c0_seq1	LOC_Os01g63620.1	protein	expressed protein	1e-90	0.5	0.65	0.6716	0.7597
comp22798_c0_seq1	LOC_Os01g50030.1	protein	CPuORF25 - conserved peptide uORF-containing transcript, expressed	0	0.79	0.89	0.9959	0.9879
comp22799_c0_seq1	LOC_Os03g28330.4	protein	sucrose synthase, putative, expressed	0	0.84	0.91	0.9794	0.6997
comp22828_c0_seq1	LOC_Os07g09190.1	protein	transketolase, putative, expressed	1e-166	0.76	0.87	0.9077	0.5259
comp22886_c0_seq1	LOC_Os02g57690.2	protein	kelch repeat protein, putative, expressed	1e-136	0.51	0.69	0.9556	0.9633
comp22915_c0_seq1	LOC_Os07g38530.1	protein	STE_PAK_Ste20_Slob_Wnk.4 - STE kinases include homologs to sterile 7, sterile 11 and sterile 20 from yeast, expressed	0	0.68	0.79	0.7776	0.6903
comp22987_c0_seq1	LOC_Os03g08220.1	protein	lipoxygenase protein, putative, expressed	0	0.66	0.81	0.9113	0.8366
comp22997_c0_seq1	LOC_Os08g37874.1	protein	2-nitropropane dioxygenase family, putative, expressed	6e-23	0.73	0.84	0.909	0.2121
comp23000_c0_seq1	LOC_Os01g71340.1	protein	glycosyl hydrolases family 17, putative, expressed	1e-102	0.6	0.72	1	1
comp23029_c0_seq1	LOC_Os06g06880.1	protein	Ser/Thr protein phosphatase family protein, putative, expressed	1e-133	0.87	0.93	0.9413	0.7981
comp23033_c0_seq1	LOC_Os04g54810.1	protein	beta-D-xylosidase, putative, expressed	0	0.73	0.84	0.9712	0.9673
comp23050_c0_seq1	LOC_Os03g30530.1	protein	expressed protein	1e-34	0.26	0.43	0.949	0.9589
comp23054_c0_seq1	LOC_Os03g31400.1	protein	U-box domain-containing protein, putative, expressed	0	0.68	0.81	0.9759	0.9777
comp23071_c0_seq1	LOC_Os08g14660.1	protein	SET domain containing protein, expressed	1e-157	0.55	0.71	0.9423	0.9613
comp23073_c0_seq1	LOC_Os05g33310.1	protein	oxidoreductase, 2OG-Fe oxygenase family protein, putative, expressed	1e-107	0.6	0.75	0.9392	0.8918
comp23081_c0_seq1	LOC_Os11g05050.1	protein	stem-specific protein TSJT1, putative, expressed	9e-99	0.72	0.84	1	1
comp23095_c0_seq1	LOC_Os12g09540.1	protein	phosphoribosylamine--glycine ligase, putative, expressed	9e-70	0.61	0.74	0.8897	0.4247
comp23141_c0_seq1	LOC_Os01g01010.1	protein	TBC domain containing protein, expressed	0	0.57	0.69	0.9591	0.9487
comp23162_c0_seq1	LOC_Os05g24020.1	protein	emp24/gp25L/p24 family protein, putative, expressed	1e-168	0.66	0.8	0.9885	0.9954
comp23175_c0_seq1	LOC_Os05g33570.1	protein	pyruvate, phosphate dikinase, chloroplast precursor, putative, expressed	0	0.82	0.91	0.9734	0.926
comp23224_c0_seq2	LOC_Os07g30620.1	protein	cytokinin-O-glucosyltransferase 2, putative, expressed	1e-119	0.47	0.63	0.9567	0.9417
comp23230_c0_seq3	LOC_Os01g59500.1	protein	U3 small nucleolar RNA-associated protein 11, putative, expressed	3e-68	0.66	0.84	0.8348	0.8165
comp23270_c0_seq1	LOC_Os04g37670.1	protein	steroid nuclear receptor, ligand-binding, putative, expressed	0	0.62	0.79	0.9465	1
comp23277_c0_seq1	LOC_Os06g02550.2	protein	CPuORF21 - conserved peptide uORF-containing transcript, expressed	1e-163	0.58	0.71	0.9979	0.9979
comp23300_c0_seq1	LOC_Os03g21020.1	protein	RNA recognition motif containing protein, putative, expressed	1e-135	0.67	0.79	1	0.8758
comp23302_c0_seq1	LOC_Os11g08300.1	protein	aldehyde dehydrogenase, putative, expressed	0	0.7	0.85	0.9774	0.9854
comp23311_c0_seq1	LOC_Os01g08090.1	protein	flavonol-3-O-glycoside-7-O-glucosyltransferase 1, putative, expressed	5e-99	0.46	0.6	0.9975	0.7971
comp23383_c0_seq2	LOC_Os01g58194.1	protein	protein disulfide isomerase, putative, expressed	1e-135	0.57	0.77	0.9598	0.9593
comp23439_c0_seq1	LOC_Os07g08140.1	protein	heat stress transcription factor, putative, expressed	5e-93	0.53	0.69	0.8244	0.9112
comp23452_c0_seq1	LOC_Os05g48510.1	protein	phenylalanyl-tRNA synthetase beta chain, putative, expressed	0	0.71	0.81	1	1
comp23495_c0_seq1	LOC_Os12g41800.1	protein	VTC2, putative, expressed	2e-80	0.43	0.61	0.9867	0.9836
comp23498_c0_seq1	LOC_Os08g19850.1	protein	threonyl-tRNA synthetase, mitochondrial precursor, putative, expressed	0	0.79	0.89	0.9897	0.9033
comp23523_c0_seq1	LOC_Os01g07870.1	protein	ABC transporter family protein, putative, expressed	0	0.75	0.88	0.9919	0.5727
comp23531_c0_seq1	LOC_Os02g57480.1	protein	transferase family protein, putative, expressed	1e-73	0.4	0.56	0.9889	0.9955
comp23595_c0_seq3	LOC_Os08g39850.1	protein	lipoxygenase, chloroplast precursor, putative, expressed	0	0.64	0.8	1	0.7662
comp23606_c0_seq1	LOC_Os04g31320.1	protein	SWIB/MDM2 domain containing protein, expressed	1e-132	0.82	0.92	0.8956	0.5745
comp23630_c0_seq1	LOC_Os06g48040.1	protein	zinc finger, C3HC4 type domain containing protein, expressed	1e-74	0.36	0.51	0.9828	0.9827
comp23656_c0_seq1	LOC_Os02g49320.1	protein	sucrase-related, putative, expressed	1e-100	0.58	0.7	0.7281	0.7175
comp23697_c0_seq1	LOC_Os02g09720.1	protein	multidrug resistance protein, putative, expressed	0	0.66	0.81	0.9917	0.6787
comp23706_c0_seq4	LOC_Os09g12560.2	protein	ferrochelatase-2, chloroplast precursor, putative, expressed	0	0.77	0.88	0.7987	0.8153
comp23752_c0_seq1	LOC_Os03g44380.1	protein	9-cis-epoxycarotenoid dioxygenase 1, chloroplast precursor, putative, expressed	0	0.73	0.82	0.8336	0.8552
comp23795_c0_seq1	LOC_Os06g39270.1	protein	UDP-glucoronosyl and UDP-glucosyl transferase domain containing protein, expressed	8e-69	0.43	0.59	0.9797	0.716
comp23801_c0_seq1	LOC_Os05g13520.1	protein	white-brown complex homolog protein 12, putative, expressed	1e-130	0.55	0.75	0.99	0.5785
comp23804_c0_seq1	LOC_Os10g37340.1	protein	cystathionine gamma-synthase, putative, expressed	1e-178	0.71	0.84	0.9845	0.9547
comp23815_c0_seq1	LOC_Os09g26700.1	protein	choline/ethanolamine kinase, putative, expressed	1e-152	0.7	0.85	0.8013	0.9123
comp23851_c0_seq1	LOC_Os03g11900.1	protein	transporter family protein, putative, expressed	0	0.84	0.93	0.9444	0.9864
comp23859_c0_seq1	LOC_Os06g48700.1	protein	DNA binding protein, putative, expressed	1e-155	0.69	0.82	0.9815	0.9919
comp23873_c0_seq1	LOC_Os09g14540.1	protein	protein phosphatase 2C, putative, expressed	1e-129	0.63	0.74	0.9583	0.8073
comp23904_c0_seq4	LOC_Os02g57390.1	protein	pumilio-family RNA binding protein, putative, expressed	0	0.53	0.63	0.9874	0.8511
comp23948_c0_seq1	LOC_Os05g45200.1	protein	anthocyanidin 5,3-O-glucosyltransferase, putative, expressed	1e-63	0.42	0.58	0.9909	0.6731
comp23962_c0_seq1	LOC_Os09g29630.1	protein	NOL1/NOP2/sun family protein, putative, expressed	0	0.62	0.74	0.9388	0.6
comp23995_c1_seq1	LOC_Os06g11290.1	protein	12-oxophytodienoate reductase, putative, expressed	1e-119	0.76	0.86	0.9853	0.7
comp24011_c0_seq2	LOC_Os12g30020.2	protein	cyclin-T1-4, putative, expressed	1e-165	0.66	0.76	0.8296	0.8416
comp24072_c0_seq1	LOC_Os02g51620.1	protein	glycosyl hydrolase family 3 protein, putative, expressed	0	0.65	0.78	0.9712	0.9525
comp24078_c0_seq7	LOC_Os05g43650.1	protein	expressed protein	2e-65	0.85	0.92	0.9407	0.3235
comp24079_c0_seq2	LOC_Os04g56130.1	protein	protein kinase domain containing protein, expressed	1e-134	0.64	0.78	0.7813	0.809
comp24096_c0_seq1	LOC_Os02g18820.2	protein	WD domain, G-beta repeat domain containing protein, expressed	1e-116	0.68	0.79	0.8342	0.3765
comp24115_c0_seq1	LOC_Os01g57560.1	protein	serine/threonine-protein kinase receptor precursor, putative, expressed	0	0.56	0.7	0.894	0.9736
comp24151_c0_seq1	LOC_Os01g71310.1	protein	cytokinin dehydrogenase precursor, putative, expressed	0	0.69	0.83	0.906	0.9357
comp24161_c0_seq1	LOC_Os10g40780.1	protein	CCR4-Not complex component, Not1domain containing protein, expressed	0	0.6	0.75	0.9964	0.9127
comp24162_c0_seq4	LOC_Os08g37605.1	protein	riboflavin biosynthesis protein ribAB, chloroplast precursor, putative, expressed	0	0.78	0.86	0.847	0.8479
comp24168_c0_seq1	LOC_Os03g48180.1	protein	peptide transporter PTR2, putative, expressed	0	0.61	0.77	0.9322	0.9642
comp24171_c0_seq1	LOC_Os02g53860.1	protein	OsSub22 - Putative Subtilisin homologue, expressed	0	0.68	0.8	0.9774	0.6598
comp24212_c0_seq1	LOC_Os01g18670.1	protein	MDR-like ABC transporter, putative, expressed	0	0.73	0.85	0.999	0.8295
comp24222_c0_seq1	LOC_Os06g12610.1	protein	auxin efflux carrier component, putative, expressed	0	0.75	0.81	1	1
comp24234_c0_seq1	LOC_Os01g08440.1	protein	UDP-glucoronosyl and UDP-glucosyl transferase domain containing protein, expressed	1e-110	0.47	0.61	0.8921	0.965
comp24245_c0_seq1	LOC_Os01g27730.1	protein	GTPase of unknown function domain containing protein, putative, expressed	0	0.68	0.81	0.9106	0.7945
comp24270_c0_seq1	LOC_Os05g48390.1	protein	ubiquitin conjugating enzyme protein, putative, expressed	1e-138	0.41	0.58	0.9958	0.7773
comp24276_c0_seq1	LOC_Os08g36994.1	protein	protein transport protein, putative, expressed	0	0.82	0.92	0.9869	0.595
comp24276_c0_seq2	LOC_Os08g36994.2	protein	protein transport protein, putative, expressed	0	0.82	0.92	1	0.5575
comp24289_c0_seq1	LOC_Os07g25390.1	protein	DRD1, putative, expressed	1e-124	0.48	0.62	0.8062	0.5258
comp24309_c0_seq1	LOC_Os03g17210.1	protein	expressed protein	6e-71	0.3	0.45	0.9988	0.876
comp24354_c0_seq1	LOC_Os06g07600.1	protein	uncharacterized glycosyltransferase, putative, expressed	0	0.67	0.79	0.9691	0.6195
comp25230_c0_seq1	LOC_Os07g05620.2	protein	CAMK_KIN1/SNF1/Nim1_like.28 - CAMK includes calcium/calmodulin depedent protein kinases, expressed	0	0.83	0.91	0.993	0.9554
comp4743_c0_seq1	LOC_Os01g64960.1	protein	chlorophyll A-B binding protein, putative, expressed	4e-96	0.75	0.84	1	1
comp61111_c0_seq1	LOC_Os06g39708.1	protein	photosystem II P680 chlorophyll A apoprotein, putative, expressed	0	0.98	0.99	0.9519	0.6633
comp6245_c0_seq1	LOC_Os06g40120.1	protein	SPX domain containing protein, putative, expressed	2e-97	0.62	0.71	0.9656	1
comp9648_c0_seq1	LOC_Os05g38680.1	protein	plant-specific domain TIGR01589 family protein, expressed	7e-26	0.63	0.75	0.691	0.8529
