# Supplementary material for: Genome-Wide Transcriptome and Expression Profile Analysis of Phalaenopsis during Explant Browning
Source: PLoS One. 2015 Apr 14;10(4):e0123356. doi: 10.1371/journal.pone.0123356 (PMC4397044; doi:10.1371/journal.pone.0123356)
Supplement: S11 Table — (XLSX) [file pone.0123356.s014.xlsx]

## Sheet: Sheet1
S11 Talbe DEGs induce before and after Phalaenopsis explant browning
	0d-FPKM	3d-FPKM	p-value			0d-FPKM	6d-FPKM	p-value
comp24050_c0	0	179.85	1.33101e-14		comp24050_c0	0	274.5	9.73811e-17
comp20452_c0	0	111.27	5.15735e-12		comp20466_c0	0	184.49	1.28226e-15
comp21576_c0	0	108.91	3.64351e-13		comp13345_c0	0	147.5	3.14802e-12
comp20439_c0	0	93.96	6.07585e-09		comp18691_c1	0	144.65	1.20437e-12
comp15076_c0	0	61.13	1.18458e-07		comp21576_c0	0	127.96	2.03945e-13
comp21640_c0	0	60.97	2.15843e-09		comp21741_c0	0	123.9	1.23832e-12
comp17360_c0	0	52.84	1.34468e-05		comp20452_c0	0	102.5	2.88216e-11
comp21741_c0	0	46.64	3.57326e-09		comp22222_c0	0	70.1	2.27996e-10
comp19746_c0	0	38.15	1.92741e-08		comp29276_c0	0	68.39	2.16037e-08
comp20287_c0	0	36.41	5.14799e-06		comp20432_c1	0	65.15	5.78624e-07
comp5358_c0	0	35.45	0.000157376		comp17360_c0	0	60.16	2.84614e-06
comp11152_c0	0	34.58	0.000243817		comp13765_c0	0	56	1.13841e-05
comp18523_c0	0	33.57	0.000621965		comp20695_c0	0	54.29	4.06833e-10
comp22222_c0	0	31.75	8.6925e-08		comp19746_c0	0	46.71	8.63537e-09
comp38655_c0	0	30.86	0.000797167		comp7353_c0	0	37.28	1.62639e-06
comp10761_c0	0	26.9	4.42441e-06		comp23697_c0	0	33.94	8.82535e-10
comp22781_c0	0	25.93	0.000385253		comp19902_c0	0	33.37	3.28997e-06
comp18764_c0	0	24.71	0.000127312		comp10920_c0	0	31.73	0.000797167
comp31720_c0	0	23.14	3.88701e-05		comp13308_c0	0	30.78	7.01868e-06
comp19942_c0	0	19.55	0.000157376		comp19406_c0	0	29.5	2.46727e-06
comp21013_c0	0	19.46	0.000385253		comp11049_c0	0	29.38	0.000127312
comp57381_c0	0	18.07	0.000797167		comp23733_c0	0	28.15	6.43493e-08
comp22029_c0	0	16.01	4.69243e-05		comp20765_c0	0	26.81	2.84614e-06
comp21161_c0	0	15.75	6.00382e-06		comp17994_c0	0	25.82	0.000621965
comp22881_c1	0	15.47	8.43945e-05		comp23457_c1	0	25.34	3.28997e-06
comp15645_c0	0	15.45	0.000195424		comp14576_c0	0	25.23	0.00102803
comp29276_c0	0	15.33	0.000488131		comp20439_c0	0	23.24	0.000127312
comp18059_c0	0	12.75	0.000385253		comp22881_c1	0	22.19	3.28997e-06
comp20538_c0	0	12.01	3.81109e-06		comp4731_c0	0	21.37	3.81109e-06
comp24151_c0	0	10.45	0.000157376		comp23752_c0	0	20.86	5.29605e-08
comp23697_c0	0	9.03	1.59279e-05		comp15974_c0	0	20.45	3.88701e-05
comp19206_c0	0	8.35	0.000157376		comp7918_c0	0	19.96	0.00133434
comp24013_c0	0	8.19	0.000127312		comp16625_c0	0	19.5	0.00174368
comp21148_c0	0	7.56	0.000488131		comp16529_c0	0	19.23	4.65333e-08
comp19681_c0	0	6.23	0.000385253		comp15741_c0	0	19.14	5.68506e-05
comp18182_c0	0	5.13	0.000797167		comp21629_c0	0	18.69	1.6303e-07
					comp21412_c0	0	16.09	0.000157376
					comp24013_c0	0	15.96	5.78624e-07
					comp20554_c0	0	15.9	0.00102803
					comp15697_c0	0	14.72	0.000195424
					comp22029_c0	0	14.71	4.69243e-05
					comp19985_c0	0	14.41	3.81109e-06
					comp18525_c0	0	13.45	0.00174368
					comp21746_c0	0	13.09	0.00174368
					comp11301_c0	0	12.99	0.00102803
					comp24151_c0	0	12.69	2.2545e-05
					comp14647_c0	0	11.87	0.000305695
					comp21532_c0	0	11.72	0.000157376
					comp21488_c0	0	11.16	0.000797167
					comp22057_c0	0	11.03	0.00133434
					comp14509_c0	0	10.37	0.000621965
					comp21640_c0	0	10.05	0.000797167
					comp16072_c0	0	9.84	0.000305695
					comp20198_c0	0	9.65	0.000195424
					comp17684_c0	0	9.37	0.00174368
					comp19511_c0	0	9.19	0.00174368
					comp11582_c0	0	9.12	0.000243817
					comp18059_c0	0	8.72	0.00174368
					comp14129_c0	0	8.55	0.000797167
					comp17566_c0	0	8.36	0.00174368
					comp23410_c0	0	7.93	8.43945e-05
					comp17675_c0	0	7.45	0.000305695
					comp21028_c0	0	7.05	0.000157376
					comp14507_c0	0	6.45	0.00133434
					comp59704_c0	0	6.01	0.000385253
					comp19681_c0	0	5.64	0.000385253
					comp20538_c0	0	4.76	0.00102803
					comp16596_c0	0	4.69	0.000797167
					comp22500_c0	0	4.33	0.00102803
