# Supplementary material for: Genome-Wide Transcriptome and Expression Profile Analysis of Phalaenopsis during Explant Browning
Source: PLoS One. 2015 Apr 14;10(4):e0123356. doi: 10.1371/journal.pone.0123356 (PMC4397044; doi:10.1371/journal.pone.0123356)
Supplement: S13 Table — A totalof 14,099 sequences were assigned to 123 KEGG pathways. (XLS) [file pone.0123356.s016.xls]

## Sheet: pathway_table
S13 Table KEGG pathway analysis of Phalaenopsis transcriptome
PathWay	Pathway_definition	number_of_seqs	seqs_kos_list	pathway_imagename
path:ko00010	Glycolysis / Gluconeogenesis	116	comp11079_c0_seq1(K00001);comp11485_c0_seq1(K00128);comp11763_c0_seq1(K00844);comp1198_c0_seq1(K00873);comp126804_c0_seq1(K00850);comp13309_c0_seq1(K00128);comp13371_c0_seq1(K00001);comp13452_c0_seq1(K01803);comp143944_c0_seq1(K00850);comp15144_c0_seq1(K00131);comp15788_c0_seq1(K00162);comp15788_c0_seq2(K00162);comp15788_c0_seq3(K00162);comp15788_c0_seq4(K00162);comp15920_c0_seq1(K00850);comp1641…	ko00010.png
path:ko00020	Citrate cycle (TCA cycle)	66	comp10557_c0_seq1(K00235);comp10557_c1_seq1(K00235);comp10937_c0_seq1(K00236);comp11731_c0_seq1(K01648);comp15045_c0_seq1(K00031);comp15173_c0_seq1(K00031);comp15788_c0_seq1(K00162);comp15788_c0_seq2(K00162);comp15788_c0_seq3(K00162);comp15788_c0_seq4(K00162);comp15887_c0_seq1(K01681);comp16071_c0_seq1(K01681);comp16265_c0_seq1(K00030);comp16631_c0_seq1(K00026);comp17228_c0_seq1(K00627);comp17555…	ko00020.png
path:ko00030	Pentose phosphate pathway	55	comp126804_c0_seq1(K00850);comp13137_c0_seq1(K00948);comp13591_c0_seq1(K01783);comp143944_c0_seq1(K00850);comp15920_c0_seq1(K00850);comp16322_c0_seq1(K01807);comp16512_c0_seq1(K00615);comp17092_c0_seq1(K00851);comp18358_c0_seq1(K00616);comp186113_c0_seq1(K01623);comp19105_c0_seq1(K01810);comp19281_c0_seq1(K01783);comp19808_c0_seq1(K03841);comp19883_c0_seq1(K01057);comp19883_c0_seq2(K01057);comp20…	ko00030.png
path:ko00040	Pentose and glucuronate interconversions	46	comp11152_c0_seq1(K00012);comp11485_c0_seq1(K00128);comp12261_c0_seq1(K01728);comp13034_c0_seq1(K01728);comp13129_c0_seq1(K01728);comp13309_c0_seq1(K00128);comp13591_c0_seq1(K01783);comp153514_c0_seq1(K01728);comp15499_c0_seq1(K01728);comp16470_c0_seq3(K01051);comp16591_c0_seq1(K00012);comp17213_c0_seq1(K00012);comp17646_c0_seq1(K01051);comp176938_c0_seq1(K01184);comp17928_c0_seq1(K01728);comp179…	ko00040.png
path:ko00051	Fructose and mannose metabolism	67	comp10668_c0_seq1(K00008);comp11763_c0_seq1(K00844);comp126804_c0_seq1(K00850);comp13452_c0_seq1(K01803);comp13536_c0_seq1(K00895);comp13703_c0_seq1(K01711);comp14097_c0_seq1(K00966);comp14097_c0_seq2(K00966);comp143944_c0_seq1(K00850);comp14438_c0_seq1(K00895);comp14835_c0_seq1(K00008);comp15713_c0_seq1(K00895);comp15920_c0_seq1(K00850);comp16061_c0_seq1(K00895);comp16170_c0_seq1(K00847);comp163…	ko00051.png
path:ko00052	Galactose metabolism	72	comp10945_c0_seq1(K01193);comp11763_c0_seq1(K00844);comp126804_c0_seq1(K00850);comp14317_c0_seq1(K07407);comp143944_c0_seq1(K00850);comp15920_c0_seq1(K00850);comp16240_c0_seq1(K01187);comp16898_c0_seq1(K01187);comp17477_c0_seq1(K01784);comp17686_c0_seq1(K00965);comp17806_c0_seq1(K00844);comp17806_c0_seq2(K00844);comp17964_c0_seq1(K00849);comp17964_c0_seq2(K00849);comp17964_c0_seq3(K00849);comp179…	ko00052.png
path:ko00053	Ascorbate and aldarate metabolism	50	comp10240_c0_seq1(K10047);comp11152_c0_seq1(K00012);comp11485_c0_seq1(K00128);comp13309_c0_seq1(K00128);comp14069_c0_seq1(K08232);comp16487_c0_seq1(K00434);comp16591_c0_seq1(K00012);comp16834_c1_seq1(K14085);comp17213_c0_seq1(K00012);comp187709_c0_seq1(K14190);comp19120_c0_seq1(K08232);comp19947_c0_seq1(K00434);comp20069_c0_seq1(K00225);comp20069_c0_seq2(K00225);comp20559_c0_seq1(K10046);comp2058…	ko00053.png
path:ko00061	Fatty acid biosynthesis	32	comp10058_c0_seq1(K03921);comp10272_c0_seq1(K00059);comp10569_c0_seq1(K03921);comp13624_c0_seq1(K03921);comp15803_c0_seq1(K03921);comp16603_c0_seq2(K10781);comp16603_c0_seq3(K10781);comp16837_c0_seq1(K02372);comp17319_c0_seq1(K00208);comp17810_c0_seq1(K00059);comp18038_c0_seq1(K01961);comp18038_c0_seq2(K01961);comp19279_c0_seq1(K10782);comp19972_c0_seq1(K09458);comp20481_c0_seq1(K09458);comp20481…	ko00061.png
path:ko00062	Fatty acid elongation	37	comp11097_c0_seq1(K01074);comp12087_c0_seq1(K10258);comp12244_c0_seq1(K10251);comp13545_c0_seq1(K15397);comp14695_c0_seq1(K15397);comp14903_c0_seq1(K15397);comp14924_c0_seq1(K10251);comp152528_c0_seq1(K15397);comp15723_c0_seq1(K10258);comp18295_c0_seq1(K15397);comp18295_c0_seq2(K15397);comp18691_c1_seq1(K10258);comp18727_c0_seq1(K15397);comp19002_c0_seq1(K10251);comp19002_c0_seq2(K10251);comp1960…	ko00062.png
path:ko00071	Fatty acid metabolism	66	comp10751_c0_seq1(K07513);comp10751_c0_seq2(K07513);comp11015_c0_seq1(K01897);comp11079_c0_seq1(K00001);comp11207_c0_seq1(K00232);comp11485_c0_seq1(K00128);comp12651_c0_seq1(K01692);comp13298_c0_seq1(K01897);comp13309_c0_seq1(K00128);comp13334_c0_seq1(K01692);comp13371_c0_seq1(K00001);comp137994_c0_seq1(K01897);comp13981_c0_seq1(K10527);comp14359_c0_seq1(K07513);comp15038_c0_seq1(K10527);comp1514…	ko00071.png
path:ko00072	Synthesis and degradation of ketone bodies	9	comp15717_c0_seq1(K00626);comp15717_c0_seq2(K00626);comp15717_c0_seq3(K00626);comp20877_c0_seq2(K01640);comp22761_c0_seq1(K01641);comp22761_c0_seq2(K01641);comp23285_c0_seq1(K01640);comp23285_c0_seq2(K01640);comp6784_c0_seq1(K01640);	ko00072.png
path:ko00073	Cutin, suberine and wax biosynthesis	20	comp11700_c0_seq1(K15402);comp13156_c0_seq1(K15404);comp13156_c0_seq2(K15404);comp13223_c0_seq1(K15402);comp13223_c0_seq2(K15402);comp15645_c0_seq1(K15401);comp18829_c0_seq1(K15400);comp21329_c0_seq1(K15398);comp23538_c0_seq1(K15400);comp249050_c0_seq1(K15402);comp4066_c0_seq1(K15400);comp4104_c0_seq1(K13356);comp5892_c0_seq1(K15403);comp6295_c0_seq1(K15402);comp7047_c0_seq1(K15401);comp7768_c0_s…	ko00073.png
path:ko00100	Steroid biosynthesis	23	comp11936_c0_seq1(K14423);comp12081_c0_seq1(K00222);comp13019_c0_seq1(K08246);comp14914_c0_seq1(K00227);comp15363_c0_seq1(K09832);comp15427_c0_seq1(K07748);comp15613_c0_seq1(K00559);comp15613_c0_seq2(K00559);comp17161_c0_seq1(K08242);comp17162_c0_seq1(K01824);comp18195_c0_seq1(K00559);comp18220_c0_seq1(K14424);comp18578_c0_seq1(K01853);comp20165_c0_seq1(K07748);comp20165_c0_seq2(K07748);comp20991…	ko00100.png
path:ko00130	Ubiquinone and other terpenoid-quinone biosynthesis	47	comp10327_c0_seq1(K12501);comp12036_c0_seq1(K06125);comp13549_c0_seq1(K14759);comp14315_c0_seq1(K14759);comp14315_c0_seq2(K14759);comp14568_c0_seq1(K14759);comp15037_c0_seq1(K06125);comp15246_c0_seq1(K01904);comp15509_c0_seq1(K01904);comp167943_c0_seq1(K14759);comp17499_c0_seq1(K03183);comp17499_c0_seq2(K03183);comp18028_c0_seq1(K02548);comp18044_c0_seq1(K06126);comp18044_c0_seq2(K06126);comp1826…	ko00130.png
path:ko00190	Oxidative phosphorylation	135	comp10557_c0_seq1(K00235);comp10557_c1_seq1(K00235);comp10718_c0_seq1(K03966);comp10787_c0_seq1(K03950);comp10855_c0_seq1(K01507);comp10855_c0_seq2(K01507);comp10937_c0_seq1(K00236);comp10997_c0_seq1(K02135);comp110484_c0_seq1(K03881);comp11298_c0_seq1(K00416);comp11298_c0_seq2(K00416);comp118720_c0_seq1(K02108);comp12528_c0_seq1(K02109);comp12755_c0_seq1(K02155);comp12792_c0_seq1(K03879);comp129…	ko00190.png
path:ko00195	Photosynthesis	71	comp10819_c0_seq1(K02689);comp11514_c0_seq1(K03541);comp11586_c0_seq1(K08905);comp118720_c0_seq1(K02108);comp12077_c0_seq1(K02694);comp12528_c0_seq1(K02109);comp13086_c0_seq1(K02639);comp13839_c0_seq1(K02692);comp143137_c0_seq1(K02716);comp14481_c0_seq1(K02639);comp14481_c0_seq2(K02639);comp14717_c0_seq1(K08903);comp14884_c0_seq1(K02695);comp14884_c0_seq2(K02695);comp15107_c1_seq1(K02639);comp154…	ko00195.png
path:ko00196	Photosynthesis - antenna proteins	33	comp124166_c0_seq1(K08913);comp14253_c0_seq1(K08912);comp14253_c0_seq2(K08912);comp14578_c0_seq1(K08912);comp15206_c0_seq1(K14172);comp152886_c0_seq1(K08916);comp172785_c0_seq1(K08908);comp18133_c0_seq1(K08910);comp186492_c0_seq1(K08908);comp186785_c0_seq1(K08915);comp19400_c0_seq1(K08916);comp19400_c0_seq2(K08916);comp19400_c0_seq3(K08914);comp19400_c0_seq4(K08914);comp203033_c0_seq1(K08909);com…	ko00196.png
path:ko00230	Purine metabolism	217	comp10250_c0_seq1(K01514);comp105673_c0_seq1(K02324);comp106155_c0_seq1(K03043);comp10933_c0_seq1(K13811);comp10951_c0_seq1(K00759);comp11018_c0_seq1(K03021);comp11083_c0_seq1(K03018);comp114218_c0_seq1(K00759);comp11545_c0_seq1(K00601);comp11551_c0_seq1(K03018);comp11551_c0_seq2(K03018);comp11620_c0_seq1(K01951);comp11660_c0_seq1(K10807);comp11870_c0_seq1(K01427);comp11870_c0_seq2(K01427);comp11…	ko00230.png
path:ko00232	Caffeine metabolism	3	comp17048_c0_seq1(K00365);comp24206_c0_seq1(K00106);comp24206_c1_seq1(K00106);	ko00232.png
path:ko00240	Pyrimidine metabolism	182	comp105673_c0_seq1(K02324);comp106155_c0_seq1(K03043);comp11018_c0_seq1(K03021);comp11062_c0_seq1(K01520);comp11062_c0_seq2(K01520);comp11083_c0_seq1(K03018);comp11382_c0_seq1(K01955);comp11551_c0_seq1(K03018);comp11551_c0_seq2(K03018);comp11660_c0_seq1(K10807);comp12124_c0_seq1(K03022);comp12607_c0_seq1(K02685);comp12609_c0_seq1(K02335);comp129029_c0_seq1(K03043);comp13127_c0_seq1(K03006);comp13…	ko00240.png
path:ko00250	Alanine, aspartate and glutamate metabolism	52	comp11382_c0_seq1(K01955);comp12127_c0_seq1(K00261);comp12537_c0_seq1(K00830);comp142949_c0_seq1(K00764);comp15756_c0_seq1(K00814);comp16464_c0_seq1(K00827);comp17189_c0_seq1(K13566);comp17189_c0_seq2(K13566);comp18238_c0_seq1(K14455);comp18780_c0_seq1(K01580);comp18830_c0_seq1(K14454);comp18966_c0_seq1(K00814);comp19215_c0_seq1(K00609);comp19468_c0_seq1(K01953);comp19468_c0_seq2(K01953);comp1961…	ko00250.png
path:ko00260	Glycine, serine and threonine metabolism	52	comp12537_c0_seq1(K00830);comp13893_c0_seq1(K12235);comp14780_c0_seq1(K01696);comp14805_c0_seq1(K00276);comp14950_c0_seq1(K01696);comp1551_c0_seq1(K01695);comp16414_c0_seq1(K15633);comp16464_c0_seq1(K00827);comp16834_c1_seq1(K14085);comp17171_c0_seq1(K00058);comp17814_c0_seq1(K01695);comp18285_c0_seq1(K00600);comp18518_c1_seq1(K00382);comp18714_c0_seq1(K00605);comp19207_c0_seq1(K15634);comp19207_…	ko00260.png
path:ko00270	Cysteine and methionine metabolism	84	comp10720_c0_seq1(K01738);comp11337_c0_seq1(K09880);comp11337_c0_seq2(K09880);comp11790_c0_seq1(K00558);comp11790_c0_seq2(K00558);comp13385_c0_seq1(K01251);comp13510_c0_seq1(K00558);comp13943_c0_seq1(K01738);comp13943_c0_seq2(K01738);comp14885_c0_seq1(K09880);comp14885_c0_seq2(K09880);comp15121_c0_seq1(K09880);comp15319_c0_seq1(K00558);comp15319_c0_seq2(K00558);comp16222_c0_seq1(K01738);comp16390…	ko00270.png
path:ko00280	Valine, leucine and isoleucine degradation	67	comp10751_c0_seq1(K07513);comp10751_c0_seq2(K07513);comp11485_c0_seq1(K00128);comp12651_c0_seq1(K01692);comp13309_c0_seq1(K00128);comp13334_c0_seq1(K01692);comp14359_c0_seq1(K07513);comp15127_c0_seq1(K09699);comp15127_c0_seq2(K09699);comp15717_c0_seq1(K00626);comp15717_c0_seq2(K00626);comp15717_c0_seq3(K00626);comp16834_c1_seq1(K14085);comp17626_c0_seq1(K05605);comp17626_c0_seq2(K05605);comp18029…	ko00280.png
path:ko00290	Valine, leucine and isoleucine biosynthesis	37	comp15236_c0_seq1(K01649);comp15788_c0_seq1(K00162);comp15788_c0_seq2(K00162);comp15788_c0_seq3(K00162);comp15788_c0_seq4(K00162);comp18492_c0_seq1(K01653);comp18917_c0_seq1(K00053);comp18917_c0_seq2(K00053);comp19172_c0_seq1(K00162);comp19172_c0_seq2(K00162);comp19201_c0_seq1(K00052);comp19813_c0_seq1(K01703);comp19813_c0_seq2(K01703);comp19813_c0_seq3(K01703);comp19813_c0_seq4(K01703);comp19856…	ko00290.png
path:ko00300	Lysine biosynthesis	17	comp16834_c1_seq1(K14085);comp1844_c0_seq1(K10206);comp19982_c0_seq1(K00133);comp19982_c0_seq2(K00133);comp19982_c0_seq3(K00133);comp20797_c0_seq1(K00215);comp21053_c0_seq1(K12524);comp21053_c0_seq2(K12524);comp22459_c0_seq1(K01586);comp22491_c0_seq1(K00928);comp22491_c0_seq2(K00928);comp22652_c0_seq1(K01778);comp22728_c0_seq1(K10206);comp22728_c0_seq2(K10206);comp22728_c0_seq3(K10206);comp23461_…	ko00300.png
path:ko00310	Lysine degradation	26	comp11485_c0_seq1(K00128);comp12651_c0_seq1(K01692);comp13309_c0_seq1(K00128);comp13334_c0_seq1(K01692);comp15717_c0_seq1(K00626);comp15717_c0_seq2(K00626);comp15717_c0_seq3(K00626);comp16834_c1_seq1(K14085);comp18355_c0_seq1(K01692);comp21676_c0_seq1(K00658);comp21676_c0_seq2(K00658);comp21676_c0_seq3(K00658);comp21909_c0_seq1(K00128);comp23302_c0_seq1(K00128);comp23302_c0_seq2(K00128);comp23302…	ko00310.png
path:ko00330	Arginine and proline metabolism	86	comp10829_c0_seq1(K01583);comp10984_c0_seq1(K14682);comp10984_c0_seq2(K14682);comp11485_c0_seq1(K00128);comp11498_c0_seq1(K00145);comp11498_c0_seq2(K00145);comp11870_c0_seq1(K01427);comp11870_c0_seq2(K01427);comp12127_c0_seq1(K00261);comp13309_c0_seq1(K00128);comp15092_c0_seq1(K12657);comp15744_c0_seq1(K01583);comp16391_c0_seq1(K00318);comp16757_c0_seq1(K01438);comp16834_c1_seq1(K14085);comp17433…	ko00330.png
path:ko00340	Histidine metabolism	27	comp11485_c0_seq1(K00128);comp12401_c0_seq1(K00599);comp13309_c0_seq1(K00128);comp15077_c0_seq1(K01663);comp16834_c1_seq1(K14085);comp18708_c0_seq1(K00599);comp18796_c0_seq1(K00765);comp18796_c0_seq2(K00765);comp18866_c0_seq1(K00013);comp19640_c0_seq1(K01590);comp20469_c0_seq1(K00817);comp20469_c0_seq2(K00817);comp20594_c0_seq1(K01814);comp20594_c0_seq2(K01814);comp20594_c0_seq3(K01814);comp20594…	ko00340.png
path:ko00350	Tyrosine metabolism	34	comp11079_c0_seq1(K00001);comp11138_c0_seq1(K01592);comp12163_c0_seq1(K00451);comp12401_c0_seq1(K00599);comp13371_c0_seq1(K00001);comp14805_c0_seq1(K00276);comp16459_c0_seq1(K00001);comp17123_c0_seq1(K01800);comp17476_c0_seq1(K00001);comp17476_c0_seq2(K00001);comp18238_c0_seq1(K14455);comp18450_c0_seq1(K00121);comp18708_c0_seq1(K00599);comp18830_c0_seq1(K14454);comp20469_c0_seq1(K00817);comp20469…	ko00350.png
path:ko00360	Phenylalanine metabolism	55	comp118802_c0_seq1(K00430);comp12651_c0_seq1(K01692);comp13270_c0_seq1(K00430);comp13334_c0_seq1(K01692);comp13341_c0_seq1(K00588);comp14647_c0_seq1(K00430);comp14805_c0_seq1(K00276);comp14993_c0_seq1(K00430);comp14993_c0_seq2(K00430);comp15246_c0_seq1(K01904);comp15509_c0_seq1(K01904);comp15790_c0_seq1(K00430);comp15790_c0_seq2(K00430);comp17307_c0_seq1(K00430);comp18238_c0_seq1(K14455);comp1835…	ko00360.png
path:ko00380	Tryptophan metabolism	26	comp11485_c0_seq1(K00128);comp12651_c0_seq1(K01692);comp13309_c0_seq1(K00128);comp13334_c0_seq1(K01692);comp14839_c0_seq1(K03781);comp14839_c0_seq2(K03781);comp15717_c0_seq1(K00626);comp15717_c0_seq2(K00626);comp15717_c0_seq3(K00626);comp16386_c0_seq1(K03781);comp16834_c1_seq1(K14085);comp174222_c0_seq1(K11816);comp174745_c0_seq1(K03781);comp18355_c0_seq1(K01692);comp21909_c0_seq1(K00128);comp233…	ko00380.png
path:ko00400	Phenylalanine, tyrosine and tryptophan biosynthesis	49	comp111577_c0_seq1(K01658);comp12659_c0_seq2(K05359);comp13844_c0_seq1(K01850);comp14336_c0_seq1(K15227);comp14780_c0_seq1(K01696);comp14950_c0_seq1(K01696);comp1551_c0_seq1(K01695);comp16531_c0_seq1(K01626);comp17147_c0_seq1(K01735);comp17531_c0_seq1(K01850);comp17814_c0_seq1(K01695);comp18137_c0_seq1(K00891);comp18137_c0_seq2(K00891);comp18137_c0_seq3(K00891);comp18137_c0_seq4(K00891);comp18137…	ko00400.png
path:ko00410	beta-Alanine metabolism	35	comp11485_c0_seq1(K00128);comp12521_c0_seq1(K01578);comp12651_c0_seq1(K01692);comp12811_c0_seq1(K01918);comp13309_c0_seq1(K00128);comp13334_c0_seq1(K01692);comp14805_c0_seq1(K00276);comp16834_c1_seq1(K14085);comp17433_c0_seq1(K00797);comp17626_c0_seq1(K05605);comp17626_c0_seq2(K05605);comp18261_c0_seq1(K01464);comp18355_c0_seq1(K01692);comp18780_c0_seq1(K01580);comp19266_c0_seq1(K00797);comp19665…	ko00410.png
path:ko00430	Taurine and hypotaurine metabolism	13	comp14367_c0_seq1(K00681);comp14831_c0_seq1(K00681);comp16823_c0_seq1(K10712);comp17963_c0_seq1(K10712);comp17963_c0_seq2(K10712);comp18780_c0_seq1(K01580);comp19665_c0_seq1(K01580);comp20640_c0_seq1(K10712);comp20987_c0_seq1(K10712);comp20987_c0_seq2(K10712);comp20987_c0_seq3(K10712);comp23190_c0_seq1(K00681);comp65592_c0_seq1(K01580);	ko00430.png
path:ko00450	Selenocompound metabolism	28	comp10933_c0_seq1(K13811);comp12920_c0_seq1(K01874);comp16872_c0_seq1(K13811);comp20723_c0_seq1(K00384);comp20819_c1_seq1(K01761);comp20894_c0_seq1(K13811);comp21355_c0_seq1(K00384);comp21429_c0_seq1(K11717);comp21429_c0_seq2(K11717);comp21621_c0_seq1(K00384);comp21621_c0_seq2(K00384);comp21621_c0_seq3(K00384);comp21621_c0_seq4(K00384);comp22175_c0_seq1(K01760);comp22407_c1_seq1(K00549);comp22407…	ko00450.png
path:ko00460	Cyanoamino acid metabolism	30	comp10239_c0_seq1(K05349);comp10859_c0_seq1(K01188);comp14367_c0_seq1(K00681);comp14831_c0_seq1(K00681);comp17449_c0_seq1(K13034);comp17674_c0_seq1(K01188);comp18285_c0_seq1(K00600);comp18396_c0_seq1(K05350);comp18471_c0_seq1(K01188);comp19117_c0_seq1(K05350);comp19686_c0_seq1(K00600);comp19763_c0_seq1(K00600);comp20399_c0_seq1(K01188);comp20963_c0_seq1(K00600);comp21074_c0_seq1(K00600);comp21074…	ko00460.png
path:ko00480	Glutathione metabolism	67	comp10099_c0_seq1(K00799);comp10634_c0_seq1(K00799);comp11512_c0_seq1(K00799);comp11660_c0_seq1(K10807);comp12626_c0_seq1(K01469);comp13555_c0_seq1(K00383);comp13587_c0_seq1(K00799);comp13701_c0_seq1(K10808);comp14367_c0_seq1(K00681);comp14678_c0_seq1(K00799);comp14831_c0_seq1(K00681);comp15045_c0_seq1(K00031);comp15125_c0_seq1(K00799);comp15173_c0_seq1(K00031);comp15432_c0_seq2(K00432);comp16405…	ko00480.png
path:ko00500	Starch and sucrose metabolism	184	comp10239_c0_seq1(K05349);comp10850_c0_seq1(K13648);comp10859_c0_seq1(K01188);comp10945_c0_seq1(K01193);comp11124_c0_seq1(K00695);comp11152_c0_seq1(K00012);comp11407_c0_seq1(K13648);comp11536_c0_seq1(K13648);comp11599_c0_seq1(K00697);comp11763_c0_seq1(K00844);comp11828_c0_seq1(K00697);comp11867_c0_seq1(K13648);comp12194_c0_seq1(K13648);comp12363_c0_seq1(K13648);comp12445_c0_seq1(K13648);comp12706…	ko00500.png
path:ko00510	N-Glycan biosynthesis	81	comp10195_c0_seq1(K00737);comp10657_c0_seq1(K00736);comp119815_c0_seq1(K00737);comp13469_c0_seq1(K01231);comp13760_c0_seq1(K03847);comp13760_c0_seq2(K03847);comp13901_c0_seq1(K00726);comp13901_c0_seq2(K00726);comp13901_c0_seq3(K00726);comp13901_c0_seq4(K00726);comp13901_c0_seq5(K00726);comp13901_c0_seq6(K00726);comp14115_c0_seq1(K03848);comp14562_c0_seq1(K03849);comp14614_c0_seq2(K09658);comp1492…	ko00510.png
path:ko00511	Other glycan degradation	20	comp113548_c0_seq1(K12373);comp11932_c0_seq1(K12311);comp12931_c0_seq1(K12373);comp13278_c0_seq1(K01191);comp14382_c0_seq1(K01191);comp15095_c0_seq1(K01191);comp15168_c0_seq1(K01227);comp15914_c0_seq1(K01191);comp20362_c0_seq1(K01444);comp20362_c0_seq2(K01444);comp21986_c0_seq1(K12373);comp22256_c1_seq1(K01190);comp22618_c0_seq1(K01191);comp22618_c0_seq2(K12311);comp22618_c0_seq3(K12311);comp2321…	ko00511.png
path:ko00514	Other types of O-glycan biosynthesis	2	comp23757_c0_seq1(K03691);comp24102_c0_seq1(K09667);	ko00514.png
path:ko00520	Amino sugar and nucleotide sugar metabolism	128	comp10850_c0_seq1(K13648);comp11152_c0_seq1(K00012);comp11201_c0_seq1(K12451);comp11201_c0_seq2(K12451);comp113548_c0_seq1(K12373);comp11407_c0_seq1(K13648);comp11536_c0_seq1(K13648);comp11672_c0_seq1(K00621);comp11763_c0_seq1(K00844);comp11867_c0_seq1(K13648);comp12194_c0_seq1(K13648);comp12310_c0_seq1(K12448);comp12363_c0_seq1(K13648);comp12445_c0_seq1(K13648);comp12706_c0_seq1(K13648);comp1281…	ko00520.png
path:ko00523	Polyketide sugar unit biosynthesis	2	comp11201_c0_seq1(K12451);comp11201_c0_seq2(K12451);	ko00523.png
path:ko00531	Glycosaminoglycan degradation	11	comp113548_c0_seq1(K12373);comp12931_c0_seq1(K12373);comp15243_c0_seq2(K07964);comp15676_c0_seq1(K10532);comp19420_c0_seq1(K10532);comp21301_c0_seq1(K10532);comp21301_c0_seq2(K10532);comp21986_c0_seq1(K12373);comp23331_c0_seq1(K12309);comp23331_c0_seq2(K12309);comp4686_c0_seq1(K01205);	ko00531.png
path:ko00561	Glycerolipid metabolism	60	comp11252_c0_seq1(K13508);comp11485_c0_seq1(K00128);comp11497_c0_seq1(K15728);comp123371_c0_seq1(K15728);comp13288_c0_seq1(K15728);comp13309_c0_seq1(K00128);comp14040_c0_seq1(K13508);comp14317_c0_seq1(K07407);comp14327_c0_seq1(K13508);comp14448_c0_seq1(K15728);comp14517_c0_seq1(K15728);comp14681_c0_seq1(K13508);comp15114_c0_seq1(K00864);comp16697_c0_seq1(K13508);comp16825_c0_seq1(K06119);comp1682…	ko00561.png
path:ko00562	Inositol phosphate metabolism	58	comp10240_c0_seq1(K10047);comp10319_c0_seq1(K05857);comp10539_c0_seq1(K00889);comp13452_c0_seq1(K01803);comp138333_c0_seq1(K05857);comp14529_c0_seq1(K01114);comp14623_c0_seq1(K00888);comp15104_c0_seq1(K10572);comp15439_c0_seq1(K00888);comp15970_c0_seq1(K00999);comp15970_c0_seq2(K00999);comp16118_c0_seq1(K00889);comp161683_c0_seq1(K01114);comp16268_c0_seq1(K00889);comp18301_c0_seq1(K01110);comp184…	ko00562.png
path:ko00563	Glycosylphosphatidylinositol(GPI)-anchor biosynthesis	39	comp10544_c0_seq1(K05285);comp10581_c0_seq1(K05287);comp10581_c0_seq2(K05287);comp10792_c0_seq1(K05310);comp11752_c0_seq1(K05289);comp11760_c0_seq1(K03860);comp12497_c0_seq1(K03858);comp12838_c0_seq1(K05293);comp13051_c0_seq1(K05293);comp13661_c0_seq1(K03434);comp14614_c0_seq2(K09658);comp1519_c0_seq1(K05285);comp16195_c0_seq1(K03434);comp16818_c0_seq1(K05284);comp17173_c0_seq1(K07542);comp17173_…	ko00563.png
path:ko00564	Glycerophospholipid metabolism	97	comp11168_c0_seq1(K14156);comp11252_c0_seq1(K13508);comp11497_c0_seq1(K15728);comp12110_c0_seq1(K01115);comp123371_c0_seq1(K15728);comp12458_c0_seq1(K01517);comp125531_c0_seq1(K01115);comp13288_c0_seq1(K15728);comp13666_c0_seq1(K00968);comp13666_c0_seq2(K00968);comp14040_c0_seq1(K13508);comp14160_c0_seq1(K06130);comp14179_c0_seq1(K01613);comp14327_c0_seq1(K13508);comp14376_c0_seq1(K00968);comp144…	ko00564.png
path:ko00565	Ether lipid metabolism	28	comp12110_c0_seq1(K01115);comp125531_c0_seq1(K01115);comp14424_c0_seq1(K13510);comp14529_c0_seq1(K01114);comp161683_c0_seq1(K01114);comp17318_c0_seq1(K13510);comp17318_c0_seq2(K13510);comp19024_c0_seq1(K13510);comp19024_c0_seq2(K13510);comp19087_c0_seq1(K01047);comp20346_c0_seq1(K00993);comp20346_c0_seq2(K00993);comp209911_c0_seq1(K14674);comp21044_c0_seq1(K13519);comp21044_c0_seq2(K13519);comp21…	ko00565.png
path:ko00590	Arachidonic acid metabolism	16	comp14367_c0_seq1(K00681);comp14831_c0_seq1(K00681);comp15432_c0_seq2(K00432);comp17203_c0_seq1(K00432);comp17203_c0_seq2(K00432);comp17491_c0_seq1(K00432);comp18064_c0_seq1(K05309);comp19087_c0_seq1(K01047);comp20798_c0_seq1(K00432);comp20798_c0_seq2(K00432);comp20798_c0_seq3(K00432);comp20798_c0_seq4(K00432);comp209911_c0_seq1(K14674);comp21493_c0_seq1(K14674);comp23190_c0_seq1(K00681);comp2324…	ko00590.png
path:ko00591	Linoleic acid metabolism	28	comp13228_c0_seq1(K15718);comp15957_c0_seq1(K00454);comp17183_c0_seq1(K00454);comp19087_c0_seq1(K01047);comp209911_c0_seq1(K14674);comp21493_c0_seq1(K14674);comp22987_c0_seq1(K00454);comp22987_c0_seq2(K00454);comp23595_c0_seq1(K00454);comp23595_c0_seq10(K00454);comp23595_c0_seq11(K00454);comp23595_c0_seq12(K00454);comp23595_c0_seq13(K00454);comp23595_c0_seq14(K00454);comp23595_c0_seq15(K00454);co…	ko00591.png
path:ko00592	alpha-Linolenic acid metabolism	62	comp10751_c0_seq1(K07513);comp10751_c0_seq2(K07513);comp11207_c0_seq1(K00232);comp12929_c0_seq1(K10526);comp13981_c0_seq1(K10527);comp14359_c0_seq1(K07513);comp15038_c0_seq1(K10527);comp15145_c0_seq1(K10527);comp15957_c0_seq1(K00454);comp16342_c0_seq1(K10527);comp16734_c0_seq1(K10527);comp17183_c0_seq1(K00454);comp17339_c0_seq1(K10527);comp17614_c0_seq1(K05894);comp19087_c0_seq1(K01047);comp20703…	ko00592.png
path:ko00600	Sphingolipid metabolism	41	comp1264_c0_seq1(K12349);comp1264_c0_seq2(K12349);comp13732_c0_seq1(K04711);comp14317_c0_seq1(K07407);comp15618_c0_seq1(K04713);comp16707_c0_seq1(K04715);comp16857_c0_seq1(K04708);comp169017_c0_seq1(K04710);comp17299_c0_seq1(K00654);comp17364_c0_seq1(K04710);comp17364_c0_seq2(K04710);comp17364_c0_seq3(K04710);comp17364_c0_seq4(K04710);comp19287_c0_seq1(K04710);comp20062_c0_seq1(K00654);comp20454_…	ko00600.png
path:ko00603	Glycosphingolipid biosynthesis - globo series	7	comp113548_c0_seq1(K12373);comp11857_c0_seq1(K01988);comp12931_c0_seq1(K12373);comp14230_c0_seq1(K01988);comp14317_c0_seq1(K07407);comp21986_c0_seq1(K12373);comp22821_c0_seq1(K07407);	ko00603.png
path:ko00604	Glycosphingolipid biosynthesis - ganglio series	5	comp113548_c0_seq1(K12373);comp12931_c0_seq1(K12373);comp21986_c0_seq1(K12373);comp23331_c0_seq1(K12309);comp23331_c0_seq2(K12309);	ko00604.png
path:ko00620	Pyruvate metabolism	93	comp11485_c0_seq1(K00128);comp1198_c0_seq1(K00873);comp13309_c0_seq1(K00128);comp14206_c0_seq1(K00028);comp14206_c0_seq2(K00028);comp14206_c0_seq3(K00028);comp15134_c0_seq1(K00029);comp15134_c0_seq2(K00029);comp15236_c0_seq1(K01649);comp15717_c0_seq1(K00626);comp15717_c0_seq2(K00626);comp15717_c0_seq3(K00626);comp15788_c0_seq1(K00162);comp15788_c0_seq2(K00162);comp15788_c0_seq3(K00162);comp15788_…	ko00620.png
path:ko00630	Glyoxylate and dicarboxylate metabolism	71	comp10371_c0_seq1(K01433);comp12537_c0_seq1(K00830);comp12800_c0_seq1(K01433);comp12800_c0_seq2(K01433);comp12800_c0_seq3(K01433);comp14139_c0_seq1(K01602);comp14139_c0_seq2(K01602);comp14139_c0_seq3(K01602);comp14139_c0_seq4(K01602);comp14839_c0_seq1(K03781);comp14839_c0_seq2(K03781);comp15717_c0_seq1(K00626);comp15717_c0_seq2(K00626);comp15717_c0_seq3(K00626);comp15887_c0_seq1(K01681);comp15908…	ko00630.png
path:ko00640	Propanoate metabolism	41	comp11485_c0_seq1(K00128);comp12521_c0_seq1(K01578);comp12651_c0_seq1(K01692);comp13309_c0_seq1(K00128);comp13334_c0_seq1(K01692);comp15717_c0_seq1(K00626);comp15717_c0_seq2(K00626);comp15717_c0_seq3(K00626);comp16834_c1_seq1(K14085);comp17626_c0_seq1(K05605);comp17626_c0_seq2(K05605);comp18038_c0_seq1(K01961);comp18038_c0_seq2(K01961);comp18355_c0_seq1(K01692);comp18516_c0_seq1(K01899);comp18915…	ko00640.png
path:ko00650	Butanoate metabolism	31	comp12651_c0_seq1(K01692);comp13334_c0_seq1(K01692);comp15717_c0_seq1(K00626);comp15717_c0_seq2(K00626);comp15717_c0_seq3(K00626);comp15788_c0_seq1(K00162);comp15788_c0_seq2(K00162);comp15788_c0_seq3(K00162);comp15788_c0_seq4(K00162);comp18355_c0_seq1(K01692);comp18492_c0_seq1(K01653);comp18780_c0_seq1(K01580);comp19172_c0_seq1(K00162);comp19172_c0_seq2(K00162);comp19665_c0_seq1(K01580);comp20725…	ko00650.png
path:ko00660	C5-Branched dibasic acid metabolism	9	comp18492_c0_seq1(K01653);comp19813_c0_seq1(K01703);comp19813_c0_seq2(K01703);comp19813_c0_seq3(K01703);comp19813_c0_seq4(K01703);comp22004_c0_seq1(K01652);comp22323_c0_seq1(K01704);comp23803_c0_seq1(K01703);comp23803_c0_seq2(K01703);	ko00660.png
path:ko00670	One carbon pool by folate	32	comp10371_c0_seq1(K01433);comp11545_c0_seq1(K00601);comp12052_c0_seq1(K01934);comp12052_c0_seq2(K01934);comp12800_c0_seq1(K01433);comp12800_c0_seq2(K01433);comp12800_c0_seq3(K01433);comp17467_c0_seq1(K00297);comp18285_c0_seq1(K00600);comp18714_c0_seq1(K00605);comp19686_c0_seq1(K00600);comp19763_c0_seq1(K00600);comp20426_c0_seq1(K00604);comp20700_c0_seq1(K01938);comp20857_c0_seq1(K01934);comp20857…	ko00670.png
path:ko00710	Carbon fixation in photosynthetic organisms	83	comp1198_c0_seq1(K00873);comp13452_c0_seq1(K01803);comp13591_c0_seq1(K01783);comp14139_c0_seq1(K01602);comp14139_c0_seq2(K01602);comp14139_c0_seq3(K01602);comp14139_c0_seq4(K01602);comp14206_c0_seq1(K00028);comp14206_c0_seq2(K00028);comp14206_c0_seq3(K00028);comp15134_c0_seq1(K00029);comp15134_c0_seq2(K00029);comp15756_c0_seq1(K00814);comp15910_c0_seq1(K00029);comp16251_c0_seq1(K00028);comp16322_…	ko00710.png
path:ko00730	Thiamine metabolism	15	comp15954_c0_seq1(K06928);comp15954_c0_seq2(K06928);comp20022_c0_seq1(K03147);comp20022_c0_seq2(K03147);comp21122_c0_seq1(K00878);comp21122_c0_seq2(K00878);comp21429_c0_seq1(K11717);comp21429_c0_seq2(K11717);comp21764_c0_seq1(K00949);comp21764_c0_seq2(K00949);comp21764_c0_seq3(K00949);comp23761_c0_seq1(K04487);comp24249_c0_seq1(K14153);comp24249_c0_seq2(K14153);comp24249_c0_seq3(K14153);	ko00730.png
path:ko00740	Riboflavin metabolism	12	comp19886_c0_seq1(K14652);comp19886_c0_seq2(K14652);comp19886_c0_seq3(K14652);comp19886_c0_seq4(K14652);comp19886_c0_seq5(K14652);comp20671_c0_seq1(K00794);comp20878_c0_seq1(K00861);comp21411_c0_seq1(K00793);comp21411_c0_seq2(K00793);comp24074_c0_seq1(K11752);comp24162_c0_seq4(K14652);comp24162_c0_seq5(K14652);	ko00740.png
path:ko00750	Vitamin B6 metabolism	10	comp14650_c0_seq1(K06215);comp19801_c0_seq1(K01733);comp19841_c0_seq1(K00868);comp20032_c0_seq1(K13248);comp20032_c0_seq2(K13248);comp24019_c0_seq1(K00831);comp24019_c0_seq2(K00831);comp24019_c0_seq3(K00831);comp36264_c0_seq1(K06215);comp4798_c0_seq1(K08681);	ko00750.png
path:ko00760	Nicotinate and nicotinamide metabolism	17	comp11164_c0_seq1(K03426);comp13639_c0_seq1(K00763);comp15602_c0_seq1(K03787);comp15675_c0_seq1(K01950);comp15675_c0_seq2(K01950);comp18437_c0_seq1(K00858);comp18437_c0_seq2(K00858);comp19188_c0_seq1(K03787);comp19381_c0_seq1(K00763);comp19381_c0_seq2(K00763);comp21452_c0_seq1(K00767);comp21452_c0_seq2(K00767);comp22385_c0_seq1(K00278);comp23387_c0_seq1(K03517);comp23817_c0_seq2(K06210);comp23817…	ko00760.png
path:ko00770	Pantothenate and CoA biosynthesis	35	comp12811_c0_seq1(K01918);comp15736_c0_seq1(K09680);comp16066_c0_seq1(K00859);comp17252_c0_seq1(K02201);comp17252_c0_seq2(K02201);comp17252_c0_seq3(K02201);comp175897_c0_seq1(K01922);comp18261_c0_seq1(K01464);comp18492_c0_seq1(K01653);comp18917_c0_seq1(K00053);comp18917_c0_seq2(K00053);comp19041_c0_seq1(K00606);comp19856_c0_seq1(K00826);comp20223_c0_seq1(K01598);comp20501_c0_seq1(K01431);comp2120…	ko00770.png
path:ko00780	Biotin metabolism	7	comp11000_c0_seq1(K00833);comp12490_c0_seq1(K00833);comp163239_c0_seq1(K00652);comp17482_c0_seq1(K01012);comp218971_c0_seq1(K00833);comp222712_c0_seq1(K00833);comp2315_c0_seq1(K00652);	ko00780.png
path:ko00785	Lipoic acid metabolism	7	comp20762_c0_seq1(K03801);comp20762_c0_seq2(K03801);comp20762_c0_seq4(K03801);comp20762_c0_seq5(K03801);comp21748_c0_seq1(K03644);comp21879_c0_seq1(K03644);comp22780_c0_seq1(K03801);	ko00785.png
path:ko00790	Folate biosynthesis	34	comp13962_c0_seq1(K03639);comp18011_c0_seq1(K01633);comp18499_c0_seq1(K01930);comp18499_c0_seq2(K01930);comp18499_c0_seq3(K01930);comp18499_c0_seq4(K01930);comp18499_c0_seq5(K01930);comp18499_c0_seq6(K01930);comp20410_c0_seq1(K01113);comp21012_c0_seq1(K13941);comp21012_c0_seq2(K13941);comp21115_c0_seq1(K03635);comp21117_c0_seq1(K01307);comp21117_c0_seq2(K01307);comp21117_c0_seq3(K01307);comp21117…	ko00790.png
path:ko00860	Porphyrin and chlorophyll metabolism	59	comp11464_c0_seq1(K01719);comp12620_c0_seq1(K01772);comp12620_c0_seq2(K01772);comp12620_c0_seq3(K01772);comp12620_c0_seq4(K01772);comp12620_c0_seq5(K01772);comp12620_c0_seq6(K01772);comp12620_c0_seq7(K01772);comp12620_c0_seq8(K01772);comp13368_c0_seq1(K00522);comp13517_c0_seq1(K01599);comp13649_c0_seq1(K00522);comp13880_c0_seq1(K08101);comp14321_c0_seq1(K08101);comp15408_c0_seq1(K02495);comp15667…	ko00860.png
path:ko00900	Terpenoid backbone biosynthesis	55	comp12153_c0_seq1(K13789);comp12826_c0_seq1(K11778);comp13113_c0_seq1(K11778);comp13113_c0_seq2(K11778);comp13248_c0_seq1(K14066);comp13248_c0_seq2(K14066);comp13248_c0_seq3(K14066);comp14555_c0_seq1(K00587);comp14555_c0_seq2(K00587);comp15684_c0_seq1(K13789);comp15684_c0_seq2(K13789);comp15717_c0_seq1(K00626);comp15717_c0_seq2(K00626);comp15717_c0_seq3(K00626);comp16053_c0_seq1(K05955);comp16053…	ko00900.png
path:ko00901	Indole alkaloid biosynthesis	1	comp13652_c0_seq1(K08233);	ko00901.png
path:ko00902	Monoterpenoid biosynthesis	1	comp3933_c0_seq1(K12467);	ko00902.png
path:ko00903	Limonene and pinene degradation	25	comp11253_c0_seq1(K00517);comp11485_c0_seq1(K00128);comp11638_c0_seq1(K00517);comp12651_c0_seq1(K01692);comp13309_c0_seq1(K00128);comp13334_c0_seq1(K01692);comp17824_c0_seq1(K00517);comp18355_c0_seq1(K01692);comp19246_c0_seq1(K00517);comp21909_c0_seq1(K00128);comp23302_c0_seq1(K00128);comp23302_c0_seq2(K00128);comp23302_c0_seq3(K00128);comp23302_c0_seq4(K00128);comp24021_c0_seq1(K00517);comp24290…	ko00903.png
path:ko00904	Diterpenoid biosynthesis	20	comp1096_c0_seq1(K04121);comp11462_c0_seq1(K05282);comp11780_c0_seq1(K13070);comp12444_c0_seq1(K04121);comp12444_c0_seq2(K04121);comp15227_c0_seq1(K04122);comp16625_c0_seq1(K04125);comp16625_c0_seq2(K04125);comp16625_c0_seq3(K04125);comp17159_c0_seq1(K04125);comp17246_c0_seq1(K05282);comp17874_c0_seq1(K04124);comp18668_c0_seq1(K05282);comp19762_c0_seq1(K04120);comp20757_c0_seq1(K04123);comp247689…	ko00904.png
path:ko00905	Brassinosteroid biosynthesis	10	comp12380_c0_seq1(K12640);comp152232_c0_seq1(K09588);comp16072_c0_seq1(K09587);comp17558_c0_seq1(K09591);comp17558_c0_seq2(K09591);comp22245_c0_seq1(K09588);comp23865_c0_seq1(K12640);comp23865_c0_seq2(K12640);comp23865_c0_seq3(K12640);comp9485_c0_seq1(K09588);	ko00905.png
path:ko00906	Carotenoid biosynthesis	40	comp129138_c0_seq1(K09843);comp13715_c0_seq1(K09840);comp16076_c0_seq1(K09837);comp16662_c0_seq1(K06443);comp19382_c0_seq1(K09835);comp19382_c0_seq2(K09835);comp19444_c0_seq1(K09843);comp19444_c0_seq2(K09843);comp19937_c0_seq1(K15744);comp19937_c0_seq2(K15744);comp19937_c0_seq3(K15744);comp20530_c0_seq1(K06444);comp20682_c0_seq1(K00514);comp21161_c0_seq1(K09843);comp21792_c0_seq1(K09841);comp2185…	ko00906.png
path:ko00908	Zeatin biosynthesis	13	comp113994_c0_seq1(K00279);comp1466_c0_seq1(K00279);comp17981_c0_seq1(K00791);comp17981_c0_seq2(K00791);comp18053_c0_seq1(K13495);comp2003_c0_seq1(K00279);comp20184_c0_seq1(K00791);comp21576_c0_seq1(K00279);comp21576_c0_seq2(K00279);comp24151_c0_seq1(K00279);comp24151_c0_seq2(K00279);comp283388_c0_seq1(K00279);comp89064_c0_seq1(K00279);	ko00908.png
path:ko00909	Sesquiterpenoid and triterpenoid biosynthesis	4	comp23397_c0_seq1(K00801);comp23397_c0_seq2(K00801);comp24202_c0_seq3(K00511);comp5227_c0_seq1(K00801);	ko00909.png
path:ko00910	Nitrogen metabolism	45	comp12127_c0_seq1(K00261);comp12673_c0_seq1(K01674);comp15299_c0_seq1(K01674);comp15565_c0_seq1(K01725);comp15999_c0_seq1(K01455);comp15999_c0_seq2(K01455);comp16960_c0_seq1(K01673);comp17660_c0_seq2(K00413);comp17660_c0_seq3(K00413);comp17660_c0_seq4(K00413);comp18036_c0_seq1(K00411);comp18190_c0_seq1(K03521);comp18714_c0_seq1(K00605);comp19468_c0_seq1(K01953);comp19468_c0_seq2(K01953);comp2035_…	ko00910.png
path:ko00920	Sulfur metabolism	33	comp10720_c0_seq1(K01738);comp10933_c0_seq1(K13811);comp13943_c0_seq1(K01738);comp13943_c0_seq2(K01738);comp16222_c0_seq1(K01738);comp16784_c0_seq1(K00640);comp16784_c0_seq2(K00640);comp16784_c0_seq3(K00640);comp16784_c0_seq5(K00640);comp16872_c0_seq1(K13811);comp17382_c0_seq1(K01738);comp17449_c0_seq1(K13034);comp17551_c0_seq1(K01082);comp17551_c0_seq2(K01082);comp17551_c0_seq3(K01082);comp17551…	ko00920.png
path:ko00940	Phenylpropanoid biosynthesis	75	comp10239_c0_seq1(K05349);comp10859_c0_seq1(K01188);comp118802_c0_seq1(K00430);comp12629_c0_seq1(K13065);comp12629_c0_seq2(K13065);comp13270_c0_seq1(K00430);comp13331_c0_seq1(K13065);comp13341_c0_seq1(K00588);comp14647_c0_seq1(K00430);comp14921_c0_seq1(K00083);comp14993_c0_seq1(K00430);comp14993_c0_seq2(K00430);comp15246_c0_seq1(K01904);comp15509_c0_seq1(K01904);comp15790_c0_seq1(K00430);comp1579…	ko00940.png
path:ko00941	Flavonoid biosynthesis	34	comp11711_c0_seq1(K00660);comp12629_c0_seq1(K13065);comp12629_c0_seq2(K13065);comp13331_c0_seq1(K13065);comp13341_c0_seq1(K00588);comp13702_c0_seq1(K05280);comp14385_c0_seq1(K05280);comp14643_c0_seq1(K13083);comp15240_c0_seq1(K05280);comp1894_c0_seq1(K05280);comp19071_c0_seq1(K05280);comp19291_c0_seq1(K00588);comp19505_c0_seq1(K01859);comp19809_c0_seq1(K05277);comp19832_c0_seq1(K00660);comp20354_…	ko00941.png
path:ko00944	Flavone and flavonol biosynthesis	15	comp13664_c0_seq1(K15787);comp13702_c0_seq1(K05280);comp14385_c0_seq1(K05280);comp14643_c0_seq1(K13083);comp14665_c0_seq2(K05279);comp14665_c0_seq4(K05279);comp15240_c0_seq1(K05280);comp17083_c0_seq1(K05279);comp17983_c1_seq1(K05279);comp17983_c1_seq2(K05279);comp1894_c0_seq1(K05280);comp19071_c0_seq1(K05280);comp21061_c0_seq1(K05279);comp23063_c0_seq1(K05280);comp23063_c0_seq2(K05280);	ko00944.png
path:ko00945	Stilbenoid, diarylheptanoid and gingerol biosynthesis	16	comp11253_c0_seq1(K00517);comp11638_c0_seq1(K00517);comp12629_c0_seq1(K13065);comp12629_c0_seq2(K13065);comp13331_c0_seq1(K13065);comp13341_c0_seq1(K00588);comp17824_c0_seq1(K00517);comp19246_c0_seq1(K00517);comp19291_c0_seq1(K00588);comp22654_c0_seq1(K09754);comp22654_c1_seq1(K09754);comp23323_c0_seq1(K00487);comp23323_c0_seq2(K00487);comp24021_c0_seq1(K00517);comp24290_c0_seq3(K00517);comp488_c…	ko00945.png
path:ko00950	Isoquinoline alkaloid biosynthesis	9	comp11138_c0_seq1(K01592);comp14805_c0_seq1(K00276);comp18238_c0_seq1(K14455);comp18830_c0_seq1(K14454);comp20473_c0_seq1(K00815);comp20473_c0_seq2(K00815);comp20941_c0_seq1(K00811);comp23256_c0_seq1(K15849);comp4940_c0_seq1(K01592);	ko00950.png
path:ko00960	Tropane, piperidine and pyridine alkaloid biosynthesis	20	comp11084_c0_seq1(K08081);comp11084_c0_seq2(K08081);comp13653_c0_seq1(K08081);comp14805_c0_seq1(K00276);comp18238_c0_seq1(K14455);comp18830_c0_seq1(K14454);comp20469_c0_seq1(K00817);comp20469_c0_seq2(K00817);comp20473_c0_seq1(K00815);comp20473_c0_seq2(K00815);comp20941_c0_seq1(K00811);comp21220_c0_seq1(K08081);comp21220_c0_seq2(K08081);comp21220_c0_seq3(K08081);comp21220_c0_seq4(K08081);comp21220…	ko00960.png
path:ko00965	Betalain biosynthesis	2	comp4715_c0_seq1(K15777);comp94242_c0_seq1(K15777);	ko00965.png
path:ko00970	Aminoacyl-tRNA biosynthesis	85	comp10026_c0_seq1(K01869);comp10780_c0_seq1(K01889);comp10780_c0_seq2(K01889);comp11843_c0_seq1(K01873);comp11843_c0_seq2(K01873);comp12605_c0_seq1(K14164);comp12920_c0_seq1(K01874);comp13183_c0_seq1(K01881);comp13463_c0_seq1(K14164);comp13824_c0_seq1(K01873);comp14010_c0_seq1(K01869);comp14409_c0_seq1(K01893);comp15305_c0_seq1(K02435);comp15636_c0_seq1(K01889);comp16020_c0_seq1(K01869);comp16485…	ko00970.png
path:ko01040	Biosynthesis of unsaturated fatty acids	44	comp10058_c0_seq1(K03921);comp10272_c0_seq1(K00059);comp103426_c0_seq1(K10257);comp10569_c0_seq1(K03921);comp10751_c0_seq1(K07513);comp10751_c0_seq2(K07513);comp11207_c0_seq1(K00232);comp12087_c0_seq1(K10258);comp12244_c0_seq1(K10251);comp13421_c0_seq1(K10256);comp13421_c0_seq2(K10256);comp13624_c0_seq1(K03921);comp14359_c0_seq1(K07513);comp14924_c0_seq1(K10251);comp15472_c0_seq1(K10256);comp1572…	ko01040.png
path:ko01100	Metabolic pathways	1975	comp10195_c0_seq1(K00737);comp10239_c0_seq1(K05349);comp10240_c0_seq1(K10047);comp10272_c0_seq1(K00059);comp10319_c0_seq1(K05857);comp10363_c0_seq1(K01061);comp10539_c0_seq1(K00889);comp10544_c0_seq1(K05285);comp10557_c0_seq1(K00235);comp10557_c1_seq1(K00235);comp105673_c0_seq1(K02324);comp10581_c0_seq1(K05287);comp10581_c0_seq2(K05287);comp106131_c0_seq1(K01925);comp106155_c0_seq1(K03043);comp10…
q3(K00966);comp22287_c0_seq4(K00966);comp22287_c0_seq5(K00966);comp22287_c0_seq6(K00966);comp22289_c0_seq1(K01803);comp22292_c0_seq1(K01807);comp22298_c0_seq1(K00161);comp22313_c0_seq1(K00030);comp22323_c0_seq1(K01704);comp22331_c0_seq1(K00889);comp22331_c0_seq2(K00889);comp22332_c0_seq1(K00915);comp22337_c0_seq1(K01809);comp22338_c0_seq1(K03010);comp223436_c0_seq1(K02635);comp22347_c0_seq1(K0529…	ko01100.png
path:ko01110	Biosynthesis of secondary metabolites	791	comp10239_c0_seq1(K05349);comp10240_c0_seq1(K10047);comp10557_c0_seq1(K00235);comp10557_c1_seq1(K00235);comp10751_c0_seq1(K07513);comp10751_c0_seq2(K07513);comp10859_c0_seq1(K01188);comp10937_c0_seq1(K00236);comp1096_c0_seq1(K04121);comp10984_c0_seq1(K14682);comp10984_c0_seq2(K14682);comp11079_c0_seq1(K00001);comp11084_c0_seq1(K08081);comp11084_c0_seq2(K08081);comp11138_c0_seq1(K01592);comp11152_…	ko01110.png
path:ko02010	ABC transporters	51	comp10827_c0_seq1(K05658);comp11151_c0_seq1(K05658);comp124731_c0_seq1(K05658);comp12886_c0_seq1(K05658);comp13002_c0_seq1(K05658);comp13002_c0_seq2(K05658);comp14153_c0_seq1(K05658);comp14153_c0_seq2(K05658);comp14214_c0_seq1(K05658);comp15693_c0_seq1(K05658);comp162612_c0_seq1(K05658);comp18548_c0_seq1(K05658);comp19410_c0_seq1(K05663);comp19410_c0_seq2(K05663);comp19410_c0_seq3(K05663);comp194…	ko02010.png
path:ko03008	Ribosome biogenesis in eukaryotes	156	comp10954_c0_seq1(K13288);comp10954_c0_seq2(K13288);comp11678_c0_seq1(K01164);comp12048_c0_seq1(K14557);comp12141_c0_seq1(K14572);comp12289_c0_seq1(K14554);comp12448_c0_seq1(K14555);comp12562_c0_seq1(K14572);comp12568_c0_seq1(K14544);comp12573_c0_seq1(K14555);comp12760_c0_seq1(K14544);comp130650_c0_seq1(K03097);comp13752_c0_seq1(K14545);comp13773_c0_seq1(K14560);comp13773_c0_seq2(K14560);comp1408…	ko03008.png
path:ko03010	Ribosome	252	comp10035_c0_seq1(K02921);comp105564_c0_seq1(K02913);comp10670_c0_seq1(K02931);comp10681_c0_seq1(K02949);comp10699_c0_seq1(K02905);comp10708_c0_seq1(K02920);comp10752_c0_seq1(K02973);comp10903_c0_seq1(K02991);comp10903_c0_seq2(K02991);comp10974_c0_seq1(K02889);comp11170_c0_seq1(K02985);comp1131_c0_seq1(K02952);comp11814_c0_seq1(K02886);comp12526_c0_seq1(K02915);comp12637_c0_seq1(K02947);comp12676…	ko03010.png
path:ko03013	RNA transport	235	comp10191_c0_seq1(K12812);comp10191_c0_seq2(K12812);comp105737_c0_seq1(K14310);comp10765_c0_seq1(K10577);comp10942_c0_seq1(K05019);comp11033_c0_seq1(K12879);comp11193_c0_seq1(K00784);comp11585_c0_seq1(K14288);comp11678_c0_seq1(K01164);comp12188_c0_seq1(K14310);comp12264_c0_seq1(K14321);comp124016_c0_seq1(K14314);comp12403_c0_seq1(K03113);comp12660_c0_seq1(K12881);comp12713_c0_seq1(K14321);comp130…	ko03013.png
path:ko03015	mRNA surveillance pathway	189	comp10050_c0_seq1(K14962);comp10050_c0_seq2(K14962);comp10191_c0_seq1(K12812);comp10191_c0_seq2(K12812);comp102162_c0_seq1(K08873);comp10679_c0_seq1(K15544);comp10697_c0_seq1(K14416);comp12283_c0_seq1(K14406);comp12660_c0_seq1(K12881);comp14306_c0_seq1(K03267);comp14526_c0_seq1(K14962);comp14526_c0_seq2(K14962);comp14545_c0_seq1(K14328);comp14545_c0_seq2(K14328);comp146240_c0_seq1(K08873);comp148…	ko03015.png
path:ko03018	RNA degradation	158	comp10818_c0_seq1(K12605);comp1081_c0_seq1(K01148);comp10969_c0_seq1(K12621);comp1116_c0_seq1(K12606);comp11877_c0_seq1(K14442);comp11877_c0_seq2(K14442);comp12179_c0_seq1(K12599);comp12179_c0_seq2(K12599);comp12179_c0_seq3(K12599);comp12179_c0_seq4(K12599);comp12739_c0_seq1(K11600);comp13424_c0_seq1(K03678);comp13828_c0_seq1(K12614);comp13908_c0_seq1(K12627);comp14246_c0_seq1(K00962);comp143280_…	ko03018.png
path:ko03020	RNA polymerase	68	comp106155_c0_seq1(K03043);comp11018_c0_seq1(K03021);comp11083_c0_seq1(K03018);comp11551_c0_seq1(K03018);comp11551_c0_seq2(K03018);comp12124_c0_seq1(K03022);comp129029_c0_seq1(K03043);comp13127_c0_seq1(K03006);comp13127_c0_seq2(K03006);comp14021_c0_seq1(K03007);comp143737_c0_seq1(K03046);comp14586_c0_seq1(K03009);comp14586_c0_seq2(K03009);comp14640_c0_seq1(K03016);comp14701_c0_seq1(K03021);comp14…	ko03020.png
path:ko03022	Basal transcription factors	58	comp10056_c0_seq1(K03125);comp11294_c0_seq1(K03126);comp11379_c0_seq1(K03125);comp11453_c0_seq1(K02202);comp12026_c0_seq1(K03128);comp14053_c0_seq1(K10844);comp14143_c0_seq1(K03133);comp14143_c0_seq2(K03133);comp14948_c0_seq1(K02202);comp15203_c0_seq1(K03143);comp15203_c0_seq2(K03143);comp15563_c0_seq1(K03139);comp15794_c0_seq1(K03135);comp16124_c0_seq1(K14649);comp16152_c0_seq1(K03124);comp16369…	ko03022.png
path:ko03030	DNA replication	81	comp105673_c0_seq1(K02324);comp10703_c0_seq1(K07466);comp11142_c0_seq1(K02540);comp12020_c0_seq1(K10747);comp12032_c0_seq1(K02540);comp12422_c0_seq1(K02210);comp12607_c0_seq1(K02685);comp12609_c0_seq1(K02335);comp13774_c0_seq1(K10745);comp14195_c0_seq1(K02542);comp14243_c0_seq1(K02328);comp142996_c0_seq1(K07466);comp14444_c0_seq1(K10756);comp14575_c0_seq1(K07466);comp14575_c0_seq2(K07466);comp147…	ko03030.png
path:ko03040	Spliceosome	309	comp10118_c0_seq1(K09567);comp10191_c0_seq1(K12812);comp10191_c0_seq2(K12812);comp102725_c0_seq1(K12823);comp10625_c0_seq1(K06063);comp10969_c0_seq1(K12621);comp10988_c0_seq1(K03283);comp11033_c0_seq1(K12879);comp11092_c0_seq1(K12890);comp11092_c0_seq2(K12890);comp11092_c0_seq3(K12890);comp11092_c0_seq4(K12890);comp11092_c0_seq5(K12890);comp11119_c0_seq1(K11096);comp11141_c0_seq1(K12890);comp1119…	ko03040.png
path:ko03050	Proteasome	55	comp10659_c0_seq1(K02730);comp10691_c0_seq1(K02729);comp12731_c0_seq1(K02729);comp13556_c0_seq1(K02735);comp13721_c0_seq1(K02727);comp14597_c0_seq1(K11599);comp14733_c0_seq1(K03038);comp14769_c0_seq1(K02731);comp15263_c0_seq1(K10881);comp16101_c0_seq1(K03062);comp16101_c0_seq2(K03062);comp16403_c0_seq1(K02731);comp16403_c0_seq2(K02731);comp16485_c0_seq1(K03065);comp16485_c0_seq4(K02728);comp16485…	ko03050.png
path:ko03060	Protein export	93	comp10017_c0_seq1(K12275);comp10017_c0_seq2(K12275);comp11159_c0_seq1(K09481);comp11255_c0_seq1(K13280);comp11255_c0_seq2(K13280);comp11255_c0_seq3(K13280);comp124428_c0_seq1(K03070);comp12796_c0_seq1(K03100);comp13168_c0_seq1(K12275);comp13168_c0_seq2(K12275);comp13190_c0_seq1(K12946);comp13906_c0_seq1(K03217);comp141574_c0_seq1(K03070);comp14715_c0_seq1(K12948);comp14975_c0_seq1(K03070);comp151…	ko03060.png
path:ko03410	Base excision repair	58	comp105673_c0_seq1(K02324);comp10595_c0_seq1(K10802);comp11333_c0_seq1(K01246);comp11993_c0_seq1(K10802);comp12020_c0_seq1(K10747);comp12609_c0_seq1(K02335);comp12974_c0_seq1(K03575);comp13958_c0_seq1(K10773);comp14243_c0_seq1(K02328);comp14706_c0_seq1(K03512);comp14990_c0_seq1(K10802);comp15182_c0_seq1(K03504);comp15348_c0_seq1(K01142);comp15544_c0_seq1(K10802);comp15544_c0_seq2(K10802);comp1583…	ko03410.png
path:ko03420	Nucleotide excision repair	101	comp10097_c0_seq1(K10848);comp10287_c0_seq1(K10841);comp105673_c0_seq1(K02324);comp10703_c0_seq1(K07466);comp11453_c0_seq1(K02202);comp11641_c0_seq1(K10838);comp11940_c0_seq1(K10838);comp12020_c0_seq1(K10747);comp12106_c0_seq1(K10848);comp12609_c0_seq1(K02335);comp13547_c0_seq1(K10848);comp13651_c0_seq1(K10839);comp14053_c0_seq1(K10844);comp14243_c0_seq1(K02328);comp142996_c0_seq1(K07466);comp143…	ko03420.png
path:ko03430	Mismatch repair	53	comp10703_c0_seq1(K07466);comp12020_c0_seq1(K10747);comp12625_c0_seq1(K08734);comp13054_c0_seq1(K08734);comp14243_c0_seq1(K02328);comp142996_c0_seq1(K07466);comp14444_c0_seq1(K10756);comp14575_c0_seq1(K07466);comp14575_c0_seq2(K07466);comp14976_c0_seq1(K10740);comp15021_c0_seq1(K10756);comp15182_c0_seq1(K03504);comp15365_c0_seq1(K07466);comp16303_c0_seq1(K07466);comp17076_c0_seq1(K08735);comp1784…	ko03430.png
path:ko03440	Homologous recombination	61	comp10076_c0_seq1(K03165);comp104460_c0_seq1(K10871);comp10687_c0_seq1(K03553);comp10687_c0_seq2(K03553);comp10687_c0_seq3(K03553);comp10687_c0_seq4(K03553);comp10703_c0_seq1(K07466);comp10805_c0_seq1(K03165);comp11448_c0_seq1(K10865);comp11553_c0_seq1(K10871);comp11634_c0_seq1(K03655);comp11693_c0_seq1(K03655);comp118905_c0_seq1(K03165);comp12433_c0_seq1(K10870);comp12609_c0_seq1(K02335);comp137…	ko03440.png
path:ko03450	Non-homologous end-joining	21	comp11448_c0_seq1(K10865);comp11962_c0_seq1(K10885);comp12237_c0_seq1(K10777);comp12237_c0_seq2(K10777);comp13762_c0_seq1(K10866);comp14024_c0_seq1(K10865);comp145298_c0_seq1(K10885);comp14691_c0_seq1(K10866);comp14706_c0_seq1(K03512);comp17052_c0_seq1(K10885);comp17648_c0_seq1(K10866);comp17905_c0_seq1(K04799);comp17905_c0_seq2(K04799);comp18614_c0_seq1(K10886);comp18873_c0_seq1(K10777);comp1887…	ko03450.png
path:ko04070	Phosphatidylinositol signaling system	62	comp10240_c0_seq1(K10047);comp10319_c0_seq1(K05857);comp10539_c0_seq1(K00889);comp10696_c0_seq1(K02183);comp11399_c0_seq1(K02183);comp13569_c0_seq1(K02183);comp138333_c0_seq1(K05857);comp14623_c0_seq1(K00888);comp14867_c0_seq1(K02183);comp15104_c0_seq1(K10572);comp15439_c0_seq1(K00888);comp15534_c0_seq1(K02183);comp15534_c0_seq2(K02183);comp15970_c0_seq1(K00999);comp15970_c0_seq2(K00999);comp1611…	ko04070.png
path:ko04075	Plant hormone signal transduction	202	comp10045_c0_seq1(K14432);comp10113_c0_seq1(K14488);comp10341_c0_seq1(K14488);comp10590_c0_seq1(K14488);comp10684_c0_seq1(K14491);comp11320_c0_seq1(K14489);comp11357_c0_seq1(K14431);comp11357_c0_seq2(K14431);comp11611_c0_seq1(K14512);comp11747_c0_seq1(K14489);comp12080_c0_seq1(K14496);comp12303_c0_seq1(K14491);comp12303_c0_seq2(K14491);comp12346_c0_seq1(K14488);comp12483_c0_seq1(K14496);comp12690…	ko04075.png
path:ko04120	Ubiquitin mediated proteolysis	167	comp10105_c0_seq1(K03348);comp10765_c0_seq1(K10577);comp10860_c0_seq1(K03352);comp11017_c0_seq1(K10576);comp11050_c0_seq1(K10575);comp11104_c0_seq1(K10573);comp11104_c0_seq2(K10573);comp115045_c0_seq1(K03355);comp118270_c0_seq1(K03355);comp12042_c0_seq1(K10598);comp12178_c0_seq1(K03354);comp123675_c0_seq1(K03351);comp12632_c0_seq1(K10590);comp12830_c0_seq1(K03094);comp12927_c0_seq1(K10581);comp13…	ko04120.png
path:ko04122	Sulfur relay system	17	comp10893_c0_seq1(K12161);comp12809_c0_seq1(K14169);comp13856_c0_seq1(K00566);comp13962_c0_seq1(K03639);comp17205_c0_seq1(K14169);comp20108_c0_seq1(K14168);comp20108_c0_seq2(K14168);comp20108_c0_seq3(K14168);comp20108_c0_seq4(K14168);comp20790_c0_seq1(K11996);comp21115_c0_seq1(K03635);comp23761_c0_seq1(K04487);comp23779_c0_seq1(K01011);comp23779_c0_seq2(K01011);comp9798_c0_seq1(K03639);comp9798_c…	ko04122.png
path:ko04130	SNARE interactions in vesicular transport	49	comp10470_c0_seq1(K08515);comp10913_c0_seq1(K08486);comp11224_c0_seq1(K08515);comp11654_c0_seq1(K08490);comp11654_c0_seq2(K08490);comp11796_c0_seq1(K08488);comp14373_c0_seq1(K08489);comp14406_c0_seq1(K08515);comp15169_c0_seq1(K08486);comp15997_c0_seq1(K08493);comp16431_c0_seq1(K08503);comp16431_c0_seq2(K08503);comp16431_c0_seq3(K08503);comp17423_c0_seq1(K08504);comp17583_c0_seq1(K08515);comp17988…	ko04130.png
path:ko04140	Regulation of autophagy	37	comp12258_c0_seq1(K08269);comp12258_c0_seq2(K08269);comp14605_c0_seq1(K08269);comp14807_c0_seq1(K08341);comp15034_c0_seq1(K08269);comp15034_c0_seq2(K08269);comp16007_c0_seq1(K08269);comp17061_c0_seq1(K08333);comp17859_c0_seq1(K08341);comp18600_c0_seq1(K08333);comp18967_c0_seq1(K08341);comp19639_c0_seq1(K08269);comp20087_c0_seq1(K08343);comp20087_c0_seq2(K08343);comp20244_c0_seq1(K08337);comp20244…	ko04140.png
path:ko04141	Protein processing in endoplasmic reticulum	216	comp10017_c0_seq1(K12275);comp10017_c0_seq2(K12275);comp10451_c0_seq1(K01456);comp10941_c0_seq1(K07953);comp10988_c0_seq1(K03283);comp11050_c0_seq1(K10575);comp11091_c0_seq1(K04079);comp11156_c0_seq1(K13993);comp11159_c0_seq1(K09481);comp12423_c0_seq1(K13993);comp12830_c0_seq1(K03094);comp12864_c0_seq1(K03283);comp12864_c0_seq2(K03283);comp12864_c0_seq3(K03283);comp13033_c0_seq1(K06689);comp13168…	ko04141.png
path:ko04144	Endocytosis	127	comp10539_c0_seq1(K00889);comp10975_c0_seq1(K12184);comp10988_c0_seq1(K03283);comp11567_c0_seq1(K11866);comp12110_c0_seq1(K01115);comp125531_c0_seq1(K01115);comp12864_c0_seq1(K03283);comp12864_c0_seq2(K03283);comp12864_c0_seq3(K03283);comp12996_c0_seq1(K12196);comp13031_c0_seq1(K07897);comp13756_c0_seq1(K07897);comp13845_c0_seq1(K12471);comp15990_c0_seq1(K11824);comp16118_c0_seq1(K00889);comp1625…	ko04144.png
path:ko04145	Phagosome	96	comp10508_c0_seq1(K07375);comp11159_c0_seq1(K09481);comp11796_c0_seq1(K08488);comp12643_c0_seq1(K07375);comp12755_c0_seq1(K02155);comp13031_c0_seq1(K07897);comp136735_c0_seq1(K07375);comp13756_c0_seq1(K07897);comp13898_c0_seq1(K07375);comp14128_c0_seq1(K08054);comp14473_c0_seq1(K04392);comp15109_c0_seq1(K07342);comp15171_c0_seq1(K02149);comp15324_c0_seq2(K02151);comp15324_c0_seq3(K02151);comp1532…	ko04145.png
path:ko04146	Peroxisome	100	comp10293_c0_seq1(K13347);comp10530_c0_seq1(K13338);comp10751_c0_seq1(K07513);comp10751_c0_seq2(K07513);comp10919_c0_seq1(K04565);comp11015_c0_seq1(K01897);comp11164_c0_seq1(K03426);comp11207_c0_seq1(K00232);comp11588_c0_seq1(K13346);comp12168_c0_seq1(K13337);comp12521_c0_seq1(K01578);comp12537_c0_seq1(K00830);comp12641_c0_seq1(K13346);comp13298_c0_seq1(K01897);comp13387_c0_seq1(K13237);comp13437…	ko04146.png
path:ko04626	Plant-pathogen interaction	175	comp10579_c0_seq1(K13424);comp10696_c0_seq1(K02183);comp10808_c0_seq1(K13448);comp11091_c0_seq1(K04079);comp113597_c0_seq1(K05391);comp11399_c0_seq1(K02183);comp11484_c0_seq1(K13424);comp11541_c0_seq1(K05391);comp11650_c0_seq1(K13414);comp12065_c0_seq1(K05391);comp12159_c0_seq1(K13448);comp12267_c0_seq1(K13447);comp13072_c0_seq1(K13430);comp13392_c0_seq1(K13412);comp13440_c0_seq1(K13464);comp1345…	ko04626.png
path:ko04712	Circadian rhythm - plant	56	comp11711_c0_seq1(K00660);comp130650_c0_seq1(K03097);comp14147_c0_seq1(K03097);comp14514_c0_seq1(K12121);comp14679_c0_seq1(K12132);comp15108_c0_seq1(K12115);comp16168_c0_seq1(K12130);comp16324_c0_seq1(K12130);comp16324_c0_seq2(K12130);comp17266_c0_seq1(K12119);comp174845_c0_seq1(K12132);comp18758_c0_seq2(K03115);comp18880_c0_seq1(K03115);comp19832_c0_seq1(K00660);comp20316_c1_seq1(K03115);comp205…	ko04712.png
