# Supplementary material for: Genome-Wide Transcriptome and Expression Profile Analysis of Phalaenopsis during Explant Browning
Source: PLoS One. 2015 Apr 14;10(4):e0123356. doi: 10.1371/journal.pone.0123356 (PMC4397044; doi:10.1371/journal.pone.0123356)
Supplement: S14 Table — (XLS) [file pone.0123356.s017.xls]

## Sheet: 1_vs_2_kegg_enrichment_class_pl
S14 Table KEGG pathway enrichment analysis of DEGs
##Statistic method: hypergeometric test
##FDR correction method: Benjamini and Hochberg (1995)
3d vs.0d
Pathway Id	Pathway name	typeI	typeII	Sample.number	Background.number	P.Value	Corrected.P.Value	Genes	typeI	typeII
ko00010	Glycolysis / Gluconeogenesis	Carbohydrate metabolism	Metabolism	12	116	0.0329555	0.368565	comp24288_c0_seq1|comp24288_c0_seq2|comp20006_c0_seq1|comp20459_c0_seq2|comp20736_c0_seq1|comp23302_c0_seq2|comp23302_c0_seq3|comp23302_c0_seq1|comp21182_c0_seq1|comp22208_c0_seq2|comp23515_c0_seq1|comp18924_c0_seq1	Carbohydrate metabolism	Metabolism
ko00020	Citrate cycle (TCA cycle)	Carbohydrate metabolism	Metabolism	5	66	0.324472	0.876069	comp20674_c0_seq1|comp21218_c0_seq1|comp21011_c0_seq3|comp22208_c0_seq2|comp21597_c0_seq1	Carbohydrate metabolism	Metabolism
ko00030	Pentose phosphate pathway	Carbohydrate metabolism	Metabolism	5	55	0.203946	0.778131	comp20006_c0_seq1|comp23515_c0_seq1|comp19883_c0_seq1|comp21745_c0_seq1|comp20736_c0_seq1	Carbohydrate metabolism	Metabolism
ko00040	Pentose and glucuronate interconversions	Carbohydrate metabolism	Metabolism	6	46	0.0454759	0.368565	comp23863_c1_seq3|comp23302_c0_seq2|comp23302_c0_seq3|comp23302_c0_seq1|comp23863_c0_seq2|comp11152_c0_seq1	Carbohydrate metabolism	Metabolism
ko00051	Fructose and mannose metabolism	Carbohydrate metabolism	Metabolism	7	67	0.0866595	0.460286	comp21055_c0_seq1|comp20006_c0_seq1|comp19054_c0_seq2|comp20736_c0_seq1|comp20328_c0_seq2|comp22287_c0_seq1|comp20236_c0_seq1	Carbohydrate metabolism	Metabolism
ko00052	Galactose metabolism	Carbohydrate metabolism	Metabolism	5	72	0.393454	0.947344	comp24354_c0_seq3|comp20006_c0_seq1|comp24354_c0_seq1|comp21056_c0_seq2|comp23515_c0_seq1	Carbohydrate metabolism	Metabolism
ko00053	Ascorbate and aldarate metabolism	Carbohydrate metabolism	Metabolism	6	50	0.0638805	0.400546	comp24644_c0_seq1|comp23302_c0_seq2|comp23302_c0_seq3|comp23302_c0_seq1|comp19120_c0_seq1|comp11152_c0_seq1	Carbohydrate metabolism	Metabolism
ko00061	Fatty acid biosynthesis	Lipid metabolism	Metabolism	2	32	0.552615	0.991586	comp18038_c0_seq1|comp16603_c0_seq2	Lipid metabolism	Metabolism
ko00071	Fatty acid metabolism	Lipid metabolism	Metabolism	6	66	0.173912	0.731545	comp22194_c0_seq1|comp22194_c0_seq4|comp23302_c0_seq2|comp23302_c0_seq3|comp23302_c0_seq1|comp24068_c0_seq1	Lipid metabolism	Metabolism
ko00073	Cutin, suberine and wax biosynthesis	Lipid metabolism	Metabolism	2	20	0.317769	0.876069	comp23538_c0_seq1|comp15645_c0_seq1	Lipid metabolism	Metabolism
ko00100	Steroid biosynthesis	Lipid metabolism	Metabolism	2	23	0.381155	0.935905	comp17162_c0_seq1|comp23262_c0_seq1	Lipid metabolism	Metabolism
ko00130	Ubiquinone and other terpenoid-quinone biosynthesis	Metabolism of cofactors and vitamins	Metabolism	1	47	0.937228	0.997424	comp20466_c0_seq1	Metabolism of cofactors and vitamins	Metabolism
ko00190	Oxidative phosphorylation	Energy metabolism	Metabolism	9	135	0.365266	0.921109	comp15324_c0_seq4|comp18750_c0_seq1|comp21030_c0_seq2|comp18750_c0_seq2|comp17660_c0_seq3|comp29005_c0_seq1|comp17660_c0_seq2|comp19191_c0_seq2|comp24125_c0_seq1	Energy metabolism	Metabolism
ko00195	Photosynthesis	Energy metabolism	Metabolism	6	71	0.218389	0.820554	comp5062_c0_seq1|comp15424_c1_seq2|comp11514_c0_seq1|comp61111_c0_seq1|comp16887_c0_seq1|comp18382_c0_seq1	Energy metabolism	Metabolism
ko00196	Photosynthesis - antenna proteins	Energy metabolism	Metabolism	1	33	0.856667	0.997424	comp19400_c0_seq4	Energy metabolism	Metabolism
ko00230	Purine metabolism	Nucleotide metabolism	Metabolism	12	217	0.588	0.991586	comp9015_c0_seq1|comp10951_c0_seq1|comp15710_c0_seq2|comp21231_c0_seq1|comp15710_c0_seq1|comp17845_c0_seq1|comp26758_c0_seq1|comp16405_c0_seq1|comp23244_c0_seq1|comp19984_c0_seq1|comp23515_c0_seq1|comp21339_c0_seq2	Nucleotide metabolism	Metabolism
ko00240	Pyrimidine metabolism	Nucleotide metabolism	Metabolism	6	182	0.952228	0.997424	comp24378_c0_seq1|comp9015_c0_seq1|comp15710_c0_seq2|comp15710_c0_seq1|comp16405_c0_seq1|comp14331_c0_seq2	Nucleotide metabolism	Metabolism
ko00250	Alanine, aspartate and glutamate metabolism	Amino acid metabolism	Metabolism	5	52	0.174037	0.731545	comp23414_c0_seq4|comp22524_c0_seq2|comp24378_c0_seq1|comp17189_c0_seq2|comp23414_c0_seq3	Amino acid metabolism	Metabolism
ko00260	Glycine, serine and threonine metabolism	Amino acid metabolism	Metabolism	5	52	0.174037	0.731545	comp17171_c0_seq1|comp20459_c0_seq2|comp24019_c0_seq3|comp6764_c0_seq1|comp22491_c0_seq1	Amino acid metabolism	Metabolism
ko00270	Cysteine and methionine metabolism	Amino acid metabolism	Metabolism	8	84	0.106026	0.515576	comp13385_c0_seq1|comp22407_c1_seq1|comp19689_c0_seq1|comp22263_c0_seq2|comp22263_c0_seq1|comp24333_c0_seq2|comp24333_c0_seq1|comp22491_c0_seq1	Amino acid metabolism	Metabolism
ko00280	Valine, leucine and isoleucine degradation	Amino acid metabolism	Metabolism	5	67	0.335922	0.876069	comp23302_c0_seq2|comp23302_c0_seq3|comp23302_c0_seq1|comp24331_c0_seq2|comp23333_c0_seq1	Amino acid metabolism	Metabolism
ko00300	Lysine biosynthesis	Amino acid metabolism	Metabolism	1	21	0.70934	0.997424	comp22491_c0_seq1	Amino acid metabolism	Metabolism
ko00310	Lysine degradation	Amino acid metabolism	Metabolism	3	26	0.183199	0.744808	comp23302_c0_seq2|comp23302_c0_seq3|comp23302_c0_seq1	Amino acid metabolism	Metabolism
ko00330	Arginine and proline metabolism	Amino acid metabolism	Metabolism	6	86	0.367701	0.921109	comp23414_c0_seq4|comp20547_c0_seq2|comp23302_c0_seq2|comp23302_c0_seq3|comp23302_c0_seq1|comp23414_c0_seq3	Amino acid metabolism	Metabolism
ko00340	Histidine metabolism	Amino acid metabolism	Metabolism	3	27	0.19796	0.778131	comp23302_c0_seq2|comp23302_c0_seq3|comp23302_c0_seq1	Amino acid metabolism	Metabolism
ko00350	Tyrosine metabolism	Amino acid metabolism	Metabolism	1	34	0.864871	0.997424	comp22524_c0_seq2	Amino acid metabolism	Metabolism
ko00360	Phenylalanine metabolism	Amino acid metabolism	Metabolism	9	50	0.00186361	0.0660249	comp23976_c0_seq1|comp23323_c0_seq1|comp23965_c0_seq2|comp20466_c0_seq1|comp23965_c0_seq1|comp21640_c0_seq2|comp19301_c0_seq1|comp21640_c0_seq1|comp19291_c0_seq1	Amino acid metabolism	Metabolism
ko00380	Tryptophan metabolism	Amino acid metabolism	Metabolism	3	26	0.183199	0.744808	comp23302_c0_seq2|comp23302_c0_seq3|comp23302_c0_seq1	Amino acid metabolism	Metabolism
ko00400	Phenylalanine, tyrosine and tryptophan biosynthesis	Amino acid metabolism	Metabolism	4	49	0.306038	0.876069	comp18137_c0_seq2|comp23362_c0_seq1|comp20331_c0_seq1|comp20571_c0_seq1	Amino acid metabolism	Metabolism
ko00410	beta-Alanine metabolism	Metabolism of other amino acids	Metabolism	3	35	0.322775	0.876069	comp23302_c0_seq2|comp23302_c0_seq3|comp23302_c0_seq1	Metabolism of other amino acids	Metabolism
ko00450	Selenocompound metabolism	Metabolism of other amino acids	Metabolism	2	28	0.480533	0.991586	comp22407_c1_seq1|comp21429_c0_seq1	Metabolism of other amino acids	Metabolism
ko00460	Cyanoamino acid metabolism	Metabolism of other amino acids	Metabolism	4	30	0.0890876	0.460286	comp20399_c0_seq1|comp23975_c0_seq13|comp9415_c0_seq1|comp21793_c0_seq1	Metabolism of other amino acids	Metabolism
ko00480	Glutathione metabolism	Metabolism of other amino acids	Metabolism	10	67	0.00447063	0.123191	comp19151_c0_seq1|comp24644_c0_seq1|comp20528_c0_seq1|comp13555_c0_seq1|comp18704_c0_seq1|comp23919_c0_seq2|comp16405_c0_seq1|comp23433_c0_seq1|comp21218_c0_seq1|comp21745_c0_seq1	Metabolism of other amino acids	Metabolism
ko00500	Starch and sucrose metabolism	Carbohydrate metabolism	Metabolism	13	184	0.252845	0.842298	comp19085_c0_seq1|comp9415_c0_seq1|comp24170_c0_seq1|comp16789_c0_seq1|comp23863_c1_seq3|comp24044_c0_seq1|comp22230_c0_seq2|comp23863_c0_seq2|comp23515_c0_seq1|comp20399_c0_seq1|comp11152_c0_seq1|comp20236_c0_seq1|comp23975_c0_seq13	Carbohydrate metabolism	Metabolism
ko00510	N-Glycan biosynthesis	Glycan biosynthesis and metabolism	Metabolism	2	81	0.950015	0.997424	comp18902_c0_seq2|comp18902_c0_seq4	Glycan biosynthesis and metabolism	Metabolism
ko00511	Other glycan degradation	Glycan biosynthesis and metabolism	Metabolism	1	20	0.691711	0.991586	comp22618_c0_seq1	Glycan biosynthesis and metabolism	Metabolism
ko00520	Amino sugar and nucleotide sugar metabolism	Carbohydrate metabolism	Metabolism	8	128	0.448646	0.991586	comp21056_c0_seq2|comp19085_c0_seq1|comp19054_c0_seq2|comp20236_c0_seq1|comp23515_c0_seq1|comp11152_c0_seq1|comp22287_c0_seq1|comp21495_c0_seq1	Carbohydrate metabolism	Metabolism
ko00561	Glycerolipid metabolism	Lipid metabolism	Metabolism	7	60	0.053798	0.368565	comp14681_c0_seq1|comp23302_c0_seq2|comp23302_c0_seq3|comp23302_c0_seq1|comp21044_c0_seq1|comp21044_c0_seq2|comp18924_c0_seq1	Lipid metabolism	Metabolism
ko00562	Inositol phosphate metabolism	Carbohydrate metabolism	Metabolism	4	58	0.424348	0.991586	comp24398_c0_seq3|comp24398_c0_seq4|comp22018_c0_seq1|comp24398_c0_seq5	Carbohydrate metabolism	Metabolism
ko00563	Glycosylphosphatidylinositol(GPI)-anchor biosynthesis	Glycan biosynthesis and metabolism	Metabolism	2	39	0.66099	0.991586	comp20939_c0_seq2|comp20939_c0_seq1	Glycan biosynthesis and metabolism	Metabolism
ko00564	Glycerophospholipid metabolism	Lipid metabolism	Metabolism	10	97	0.0497834	0.368565	comp14681_c0_seq1|comp22018_c0_seq1|comp22798_c0_seq1|comp23815_c0_seq2|comp11168_c0_seq1|comp21044_c0_seq1|comp21044_c0_seq2|comp17498_c0_seq2|comp20346_c0_seq2|comp20346_c0_seq1	Lipid metabolism	Metabolism
ko00565	Ether lipid metabolism	Lipid metabolism	Metabolism	5	28	0.0196865	0.287191	comp22018_c0_seq1|comp21044_c0_seq1|comp20346_c0_seq2|comp20346_c0_seq1|comp21044_c0_seq2	Lipid metabolism	Metabolism
ko00592	alpha-Linolenic acid metabolism	Lipid metabolism	Metabolism	5	62	0.279223	0.876069	comp22194_c0_seq1|comp23995_c1_seq1|comp21148_c0_seq1|comp22194_c0_seq4|comp20703_c0_seq1	Lipid metabolism	Metabolism
ko00600	Sphingolipid metabolism	Lipid metabolism	Metabolism	1	41	0.910568	0.997424	comp23528_c0_seq1	Lipid metabolism	Metabolism
ko00620	Pyruvate metabolism	Carbohydrate metabolism	Metabolism	10	93	0.0390642	0.368565	comp24288_c0_seq1|comp24288_c0_seq2|comp14206_c0_seq1|comp18038_c0_seq1|comp23302_c0_seq2|comp23302_c0_seq3|comp23302_c0_seq1|comp21145_c0_seq1|comp22208_c0_seq2|comp23175_c0_seq1	Carbohydrate metabolism	Metabolism
ko00630	Glyoxylate and dicarboxylate metabolism	Carbohydrate metabolism	Metabolism	6	55	0.0922092	0.466692	comp21597_c0_seq1|comp24264_c0_seq2|comp52557_c0_seq1|comp20674_c0_seq1|comp29276_c0_seq1|comp22420_c0_seq1	Carbohydrate metabolism	Metabolism
ko00640	Propanoate metabolism	Carbohydrate metabolism	Metabolism	6	41	0.0276845	0.359692	comp24288_c0_seq1|comp24288_c0_seq2|comp18038_c0_seq1|comp23302_c0_seq2|comp23302_c0_seq3|comp23302_c0_seq1	Carbohydrate metabolism	Metabolism
ko00650	Butanoate metabolism	Carbohydrate metabolism	Metabolism	1	31	0.838735	0.997424	comp22524_c0_seq2	Carbohydrate metabolism	Metabolism
ko00710	Carbon fixation in photosynthetic organisms	Energy metabolism	Metabolism	5	83	0.517	0.991586	comp14206_c0_seq1|comp52557_c0_seq1|comp23175_c0_seq1|comp21145_c0_seq1|comp20736_c0_seq1	Energy metabolism	Metabolism
ko00730	Thiamine metabolism	Metabolism of cofactors and vitamins	Metabolism	1	15	0.586196	0.991586	comp21429_c0_seq1	Metabolism of cofactors and vitamins	Metabolism
ko00740	Riboflavin metabolism	Metabolism of cofactors and vitamins	Metabolism	1	12	0.50629	0.991586	comp24162_c0_seq4	Metabolism of cofactors and vitamins	Metabolism
ko00750	Vitamin B6 metabolism	Metabolism of cofactors and vitamins	Metabolism	1	10	0.444633	0.991586	comp24019_c0_seq3	Metabolism of cofactors and vitamins	Metabolism
ko00790	Folate biosynthesis	Metabolism of cofactors and vitamins	Metabolism	1	34	0.864871	0.997424	comp18499_c0_seq6	Metabolism of cofactors and vitamins	Metabolism
ko00860	Porphyrin and chlorophyll metabolism	Metabolism of cofactors and vitamins	Metabolism	3	59	0.662645	0.991586	comp13649_c0_seq1|comp13368_c0_seq1|comp22866_c0_seq1	Metabolism of cofactors and vitamins	Metabolism
ko00900	Terpenoid backbone biosynthesis	Metabolism of terpenoids and polyketides	Metabolism	7	46	0.0147072	0.259472	comp13248_c0_seq2|comp23622_c0_seq1|comp23622_c0_seq2|comp19709_c0_seq4|comp19709_c0_seq5|comp19709_c0_seq6|comp19709_c0_seq2	Metabolism of terpenoids and polyketides	Metabolism
ko00903	Limonene and pinene degradation	Metabolism of terpenoids and polyketides	Metabolism	4	25	0.051281	0.368565	comp23302_c0_seq2|comp23302_c0_seq3|comp23302_c0_seq1|comp24358_c0_seq2	Metabolism of terpenoids and polyketides	Metabolism
ko00904	Diterpenoid biosynthesis	Metabolism of terpenoids and polyketides	Metabolism	1	20	0.691711	0.991586	comp18668_c0_seq1	Metabolism of terpenoids and polyketides	Metabolism
ko00906	Carotenoid biosynthesis	Metabolism of terpenoids and polyketides	Metabolism	4	40	0.192748	0.770993	comp13715_c0_seq1|comp23667_c0_seq2|comp21161_c0_seq1|comp23667_c0_seq9	Metabolism of terpenoids and polyketides	Metabolism
ko00908	Zeatin biosynthesis	Metabolism of terpenoids and polyketides	Metabolism	3	13	0.0344998	0.368565	comp24151_c0_seq1|comp21576_c0_seq2|comp21576_c0_seq1	Metabolism of terpenoids and polyketides	Metabolism
ko00910	Nitrogen metabolism	Energy metabolism	Metabolism	10	41	7.71233e-05	0.00637552	comp16960_c0_seq1|comp24264_c0_seq2|comp23976_c0_seq1|comp22045_c0_seq8|comp22045_c0_seq1|comp22045_c0_seq3|comp22045_c0_seq2|comp22045_c0_seq4|comp22045_c0_seq7|comp22045_c0_seq6	Energy metabolism	Metabolism
ko00940	Phenylpropanoid biosynthesis	Biosynthesis of other secondary metabolites	Metabolism	16	75	3.90338e-06	0.000484019	comp23976_c0_seq1|comp21741_c0_seq1|comp9415_c0_seq1|comp12629_c0_seq1|comp23323_c0_seq1|comp23965_c0_seq2|comp22857_c0_seq1|comp20466_c0_seq1|comp23965_c0_seq1|comp21640_c0_seq2|comp22654_c0_seq1|comp19301_c0_seq1|comp20399_c0_seq1|comp19291_c0_seq1|comp21640_c0_seq1|comp23975_c0_seq13	Biosynthesis of other secondary metabolites	Metabolism
ko00941	Flavonoid biosynthesis	Biosynthesis of other secondary metabolites	Metabolism	7	35	0.00317616	0.0984609	comp20354_c0_seq1|comp23323_c0_seq1|comp22408_c0_seq1|comp12629_c0_seq1|comp19291_c0_seq1|comp14385_c0_seq1|comp22654_c0_seq1	Biosynthesis of other secondary metabolites	Metabolism
ko00944	Flavone and flavonol biosynthesis	Biosynthesis of other secondary metabolites	Metabolism	1	15	0.586196	0.991586	comp14385_c0_seq1	Biosynthesis of other secondary metabolites	Metabolism
ko00945	Stilbenoid, diarylheptanoid and gingerol biosynthesis	Biosynthesis of other secondary metabolites	Metabolism	4	16	0.0110544	0.210885	comp22654_c0_seq1|comp23323_c0_seq1|comp19291_c0_seq1|comp12629_c0_seq1	Biosynthesis of other secondary metabolites	Metabolism
ko00960	Tropane, piperidine and pyridine alkaloid biosynthesis	Biosynthesis of other secondary metabolites	Metabolism	4	20	0.0245613	0.3384	comp11084_c0_seq2|comp11084_c0_seq1|comp21220_c0_seq5|comp21220_c0_seq4	Biosynthesis of other secondary metabolites	Metabolism
ko00970	Aminoacyl-tRNA biosynthesis	Translation	Genetic Information Processing	3	85	0.870862	0.997424	comp16485_c0_seq2|comp23498_c0_seq1|comp23452_c0_seq1	Translation	Genetic Information Processing
ko02010	ABC transporters	Membrane transport	Environmental Information Processing	4	51	0.332328	0.876069	comp24212_c0_seq1|comp23697_c0_seq1|comp24312_c0_seq2|comp24287_c0_seq1	Membrane transport	Environmental Information Processing
ko03008	Ribosome biogenesis in eukaryotes	Translation	Genetic Information Processing	15	156	0.0331643	0.368565	comp24094_c0_seq1|comp24214_c1_seq1|comp24311_c0_seq1|comp20093_c0_seq1|comp24245_c0_seq1|comp22614_c0_seq1|comp21342_c0_seq1|comp21342_c0_seq2|comp24245_c0_seq2|comp22898_c0_seq2|comp24238_c0_seq1|comp24238_c0_seq3|comp24238_c0_seq2|comp24150_c0_seq2|comp24311_c0_seq2	Translation	Genetic Information Processing
ko03010	Ribosome	Translation	Genetic Information Processing	23	252	0.0177563	0.275222	comp17188_c0_seq1|comp17188_c0_seq2|comp22759_c0_seq5|comp20378_c0_seq4|comp15397_c0_seq1|comp22760_c0_seq7|comp22760_c0_seq6|comp22760_c0_seq3|comp16029_c0_seq1|comp17910_c0_seq2|comp13806_c0_seq1|comp20836_c0_seq1|comp17618_c0_seq1|comp8257_c0_seq1|comp4753_c0_seq1|comp16285_c0_seq1|comp18698_c0_seq2|comp22279_c1_seq2|comp20228_c0_seq1|comp23460_c0_seq2|comp21614_c0_seq1|comp21601_c0_seq1|comp1…	Translation	Genetic Information Processing
ko03013	RNA transport	Translation	Genetic Information Processing	12	235	0.696653	0.992931	comp22518_c0_seq2|comp24311_c0_seq2|comp24311_c0_seq1|comp7468_c0_seq2|comp7468_c0_seq1|comp17365_c0_seq2|comp20866_c0_seq2|comp20690_c0_seq1|comp22691_c0_seq6|comp23600_c0_seq1|comp20280_c0_seq1|comp23600_c0_seq2	Translation	Genetic Information Processing
ko03015	mRNA surveillance pathway	Translation	Genetic Information Processing	8	189	0.852393	0.997424	comp23597_c0_seq4|comp23379_c0_seq3|comp20866_c0_seq2|comp23322_c0_seq5|comp20690_c0_seq1|comp23322_c0_seq7|comp23029_c0_seq1|comp23988_c0_seq5	Translation	Genetic Information Processing
ko03018	RNA degradation	Folding, sorting and degradation	Genetic Information Processing	14	158	0.0678156	0.400546	comp24328_c0_seq1|comp9015_c0_seq1|comp23707_c1_seq1|comp23707_c1_seq3|comp24161_c0_seq1|comp24161_c0_seq3|comp22859_c0_seq2|comp22051_c0_seq1|comp17779_c0_seq2|comp17779_c0_seq1|comp23584_c0_seq2|comp23584_c0_seq1|comp24150_c0_seq2|comp24328_c0_seq2	Folding, sorting and degradation	Genetic Information Processing
ko03022	Basal transcription factors	Transcription	Genetic Information Processing	3	58	0.651187	0.991586	comp21602_c0_seq1|comp21602_c0_seq2|comp21380_c0_seq2	Transcription	Genetic Information Processing
ko03030	DNA replication	Replication and repair	Genetic Information Processing	6	81	0.316303	0.876069	comp18240_c0_seq2|comp15115_c0_seq2|comp20538_c0_seq3|comp20538_c0_seq1|comp17905_c0_seq1|comp17905_c0_seq2	Replication and repair	Genetic Information Processing
ko03040	Spliceosome	Transcription	Genetic Information Processing	15	309	0.778262	0.997424	comp19936_c0_seq4|comp22055_c0_seq1|comp15196_c0_seq2|comp23739_c0_seq1|comp22677_c0_seq6|comp19389_c0_seq2|comp20718_c0_seq1|comp16816_c0_seq2|comp17539_c0_seq1|comp24397_c0_seq4|comp8648_c0_seq1|comp22223_c0_seq1|comp24268_c0_seq3|comp24110_c0_seq2|comp23835_c0_seq1	Transcription	Genetic Information Processing
ko03050	Proteasome	Folding, sorting and degradation	Genetic Information Processing	1	55	0.960854	0.997424	comp14597_c0_seq1	Folding, sorting and degradation	Genetic Information Processing
ko03060	Protein export	Folding, sorting and degradation	Genetic Information Processing	2	93	0.972384	0.997424	comp23651_c0_seq2|comp23651_c0_seq1	Folding, sorting and degradation	Genetic Information Processing
ko03410	Base excision repair	Replication and repair	Genetic Information Processing	3	58	0.651187	0.991586	comp17905_c0_seq1|comp17905_c0_seq2|comp18240_c0_seq2	Replication and repair	Genetic Information Processing
ko03420	Nucleotide excision repair	Replication and repair	Genetic Information Processing	3	101	0.933124	0.997424	comp21602_c0_seq1|comp18240_c0_seq2|comp21602_c0_seq2	Replication and repair	Genetic Information Processing
ko03430	Mismatch repair	Replication and repair	Genetic Information Processing	1	53	0.955948	0.997424	comp18240_c0_seq2	Replication and repair	Genetic Information Processing
ko03450	Non-homologous end-joining	Replication and repair	Genetic Information Processing	2	21	0.339124	0.876069	comp17905_c0_seq1|comp17905_c0_seq2	Replication and repair	Genetic Information Processing
ko04070	Phosphatidylinositol signaling system	Signal transduction	Environmental Information Processing	4	62	0.475626	0.991586	comp17498_c0_seq2|comp24398_c0_seq5|comp24398_c0_seq4|comp24398_c0_seq3	Signal transduction	Environmental Information Processing
ko04075	Plant hormone signal transduction	Signal transduction	Environmental Information Processing	18	202	0.0406283	0.368565	comp14339_c0_seq2|comp9816_c0_seq1|comp14339_c0_seq1|comp23819_c0_seq1|comp13281_c0_seq1|comp22743_c0_seq1|comp22448_c0_seq1|comp17545_c0_seq1|comp24329_c0_seq2|comp24320_c0_seq1|comp23503_c0_seq3|comp22448_c0_seq4|comp18949_c0_seq1|comp24329_c0_seq5|comp24329_c0_seq6|comp17384_c0_seq1|comp22743_c0_seq2|comp22448_c0_seq3	Signal transduction	Environmental Information Processing
ko04120	Ubiquitin mediated proteolysis	Folding, sorting and degradation	Genetic Information Processing	8	167	0.744298	0.997424	comp23054_c0_seq1|comp22890_c0_seq2|comp18914_c0_seq1|comp17624_c0_seq1|comp20446_c0_seq1|comp19560_c0_seq3|comp18914_c0_seq5|comp22555_c0_seq2	Folding, sorting and degradation	Genetic Information Processing
ko04141	Protein processing in endoplasmic reticulum	Folding, sorting and degradation	Genetic Information Processing	12	216	0.581484	0.991586	comp19543_c0_seq1|comp20608_c0_seq1|comp20832_c0_seq1|comp23054_c0_seq1|comp17539_c0_seq1|comp18914_c0_seq1|comp18725_c0_seq2|comp18914_c0_seq5|comp21938_c0_seq1|comp24276_c0_seq2|comp24276_c0_seq1|comp23004_c0_seq4	Folding, sorting and degradation	Genetic Information Processing
ko04144	Endocytosis	Transport and catabolism	Cellular Processes	2	127	0.995168	0.997424	comp17539_c0_seq1|comp22215_c0_seq1	Transport and catabolism	Cellular Processes
ko04145	Phagosome	Transport and catabolism	Cellular Processes	6	96	0.470568	0.991586	comp15324_c0_seq4|comp17172_c0_seq1|comp19064_c0_seq1|comp24398_c0_seq3|comp24398_c0_seq4|comp24398_c0_seq5	Transport and catabolism	Cellular Processes
ko04146	Peroxisome	Transport and catabolism	Cellular Processes	7	100	0.345528	0.883413	comp22023_c1_seq1|comp22023_c0_seq1|comp29276_c0_seq1|comp10919_c0_seq1|comp24068_c0_seq1|comp22574_c0_seq3|comp21218_c0_seq1	Transport and catabolism	Cellular Processes
ko04626	Plant-pathogen interaction	Environmental adaptation	Organismal Systems	9	175	0.674413	0.991586	comp20107_c0_seq2|comp16958_c0_seq1|comp17384_c0_seq1|comp21288_c0_seq2|comp23210_c0_seq4|comp23210_c0_seq2|comp21938_c0_seq1|comp20438_c0_seq1|comp21584_c1_seq1	Environmental adaptation	Organismal Systems
ko04712	Circadian rhythm - plant	Environmental adaptation	Organismal Systems	3	56	0.627447	0.991586	comp24314_c0_seq6|comp22408_c0_seq1|comp24187_c0_seq1	Environmental adaptation	Organismal Systems
0d vs.6d
Pathway Id	Pathway name	typeI	typeII	Sample.number	Background.number	P.Value	Corrected.P.Value	Genes
ko00010	Glycolysis / Gluconeogenesis	Carbohydrate metabolism	Metabolism	19	116	0.000842543	0.0225801	comp23720_c0_seq2|comp22475_c0_seq1|comp22485_c0_seq1|comp20006_c0_seq1|comp20006_c0_seq2|comp24467_c0_seq1|comp20736_c0_seq1|comp23302_c0_seq2|comp23302_c0_seq3|comp23302_c0_seq1|comp23282_c0_seq1|comp25425_c0_seq1|comp21182_c0_seq1|comp22208_c0_seq2|comp22419_c0_seq1|comp21909_c0_seq1|comp20459_c0_seq2|comp21796_c0_seq1|comp23720_c0_seq1
ko00020	Citrate cycle (TCA cycle)	Carbohydrate metabolism	Metabolism	9	66	0.0535326	0.294804	comp21597_c0_seq1|comp22485_c0_seq1|comp23906_c0_seq2|comp21011_c0_seq3|comp21011_c0_seq2|comp23044_c0_seq1|comp22208_c0_seq2|comp20674_c0_seq1|comp21218_c0_seq1
ko00030	Pentose phosphate pathway	Carbohydrate metabolism	Metabolism	11	55	0.00203748	0.0390033	comp17092_c0_seq1|comp20392_c0_seq1|comp20006_c0_seq1|comp20006_c0_seq2|comp24467_c0_seq1|comp20736_c0_seq1|comp20899_c0_seq4|comp21796_c0_seq1|comp24081_c0_seq6|comp22475_c0_seq1|comp21745_c0_seq1
ko00040	Pentose and glucuronate interconversions	Carbohydrate metabolism	Metabolism	7	46	0.0510465	0.294804	comp17928_c0_seq1|comp23302_c0_seq2|comp23302_c0_seq3|comp23302_c0_seq1|comp23255_c0_seq1|comp21909_c0_seq1|comp22228_c0_seq2
ko00051	Fructose and mannose metabolism	Carbohydrate metabolism	Metabolism	12	67	0.00344487	0.0435777	comp22475_c0_seq1|comp21055_c0_seq1|comp20006_c0_seq1|comp20006_c0_seq2|comp19054_c0_seq2|comp24467_c0_seq1|comp20236_c0_seq2|comp21224_c0_seq1|comp20328_c0_seq2|comp20736_c0_seq1|comp20328_c0_seq1|comp21796_c0_seq1
ko00052	Galactose metabolism	Carbohydrate metabolism	Metabolism	9	72	0.0835963	0.386273	comp24354_c0_seq3|comp24354_c0_seq1|comp16240_c0_seq1|comp16898_c0_seq1|comp20006_c0_seq1|comp20006_c0_seq2|comp23979_c0_seq8|comp20824_c0_seq1|comp17477_c0_seq1
ko00053	Ascorbate and aldarate metabolism	Carbohydrate metabolism	Metabolism	6	50	0.163006	0.582476	comp24644_c0_seq1|comp23302_c0_seq2|comp23302_c0_seq3|comp23302_c0_seq1|comp19120_c0_seq1|comp21909_c0_seq1
ko00061	Fatty acid biosynthesis	Lipid metabolism	Metabolism	2	32	0.69732	0.99998	comp18038_c0_seq1|comp16603_c0_seq2
ko00062	Fatty acid elongation	Lipid metabolism	Metabolism	9	37	0.00121672	0.0271735	comp14924_c0_seq1|comp13545_c0_seq1|comp22373_c0_seq1|comp18691_c1_seq1|comp18295_c0_seq1|comp23839_c0_seq1|comp20480_c0_seq4|comp14695_c0_seq1|comp14903_c0_seq1
ko00071	Fatty acid metabolism	Lipid metabolism	Metabolism	13	66	0.000960703	0.0234062	comp23302_c0_seq3|comp13298_c0_seq1|comp22194_c0_seq3|comp22194_c0_seq1|comp22194_c0_seq4|comp23302_c0_seq2|comp14359_c0_seq1|comp23302_c0_seq1|comp10751_c0_seq1|comp10751_c0_seq2|comp21909_c0_seq1|comp23282_c0_seq1|comp25425_c0_seq1
ko00073	Cutin, suberine and wax biosynthesis	Lipid metabolism	Metabolism	1	20	0.785873	0.99998	comp13156_c0_seq1
ko00100	Steroid biosynthesis	Lipid metabolism	Metabolism	1	23	0.830105	0.99998	comp18195_c0_seq1
ko00130	Ubiquinone and other terpenoid-quinone biosynthesis	Metabolism of cofactors and vitamins	Metabolism	2	47	0.872801	0.99998	comp20473_c0_seq1|comp20466_c0_seq1
ko00190	Oxidative phosphorylation	Energy metabolism	Metabolism	13	135	0.200441	0.640337	comp18473_c0_seq2|comp15324_c0_seq4|comp18750_c0_seq1|comp21030_c0_seq2|comp18750_c0_seq2|comp88972_c0_seq1|comp20091_c0_seq1|comp16560_c0_seq1|comp17660_c0_seq2|comp17660_c0_seq3|comp21684_c0_seq3|comp24125_c0_seq1|comp19102_c0_seq1
ko00195	Photosynthesis	Energy metabolism	Metabolism	14	71	0.000613788	0.0182772	comp18473_c0_seq2|comp15107_c1_seq1|comp4743_c0_seq1|comp20091_c0_seq1|comp11586_c0_seq1|comp14884_c0_seq2|comp18382_c0_seq1|comp16887_c0_seq1|comp61111_c0_seq1|comp21415_c0_seq2|comp21415_c0_seq1|comp5062_c0_seq1|comp88972_c0_seq1|comp14481_c0_seq1
ko00196	Photosynthesis - antenna proteins	Energy metabolism	Metabolism	3	33	0.446719	0.92691	comp14578_c0_seq1|comp21883_c0_seq2|comp20543_c0_seq1
ko00230	Purine metabolism	Nucleotide metabolism	Metabolism	14	217	0.743725	0.99998	comp23634_c0_seq2|comp24206_c1_seq1|comp10951_c0_seq1|comp23244_c0_seq1|comp23720_c0_seq2|comp21231_c0_seq1|comp13496_c0_seq1|comp24256_c0_seq1|comp26758_c0_seq1|comp23095_c0_seq1|comp23095_c0_seq2|comp23653_c0_seq1|comp21339_c0_seq2|comp23720_c0_seq1
ko00240	Pyrimidine metabolism	Nucleotide metabolism	Metabolism	5	182	0.998099	0.99998	comp23644_c0_seq5|comp24378_c0_seq1|comp23634_c0_seq2|comp20277_c0_seq2|comp19039_c0_seq1
ko00250	Alanine, aspartate and glutamate metabolism	Amino acid metabolism	Metabolism	9	52	0.0132837	0.111251	comp24378_c0_seq1|comp23035_c0_seq1|comp12537_c0_seq1|comp23578_c1_seq3|comp23414_c0_seq4|comp21229_c0_seq1|comp20941_c0_seq1|comp23866_c0_seq1|comp15756_c0_seq1
ko00260	Glycine, serine and threonine metabolism	Amino acid metabolism	Metabolism	5	52	0.341313	0.846628	comp12537_c0_seq1|comp20459_c0_seq2|comp24019_c0_seq3|comp21074_c0_seq1|comp22107_c0_seq1
ko00270	Cysteine and methionine metabolism	Amino acid metabolism	Metabolism	14	84	0.00329945	0.0435777	comp18483_c1_seq1|comp23804_c0_seq3|comp23804_c0_seq1|comp13385_c0_seq1|comp20473_c0_seq1|comp22407_c1_seq1|comp22086_c0_seq1|comp19689_c0_seq1|comp22263_c0_seq1|comp21854_c0_seq1|comp20941_c0_seq1|comp17449_c0_seq1|comp18483_c0_seq1|comp20071_c0_seq1
ko00280	Valine, leucine and isoleucine degradation	Amino acid metabolism	Metabolism	9	67	0.0579639	0.309846	comp15127_c0_seq1|comp23302_c0_seq3|comp23333_c0_seq2|comp23302_c0_seq2|comp14359_c0_seq1|comp23302_c0_seq1|comp10751_c0_seq1|comp10751_c0_seq2|comp21909_c0_seq1
ko00290	Valine, leucine and isoleucine biosynthesis	Amino acid metabolism	Metabolism	2	37	0.771049	0.99998	comp23803_c0_seq1|comp22107_c0_seq1
ko00310	Lysine degradation	Amino acid metabolism	Metabolism	4	26	0.122346	0.493061	comp23302_c0_seq2|comp23302_c0_seq3|comp23302_c0_seq1|comp21909_c0_seq1
ko00330	Arginine and proline metabolism	Amino acid metabolism	Metabolism	9	86	0.185591	0.614056	comp23414_c0_seq4|comp20745_c0_seq2|comp20745_c0_seq4|comp23035_c0_seq1|comp23302_c0_seq2|comp23302_c0_seq3|comp23302_c0_seq1|comp20941_c0_seq1|comp21909_c0_seq1
ko00340	Histidine metabolism	Amino acid metabolism	Metabolism	4	27	0.135689	0.512179	comp23302_c0_seq2|comp23302_c0_seq3|comp23302_c0_seq1|comp21909_c0_seq1
ko00350	Tyrosine metabolism	Amino acid metabolism	Metabolism	4	34	0.24233	0.705917	comp25425_c0_seq1|comp20473_c0_seq1|comp23282_c0_seq1|comp20941_c0_seq1
ko00360	Phenylalanine metabolism	Amino acid metabolism	Metabolism	13	50	5.0384e-05	0.00450097	comp21488_c0_seq1|comp20473_c0_seq1|comp23976_c0_seq1|comp23976_c0_seq3|comp23976_c0_seq2|comp14647_c0_seq1|comp21640_c0_seq2|comp20466_c0_seq1|comp21138_c0_seq1|comp20941_c0_seq1|comp19301_c0_seq1|comp21499_c0_seq1|comp19291_c0_seq1
ko00380	Tryptophan metabolism	Amino acid metabolism	Metabolism	4	26	0.122346	0.493061	comp23302_c0_seq2|comp23302_c0_seq3|comp23302_c0_seq1|comp21909_c0_seq1
ko00400	Phenylalanine, tyrosine and tryptophan biosynthesis	Amino acid metabolism	Metabolism	8	49	0.0263886	0.186109	comp18137_c0_seq2|comp20331_c0_seq1|comp20473_c0_seq1|comp20571_c0_seq1|comp23362_c0_seq1|comp20941_c0_seq1|comp21113_c0_seq1|comp21920_c0_seq1
ko00410	beta-Alanine metabolism	Metabolism of other amino acids	Metabolism	4	35	0.258935	0.73824	comp23302_c0_seq2|comp23302_c0_seq3|comp23302_c0_seq1|comp21909_c0_seq1
ko00450	Selenocompound metabolism	Metabolism of other amino acids	Metabolism	3	28	0.344312	0.846628	comp23804_c0_seq3|comp23804_c0_seq1|comp22407_c1_seq1
ko00460	Cyanoamino acid metabolism	Metabolism of other amino acids	Metabolism	7	30	0.0054025	0.0587113	comp21793_c0_seq1|comp9415_c0_seq1|comp18471_c0_seq1|comp17449_c0_seq1|comp20399_c0_seq1|comp21074_c0_seq1|comp23975_c0_seq13
ko00480	Glutathione metabolism	Metabolism of other amino acids	Metabolism	10	67	0.0249756	0.180904	comp19151_c0_seq1|comp24644_c0_seq1|comp20528_c0_seq1|comp18704_c0_seq1|comp15432_c0_seq2|comp23919_c0_seq2|comp23433_c0_seq1|comp21588_c0_seq1|comp21218_c0_seq1|comp21745_c0_seq1
ko00500	Starch and sucrose metabolism	Carbohydrate metabolism	Metabolism	18	184	0.137752	0.512644	comp16240_c0_seq1|comp16898_c0_seq1|comp19085_c0_seq1|comp23064_c0_seq2|comp22799_c0_seq1|comp24170_c0_seq1|comp23979_c0_seq8|comp24044_c0_seq1|comp18471_c0_seq1|comp22230_c0_seq2|comp20824_c0_seq1|comp24035_c0_seq2|comp11124_c0_seq1|comp20399_c0_seq1|comp18776_c0_seq1|comp20236_c0_seq2|comp9415_c0_seq1|comp23975_c0_seq13
ko00510	N-Glycan biosynthesis	Glycan biosynthesis and metabolism	Metabolism	2	81	0.985572	0.99998	comp18902_c0_seq2|comp22932_c0_seq2
ko00520	Amino sugar and nucleotide sugar metabolism	Carbohydrate metabolism	Metabolism	9	128	0.614475	0.99998	comp17477_c0_seq1|comp19085_c0_seq1|comp17742_c0_seq1|comp19054_c0_seq2|comp23578_c1_seq3|comp20787_c0_seq2|comp20787_c0_seq1|comp20236_c0_seq2|comp21495_c0_seq1
ko00561	Glycerolipid metabolism	Lipid metabolism	Metabolism	8	60	0.0739267	0.353792	comp19662_c0_seq2|comp23302_c0_seq2|comp23302_c0_seq3|comp23302_c0_seq1|comp21044_c0_seq1|comp19737_c0_seq2|comp21044_c0_seq2|comp21909_c0_seq1
ko00562	Inositol phosphate metabolism	Carbohydrate metabolism	Metabolism	7	58	0.135607	0.512179	comp21916_c0_seq2|comp21907_c0_seq2|comp21907_c0_seq1|comp24398_c0_seq3|comp24398_c0_seq1|comp24398_c0_seq4|comp24398_c0_seq5
ko00563	Glycosylphosphatidylinositol(GPI)-anchor biosynthesis	Glycan biosynthesis and metabolism	Metabolism	2	39	0.795859	0.99998	comp20939_c0_seq2|comp20939_c0_seq1
ko00564	Glycerophospholipid metabolism	Lipid metabolism	Metabolism	10	97	0.180797	0.613336	comp19662_c0_seq2|comp22798_c0_seq1|comp23815_c0_seq2|comp22140_c0_seq1|comp21044_c0_seq1|comp19737_c0_seq2|comp21044_c0_seq2|comp23815_c0_seq1|comp20346_c0_seq2|comp20346_c0_seq1
ko00565	Ether lipid metabolism	Lipid metabolism	Metabolism	5	28	0.0522855	0.294804	comp22140_c0_seq1|comp21044_c0_seq1|comp20346_c0_seq2|comp20346_c0_seq1|comp21044_c0_seq2
ko00590	Arachidonic acid metabolism	Lipid metabolism	Metabolism	1	16	0.70851	0.99998	comp15432_c0_seq2
ko00591	Linoleic acid metabolism	Lipid metabolism	Metabolism	3	28	0.344312	0.846628	comp24200_c0_seq1|comp23595_c0_seq3|comp22987_c0_seq1
ko00592	alpha-Linolenic acid metabolism	Lipid metabolism	Metabolism	13	62	0.000514204	0.0172258	comp23995_c1_seq1|comp22194_c0_seq3|comp22194_c0_seq1|comp22702_c0_seq1|comp22194_c0_seq4|comp14359_c0_seq1|comp23595_c0_seq3|comp21148_c0_seq1|comp20703_c0_seq1|comp10751_c0_seq1|comp10751_c0_seq2|comp22987_c0_seq1|comp21049_c0_seq1
ko00600	Sphingolipid metabolism	Lipid metabolism	Metabolism	2	41	0.818258	0.99998	comp23528_c0_seq2|comp23528_c0_seq4
ko00620	Pyruvate metabolism	Carbohydrate metabolism	Metabolism	15	93	0.00332386	0.0435777	comp23720_c0_seq2|comp23302_c0_seq1|comp22485_c0_seq1|comp18038_c0_seq1|comp14206_c0_seq3|comp14206_c0_seq2|comp23302_c0_seq2|comp23302_c0_seq3|comp23175_c0_seq1|comp21145_c0_seq1|comp22084_c0_seq1|comp22208_c0_seq2|comp21909_c0_seq1|comp22084_c0_seq2|comp23720_c0_seq1
ko00630	Glyoxylate and dicarboxylate metabolism	Carbohydrate metabolism	Metabolism	10	55	0.00654223	0.0626185	comp21597_c0_seq1|comp23906_c0_seq2|comp28700_c0_seq1|comp23044_c0_seq1|comp52557_c0_seq1|comp22411_c0_seq2|comp22411_c0_seq1|comp20674_c0_seq1|comp29276_c0_seq1|comp22420_c0_seq1
ko00640	Propanoate metabolism	Carbohydrate metabolism	Metabolism	5	41	0.184467	0.614056	comp23302_c0_seq2|comp18038_c0_seq1|comp23302_c0_seq1|comp21909_c0_seq1|comp23302_c0_seq3
ko00660	C5-Branched dibasic acid metabolism	Carbohydrate metabolism	Metabolism	1	9	0.500041	0.978182	comp23803_c0_seq1
ko00670	One carbon pool by folate	Metabolism of cofactors and vitamins	Metabolism	2	32	0.69732	0.99998	comp17467_c0_seq1|comp21074_c0_seq1
ko00710	Carbon fixation in photosynthetic organisms	Energy metabolism	Metabolism	16	83	0.000336979	0.0172258	comp24081_c0_seq6|comp20392_c0_seq1|comp22475_c0_seq1|comp22485_c0_seq1|comp14206_c0_seq3|comp14206_c0_seq2|comp52557_c0_seq1|comp24467_c0_seq1|comp20736_c0_seq1|comp23175_c0_seq1|comp21145_c0_seq1|comp22419_c0_seq1|comp23720_c0_seq2|comp15756_c0_seq1|comp21796_c0_seq1|comp23720_c0_seq1
ko00730	Thiamine metabolism	Metabolism of cofactors and vitamins	Metabolism	2	15	0.306688	0.80066	comp20022_c0_seq1|comp21764_c0_seq1
ko00740	Riboflavin metabolism	Metabolism of cofactors and vitamins	Metabolism	1	12	0.603237	0.99998	comp24162_c0_seq4
ko00750	Vitamin B6 metabolism	Metabolism of cofactors and vitamins	Metabolism	1	10	0.537119	0.99998	comp24019_c0_seq3
ko00760	Nicotinate and nicotinamide metabolism	Metabolism of cofactors and vitamins	Metabolism	3	17	0.126945	0.493061	comp19381_c0_seq1|comp19381_c0_seq2|comp15675_c0_seq1
ko00770	Pantothenate and CoA biosynthesis	Metabolism of cofactors and vitamins	Metabolism	1	35	0.932706	0.99998	comp19041_c0_seq1
ko00790	Folate biosynthesis	Metabolism of cofactors and vitamins	Metabolism	4	34	0.24233	0.705917	comp21974_c0_seq1|comp18499_c0_seq6|comp18499_c0_seq2|comp23443_c0_seq1
ko00860	Porphyrin and chlorophyll metabolism	Metabolism of cofactors and vitamins	Metabolism	6	59	0.270958	0.756425	comp23630_c1_seq1|comp13649_c0_seq1|comp13368_c0_seq1|comp22866_c0_seq1|comp23706_c0_seq4|comp22041_c0_seq1
ko00900	Terpenoid backbone biosynthesis	Metabolism of terpenoids and polyketides	Metabolism	9	46	0.00591495	0.0587113	comp13248_c0_seq2|comp20884_c1_seq1|comp20884_c1_seq2|comp19709_c0_seq5|comp19709_c0_seq6|comp22828_c0_seq1|comp22041_c0_seq1|comp19709_c0_seq1|comp19709_c0_seq3
ko00903	Limonene and pinene degradation	Metabolism of terpenoids and polyketides	Metabolism	5	25	0.0339	0.22159	comp23302_c0_seq2|comp23302_c0_seq3|comp24358_c0_seq2|comp23302_c0_seq1|comp21909_c0_seq1
ko00904	Diterpenoid biosynthesis	Metabolism of terpenoids and polyketides	Metabolism	2	20	0.442545	0.926578	comp20757_c0_seq1|comp17159_c0_seq1
ko00905	Brassinosteroid biosynthesis	Metabolism of terpenoids and polyketides	Metabolism	1	10	0.537119	0.99998	comp16072_c0_seq1
ko00906	Carotenoid biosynthesis	Metabolism of terpenoids and polyketides	Metabolism	6	40	0.0723086	0.353792	comp23752_c0_seq1|comp23667_c0_seq2|comp23667_c0_seq3|comp23604_c0_seq1|comp13715_c0_seq1|comp23667_c0_seq9
ko00908	Zeatin biosynthesis	Metabolism of terpenoids and polyketides	Metabolism	4	13	0.0124731	0.107832	comp18053_c0_seq1|comp21576_c0_seq2|comp21576_c0_seq1|comp24151_c0_seq1
ko00910	Nitrogen metabolism	Energy metabolism	Metabolism	17	41	1.47808e-09	3.96125e-07	comp16960_c0_seq1|comp23035_c0_seq1|comp23976_c0_seq2|comp23976_c0_seq1|comp23976_c0_seq3|comp22082_c0_seq1|comp23866_c0_seq1|comp22045_c0_seq4|comp22045_c0_seq8|comp21229_c0_seq1|comp22045_c0_seq1|comp21499_c0_seq1|comp22045_c0_seq2|comp22045_c0_seq5|comp22045_c0_seq3|comp22045_c0_seq7|comp22045_c0_seq6
ko00920	Sulfur metabolism	Energy metabolism	Metabolism	4	33	0.22598	0.69426	comp17449_c0_seq1|comp18483_c1_seq1|comp22674_c0_seq1|comp18483_c0_seq1
ko00940	Phenylpropanoid biosynthesis	Biosynthesis of other secondary metabolites	Metabolism	19	75	1.509e-06	0.000202206	comp21488_c0_seq1|comp21741_c0_seq1|comp9415_c0_seq1|comp12629_c0_seq1|comp23976_c0_seq1|comp23976_c0_seq3|comp23976_c0_seq2|comp14647_c0_seq1|comp22857_c0_seq1|comp19291_c0_seq1|comp21138_c0_seq1|comp13331_c0_seq1|comp18471_c0_seq1|comp21640_c0_seq2|comp19301_c0_seq1|comp20399_c0_seq1|comp20466_c0_seq1|comp21499_c0_seq1|comp23975_c0_seq13
ko00941	Flavonoid biosynthesis	Biosynthesis of other secondary metabolites	Metabolism	8	35	0.00343485	0.0435777	comp20354_c0_seq1|comp22408_c0_seq1|comp22408_c0_seq2|comp12629_c0_seq1|comp19291_c0_seq1|comp23063_c0_seq2|comp13331_c0_seq1|comp14385_c0_seq1
ko00944	Flavone and flavonol biosynthesis	Biosynthesis of other secondary metabolites	Metabolism	2	15	0.306688	0.80066	comp23063_c0_seq2|comp14385_c0_seq1
ko00945	Stilbenoid, diarylheptanoid and gingerol biosynthesis	Biosynthesis of other secondary metabolites	Metabolism	3	16	0.110327	0.476899	comp13331_c0_seq1|comp19291_c0_seq1|comp12629_c0_seq1
ko00950	Isoquinoline alkaloid biosynthesis	Biosynthesis of other secondary metabolites	Metabolism	2	9	0.139638	0.512644	comp20473_c0_seq1|comp20941_c0_seq1
ko00960	Tropane, piperidine and pyridine alkaloid biosynthesis	Biosynthesis of other secondary metabolites	Metabolism	7	20	0.00039486	0.0172258	comp11084_c0_seq2|comp11084_c0_seq1|comp20473_c0_seq1|comp21220_c0_seq2|comp21220_c0_seq5|comp21220_c0_seq4|comp20941_c0_seq1
ko00970	Aminoacyl-tRNA biosynthesis	Translation	Genetic Information Processing	2	85	0.988962	0.99998	comp23498_c0_seq1|comp23452_c0_seq1
ko01040	Biosynthesis of unsaturated fatty acids	Lipid metabolism	Metabolism	6	44	0.104099	0.457352	comp14924_c0_seq1|comp18691_c1_seq1|comp14359_c0_seq1|comp10751_c0_seq1|comp10751_c0_seq2|comp23116_c0_seq1
ko02010	ABC transporters	Membrane transport	Environmental Information Processing	6	51	0.173987	0.597803	comp24212_c0_seq1|comp24312_c0_seq2|comp24312_c0_seq3|comp20886_c0_seq1|comp19410_c0_seq2|comp23697_c0_seq1
ko03008	Ribosome biogenesis in eukaryotes	Translation	Genetic Information Processing	14	156	0.266438	0.751636	comp24094_c0_seq1|comp24311_c0_seq2|comp23475_c0_seq2|comp24245_c0_seq1|comp21342_c0_seq1|comp24245_c0_seq2|comp22898_c0_seq2|comp22898_c0_seq1|comp24238_c0_seq1|comp22483_c0_seq2|comp22483_c0_seq1|comp24238_c0_seq2|comp24150_c0_seq2|comp13773_c0_seq2
ko03010	Ribosome	Translation	Genetic Information Processing	10	252	0.991881	0.99998	comp17188_c0_seq1|comp17910_c0_seq2|comp20531_c0_seq1|comp20836_c0_seq1|comp20836_c0_seq2|comp20378_c0_seq4|comp17618_c0_seq1|comp20228_c0_seq1|comp11814_c0_seq1|comp23460_c0_seq2
ko03013	RNA transport	Translation	Genetic Information Processing	17	235	0.578102	0.99998	comp23772_c0_seq3|comp23772_c0_seq2|comp23105_c0_seq1|comp24311_c0_seq2|comp23772_c0_seq4|comp7468_c0_seq2|comp7468_c0_seq1|comp17365_c0_seq2|comp19517_c0_seq1|comp20103_c0_seq1|comp20866_c0_seq2|comp20690_c0_seq1|comp22691_c0_seq6|comp24317_c0_seq2|comp23600_c0_seq1|comp20280_c0_seq1|comp23600_c0_seq2
ko03015	mRNA surveillance pathway	Translation	Genetic Information Processing	15	189	0.430223	0.926578	comp23772_c0_seq3|comp23772_c0_seq2|comp23105_c0_seq1|comp19615_c0_seq1|comp23772_c0_seq4|comp16687_c0_seq1|comp22509_c0_seq2|comp23379_c0_seq3|comp20866_c0_seq2|comp22509_c0_seq1|comp20690_c0_seq1|comp23322_c0_seq7|comp23029_c0_seq1|comp20103_c0_seq1|comp23988_c0_seq5
ko03018	RNA degradation	Folding, sorting and degradation	Genetic Information Processing	5	158	0.992714	0.99998	comp24211_c1_seq1|comp23557_c0_seq3|comp22859_c0_seq2|comp24150_c0_seq2|comp24161_c0_seq1
ko03020	RNA polymerase	Transcription	Genetic Information Processing	1	68	0.994753	0.99998	comp23634_c0_seq2
ko03022	Basal transcription factors	Transcription	Genetic Information Processing	1	58	0.988624	0.99998	comp17980_c0_seq1
ko03030	DNA replication	Replication and repair	Genetic Information Processing	5	81	0.726477	0.99998	comp14575_c0_seq1|comp17905_c0_seq1|comp17905_c0_seq2|comp22817_c0_seq2|comp15115_c0_seq2
ko03040	Spliceosome	Transcription	Genetic Information Processing	19	309	0.83305	0.99998	comp23772_c0_seq3|comp23772_c0_seq2|comp22083_c0_seq3|comp22083_c0_seq1|comp23772_c0_seq4|comp20718_c0_seq3|comp20718_c0_seq1|comp16816_c0_seq2|comp24292_c0_seq3|comp24292_c0_seq2|comp19936_c0_seq4|comp24268_c0_seq4|comp22888_c0_seq2|comp22198_c0_seq1|comp24060_c1_seq6|comp24110_c0_seq2|comp24292_c0_seq1|comp20103_c0_seq1|comp22198_c0_seq8
ko03050	Proteasome	Folding, sorting and degradation	Genetic Information Processing	1	55	0.985653	0.99998	comp17214_c1_seq1
ko03060	Protein export	Folding, sorting and degradation	Genetic Information Processing	2	93	0.993573	0.99998	comp20606_c0_seq2|comp22797_c0_seq1
ko03410	Base excision repair	Replication and repair	Genetic Information Processing	3	58	0.814068	0.99998	comp20578_c0_seq2|comp17905_c0_seq1|comp17905_c0_seq2
ko03420	Nucleotide excision repair	Replication and repair	Genetic Information Processing	3	101	0.982927	0.99998	comp17980_c0_seq1|comp14575_c0_seq1|comp22817_c0_seq2
ko03430	Mismatch repair	Replication and repair	Genetic Information Processing	2	53	0.911899	0.99998	comp14575_c0_seq1|comp22817_c0_seq2
ko03440	Homologous recombination	Replication and repair	Genetic Information Processing	4	61	0.671608	0.99998	comp14575_c0_seq1|comp22817_c0_seq2|comp10687_c0_seq1|comp10687_c0_seq3
ko03450	Non-homologous end-joining	Replication and repair	Genetic Information Processing	2	21	0.468002	0.92907	comp17905_c0_seq1|comp17905_c0_seq2
ko04070	Phosphatidylinositol signaling system	Signal transduction	Environmental Information Processing	7	62	0.173503	0.597803	comp21916_c0_seq2|comp21907_c0_seq2|comp21907_c0_seq1|comp24398_c0_seq3|comp24398_c0_seq1|comp24398_c0_seq4|comp24398_c0_seq5
ko04075	Plant hormone signal transduction	Signal transduction	Environmental Information Processing	19	202	0.168434	0.593953	comp14129_c0_seq1|comp24320_c0_seq1|comp18949_c0_seq1|comp14339_c0_seq1|comp13281_c0_seq1|comp16874_c0_seq1|comp23424_c0_seq1|comp24298_c0_seq1|comp24320_c0_seq2|comp23815_c0_seq5|comp17545_c0_seq1|comp23503_c0_seq1|comp23524_c0_seq1|comp24329_c0_seq4|comp19406_c0_seq1|comp24329_c0_seq6|comp17384_c0_seq1|comp22743_c0_seq2|comp24279_c0_seq7
ko04120	Ubiquitin mediated proteolysis	Folding, sorting and degradation	Genetic Information Processing	11	167	0.701475	0.99998	comp16470_c0_seq1|comp20446_c0_seq2|comp19560_c0_seq3|comp17624_c0_seq1|comp18799_c0_seq2|comp23054_c0_seq1|comp18914_c0_seq1|comp20446_c0_seq3|comp17624_c0_seq2|comp22890_c0_seq2|comp17675_c0_seq1
ko04130	SNARE interactions in vesicular transport	Folding, sorting and degradation	Genetic Information Processing	1	49	0.977184	0.99998	comp18844_c0_seq1
ko04141	Protein processing in endoplasmic reticulum	Folding, sorting and degradation	Genetic Information Processing	18	216	0.336852	0.846628	comp16470_c0_seq1|comp20832_c0_seq1|comp23054_c0_seq1|comp22797_c0_seq1|comp24276_c0_seq2|comp23247_c0_seq2|comp18914_c0_seq1|comp18725_c0_seq2|comp22932_c0_seq2|comp24276_c0_seq1|comp24314_c2_seq2|comp20606_c0_seq2|comp21154_c1_seq1|comp23790_c0_seq1|comp23517_c0_seq2|comp20218_c0_seq2|comp20218_c0_seq1|comp23004_c0_seq4
ko04144	Endocytosis	Transport and catabolism	Cellular Processes	3	127	0.996575	0.99998	comp22140_c0_seq1|comp21907_c0_seq2|comp21907_c0_seq1
ko04145	Phagosome	Transport and catabolism	Cellular Processes	11	96	0.0977543	0.444036	comp22416_c0_seq1|comp15324_c0_seq4|comp16507_c0_seq1|comp21684_c0_seq3|comp16560_c0_seq1|comp20606_c0_seq2|comp24398_c0_seq3|comp24398_c0_seq1|comp24356_c0_seq1|comp24398_c0_seq4|comp24398_c0_seq5
ko04146	Peroxisome	Transport and catabolism	Cellular Processes	14	100	0.0153663	0.124793	comp24206_c1_seq1|comp22023_c1_seq1|comp13298_c0_seq1|comp12537_c0_seq1|comp22411_c0_seq1|comp28700_c0_seq1|comp22023_c0_seq1|comp29276_c0_seq1|comp14359_c0_seq1|comp22411_c0_seq2|comp22574_c0_seq2|comp21218_c0_seq1|comp10751_c0_seq1|comp10751_c0_seq2
ko04626	Plant-pathogen interaction	Environmental adaptation	Organismal Systems	5	175	0.997166	0.99998	comp21288_c0_seq2|comp17384_c0_seq1|comp24279_c0_seq7|comp23210_c0_seq4|comp21936_c1_seq1
ko04712	Circadian rhythm - plant	Environmental adaptation	Organismal Systems	9	56	0.021028	0.161014	comp24314_c0_seq9|comp24314_c0_seq6|comp22408_c0_seq1|comp22408_c0_seq2|comp24314_c0_seq2|comp22915_c0_seq2|comp22915_c0_seq1|comp24314_c0_seq11|comp24314_c0_seq15
3d vs.6d
Pathway Id	Pathway name	typeI	typeII	Sample.number	Background.number	P.Value	Corrected.P.Value	Genes
ko00010	Glycolysis / Gluconeogenesis	Carbohydrate metabolism	Metabolism	11	116	0.0343392	0.398022	comp24288_c0_seq1|comp24288_c0_seq2|comp22485_c0_seq1|comp20006_c0_seq1|comp20006_c0_seq2|comp17476_c0_seq2|comp17476_c0_seq1|comp23515_c0_seq1|comp23720_c0_seq2|comp23720_c0_seq3|comp23282_c0_seq1
ko00020	Citrate cycle (TCA cycle)	Carbohydrate metabolism	Metabolism	3	66	0.660863	0.987128	comp22485_c0_seq1|comp21011_c0_seq2|comp21011_c0_seq1
ko00030	Pentose phosphate pathway	Carbohydrate metabolism	Metabolism	4	55	0.30742	0.871022	comp20006_c0_seq1|comp20006_c0_seq2|comp21745_c0_seq1|comp23515_c0_seq1
ko00040	Pentose and glucuronate interconversions	Carbohydrate metabolism	Metabolism	7	46	0.00817954	0.189617	comp17928_c0_seq1|comp23863_c1_seq3|comp13034_c0_seq1|comp23255_c0_seq1|comp11152_c0_seq1|comp18193_c0_seq1|comp22228_c0_seq2
ko00051	Fructose and mannose metabolism	Carbohydrate metabolism	Metabolism	3	67	0.670869	0.987128	comp20006_c0_seq1|comp20006_c0_seq2|comp20236_c0_seq2
ko00052	Galactose metabolism	Carbohydrate metabolism	Metabolism	11	72	0.000979689	0.0624552	comp21056_c0_seq4|comp16240_c0_seq1|comp16898_c0_seq1|comp21056_c0_seq2|comp21056_c0_seq3|comp20006_c0_seq1|comp20006_c0_seq2|comp23515_c0_seq1|comp23331_c0_seq1|comp20824_c0_seq1|comp17477_c0_seq1
ko00053	Ascorbate and aldarate metabolism	Carbohydrate metabolism	Metabolism	1	50	0.927239	0.996364	comp11152_c0_seq1
ko00061	Fatty acid biosynthesis	Lipid metabolism	Metabolism	1	32	0.812874	0.996364	comp4991_c0_seq1
ko00062	Fatty acid elongation	Lipid metabolism	Metabolism	4	37	0.117552	0.64567	comp18691_c1_seq1|comp14924_c0_seq1|comp22373_c0_seq1|comp13545_c0_seq1
ko00071	Fatty acid metabolism	Lipid metabolism	Metabolism	6	66	0.119006	0.64567	comp22194_c0_seq3|comp14359_c0_seq1|comp17476_c0_seq2|comp17476_c0_seq1|comp10751_c0_seq2|comp23282_c0_seq1
ko00073	Cutin, suberine and wax biosynthesis	Lipid metabolism	Metabolism	2	20	0.271442	0.855685	comp21329_c0_seq1|comp15645_c0_seq1
ko00100	Steroid biosynthesis	Lipid metabolism	Metabolism	2	23	0.328931	0.882329	comp20165_c0_seq2|comp23958_c0_seq2
ko00130	Ubiquinone and other terpenoid-quinone biosynthesis	Metabolism of cofactors and vitamins	Metabolism	3	47	0.431938	0.929027	comp23665_c0_seq2|comp20719_c0_seq1|comp20466_c0_seq1
ko00190	Oxidative phosphorylation	Energy metabolism	Metabolism	3	135	0.971148	0.996364	comp15324_c0_seq5|comp18750_c0_seq1|comp19191_c0_seq2
ko00195	Photosynthesis	Energy metabolism	Metabolism	1	71	0.97587	0.996364	comp4743_c0_seq1
ko00196	Photosynthesis - antenna proteins	Energy metabolism	Metabolism	2	33	0.50694	0.957554	comp14578_c0_seq1|comp19400_c0_seq4
ko00230	Purine metabolism	Nucleotide metabolism	Metabolism	10	217	0.673569	0.987128	comp23634_c0_seq2|comp16872_c0_seq1|comp14586_c0_seq2|comp23720_c0_seq3|comp24206_c0_seq1|comp23653_c0_seq1|comp23515_c0_seq1|comp23720_c0_seq2|comp16638_c0_seq1|comp16638_c0_seq2
ko00240	Pyrimidine metabolism	Nucleotide metabolism	Metabolism	9	182	0.585475	0.987016	comp14586_c0_seq2|comp23634_c0_seq2|comp23644_c0_seq4|comp21621_c0_seq4|comp23614_c0_seq3|comp19039_c0_seq2|comp20277_c0_seq1|comp16638_c0_seq1|comp16638_c0_seq2
ko00250	Alanine, aspartate and glutamate metabolism	Amino acid metabolism	Metabolism	3	52	0.498626	0.957554	comp22524_c0_seq2|comp21229_c0_seq1|comp23578_c1_seq3
ko00260	Glycine, serine and threonine metabolism	Amino acid metabolism	Metabolism	1	52	0.934494	0.996364	comp23762_c1_seq9
ko00270	Cysteine and methionine metabolism	Amino acid metabolism	Metabolism	6	84	0.256584	0.855685	comp23804_c0_seq3|comp22086_c0_seq1|comp19689_c0_seq1|comp17449_c0_seq1|comp24333_c0_seq2|comp20071_c0_seq1
ko00280	Valine, leucine and isoleucine degradation	Amino acid metabolism	Metabolism	7	67	0.0535667	0.445338	comp15127_c0_seq2|comp15127_c0_seq1|comp14359_c0_seq1|comp10751_c0_seq2|comp23333_c0_seq2|comp20835_c0_seq4|comp23333_c0_seq1
ko00290	Valine, leucine and isoleucine biosynthesis	Amino acid metabolism	Metabolism	1	37	0.856041	0.996364	comp23803_c0_seq1
ko00300	Lysine biosynthesis	Amino acid metabolism	Metabolism	1	21	0.666923	0.987128	comp24272_c0_seq2
ko00310	Lysine degradation	Amino acid metabolism	Metabolism	1	26	0.7437	0.996364	comp24272_c0_seq2
ko00330	Arginine and proline metabolism	Amino acid metabolism	Metabolism	3	86	0.821179	0.996364	comp20547_c0_seq1|comp20547_c0_seq2|comp11498_c0_seq1
ko00340	Histidine metabolism	Amino acid metabolism	Metabolism	1	27	0.756789	0.996364	comp18796_c0_seq1
ko00350	Tyrosine metabolism	Amino acid metabolism	Metabolism	5	34	0.0276753	0.362848	comp23665_c0_seq2|comp22524_c0_seq2|comp23282_c0_seq1|comp17476_c0_seq2|comp17476_c0_seq1
ko00360	Phenylalanine metabolism	Amino acid metabolism	Metabolism	11	50	3.35246e-05	0.00854878	comp23976_c0_seq1|comp23323_c0_seq2|comp23965_c0_seq1|comp23976_c0_seq3|comp23965_c0_seq2|comp20466_c0_seq1|comp21138_c0_seq1|comp17307_c0_seq1|comp23665_c0_seq2|comp21499_c0_seq1|comp21640_c0_seq1
ko00380	Tryptophan metabolism	Amino acid metabolism	Metabolism	1	26	0.7437	0.996364	comp14839_c0_seq1
ko00400	Phenylalanine, tyrosine and tryptophan biosynthesis	Amino acid metabolism	Metabolism	2	49	0.720741	0.996364	comp23362_c0_seq1|comp18137_c0_seq5
ko00450	Selenocompound metabolism	Metabolism of other amino acids	Metabolism	3	28	0.169124	0.770117	comp23804_c0_seq3|comp16872_c0_seq1|comp21621_c0_seq4
ko00460	Cyanoamino acid metabolism	Metabolism of other amino acids	Metabolism	2	30	0.45659	0.929027	comp17449_c0_seq1|comp9415_c0_seq3
ko00480	Glutathione metabolism	Metabolism of other amino acids	Metabolism	5	67	0.255304	0.855685	comp20798_c0_seq2|comp20798_c0_seq3|comp11512_c0_seq1|comp5247_c0_seq1|comp21745_c0_seq1
ko00500	Starch and sucrose metabolism	Carbohydrate metabolism	Metabolism	11	184	0.336962	0.882329	comp16240_c0_seq1|comp16898_c0_seq1|comp17836_c0_seq1|comp23863_c1_seq3|comp20236_c0_seq2|comp23515_c0_seq1|comp20824_c0_seq1|comp11152_c0_seq1|comp18776_c0_seq1|comp18193_c0_seq1|comp9415_c0_seq3
ko00510	N-Glycan biosynthesis	Glycan biosynthesis and metabolism	Metabolism	1	81	0.985743	0.996364	comp18902_c0_seq4
ko00511	Other glycan degradation	Glycan biosynthesis and metabolism	Metabolism	2	20	0.271442	0.855685	comp22618_c0_seq1|comp23331_c0_seq1
ko00520	Amino sugar and nucleotide sugar metabolism	Carbohydrate metabolism	Metabolism	11	128	0.0621126	0.452535	comp21056_c0_seq4|comp11152_c0_seq1|comp21056_c0_seq2|comp21056_c0_seq3|comp17477_c0_seq1|comp23578_c1_seq3|comp20787_c0_seq2|comp23515_c0_seq1|comp21922_c0_seq2|comp20787_c0_seq1|comp20236_c0_seq2
ko00531	Glycosaminoglycan degradation	Glycan biosynthesis and metabolism	Metabolism	1	11	0.437655	0.929027	comp23331_c0_seq1
ko00561	Glycerolipid metabolism	Lipid metabolism	Metabolism	5	60	0.189854	0.820557	comp18368_c0_seq1|comp21922_c0_seq2|comp14681_c0_seq1|comp19737_c0_seq2|comp19737_c0_seq1
ko00562	Inositol phosphate metabolism	Carbohydrate metabolism	Metabolism	4	58	0.342551	0.882329	comp21916_c0_seq2|comp21907_c0_seq2|comp21907_c0_seq1|comp22331_c0_seq2
ko00564	Glycerophospholipid metabolism	Lipid metabolism	Metabolism	6	97	0.373781	0.891977	comp18368_c0_seq1|comp14681_c0_seq1|comp19737_c0_seq2|comp19737_c0_seq1|comp12110_c0_seq1|comp17498_c0_seq2
ko00565	Ether lipid metabolism	Lipid metabolism	Metabolism	1	28	0.76921	0.996364	comp12110_c0_seq1
ko00590	Arachidonic acid metabolism	Lipid metabolism	Metabolism	2	16	0.194852	0.828123	comp20798_c0_seq2|comp20798_c0_seq3
ko00591	Linoleic acid metabolism	Lipid metabolism	Metabolism	4	28	0.0518164	0.445338	comp24492_c0_seq1|comp23595_c0_seq3|comp23595_c0_seq4|comp24297_c1_seq2
ko00592	alpha-Linolenic acid metabolism	Lipid metabolism	Metabolism	6	62	0.0949853	0.590762	comp22194_c0_seq3|comp14359_c0_seq1|comp23595_c0_seq3|comp23595_c0_seq4|comp10751_c0_seq2|comp24297_c1_seq2
ko00600	Sphingolipid metabolism	Lipid metabolism	Metabolism	5	41	0.0558856	0.445338	comp23331_c0_seq1|comp23528_c0_seq2|comp23528_c0_seq3|comp23528_c0_seq4|comp23528_c0_seq1
ko00604	Glycosphingolipid biosynthesis - ganglio series	Glycan biosynthesis and metabolism	Metabolism	1	5	0.230175	0.855685	comp23331_c0_seq1
ko00620	Pyruvate metabolism	Carbohydrate metabolism	Metabolism	5	93	0.516756	0.966766	comp22485_c0_seq1|comp24288_c0_seq1|comp24288_c0_seq2|comp23720_c0_seq2|comp23720_c0_seq3
ko00630	Glyoxylate and dicarboxylate metabolism	Carbohydrate metabolism	Metabolism	1	55	0.944044	0.996364	comp29276_c0_seq1
ko00640	Propanoate metabolism	Carbohydrate metabolism	Metabolism	2	41	0.6255	0.987016	comp24288_c0_seq1|comp24288_c0_seq2
ko00650	Butanoate metabolism	Carbohydrate metabolism	Metabolism	1	31	0.8028	0.996364	comp22524_c0_seq2
ko00660	C5-Branched dibasic acid metabolism	Carbohydrate metabolism	Metabolism	1	9	0.375586	0.891977	comp23803_c0_seq1
ko00710	Carbon fixation in photosynthetic organisms	Energy metabolism	Metabolism	3	83	0.802174	0.996364	comp22485_c0_seq1|comp23720_c0_seq2|comp23720_c0_seq3
ko00730	Thiamine metabolism	Metabolism of cofactors and vitamins	Metabolism	1	15	0.54392	0.971872	comp20022_c0_seq1
ko00760	Nicotinate and nicotinamide metabolism	Metabolism of cofactors and vitamins	Metabolism	3	17	0.0525682	0.445338	comp19381_c0_seq1|comp19381_c0_seq2|comp21452_c0_seq2
ko00790	Folate biosynthesis	Metabolism of cofactors and vitamins	Metabolism	5	34	0.0276753	0.362848	comp21974_c0_seq1|comp21974_c0_seq2|comp9798_c0_seq1|comp18499_c0_seq2|comp21012_c0_seq1
ko00900	Terpenoid backbone biosynthesis	Metabolism of terpenoids and polyketides	Metabolism	6	46	0.0283083	0.362848	comp13113_c0_seq1|comp23622_c0_seq2|comp15684_c0_seq2|comp19709_c0_seq4|comp19709_c0_seq1|comp19709_c0_seq3
ko00903	Limonene and pinene degradation	Metabolism of terpenoids and polyketides	Metabolism	1	25	0.729908	0.996364	comp24358_c0_seq1
ko00904	Diterpenoid biosynthesis	Metabolism of terpenoids and polyketides	Metabolism	3	20	0.078828	0.515414	comp19762_c0_seq1|comp20757_c0_seq1|comp17246_c0_seq1
ko00905	Brassinosteroid biosynthesis	Metabolism of terpenoids and polyketides	Metabolism	1	10	0.407431	0.926621	comp16072_c0_seq1
ko00906	Carotenoid biosynthesis	Metabolism of terpenoids and polyketides	Metabolism	3	40	0.333988	0.882329	comp23752_c0_seq1|comp23604_c0_seq3|comp23667_c0_seq3
ko00910	Nitrogen metabolism	Energy metabolism	Metabolism	4	41	0.154522	0.729688	comp23976_c0_seq1|comp21499_c0_seq1|comp23976_c0_seq3|comp21229_c0_seq1
ko00920	Sulfur metabolism	Energy metabolism	Metabolism	2	33	0.50694	0.957554	comp17449_c0_seq1|comp16872_c0_seq1
ko00940	Phenylpropanoid biosynthesis	Biosynthesis of other secondary metabolites	Metabolism	12	75	0.000378933	0.0322093	comp23976_c0_seq1|comp23323_c0_seq2|comp9415_c0_seq3|comp23965_c0_seq1|comp23976_c0_seq3|comp23965_c0_seq2|comp22857_c0_seq1|comp20466_c0_seq1|comp21138_c0_seq1|comp17307_c0_seq1|comp21499_c0_seq1|comp21640_c0_seq1
ko00941	Flavonoid biosynthesis	Biosynthesis of other secondary metabolites	Metabolism	7	35	0.00166697	0.0850157	comp19832_c0_seq1|comp22408_c0_seq1|comp22408_c0_seq2|comp23323_c0_seq2|comp14385_c0_seq1|comp22723_c0_seq2|comp22723_c0_seq3
ko00944	Flavone and flavonol biosynthesis	Biosynthesis of other secondary metabolites	Metabolism	1	15	0.54392	0.971872	comp14385_c0_seq1
ko00945	Stilbenoid, diarylheptanoid and gingerol biosynthesis	Biosynthesis of other secondary metabolites	Metabolism	1	16	0.567191	0.977255	comp23323_c0_seq2
ko00960	Tropane, piperidine and pyridine alkaloid biosynthesis	Biosynthesis of other secondary metabolites	Metabolism	3	20	0.078828	0.515414	comp21220_c0_seq2|comp21220_c0_seq5|comp21220_c0_seq4
ko00970	Aminoacyl-tRNA biosynthesis	Translation	Genetic Information Processing	1	85	0.988451	0.996364	comp16485_c0_seq2
ko01040	Biosynthesis of unsaturated fatty acids	Lipid metabolism	Metabolism	5	44	0.0716615	0.493883	comp14359_c0_seq1|comp10751_c0_seq2|comp14924_c0_seq1|comp18691_c1_seq1|comp4991_c0_seq1
ko02010	ABC transporters	Membrane transport	Environmental Information Processing	4	51	0.261271	0.855685	comp20886_c0_seq1|comp24312_c0_seq1|comp24287_c0_seq1|comp24312_c0_seq3
ko03008	Ribosome biogenesis in eukaryotes	Translation	Genetic Information Processing	8	156	0.544412	0.971872	comp24214_c1_seq1|comp24311_c0_seq1|comp22614_c0_seq1|comp21342_c0_seq2|comp22614_c0_seq2|comp24245_c0_seq3|comp22483_c0_seq2|comp19698_c0_seq1
ko03010	Ribosome	Translation	Genetic Information Processing	11	252	0.74371	0.996364	comp17188_c0_seq2|comp23678_c0_seq6|comp18687_c0_seq2|comp20531_c0_seq1|comp20836_c0_seq2|comp19869_c0_seq1|comp13820_c0_seq2|comp22760_c0_seq6|comp20014_c0_seq2|comp19344_c0_seq1|comp22760_c0_seq3
ko03013	RNA transport	Translation	Genetic Information Processing	9	235	0.852622	0.996364	comp23772_c0_seq2|comp24311_c0_seq1|comp19012_c0_seq1|comp19517_c0_seq1|comp23609_c0_seq1|comp22518_c0_seq1|comp20103_c0_seq1|comp20103_c0_seq2|comp24317_c0_seq2
ko03015	mRNA surveillance pathway	Translation	Genetic Information Processing	9	189	0.630916	0.987016	comp23772_c0_seq2|comp23322_c0_seq5|comp23988_c0_seq7|comp22509_c0_seq1|comp23480_c0_seq1|comp23322_c0_seq1|comp23322_c0_seq3|comp20103_c0_seq1|comp20103_c0_seq2
ko03018	RNA degradation	Folding, sorting and degradation	Genetic Information Processing	9	158	0.414954	0.928186	comp24328_c0_seq1|comp20733_c0_seq1|comp24161_c0_seq3|comp15951_c0_seq2|comp24211_c1_seq1|comp17779_c0_seq2|comp17779_c0_seq1|comp23584_c0_seq2|comp23584_c0_seq1
ko03020	RNA polymerase	Transcription	Genetic Information Processing	4	68	0.458811	0.929027	comp23634_c0_seq2|comp14586_c0_seq2|comp16638_c0_seq1|comp16638_c0_seq2
ko03022	Basal transcription factors	Transcription	Genetic Information Processing	2	58	0.802644	0.996364	comp21602_c0_seq1|comp21602_c0_seq2
ko03030	DNA replication	Replication and repair	Genetic Information Processing	2	81	0.923324	0.996364	comp14575_c0_seq1|comp22817_c0_seq2
ko03040	Spliceosome	Transcription	Genetic Information Processing	21	309	0.109705	0.63579	comp23772_c0_seq2|comp24025_c0_seq2|comp16006_c0_seq1|comp22677_c0_seq6|comp22083_c0_seq1|comp24060_c1_seq6|comp22888_c0_seq2|comp19389_c0_seq2|comp22055_c0_seq1|comp15951_c0_seq2|comp19936_c0_seq4|comp24396_c0_seq3|comp24397_c0_seq1|comp19936_c0_seq1|comp19936_c0_seq2|comp24268_c0_seq3|comp22462_c0_seq4|comp24060_c1_seq3|comp24397_c0_seq3|comp20103_c0_seq1|comp20103_c0_seq2
ko03050	Proteasome	Folding, sorting and degradation	Genetic Information Processing	3	55	0.536685	0.971872	comp16403_c0_seq2|comp17214_c1_seq1|comp16485_c0_seq5
ko03060	Protein export	Folding, sorting and degradation	Genetic Information Processing	2	93	0.954294	0.996364	comp23651_c0_seq1|comp23651_c0_seq4
ko03420	Nucleotide excision repair	Replication and repair	Genetic Information Processing	4	101	0.763568	0.996364	comp21602_c0_seq1|comp14575_c0_seq1|comp22817_c0_seq2|comp21602_c0_seq2
ko03430	Mismatch repair	Replication and repair	Genetic Information Processing	4	53	0.284205	0.855685	comp14575_c0_seq1|comp22817_c0_seq2|comp24041_c0_seq4|comp24041_c0_seq2
ko03440	Homologous recombination	Replication and repair	Genetic Information Processing	4	61	0.377779	0.891977	comp14575_c0_seq1|comp22817_c0_seq2|comp10687_c0_seq1|comp10687_c0_seq3
ko04070	Phosphatidylinositol signaling system	Signal transduction	Environmental Information Processing	5	62	0.20793	0.855194	comp17498_c0_seq2|comp21916_c0_seq2|comp21907_c0_seq2|comp21907_c0_seq1|comp22331_c0_seq2
ko04075	Plant hormone signal transduction	Signal transduction	Environmental Information Processing	19	202	0.00739155	0.189617	comp23819_c0_seq1|comp14339_c0_seq2|comp19406_c0_seq1|comp11357_c0_seq1|comp23815_c0_seq5|comp17545_c0_seq1|comp20307_c0_seq4|comp24329_c0_seq2|comp23503_c0_seq1|comp19805_c0_seq2|comp23503_c0_seq3|comp22448_c0_seq4|comp9816_c0_seq1|comp21109_c0_seq1|comp24279_c0_seq7|comp24329_c0_seq6|comp22743_c0_seq1|comp24320_c0_seq1|comp22448_c0_seq3
ko04120	Ubiquitin mediated proteolysis	Folding, sorting and degradation	Genetic Information Processing	4	167	0.97368	0.996364	comp17936_c0_seq3|comp22555_c0_seq1|comp17624_c0_seq2|comp22555_c0_seq2
ko04122	Sulfur relay system	Folding, sorting and degradation	Genetic Information Processing	1	17	0.589277	0.987016	comp9798_c0_seq1
ko04130	SNARE interactions in vesicular transport	Folding, sorting and degradation	Genetic Information Processing	3	49	0.459049	0.929027	comp18844_c0_seq1|comp23202_c0_seq5|comp23202_c0_seq4
ko04140	Regulation of autophagy	Transport and catabolism	Cellular Processes	3	37	0.291481	0.855685	comp15034_c0_seq1|comp20087_c0_seq1|comp20244_c0_seq2
ko04141	Protein processing in endoplasmic reticulum	Folding, sorting and degradation	Genetic Information Processing	10	216	0.667946	0.987128	comp21808_c0_seq1|comp21808_c0_seq2|comp24276_c0_seq2|comp18725_c0_seq3|comp24314_c2_seq2|comp23004_c0_seq2|comp21154_c1_seq2|comp23517_c0_seq2|comp20218_c0_seq2|comp20218_c0_seq1
ko04144	Endocytosis	Transport and catabolism	Cellular Processes	8	127	0.320746	0.882329	comp21907_c0_seq2|comp21907_c0_seq1|comp22331_c0_seq2|comp17623_c0_seq4|comp12110_c0_seq1|comp17623_c0_seq8|comp22215_c0_seq1|comp22215_c0_seq2
ko04145	Phagosome	Transport and catabolism	Cellular Processes	5	96	0.545245	0.971872	comp16507_c0_seq1|comp22416_c0_seq1|comp15324_c0_seq5|comp17172_c0_seq1|comp12643_c0_seq1
ko04146	Peroxisome	Transport and catabolism	Cellular Processes	8	100	0.137377	0.689499	comp14839_c0_seq1|comp14359_c0_seq1|comp24206_c0_seq1|comp22059_c0_seq2|comp22574_c0_seq1|comp22574_c0_seq2|comp29276_c0_seq1|comp10751_c0_seq2
ko04626	Plant-pathogen interaction	Environmental adaptation	Organismal Systems	4	175	0.980458	0.996364	comp20107_c0_seq2|comp23210_c0_seq2|comp20438_c0_seq1|comp24279_c0_seq7
ko04712	Circadian rhythm - plant	Environmental adaptation	Organismal Systems	11	56	0.000101138	0.0128951	comp19832_c0_seq1|comp24314_c0_seq9|comp22408_c0_seq1|comp22408_c0_seq2|comp24314_c0_seq2|comp24314_c0_seq1|comp22915_c0_seq2|comp22915_c0_seq1|comp24314_c0_seq10|comp24314_c0_seq11|comp24314_c0_seq12
