# Supplementary material for: Genome-Wide Transcriptome and Expression Profile Analysis of Phalaenopsis during Explant Browning
Source: PLoS One. 2015 Apr 14;10(4):e0123356. doi: 10.1371/journal.pone.0123356 (PMC4397044; doi:10.1371/journal.pone.0123356)
Supplement: S15 Table — (XLS) [file pone.0123356.s018.xls]

## Sheet: Pfam_distribution
S15 Table Results of a Pfam domain search using Phalaenopsis transcriptomic sequencesthe
Pfam_entry_accession	Pfam_entry_name	description of Pfam entry	annotated isogenes number	annotated isogenes list
PF00069.20	Pkinase	Protein kinase domain	568	comp10110_c0_seq1;comp10112_c0_seq1;comp102230_c0_seq1;comp10264_c0_seq1;comp10332_c0_seq1;comp10453_c0_seq1;comp104618_c0_seq1;comp10466_c0_seq1;comp10578_c0_seq1;comp10644_c0_seq1;comp10911_c0_seq1;comp10926_c0_seq1;comp109371_c0_seq1;comp1094_c0_seq1;comp11100_c0_seq1;comp11161_c0_seq1;comp11299_c0_seq1;comp113446_c0_seq1;comp113716_c0_seq1;comp11453_c0_seq1;comp11520_c0_seq1;comp11520_c0_seq2…
PF07714.12	Pkinase_Tyr	Protein tyrosine kinase	284	comp10413_c0_seq1;comp10561_c0_seq1;comp10911_c0_seq2;comp11183_c0_seq1;comp11370_c0_seq1;comp114601_c0_seq1;comp11496_c0_seq1;comp11549_c0_seq1;comp11791_c0_seq1;comp12062_c0_seq1;comp12094_c0_seq1;comp12119_c0_seq1;comp12130_c0_seq1;comp12318_c0_seq1;comp12393_c0_seq1;comp12424_c0_seq1;comp12575_c0_seq1;comp126028_c0_seq1;comp12652_c0_seq1;comp12703_c0_seq1;comp12711_c0_seq1;comp12733_c0_seq2;c…
PF00076.17	RRM_1	RNA recognition motif. (a.k.a. RRM, RBD, or RNP domain)	202	comp10874_c0_seq1;comp10883_c0_seq1;comp10908_c0_seq1;comp10994_c0_seq1;comp11092_c0_seq1;comp11092_c0_seq2;comp11092_c0_seq3;comp11092_c0_seq4;comp11092_c0_seq5;comp11141_c0_seq1;comp11216_c0_seq1;comp11308_c0_seq1;comp11308_c0_seq2;comp12660_c0_seq1;comp13541_c0_seq1;comp13541_c0_seq2;comp13625_c0_seq1;comp13965_c0_seq1;comp13965_c0_seq2;comp14224_c0_seq1;comp14316_c0_seq1;comp14316_c0_seq2;com…
PF13812.1	PPR_3	Pentatricopeptide repeat domain	138	comp10015_c0_seq1;comp10066_c0_seq1;comp10088_c0_seq1;comp10147_c0_seq1;comp102084_c0_seq1;comp10306_c0_seq1;comp10555_c0_seq1;comp10594_c0_seq1;comp10962_c0_seq1;comp10979_c0_seq1;comp11087_c0_seq1;comp11266_c0_seq1;comp11328_c0_seq1;comp11364_c0_seq1;comp113967_c0_seq1;comp11421_c0_seq1;comp114554_c0_seq1;comp11622_c0_seq1;comp118394_c0_seq1;comp11948_c0_seq1;comp120252_c0_seq1;comp123995_c0_se…
PF13041.1	PPR_2	PPR repeat family	117	comp10154_c0_seq1;comp102151_c0_seq1;comp10278_c0_seq1;comp10452_c0_seq1;comp1065_c0_seq1;comp10948_c0_seq1;comp11011_c0_seq1;comp11162_c0_seq1;comp11199_c0_seq1;comp11286_c0_seq1;comp11433_c0_seq1;comp11470_c0_seq1;comp1153_c0_seq1;comp11812_c0_seq1;comp118643_c0_seq1;comp12049_c0_seq1;comp1208_c0_seq1;comp12288_c0_seq1;comp12529_c0_seq1;comp12590_c0_seq1;comp12815_c0_seq1;comp13043_c0_seq1;comp…
PF00067.17	p450	Cytochrome P450	115	comp11253_c0_seq1;comp11401_c0_seq1;comp11528_c0_seq1;comp11638_c0_seq1;comp11700_c0_seq1;comp12380_c0_seq1;comp13180_c0_seq1;comp13223_c0_seq1;comp13702_c0_seq1;comp14098_c0_seq1;comp14385_c0_seq1;comp14450_c0_seq1;comp14594_c0_seq1;comp14643_c0_seq1;comp14908_c0_seq1;comp15240_c0_seq1;comp15350_c0_seq1;comp15363_c0_seq1;comp15645_c0_seq1;comp16072_c0_seq1;comp16076_c0_seq1;comp16087_c0_seq1;com…
PF00270.24	DEAD	DEAD/DEAH box helicase	88	comp10191_c0_seq1;comp10191_c0_seq2;comp102725_c0_seq1;comp11543_c0_seq1;comp11634_c0_seq1;comp11877_c0_seq1;comp11877_c0_seq2;comp12179_c0_seq1;comp12179_c0_seq2;comp12179_c0_seq3;comp12218_c0_seq1;comp12470_c0_seq1;comp135671_c0_seq1;comp14641_c0_seq1;comp15166_c0_seq6;comp15603_c0_seq1;comp16701_c0_seq1;comp17313_c0_seq1;comp17341_c0_seq1;comp174339_c0_seq1;comp17802_c0_seq1;comp17831_c0_seq1;…
PF00005.22	ABC_tran	ABC transporter	84	comp102351_c0_seq1;comp11151_c0_seq1;comp12079_c0_seq1;comp125121_c0_seq1;comp12595_c0_seq1;comp12886_c0_seq1;comp13568_c0_seq1;comp14094_c0_seq1;comp14153_c0_seq1;comp14153_c0_seq2;comp14214_c0_seq1;comp142893_c0_seq1;comp14427_c0_seq1;comp14427_c0_seq2;comp14617_c0_seq1;comp14960_c0_seq1;comp151571_c0_seq1;comp15659_c0_seq1;comp15846_c0_seq1;comp162612_c0_seq1;comp16329_c0_seq1;comp16529_c0_seq…
PF00271.26	Helicase_C	Helicase conserved C-terminal domain	78	comp103566_c0_seq1;comp11761_c0_seq1;comp118114_c0_seq1;comp12161_c0_seq1;comp12179_c0_seq4;comp13828_c0_seq1;comp13886_c0_seq1;comp14170_c0_seq1;comp145189_c0_seq1;comp14561_c0_seq1;comp14561_c0_seq2;comp14600_c0_seq2;comp14622_c0_seq1;comp15126_c0_seq1;comp155869_c0_seq1;comp15614_c0_seq1;comp15614_c0_seq2;comp15638_c0_seq1;comp15638_c0_seq2;comp16843_c0_seq1;comp17578_c0_seq1;comp17976_c0_seq1…
PF12854.2	PPR_1	PPR repeat	70	comp10379_c0_seq1;comp10418_c0_seq1;comp10686_c0_seq1;comp10721_c0_seq1;comp10753_c0_seq1;comp10891_c0_seq1;comp113461_c0_seq1;comp11367_c0_seq1;comp11384_c0_seq1;comp11671_c0_seq2;comp11712_c0_seq1;comp12288_c0_seq2;comp124157_c0_seq1;comp12461_c0_seq1;comp12514_c0_seq1;comp12857_c0_seq1;comp13159_c0_seq1;comp14340_c0_seq1;comp14521_c0_seq2;comp16764_c0_seq1;comp17211_c0_seq2;comp172747_c0_seq1;…
PF00004.24	AAA	ATPase family associated with various cellular activities (AAA)	66	comp10530_c0_seq1;comp110_c0_seq1;comp11941_c0_seq1;comp11941_c0_seq2;comp12611_c0_seq1;comp12805_c0_seq1;comp13078_c0_seq1;comp13078_c0_seq2;comp13251_c0_seq1;comp13719_c0_seq1;comp138070_c0_seq1;comp15176_c0_seq1;comp15936_c0_seq1;comp16294_c0_seq1;comp16294_c0_seq2;comp16485_c0_seq1;comp16499_c0_seq1;comp16980_c0_seq1;comp17214_c1_seq1;comp17214_c1_seq2;comp19148_c0_seq1;comp19433_c0_seq3;comp…
PF00481.16	PP2C	Protein phosphatase 2C	66	comp11227_c0_seq1;comp13224_c0_seq1;comp14334_c0_seq1;comp152873_c0_seq1;comp162901_c0_seq1;comp16293_c0_seq1;comp16492_c0_seq1;comp16974_c0_seq1;comp16981_c0_seq1;comp17366_c0_seq1;comp17481_c0_seq1;comp18339_c0_seq1;comp18944_c0_seq1;comp18944_c0_seq2;comp19010_c0_seq1;comp19073_c0_seq1;comp19073_c0_seq2;comp19138_c0_seq1;comp19138_c0_seq2;comp19224_c0_seq1;comp19810_c0_seq1;comp19890_c0_seq1;c…
PF12697.2	Abhydrolase_6	Alpha/beta hydrolase family	57	comp10806_c0_seq1;comp10806_c0_seq2;comp11656_c0_seq1;comp13475_c0_seq1;comp14315_c0_seq1;comp14315_c0_seq2;comp15777_c0_seq1;comp15829_c0_seq1;comp15829_c0_seq2;comp15829_c0_seq4;comp15940_c0_seq1;comp17275_c0_seq1;comp17275_c0_seq2;comp17510_c0_seq1;comp17599_c0_seq1;comp17599_c0_seq2;comp17847_c0_seq1;comp18224_c0_seq2;comp18512_c0_seq1;comp18818_c0_seq1;comp19168_c0_seq1;comp19211_c0_seq1;com…
PF12695.2	Abhydrolase_5	Alpha/beta hydrolase family	54	comp10207_c0_seq1;comp10973_c0_seq1;comp11526_c0_seq1;comp123210_c0_seq1;comp123210_c0_seq2;comp14314_c0_seq1;comp14314_c0_seq2;comp14314_c0_seq3;comp14783_c0_seq1;comp14869_c0_seq1;comp15301_c0_seq2;comp15506_c0_seq1;comp15616_c0_seq1;comp15639_c0_seq1;comp17450_c0_seq1;comp17554_c0_seq1;comp18131_c0_seq1;comp18912_c0_seq1;comp18912_c0_seq2;comp18912_c0_seq3;comp18912_c0_seq4;comp18912_c0_seq5;c…
PF01370.16	Epimerase	NAD dependent epimerase/dehydratase family	53	comp11051_c0_seq1;comp12310_c0_seq1;comp13703_c0_seq1;comp14185_c0_seq2;comp14462_c0_seq1;comp15386_c0_seq1;comp15620_c0_seq1;comp16366_c0_seq1;comp16672_c0_seq1;comp16857_c0_seq1;comp17153_c0_seq1;comp17153_c0_seq2;comp17292_c0_seq1;comp17292_c0_seq2;comp17477_c0_seq1;comp17596_c0_seq1;comp17742_c0_seq1;comp18565_c0_seq1;comp18763_c0_seq1;comp20354_c0_seq1;comp20354_c0_seq3;comp20354_c0_seq4;com…
PF00249.26	Myb_DNA-binding	Myb-like DNA-binding domain	52	comp10684_c0_seq1;comp12303_c0_seq1;comp12303_c0_seq2;comp12802_c0_seq1;comp13027_c0_seq1;comp15422_c0_seq1;comp15797_c0_seq1;comp16721_c0_seq1;comp16804_c0_seq1;comp17494_c0_seq1;comp17670_c0_seq1;comp17670_c0_seq2;comp17920_c0_seq1;comp17920_c0_seq2;comp17920_c0_seq3;comp17920_c0_seq4;comp17920_c0_seq5;comp17920_c0_seq6;comp18360_c0_seq1;comp18398_c0_seq1;comp18472_c0_seq1;comp18472_c0_seq2;com…
PF13428.1	TPR_14	Tetratricopeptide repeat	52	comp10434_c0_seq1;comp11243_c0_seq1;comp11676_c0_seq1;comp11746_c0_seq1;comp12249_c0_seq1;comp123524_c0_seq1;comp12353_c0_seq1;comp124341_c0_seq1;comp12793_c0_seq1;comp12871_c0_seq1;comp128973_c0_seq1;comp13006_c0_seq1;comp130978_c0_seq1;comp13313_c0_seq1;comp14012_c0_seq1;comp14029_c0_seq1;comp151394_c0_seq1;comp15942_c0_seq1;comp163043_c0_seq1;comp16612_c0_seq1;comp169741_c0_seq1;comp17079_c0_s…
PF08241.7	Methyltransf_11	Methyltransferase domain	51	comp12468_c0_seq1;comp12657_c0_seq1;comp15224_c0_seq1;comp15224_c0_seq2;comp17161_c0_seq1;comp17813_c0_seq1;comp17901_c0_seq1;comp17901_c0_seq2;comp18195_c0_seq1;comp18293_c0_seq1;comp18293_c0_seq3;comp18400_c0_seq1;comp18400_c0_seq2;comp18438_c0_seq1;comp19131_c0_seq1;comp19373_c0_seq1;comp19852_c0_seq1;comp19852_c0_seq2;comp20719_c0_seq1;comp20862_c0_seq1;comp20862_c0_seq2;comp21020_c0_seq2;com…
PF03171.15	2OG-FeII_Oxy	2OG-Fe(II) oxygenase superfamily	47	comp11188_c0_seq1;comp11462_c0_seq1;comp13951_c0_seq1;comp14039_c0_seq1;comp16456_c0_seq1;comp16456_c0_seq2;comp16625_c0_seq2;comp16711_c0_seq1;comp17246_c0_seq1;comp17255_c0_seq1;comp17311_c0_seq1;comp17874_c0_seq1;comp18288_c0_seq1;comp18288_c0_seq2;comp18684_c0_seq5;comp18925_c0_seq2;comp19003_c0_seq3;comp19003_c0_seq4;comp19397_c0_seq1;comp19429_c0_seq1;comp19429_c0_seq2;comp19733_c0_seq1;com…
PF14259.1	RRM_6	RNA recognition motif (a.k.a. RRM, RBD, or RNP domain)	47	comp10607_c0_seq1;comp14370_c0_seq1;comp15344_c0_seq1;comp15800_c0_seq1;comp16335_c0_seq1;comp16335_c0_seq2;comp16411_c0_seq1;comp16411_c0_seq2;comp17374_c0_seq1;comp17489_c0_seq1;comp17708_c0_seq1;comp18000_c0_seq1;comp18569_c0_seq1;comp18569_c0_seq2;comp18569_c0_seq3;comp19342_c0_seq1;comp19495_c0_seq1;comp19495_c0_seq2;comp20103_c0_seq1;comp20103_c0_seq2;comp20133_c0_seq1;comp20133_c0_seq2;com…
PF00179.21	UQ_con	Ubiquitin-conjugating enzyme	44	comp10765_c0_seq1;comp11017_c0_seq1;comp11104_c0_seq1;comp11104_c0_seq2;comp12795_c0_seq1;comp12927_c0_seq1;comp13033_c0_seq1;comp14248_c0_seq1;comp14800_c0_seq1;comp14853_c0_seq1;comp15170_c0_seq1;comp15170_c0_seq2;comp15170_c0_seq3;comp15170_c0_seq4;comp15872_c0_seq1;comp16834_c0_seq1;comp17209_c0_seq2;comp17936_c0_seq1;comp17936_c0_seq2;comp17936_c0_seq3;comp17936_c0_seq4;comp19227_c0_seq1;com…
PF00168.25	C2	C2 domain	39	comp10319_c0_seq1;comp11715_c0_seq1;comp11911_c0_seq2;comp11954_c0_seq1;comp12391_c0_seq1;comp124941_c0_seq1;comp13071_c0_seq1;comp162577_c0_seq1;comp16959_c0_seq1;comp16959_c0_seq2;comp16959_c0_seq4;comp16959_c0_seq5;comp16959_c0_seq6;comp18307_c0_seq1;comp18532_c0_seq1;comp19872_c0_seq1;comp21763_c0_seq1;comp21889_c1_seq1;comp22028_c0_seq1;comp22061_c0_seq1;comp22061_c0_seq2;comp22299_c0_seq1;c…
PF00501.23	AMP-binding	AMP-binding enzyme	39	comp11015_c0_seq1;comp12929_c0_seq1;comp13298_c0_seq1;comp137994_c0_seq1;comp15246_c0_seq1;comp16119_c0_seq1;comp17415_c0_seq1;comp18101_c0_seq1;comp19968_c0_seq1;comp20466_c0_seq1;comp20962_c0_seq1;comp20962_c0_seq2;comp21028_c0_seq1;comp21641_c0_seq1;comp21934_c0_seq1;comp22607_c0_seq1;comp22702_c0_seq1;comp22722_c0_seq1;comp22770_c0_seq1;comp23129_c0_seq1;comp23129_c0_seq2;comp23129_c0_seq3;co…
PF01926.18	MMR_HSR1	50S ribosome-binding GTPase	39	comp14112_c0_seq1;comp14857_c0_seq1;comp14857_c0_seq2;comp14857_c0_seq3;comp14857_c0_seq4;comp15105_c0_seq3;comp15664_c0_seq1;comp17226_c0_seq1;comp18291_c0_seq1;comp18291_c0_seq2;comp18756_c0_seq1;comp19044_c0_seq1;comp19190_c0_seq1;comp19190_c0_seq2;comp19527_c0_seq1;comp20396_c0_seq1;comp20977_c0_seq1;comp22369_c0_seq1;comp22369_c0_seq2;comp22889_c0_seq1;comp22922_c0_seq1;comp22922_c0_seq2;com…
PF13426.1	PAS_9	PAS domain	39	comp17702_c0_seq1;comp17702_c0_seq2;comp22113_c0_seq1;comp2423_c0_seq1;comp24326_c0_seq1;comp24326_c0_seq10;comp24326_c0_seq11;comp24326_c0_seq12;comp24326_c0_seq13;comp24326_c0_seq14;comp24326_c0_seq15;comp24326_c0_seq16;comp24326_c0_seq17;comp24326_c0_seq18;comp24326_c0_seq19;comp24326_c0_seq2;comp24326_c0_seq20;comp24326_c0_seq21;comp24326_c0_seq22;comp24326_c0_seq23;comp24326_c0_seq24;comp243…
PF00085.15	Thioredoxin	Thioredoxin	37	comp11218_c0_seq1;comp13456_c0_seq1;comp150950_c0_seq1;comp15381_c0_seq1;comp15643_c0_seq1;comp15643_c0_seq2;comp15643_c0_seq3;comp15643_c0_seq4;comp15925_c0_seq1;comp15925_c0_seq3;comp16204_c0_seq1;comp16244_c1_seq1;comp16510_c0_seq1;comp16511_c0_seq1;comp17798_c0_seq1;comp17798_c0_seq2;comp17798_c0_seq3;comp17798_c0_seq4;comp18094_c0_seq1;comp18143_c0_seq1;comp18768_c0_seq1;comp19234_c0_seq1;co…
PF04564.10	U-box	U-box domain	36	comp10437_c0_seq1;comp105568_c0_seq1;comp11373_c0_seq1;comp12722_c0_seq1;comp14345_c0_seq1;comp14484_c0_seq1;comp146756_c0_seq1;comp15324_c0_seq1;comp17326_c0_seq1;comp17535_c0_seq1;comp17919_c0_seq1;comp17919_c0_seq2;comp17919_c0_seq3;comp17919_c0_seq4;comp18979_c0_seq1;comp19185_c0_seq1;comp19789_c0_seq1;comp19799_c0_seq1;comp20083_c0_seq1;comp20212_c0_seq1;comp203347_c0_seq1;comp20337_c0_seq1;…
PF00254.23	FKBP_C	FKBP-type peptidyl-prolyl cis-trans isomerase	34	comp13678_c0_seq1;comp14395_c0_seq1;comp14566_c0_seq1;comp15485_c0_seq1;comp18455_c0_seq1;comp18629_c0_seq1;comp18629_c0_seq2;comp18629_c0_seq5;comp18789_c0_seq1;comp19786_c0_seq1;comp19786_c0_seq2;comp19786_c0_seq3;comp20390_c0_seq1;comp20390_c0_seq2;comp20390_c0_seq3;comp20390_c0_seq4;comp20390_c0_seq5;comp20390_c0_seq6;comp20390_c0_seq7;comp20390_c0_seq8;comp22776_c0_seq1;comp22776_c0_seq2;com…
PF00504.16	Chloroa_b-bind	Chlorophyll A-B binding protein	34	comp124166_c0_seq1;comp12847_c0_seq1;comp14578_c0_seq1;comp15206_c0_seq1;comp152886_c0_seq1;comp16649_c0_seq1;comp16649_c0_seq3;comp16657_c0_seq1;comp172785_c0_seq1;comp18133_c0_seq1;comp186785_c0_seq1;comp19400_c0_seq1;comp19400_c0_seq2;comp19400_c0_seq3;comp19400_c0_seq4;comp19726_c0_seq2;comp203033_c0_seq1;comp20543_c0_seq1;comp20864_c0_seq1;comp21120_c0_seq1;comp21144_c0_seq1;comp21751_c1_seq…
PF14559.1	TPR_19	Tetratricopeptide repeat	34	comp10211_c0_seq1;comp10836_c0_seq1;comp10884_c0_seq1;comp11477_c0_seq1;comp12287_c0_seq1;comp124237_c0_seq1;comp12599_c0_seq1;comp147_c0_seq1;comp15742_c0_seq1;comp161546_c0_seq1;comp17211_c0_seq1;comp17358_c0_seq1;comp182114_c0_seq1;comp19418_c0_seq1;comp20021_c0_seq1;comp20052_c0_seq1;comp20064_c0_seq1;comp20359_c0_seq1;comp21176_c0_seq1;comp21740_c0_seq1;comp21750_c0_seq1;comp22017_c0_seq1;co…
PF03514.9	GRAS	GRAS domain family	33	comp12698_c0_seq1;comp12698_c0_seq2;comp14062_c0_seq1;comp14126_c0_seq1;comp15343_c0_seq1;comp15343_c0_seq2;comp162355_c0_seq1;comp16985_c0_seq1;comp18585_c0_seq1;comp18623_c0_seq1;comp191216_c0_seq1;comp19519_c0_seq1;comp19519_c0_seq2;comp19519_c0_seq3;comp19675_c0_seq1;comp20219_c0_seq1;comp20933_c0_seq1;comp20933_c0_seq2;comp20933_c0_seq3;comp20933_c0_seq4;comp21513_c0_seq1;comp22155_c0_seq1;c…
PF00439.20	Bromodomain	Bromodomain	32	comp10722_c0_seq1;comp15716_c0_seq1;comp15732_c0_seq1;comp17908_c0_seq1;comp18385_c0_seq1;comp20918_c0_seq1;comp20918_c0_seq2;comp21503_c0_seq4;comp21632_c0_seq1;comp21632_c0_seq2;comp22189_c0_seq1;comp22381_c0_seq1;comp23467_c0_seq1;comp23467_c0_seq10;comp23467_c0_seq11;comp23467_c0_seq12;comp23467_c0_seq13;comp23467_c0_seq14;comp23467_c0_seq2;comp23467_c0_seq3;comp23467_c0_seq4;comp23467_c0_seq…
PF00534.15	Glycos_transf_1	Glycosyl transferases group 1	32	comp16825_c0_seq1;comp16825_c0_seq2;comp18047_c0_seq1;comp18721_c0_seq1;comp20544_c0_seq1;comp20544_c0_seq2;comp20806_c0_seq1;comp20806_c0_seq10;comp20806_c0_seq11;comp20806_c0_seq12;comp20806_c0_seq13;comp20806_c0_seq2;comp20806_c0_seq3;comp20806_c0_seq4;comp20806_c0_seq5;comp20806_c0_seq6;comp20806_c0_seq7;comp20806_c0_seq8;comp20806_c0_seq9;comp21956_c0_seq1;comp21956_c0_seq2;comp22176_c0_seq1…
PF10250.4	O-FucT	GDP-fucose protein O-fucosyltransferase	32	comp11225_c0_seq1;comp11593_c0_seq1;comp12901_c0_seq1;comp13538_c0_seq1;comp14168_c0_seq1;comp14880_c1_seq1;comp15117_c0_seq1;comp15390_c0_seq1;comp16641_c0_seq1;comp184993_c0_seq1;comp18524_c0_seq1;comp18524_c0_seq2;comp19265_c0_seq1;comp21153_c0_seq1;comp21153_c0_seq2;comp226071_c0_seq1;comp22970_c2_seq1;comp22970_c2_seq2;comp22970_c2_seq3;comp23023_c1_seq1;comp23023_c1_seq2;comp23343_c0_seq1;c…
PF13460.1	NAD_binding_10	NADH(P)-binding	32	comp15855_c0_seq1;comp16311_c0_seq1;comp16969_c0_seq1;comp16969_c0_seq2;comp17329_c0_seq1;comp18866_c0_seq1;comp19632_c0_seq2;comp19632_c0_seq4;comp20354_c0_seq2;comp20354_c0_seq7;comp20743_c0_seq1;comp21317_c0_seq1;comp21619_c0_seq2;comp21863_c0_seq1;comp21863_c0_seq2;comp21863_c0_seq3;comp21863_c0_seq4;comp21863_c0_seq5;comp21863_c0_seq6;comp22534_c0_seq1;comp22534_c0_seq2;comp22759_c0_seq1;com…
PF14226.1	DIOX_N	non-haem dioxygenase in morphine synthesis N-terminal	32	comp13795_c0_seq1;comp14798_c0_seq1;comp16625_c0_seq1;comp16625_c0_seq3;comp16713_c0_seq1;comp17159_c0_seq1;comp18668_c0_seq1;comp18925_c0_seq1;comp19003_c0_seq1;comp19003_c0_seq2;comp19003_c0_seq5;comp19809_c0_seq1;comp20020_c0_seq1;comp20332_c0_seq1;comp20332_c0_seq2;comp22060_c0_seq1;comp223032_c0_seq1;comp22466_c0_seq1;comp22513_c0_seq1;comp22559_c0_seq1;comp22723_c0_seq1;comp22723_c0_seq2;co…
PF03141.11	Methyltransf_29	Putative S-adenosyl-L-methionine-dependent methyltransferase	31	comp103193_c0_seq1;comp11472_c0_seq1;comp11960_c0_seq1;comp13014_c0_seq1;comp13014_c0_seq2;comp15651_c0_seq1;comp15804_c0_seq1;comp172248_c0_seq1;comp17707_c0_seq1;comp18304_c0_seq1;comp18304_c1_seq1;comp18304_c1_seq2;comp18621_c0_seq1;comp18657_c0_seq1;comp18657_c0_seq2;comp19128_c0_seq1;comp19212_c0_seq1;comp19212_c0_seq2;comp19249_c0_seq2;comp20209_c0_seq1;comp20821_c0_seq1;comp20821_c0_seq2;c…
PF08477.8	Miro	Miro-like protein	31	comp10682_c0_seq2;comp13147_c0_seq1;comp14156_c0_seq1;comp17335_c0_seq2;comp17335_c0_seq4;comp17447_c0_seq1;comp17799_c0_seq1;comp18290_c0_seq1;comp18469_c0_seq1;comp18469_c0_seq2;comp18469_c0_seq3;comp18469_c0_seq4;comp18987_c0_seq1;comp19309_c0_seq1;comp19674_c0_seq1;comp19718_c0_seq1;comp19815_c0_seq1;comp21125_c0_seq1;comp21125_c0_seq2;comp21637_c0_seq1;comp21814_c0_seq1;comp22389_c0_seq1;com…
PF00009.22	GTP_EFTU	Elongation factor Tu GTP binding domain	30	comp10697_c0_seq1;comp14306_c0_seq1;comp16680_c0_seq1;comp17700_c0_seq1;comp18456_c0_seq1;comp18641_c0_seq1;comp19417_c0_seq1;comp19417_c0_seq2;comp19688_c0_seq1;comp19778_c0_seq1;comp20106_c0_seq1;comp20106_c0_seq2;comp21476_c0_seq1;comp22458_c0_seq1;comp22458_c0_seq2;comp22691_c0_seq5;comp22691_c0_seq6;comp23334_c0_seq1;comp23478_c0_seq1;comp23988_c0_seq1;comp23988_c0_seq2;comp23988_c0_seq3;com…
PF00072.19	Response_reg	Response regulator receiver domain	30	comp13281_c0_seq1;comp15270_c0_seq1;comp16324_c0_seq1;comp16324_c0_seq2;comp16632_c0_seq2;comp16821_c0_seq1;comp17977_c0_seq1;comp18927_c0_seq1;comp19434_c0_seq1;comp23913_c0_seq1;comp24298_c0_seq2;comp24298_c0_seq3;comp24298_c0_seq4;comp24314_c0_seq1;comp24314_c0_seq10;comp24314_c0_seq11;comp24314_c0_seq12;comp24314_c0_seq13;comp24314_c0_seq14;comp24314_c0_seq15;comp24314_c0_seq16;comp24314_c0_s…
PF03016.10	Exostosin	Exostosin family	30	comp13449_c0_seq1;comp14564_c0_seq1;comp14940_c0_seq1;comp14940_c0_seq2;comp14978_c0_seq1;comp16345_c0_seq1;comp16538_c0_seq1;comp16538_c0_seq2;comp16538_c0_seq3;comp16538_c0_seq4;comp16891_c0_seq1;comp18226_c0_seq1;comp18226_c0_seq2;comp19358_c0_seq1;comp19358_c0_seq2;comp19581_c0_seq1;comp19989_c0_seq1;comp21557_c0_seq1;comp21557_c0_seq2;comp21557_c0_seq3;comp21567_c0_seq1;comp22031_c0_seq1;com…
PF13419.1	HAD_2	Haloacid dehalogenase-like hydrolase	30	comp11337_c0_seq1;comp11337_c0_seq2;comp14317_c0_seq1;comp14690_c0_seq1;comp14690_c0_seq2;comp15121_c0_seq1;comp16259_c0_seq1;comp16354_c0_seq1;comp16724_c0_seq1;comp16998_c0_seq1;comp17309_c0_seq1;comp17825_c0_seq1;comp17825_c0_seq2;comp17840_c0_seq1;comp18068_c0_seq1;comp18068_c0_seq2;comp18407_c0_seq1;comp19325_c0_seq1;comp19325_c0_seq2;comp19363_c0_seq1;comp19529_c0_seq1;comp20861_c0_seq1;com…
PF13893.1	RRM_5	RNA recognition motif. (a.k.a. RRM, RBD, or RNP domain)	30	comp10040_c0_seq1;comp10040_c0_seq2;comp15003_c0_seq1;comp16164_c0_seq2;comp16537_c0_seq1;comp16816_c0_seq1;comp16816_c0_seq2;comp16816_c0_seq3;comp16893_c0_seq1;comp16935_c0_seq1;comp17131_c0_seq1;comp17489_c0_seq2;comp17489_c0_seq3;comp17620_c0_seq1;comp17620_c0_seq2;comp18659_c0_seq1;comp18659_c0_seq2;comp19990_c0_seq1;comp19990_c0_seq2;comp21399_c0_seq1;comp21727_c0_seq1;comp23143_c0_seq3;com…
PF01535.15	PPR	PPR repeat	29	comp10175_c0_seq1;comp11281_c0_seq1;comp119232_c0_seq1;comp120739_c0_seq1;comp12557_c0_seq1;comp137616_c0_seq1;comp14198_c0_seq1;comp143051_c0_seq1;comp15007_c0_seq1;comp151380_c0_seq1;comp156853_c0_seq1;comp163135_c0_seq1;comp1638_c0_seq1;comp16794_c0_seq1;comp172509_c0_seq1;comp192352_c0_seq1;comp193597_c0_seq1;comp22632_c0_seq1;comp228160_c0_seq1;comp251934_c0_seq1;comp254271_c0_seq1;comp29018…
PF03372.18	Exo_endo_phos	Endonuclease/Exonuclease/phosphatase family	29	comp10142_c0_seq1;comp11107_c0_seq1;comp12015_c0_seq1;comp12991_c0_seq1;comp13999_c0_seq1;comp13999_c0_seq2;comp13999_c0_seq3;comp13999_c0_seq4;comp15722_c0_seq2;comp1859_c0_seq1;comp20849_c0_seq1;comp21749_c0_seq1;comp22080_c0_seq5;comp22527_c0_seq1;comp22527_c0_seq2;comp22527_c0_seq3;comp22527_c0_seq4;comp22527_c0_seq5;comp22527_c0_seq6;comp22527_c0_seq7;comp22527_c0_seq8;comp22712_c0_seq2;comp…
PF12796.2	Ank_2	Ankyrin repeats (3 copies)	29	comp15064_c0_seq1;comp17305_c0_seq1;comp17865_c0_seq1;comp19107_c0_seq1;comp19555_c0_seq1;comp19838_c0_seq2;comp20382_c0_seq1;comp22955_c0_seq1;comp22955_c0_seq2;comp23072_c0_seq3;comp23191_c0_seq1;comp23191_c0_seq2;comp23191_c0_seq3;comp23191_c0_seq4;comp23291_c0_seq1;comp23291_c0_seq2;comp23413_c0_seq1;comp23413_c0_seq2;comp23909_c0_seq1;comp24023_c0_seq1;comp24025_c1_seq1;comp24025_c1_seq2;com…
PF14432.1	DYW_deaminase	DYW family of nucleic acid deaminases	29	comp10133_c0_seq1;comp11574_c0_seq1;comp12192_c0_seq2;comp12367_c0_seq1;comp12718_c0_seq1;comp128653_c0_seq1;comp128777_c0_seq1;comp128880_c0_seq1;comp13895_c0_seq1;comp15035_c0_seq1;comp15429_c0_seq1;comp191020_c0_seq1;comp20282_c0_seq1;comp217_c0_seq1;comp22368_c0_seq1;comp22368_c0_seq2;comp223973_c0_seq1;comp282459_c0_seq1;comp283467_c0_seq1;comp4293_c0_seq1;comp432915_c0_seq1;comp5967_c0_seq1…
PF02362.16	B3	B3 DNA binding domain	28	comp10671_c0_seq1;comp10676_c0_seq1;comp11609_c0_seq1;comp1292_c0_seq1;comp15737_c0_seq1;comp15946_c0_seq1;comp16073_c0_seq1;comp18116_c0_seq1;comp19011_c1_seq1;comp19011_c1_seq2;comp19165_c0_seq1;comp19290_c0_seq1;comp21097_c0_seq1;comp21368_c0_seq1;comp21368_c0_seq2;comp21368_c0_seq3;comp21368_c0_seq4;comp21573_c0_seq1;comp21780_c0_seq1;comp21780_c0_seq2;comp21780_c0_seq3;comp21921_c0_seq2;comp…
PF08662.6	eIF2A	Eukaryotic translation initiation factor eIF2A	28	comp12721_c0_seq1;comp13083_c0_seq1;comp14146_c0_seq1;comp14146_c0_seq2;comp14146_c0_seq3;comp18043_c0_seq1;comp18043_c0_seq2;comp18770_c0_seq1;comp20131_c1_seq1;comp20131_c1_seq2;comp20182_c0_seq1;comp21073_c0_seq1;comp21073_c0_seq2;comp21114_c0_seq1;comp21837_c0_seq1;comp22494_c0_seq1;comp22494_c0_seq2;comp22664_c0_seq3;comp22664_c0_seq4;comp22960_c0_seq1;comp22970_c0_seq1;comp22970_c0_seq2;com…
PF12710.2	HAD	haloacid dehalogenase-like hydrolase	28	comp11953_c0_seq1;comp16708_c0_seq1;comp17511_c0_seq1;comp17810_c0_seq1;comp18368_c0_seq1;comp18726_c0_seq1;comp19102_c0_seq1;comp191089_c0_seq1;comp19612_c0_seq1;comp21547_c0_seq10;comp21547_c0_seq11;comp21547_c0_seq13;comp21547_c0_seq4;comp21547_c0_seq7;comp21547_c0_seq8;comp21563_c0_seq1;comp21563_c0_seq2;comp21824_c0_seq1;comp22091_c0_seq1;comp22845_c0_seq2;comp23066_c0_seq1;comp23066_c0_seq2…
PF14541.1	TAXi_C	Xylanase inhibitor C-terminal	28	comp10439_c0_seq1;comp12858_c0_seq1;comp13082_c0_seq1;comp13082_c0_seq2;comp13226_c0_seq1;comp14393_c0_seq1;comp15187_c0_seq1;comp16441_c0_seq1;comp17347_c0_seq1;comp175413_c0_seq1;comp18318_c0_seq1;comp18592_c0_seq1;comp18759_c0_seq1;comp19842_c0_seq1;comp20445_c0_seq1;comp20445_c0_seq2;comp20445_c0_seq3;comp20445_c0_seq4;comp20448_c0_seq1;comp20448_c0_seq2;comp20950_c0_seq1;comp22850_c0_seq1;co…
PF00071.17	Ras	Ras family	27	comp13031_c0_seq1;comp13756_c0_seq1;comp13797_c0_seq1;comp13797_c0_seq2;comp14473_c0_seq1;comp14814_c0_seq1;comp15417_c0_seq1;comp16375_c0_seq1;comp16375_c0_seq2;comp17585_c0_seq1;comp18849_c0_seq1;comp19448_c0_seq1;comp19882_c0_seq1;comp20307_c0_seq1;comp20307_c0_seq2;comp20307_c0_seq3;comp20307_c0_seq5;comp20683_c0_seq1;comp21077_c0_seq1;comp21177_c0_seq1;comp21177_c0_seq2;comp21177_c0_seq3;com…
PF00155.16	Aminotran_1_2	Aminotransferase class I and II	27	comp10251_c0_seq1;comp15607_c0_seq1;comp15756_c0_seq1;comp16464_c0_seq1;comp17299_c0_seq1;comp18238_c0_seq1;comp182_c0_seq1;comp1844_c0_seq1;comp18830_c0_seq1;comp18966_c0_seq1;comp20062_c0_seq1;comp20071_c0_seq1;comp20469_c0_seq1;comp20473_c0_seq1;comp20473_c0_seq2;comp20662_c0_seq1;comp20941_c0_seq1;comp22007_c0_seq1;comp22541_c0_seq1;comp22728_c0_seq1;comp22728_c0_seq2;comp22728_c0_seq3;comp23…
PF00176.18	SNF2_N	SNF2 family N-terminal domain	27	comp10615_c0_seq1;comp106348_c0_seq1;comp116154_c0_seq1;comp11785_c0_seq1;comp11853_c0_seq1;comp11853_c0_seq2;comp11872_c0_seq1;comp12556_c0_seq1;comp12563_c0_seq1;comp14834_c0_seq1;comp15251_c0_seq1;comp162288_c0_seq1;comp16312_c0_seq1;comp16312_c0_seq2;comp16312_c0_seq3;comp16516_c0_seq2;comp18678_c0_seq1;comp18823_c0_seq1;comp21791_c0_seq1;comp22657_c0_seq3;comp24014_c0_seq1;comp24289_c0_seq1;…
PF00226.26	DnaJ	DnaJ domain	27	comp11076_c0_seq1;comp11143_c0_seq1;comp12442_c0_seq1;comp12442_c0_seq2;comp15132_c0_seq1;comp15452_c0_seq1;comp16676_c0_seq1;comp16744_c0_seq1;comp16744_c0_seq2;comp173110_c0_seq1;comp17393_c0_seq1;comp18063_c0_seq1;comp18975_c0_seq2;comp19254_c0_seq1;comp19254_c0_seq2;comp19254_c0_seq3;comp19567_c0_seq1;comp19730_c0_seq1;comp19918_c0_seq1;comp21348_c0_seq1;comp2143_c0_seq1;comp22383_c0_seq1;com…
PF00248.16	Aldo_ket_red	Aldo/keto reductase family	27	comp10888_c0_seq1;comp10992_c0_seq1;comp10992_c0_seq2;comp15637_c0_seq1;comp15637_c0_seq2;comp15637_c0_seq3;comp15637_c0_seq4;comp17605_c0_seq1;comp18059_c0_seq1;comp18419_c0_seq1;comp18924_c0_seq1;comp20658_c0_seq2;comp20826_c0_seq1;comp20944_c0_seq1;comp24050_c0_seq1;comp24050_c0_seq2;comp24166_c0_seq3;comp24166_c0_seq4;comp24190_c0_seq1;comp24190_c0_seq2;comp24190_c0_seq3;comp24190_c0_seq4;com…
PF00332.13	Glyco_hydro_17	Glycosyl hydrolases family 17	25	comp10074_c0_seq1;comp11639_c0_seq1;comp13209_c0_seq1;comp15915_c0_seq1;comp161063_c0_seq1;comp16501_c0_seq1;comp16501_c0_seq2;comp16651_c0_seq1;comp16651_c0_seq2;comp16691_c0_seq1;comp17158_c0_seq1;comp17971_c0_seq1;comp18012_c0_seq1;comp19021_c0_seq1;comp20696_c0_seq1;comp20822_c0_seq1;comp20822_c0_seq2;comp22940_c0_seq1;comp24049_c0_seq1;comp24049_c0_seq2;comp24049_c0_seq3;comp24049_c0_seq4;co…
PF00450.17	Peptidase_S10	Serine carboxypeptidase	25	comp10312_c0_seq1;comp10400_c0_seq1;comp15793_c0_seq1;comp15793_c0_seq2;comp15793_c0_seq3;comp15793_c0_seq4;comp15793_c0_seq5;comp15793_c0_seq6;comp17699_c0_seq1;comp20295_c0_seq1;comp20295_c0_seq2;comp20295_c0_seq3;comp20974_c0_seq1;comp21543_c0_seq1;comp21865_c0_seq1;comp22095_c0_seq1;comp22295_c0_seq2;comp22636_c0_seq1;comp22636_c0_seq2;comp22814_c0_seq1;comp23711_c0_seq1;comp23711_c0_seq2;com…
PF00657.17	Lipase_GDSL	GDSL-like Lipase/Acylhydrolase	25	comp10766_c0_seq1;comp11089_c0_seq1;comp11681_c0_seq1;comp11694_c0_seq1;comp14085_c0_seq1;comp14330_c0_seq1;comp15765_c0_seq1;comp17809_c0_seq1;comp18428_c0_seq1;comp19182_c0_seq1;comp20874_c0_seq1;comp20926_c0_seq2;comp21611_c0_seq1;comp22141_c0_seq1;comp22271_c0_seq1;comp22581_c0_seq1;comp23136_c0_seq1;comp23136_c0_seq2;comp23494_c0_seq1;comp23805_c0_seq14;comp23805_c0_seq5;comp333350_c0_seq1;c…
PF01593.19	Amino_oxidase	Flavin containing amine oxidoreductase	25	comp11594_c0_seq1;comp12300_c0_seq1;comp12836_c0_seq2;comp13213_c0_seq1;comp13213_c0_seq2;comp15667_c0_seq1;comp15683_c0_seq1;comp15683_c0_seq2;comp17138_c0_seq1;comp17138_c0_seq2;comp18284_c0_seq1;comp19164_c0_seq1;comp19382_c0_seq1;comp19382_c0_seq2;comp20682_c0_seq1;comp20912_c0_seq1;comp20979_c0_seq1;comp21468_c0_seq1;comp21468_c0_seq2;comp23604_c0_seq1;comp23604_c0_seq2;comp23604_c0_seq3;com…
PF01842.20	ACT	ACT domain	25	comp10371_c0_seq1;comp1101_c0_seq1;comp12800_c0_seq1;comp12800_c0_seq2;comp12800_c0_seq3;comp14609_c0_seq1;comp19197_c0_seq1;comp19197_c0_seq2;comp19197_c0_seq3;comp20195_c0_seq2;comp23061_c0_seq1;comp23061_c0_seq10;comp23061_c0_seq11;comp23061_c0_seq12;comp23061_c0_seq2;comp23061_c0_seq3;comp23061_c0_seq5;comp23061_c0_seq6;comp23061_c0_seq7;comp23061_c0_seq8;comp23061_c0_seq9;comp23102_c0_seq1;c…
PF02458.10	Transferase	Transferase family	25	comp12629_c0_seq1;comp12629_c0_seq2;comp13216_c0_seq1;comp13242_c0_seq1;comp13331_c0_seq1;comp13668_c0_seq1;comp13957_c0_seq1;comp151404_c0_seq1;comp16726_c0_seq1;comp17566_c0_seq1;comp17566_c0_seq2;comp17986_c0_seq1;comp18706_c0_seq1;comp204639_c0_seq1;comp20695_c0_seq1;comp21930_c0_seq1;comp22576_c0_seq1;comp23531_c0_seq1;comp23538_c0_seq1;comp23565_c0_seq1;comp24217_c0_seq3;comp3805_c0_seq1;co…
PF01553.16	Acyltransferase	Acyltransferase	24	comp11252_c0_seq1;comp14040_c0_seq1;comp14327_c0_seq1;comp14681_c0_seq1;comp16697_c0_seq1;comp16911_c0_seq1;comp17318_c0_seq1;comp17318_c0_seq2;comp18327_c0_seq1;comp18327_c0_seq2;comp18859_c0_seq1;comp19024_c0_seq1;comp19024_c0_seq2;comp19662_c0_seq1;comp19662_c0_seq2;comp19737_c0_seq1;comp19737_c0_seq2;comp20451_c0_seq1;comp20451_c0_seq2;comp21529_c0_seq1;comp22229_c0_seq1;comp22229_c0_seq3;com…
PF02365.10	NAM	No apical meristem (NAM) protein	24	comp11631_c0_seq1;comp13162_c0_seq2;comp14972_c0_seq2;comp153608_c0_seq1;comp15633_c0_seq1;comp15697_c0_seq1;comp17117_c0_seq1;comp18333_c0_seq1;comp19169_c0_seq1;comp19174_c0_seq1;comp19293_c0_seq1;comp19293_c0_seq2;comp19693_c0_seq5;comp20178_c0_seq1;comp20450_c0_seq1;comp22413_c0_seq1;comp22413_c0_seq2;comp22413_c0_seq3;comp23459_c0_seq1;comp308_c0_seq1;comp8342_c0_seq1;comp8553_c0_seq1;comp88…
PF03109.11	ABC1	ABC1 family	24	comp10204_c0_seq1;comp110990_c0_seq1;comp14262_c0_seq1;comp14364_c0_seq1;comp14364_c0_seq2;comp16033_c0_seq1;comp17775_c0_seq1;comp19494_c0_seq1;comp19494_c0_seq2;comp19978_c0_seq1;comp20437_c0_seq1;comp20437_c0_seq2;comp20902_c0_seq1;comp21643_c0_seq1;comp21643_c0_seq2;comp21643_c0_seq3;comp21643_c0_seq4;comp21643_c0_seq5;comp21643_c0_seq6;comp23210_c0_seq1;comp23210_c0_seq3;comp23407_c0_seq1;co…
PF13359.1	DDE_Tnp_4	DDE superfamily endonuclease	24	comp11475_c0_seq1;comp12011_c0_seq1;comp13037_c0_seq2;comp13037_c0_seq3;comp13037_c0_seq4;comp161341_c0_seq1;comp17547_c0_seq1;comp22137_c0_seq2;comp223046_c0_seq1;comp23246_c0_seq1;comp23246_c0_seq10;comp23246_c0_seq2;comp23246_c0_seq3;comp23246_c0_seq4;comp23246_c0_seq5;comp23246_c0_seq6;comp23246_c0_seq7;comp23246_c0_seq8;comp247976_c0_seq1;comp249847_c0_seq1;comp33806_c0_seq1;comp4995_c0_seq1…
PF13641.1	Glyco_tranf_2_3	Glycosyltransferase like family 2	24	comp10642_c0_seq1;comp12145_c0_seq1;comp13901_c0_seq1;comp13901_c0_seq2;comp13901_c0_seq3;comp14054_c0_seq1;comp14711_c0_seq1;comp14810_c0_seq1;comp14810_c0_seq2;comp19511_c0_seq2;comp20502_c0_seq1;comp21169_c0_seq1;comp21169_c0_seq2;comp23357_c0_seq1;comp23357_c0_seq2;comp23357_c0_seq3;comp23357_c0_seq4;comp23442_c0_seq1;comp23442_c0_seq2;comp24223_c0_seq2;comp24253_c0_seq1;comp2528_c0_seq1;comp…
PF00294.19	PfkB	pfkB family carbohydrate kinase	23	comp13496_c0_seq1;comp15358_c0_seq1;comp15358_c0_seq2;comp15358_c0_seq3;comp15358_c0_seq4;comp16170_c0_seq1;comp16422_c0_seq1;comp16422_c0_seq2;comp16422_c0_seq3;comp16422_c0_seq4;comp18105_c0_seq1;comp19841_c0_seq1;comp20016_c0_seq1;comp20236_c0_seq1;comp20236_c0_seq2;comp20325_c0_seq2;comp23997_c0_seq1;comp23997_c0_seq2;comp23997_c0_seq3;comp23997_c0_seq4;comp23997_c0_seq5;comp23997_c0_seq6;com…
PF00651.26	BTB	BTB/POZ domain	22	comp12005_c0_seq1;comp12451_c0_seq1;comp12649_c0_seq1;comp14060_c0_seq1;comp14060_c0_seq2;comp16199_c0_seq1;comp16199_c0_seq2;comp16859_c0_seq1;comp18210_c0_seq1;comp18210_c0_seq2;comp21435_c0_seq1;comp22074_c0_seq1;comp24193_c0_seq1;comp24193_c0_seq2;comp24193_c0_seq3;comp24193_c0_seq4;comp24193_c0_seq5;comp24193_c0_seq7;comp24193_c0_seq8;comp4488_c0_seq1;comp9427_c0_seq1;comp9639_c0_seq1
PF01764.20	Lipase_3	Lipase (class 3)	22	comp11748_c0_seq1;comp11748_c0_seq2;comp11817_c0_seq1;comp12344_c0_seq1;comp13665_c0_seq1;comp13665_c0_seq2;comp13730_c0_seq1;comp162_c0_seq1;comp165057_c0_seq1;comp17026_c0_seq1;comp17125_c0_seq1;comp18087_c0_seq1;comp19671_c0_seq1;comp23382_c0_seq1;comp390081_c0_seq1;comp4631_c0_seq1;comp52016_c0_seq1;comp5783_c0_seq1;comp9454_c0_seq1;comp9675_c0_seq1;comp9675_c0_seq2;comp9988_c0_seq1
PF03168.8	LEA_2	Late embryogenesis abundant protein	22	comp11601_c0_seq1;comp11601_c0_seq2;comp11701_c0_seq1;comp13790_c0_seq1;comp16147_c0_seq1;comp16147_c0_seq2;comp16767_c0_seq1;comp17291_c0_seq1;comp19225_c0_seq1;comp19670_c0_seq1;comp21222_c0_seq1;comp21222_c0_seq2;comp22047_c0_seq2;comp22471_c0_seq1;comp22471_c0_seq2;comp23252_c2_seq1;comp41841_c0_seq1;comp490_c0_seq1;comp4911_c0_seq1;comp4912_c0_seq1;comp5138_c0_seq1;comp68731_c0_seq1
PF13561.1	adh_short_C2	Enoyl-(Acyl carrier protein) reductase	22	comp10720_c0_seq1;comp11084_c0_seq1;comp11084_c0_seq2;comp11802_c0_seq1;comp12842_c0_seq1;comp13267_c0_seq1;comp13387_c0_seq1;comp15230_c0_seq1;comp16001_c0_seq1;comp16347_c0_seq1;comp17197_c0_seq1;comp18439_c0_seq1;comp19486_c0_seq1;comp20802_c0_seq1;comp21220_c0_seq1;comp21220_c0_seq2;comp21220_c0_seq3;comp21220_c0_seq4;comp21220_c0_seq5;comp21220_c0_seq6;comp21271_c0_seq1;comp22952_c0_seq3
PF13579.1	Glyco_trans_4_4	Glycosyl transferase 4-like domain	22	comp114400_c0_seq1;comp17109_c0_seq1;comp21263_c0_seq1;comp21263_c0_seq2;comp21263_c0_seq3;comp21263_c0_seq4;comp21263_c0_seq5;comp21263_c0_seq6;comp21263_c0_seq7;comp21263_c0_seq8;comp24069_c0_seq1;comp24069_c0_seq10;comp24069_c0_seq12;comp24069_c0_seq13;comp24069_c0_seq14;comp24069_c0_seq16;comp24069_c0_seq2;comp24069_c0_seq3;comp24069_c0_seq5;comp24069_c0_seq6;comp24069_c0_seq7;comp24069_c0_se…
PF00583.19	Acetyltransf_1	Acetyltransferase (GNAT) family	21	comp10984_c0_seq1;comp10984_c0_seq2;comp13400_c0_seq1;comp13400_c0_seq2;comp14101_c0_seq1;comp14101_c0_seq2;comp15105_c0_seq1;comp15105_c0_seq2;comp15199_c0_seq1;comp16351_c0_seq1;comp17104_c0_seq1;comp17104_c0_seq2;comp17104_c0_seq3;comp17247_c0_seq1;comp19202_c0_seq1;comp19202_c0_seq2;comp19202_c0_seq3;comp19202_c0_seq4;comp20856_c0_seq1;comp4173_c0_seq1;comp8769_c0_seq1
PF13207.1	AAA_17	AAA domain	21	comp16320_c0_seq1;comp16320_c0_seq2;comp16320_c0_seq3;comp16320_c0_seq4;comp18209_c0_seq1;comp18209_c0_seq2;comp18209_c0_seq5;comp18209_c0_seq6;comp18638_c0_seq3;comp18638_c0_seq4;comp18948_c0_seq1;comp18948_c0_seq2;comp19016_c0_seq1;comp22442_c0_seq1;comp22442_c0_seq2;comp22860_c0_seq1;comp23135_c0_seq1;comp23563_c0_seq1;comp24280_c0_seq1;comp24280_c0_seq2;comp8044_c0_seq1
PF00107.21	ADH_zinc_N	Zinc-binding dehydrogenase	20	comp10668_c0_seq1;comp11079_c0_seq1;comp14835_c0_seq1;comp14921_c0_seq1;comp16459_c0_seq1;comp16968_c0_seq1;comp17476_c0_seq1;comp17476_c0_seq2;comp18110_c0_seq1;comp20794_c0_seq1;comp21005_c0_seq1;comp21005_c0_seq2;comp21005_c0_seq3;comp21005_c0_seq4;comp21038_c0_seq1;comp22158_c0_seq1;comp22158_c0_seq2;comp23282_c0_seq1;comp25425_c0_seq1;comp6666_c0_seq1
PF00125.19	Histone	Core histone H2A/H2B/H3/H4	20	comp12897_c0_seq1;comp13203_c0_seq1;comp14738_c0_seq1;comp14793_c0_seq1;comp14902_c0_seq1;comp14996_c0_seq1;comp15466_c0_seq1;comp15822_c0_seq1;comp17782_c0_seq1;comp17943_c0_seq1;comp18661_c0_seq1;comp18803_c0_seq1;comp19038_c0_seq1;comp19038_c0_seq2;comp20653_c0_seq1;comp21663_c0_seq1;comp23225_c0_seq1;comp23225_c0_seq2;comp7599_c0_seq1;comp76848_c0_seq1
PF00305.14	Lipoxygenase	Lipoxygenase	20	comp13228_c0_seq1;comp22987_c0_seq1;comp23595_c0_seq1;comp23595_c0_seq10;comp23595_c0_seq11;comp23595_c0_seq12;comp23595_c0_seq13;comp23595_c0_seq15;comp23595_c0_seq2;comp23595_c0_seq3;comp23595_c0_seq4;comp23595_c0_seq5;comp23595_c0_seq6;comp23595_c0_seq7;comp23595_c0_seq8;comp23595_c0_seq9;comp24200_c0_seq1;comp24297_c1_seq1;comp24297_c1_seq2;comp24492_c0_seq1
PF00856.23	SET	SET domain	20	comp12634_c0_seq1;comp129459_c0_seq1;comp13708_c0_seq1;comp14536_c0_seq1;comp15388_c0_seq1;comp15407_c0_seq1;comp16808_c0_seq1;comp17323_c0_seq1;comp20156_c0_seq3;comp22587_c0_seq1;comp22587_c0_seq2;comp22587_c0_seq3;comp22587_c0_seq4;comp22587_c0_seq8;comp23071_c0_seq1;comp23071_c0_seq2;comp23227_c0_seq3;comp4552_c0_seq1;comp7665_c0_seq1;comp89103_c0_seq1
PF06200.9	tify	tify domain	20	comp13440_c0_seq1;comp16912_c0_seq1;comp17384_c0_seq1;comp18747_c0_seq1;comp19337_c0_seq1;comp19993_c0_seq1;comp20285_c0_seq1;comp21413_c0_seq1;comp22191_c0_seq1;comp22191_c0_seq2;comp23153_c0_seq1;comp24279_c0_seq1;comp24279_c0_seq2;comp24279_c0_seq3;comp24279_c0_seq4;comp24279_c0_seq5;comp24279_c0_seq6;comp24279_c0_seq7;comp24279_c0_seq8;comp96630_c0_seq1
PF13409.1	GST_N_2	Glutathione S-transferase, N-terminal domain	20	comp16005_c0_seq1;comp17123_c0_seq1;comp23055_c0_seq1;comp23055_c0_seq10;comp23055_c0_seq11;comp23055_c0_seq12;comp23055_c0_seq13;comp23055_c0_seq14;comp23055_c0_seq15;comp23055_c0_seq2;comp23055_c0_seq3;comp23055_c0_seq4;comp23055_c0_seq5;comp23055_c0_seq6;comp23055_c0_seq7;comp23055_c0_seq8;comp23055_c0_seq9;comp66800_c0_seq1;comp7492_c0_seq1;comp7492_c0_seq2
PF13532.1	2OG-FeII_Oxy_2	2OG-Fe(II) oxygenase superfamily	20	comp11307_c0_seq1;comp13016_c0_seq1;comp15495_c0_seq1;comp16074_c0_seq3;comp16164_c0_seq1;comp16716_c0_seq1;comp18252_c0_seq1;comp18684_c0_seq1;comp18684_c0_seq2;comp18684_c0_seq3;comp18684_c0_seq4;comp20925_c0_seq1;comp20925_c0_seq2;comp20925_c0_seq3;comp2153_c0_seq1;comp22660_c0_seq1;comp23073_c0_seq1;comp23073_c0_seq2;comp23243_c0_seq1;comp7213_c0_seq1
PF00141.18	peroxidase	Peroxidase	19	comp118802_c0_seq1;comp14993_c0_seq1;comp14993_c0_seq2;comp15790_c0_seq2;comp16487_c0_seq1;comp19156_c0_seq1;comp19301_c0_seq1;comp19947_c0_seq1;comp20589_c0_seq1;comp20589_c0_seq2;comp21138_c0_seq1;comp21166_c0_seq1;comp21423_c0_seq1;comp21488_c0_seq1;comp21640_c0_seq2;comp24644_c0_seq1;comp247657_c0_seq1;comp5918_c0_seq1;comp8240_c0_seq1
PF00201.13	UDPGT	UDP-glucoronosyl and UDP-glucosyl transferase	19	comp11582_c0_seq1;comp13030_c0_seq1;comp14325_c0_seq1;comp16408_c0_seq1;comp17628_c0_seq1;comp18932_c0_seq1;comp20753_c0_seq5;comp21431_c0_seq1;comp21431_c0_seq2;comp21434_c0_seq1;comp21773_c0_seq2;comp21773_c0_seq4;comp22678_c0_seq3;comp23795_c0_seq1;comp24225_c0_seq1;comp24225_c0_seq2;comp24234_c0_seq1;comp24248_c0_seq1;comp8399_c0_seq1
PF00022.14	Actin	Actin	18	comp14610_c0_seq1;comp14863_c0_seq1;comp14863_c0_seq2;comp14863_c0_seq3;comp14863_c0_seq4;comp15503_c0_seq1;comp15813_c0_seq1;comp16588_c0_seq1;comp165904_c0_seq1;comp16699_c0_seq1;comp18273_c0_seq1;comp18688_c0_seq1;comp18822_c0_seq1;comp20536_c0_seq1;comp22610_c0_seq1;comp22813_c0_seq1;comp4726_c0_seq1;comp9778_c0_seq1
PF00025.16	Arf	ADP-ribosylation factor family	18	comp10575_c0_seq1;comp10666_c0_seq1;comp10941_c0_seq1;comp12744_c0_seq1;comp15211_c0_seq1;comp18345_c0_seq1;comp18345_c0_seq2;comp18345_c0_seq3;comp18749_c0_seq3;comp18749_c0_seq4;comp18908_c0_seq1;comp20642_c0_seq1;comp20642_c0_seq2;comp20642_c0_seq3;comp20996_c0_seq1;comp281261_c0_seq1;comp8716_c0_seq1;comp9796_c0_seq1
PF04398.7	DUF538	Protein of unknown function, DUF538	18	comp12719_c0_seq1;comp15110_c0_seq1;comp15412_c0_seq1;comp15412_c0_seq2;comp15575_c0_seq1;comp16592_c0_seq1;comp17562_c0_seq1;comp18339_c1_seq1;comp20234_c0_seq1;comp20234_c0_seq2;comp20234_c0_seq3;comp20323_c0_seq1;comp20848_c1_seq1;comp21516_c0_seq1;comp22235_c0_seq1;comp22235_c0_seq2;comp30577_c0_seq1;comp3407_c0_seq1
PF08392.7	FAE1_CUT1_RppA	FAE1/Type III polyketide synthase-like protein	18	comp14359_c0_seq1;comp14695_c0_seq1;comp14903_c0_seq1;comp152528_c0_seq1;comp18295_c0_seq2;comp18727_c0_seq1;comp20480_c0_seq1;comp20480_c0_seq2;comp20480_c0_seq3;comp20480_c0_seq4;comp22373_c0_seq1;comp22428_c0_seq1;comp22428_c0_seq2;comp22428_c0_seq3;comp22428_c0_seq4;comp23839_c0_seq1;comp395045_c0_seq1;comp7738_c0_seq1
PF13176.1	TPR_7	Tetratricopeptide repeat	18	comp11583_c0_seq1;comp11750_c0_seq1;comp12115_c0_seq1;comp12115_c0_seq2;comp152798_c0_seq1;comp18397_c0_seq2;comp2202_c0_seq1;comp22327_c0_seq1;comp23183_c0_seq2;comp253548_c0_seq1;comp282978_c0_seq1;comp393562_c0_seq1;comp45550_c0_seq1;comp5800_c0_seq1;comp58094_c0_seq1;comp7444_c0_seq1;comp8676_c0_seq1;comp93333_c0_seq1
PF13417.1	GST_N_3	Glutathione S-transferase, N-terminal domain	18	comp15125_c0_seq1;comp16940_c0_seq1;comp18064_c0_seq1;comp18973_c0_seq1;comp19151_c0_seq1;comp19449_c0_seq1;comp19449_c0_seq2;comp19724_c0_seq1;comp20528_c0_seq1;comp20566_c0_seq1;comp20663_c0_seq1;comp20663_c0_seq2;comp20663_c0_seq3;comp22207_c0_seq2;comp23433_c0_seq1;comp23612_c0_seq1;comp281622_c0_seq1;comp877_c0_seq1
PF00171.17	Aldedh	Aldehyde dehydrogenase family	17	comp11485_c0_seq1;comp13309_c0_seq1;comp15144_c0_seq1;comp16834_c1_seq1;comp20177_c0_seq1;comp21135_c0_seq1;comp21909_c0_seq1;comp23212_c0_seq1;comp23253_c0_seq1;comp23302_c0_seq1;comp23302_c0_seq2;comp23302_c0_seq3;comp23302_c0_seq4;comp24254_c0_seq1;comp4064_c0_seq1;comp7313_c0_seq1;comp7313_c0_seq2
PF00483.18	NTP_transferase	Nucleotidyl transferase	17	comp14097_c0_seq1;comp14097_c0_seq2;comp14399_c0_seq1;comp19085_c0_seq1;comp20334_c0_seq1;comp20989_c0_seq1;comp22287_c0_seq1;comp22287_c0_seq2;comp22287_c0_seq3;comp22287_c0_seq4;comp22287_c0_seq5;comp22287_c0_seq6;comp22518_c0_seq1;comp22518_c0_seq2;comp22518_c0_seq3;comp225678_c0_seq1;comp23189_c0_seq1
PF00782.15	DSPc	Dual specificity phosphatase, catalytic domain	17	comp11879_c0_seq1;comp11879_c0_seq2;comp13670_c0_seq1;comp13670_c0_seq2;comp17444_c0_seq1;comp17666_c0_seq1;comp17666_c0_seq2;comp18301_c0_seq1;comp19282_c0_seq1;comp19807_c0_seq2;comp20495_c0_seq1;comp22884_c0_seq1;comp23358_c0_seq1;comp23358_c0_seq2;comp8630_c0_seq1;comp8630_c0_seq2;comp88778_c0_seq1
PF02358.11	Trehalose_PPase	Trehalose-phosphatase	17	comp11828_c0_seq1;comp12621_c0_seq1;comp12621_c0_seq2;comp13042_c0_seq1;comp13584_c0_seq1;comp13584_c0_seq2;comp13673_c0_seq1;comp186041_c0_seq1;comp234201_c0_seq1;comp24035_c0_seq4;comp24035_c0_seq5;comp24035_c0_seq6;comp252620_c0_seq1;comp391806_c0_seq1;comp394573_c0_seq1;comp3999_c0_seq1;comp8192_c0_seq1
PF02826.14	2-Hacid_dh_C	D-isomer specific 2-hydroxyacid dehydrogenase, NAD binding domain	17	comp14204_c0_seq1;comp163796_c0_seq1;comp18173_c0_seq1;comp19742_c0_seq1;comp19746_c0_seq1;comp20116_c0_seq1;comp20116_c0_seq2;comp22088_c0_seq1;comp22247_c0_seq1;comp22247_c0_seq2;comp22420_c0_seq1;comp22503_c0_seq1;comp24251_c0_seq1;comp24251_c0_seq2;comp24251_c0_seq3;comp24251_c0_seq4;comp24251_c0_seq5
PF03552.9	Cellulose_synt	Cellulose synthase	17	comp17243_c0_seq1;comp17243_c0_seq2;comp182466_c0_seq1;comp23882_c0_seq1;comp23882_c0_seq10;comp23882_c0_seq2;comp23882_c0_seq3;comp23882_c0_seq4;comp23882_c0_seq5;comp23882_c0_seq6;comp23882_c0_seq7;comp23882_c0_seq9;comp24223_c0_seq1;comp24253_c0_seq2;comp24362_c0_seq1;comp24362_c0_seq2;comp24362_c0_seq3
PF06239.6	ECSIT	Evolutionarily conserved signalling intermediate in Toll pathway	17	comp102354_c0_seq1;comp10486_c0_seq1;comp10794_c0_seq1;comp11670_c0_seq1;comp14401_c0_seq1;comp14739_c0_seq1;comp16214_c0_seq1;comp163206_c0_seq1;comp21942_c0_seq1;comp22254_c1_seq1;comp23430_c0_seq1;comp262713_c0_seq1;comp343369_c0_seq1;comp392005_c0_seq1;comp75062_c0_seq1;comp82059_c0_seq1;comp86000_c0_seq1
PF06241.7	DUF1012	Protein of unknown function (DUF1012)	17	comp14075_c0_seq5;comp22322_c0_seq1;comp22322_c0_seq10;comp22322_c0_seq11;comp22322_c0_seq12;comp22322_c0_seq14;comp22322_c0_seq15;comp22322_c0_seq16;comp22322_c0_seq2;comp22322_c0_seq3;comp22322_c0_seq4;comp22322_c0_seq5;comp22322_c0_seq6;comp22322_c0_seq7;comp22322_c0_seq8;comp22322_c0_seq9;comp5588_c0_seq1
PF07859.8	Abhydrolase_3	alpha/beta hydrolase fold	17	comp137_c0_seq1;comp14217_c0_seq1;comp18093_c0_seq1;comp18142_c0_seq1;comp18142_c0_seq2;comp19318_c0_seq1;comp20154_c0_seq1;comp20452_c0_seq1;comp20929_c0_seq1;comp20937_c0_seq1;comp21078_c0_seq1;comp21140_c0_seq1;comp21184_c0_seq1;comp21184_c0_seq2;comp22552_c0_seq1;comp23711_c0_seq4;comp23815_c0_seq5
PF13432.1	TPR_16	Tetratricopeptide repeat	17	comp113418_c0_seq1;comp11642_c0_seq1;comp13355_c0_seq1;comp15100_c0_seq1;comp154335_c0_seq1;comp16021_c0_seq1;comp17490_c0_seq1;comp17493_c0_seq1;comp22519_c0_seq1;comp23736_c1_seq1;comp23736_c1_seq2;comp23785_c0_seq5;comp23862_c0_seq1;comp4772_c0_seq1;comp6417_c0_seq2;comp6600_c0_seq1;comp8234_c0_seq1
PF00293.23	NUDIX	NUDIX domain	16	comp16687_c0_seq1;comp16687_c0_seq2;comp17238_c0_seq2;comp17419_c0_seq1;comp18568_c0_seq1;comp18616_c0_seq1;comp19664_c0_seq2;comp20199_c0_seq1;comp20199_c0_seq2;comp20540_c0_seq1;comp20540_c0_seq2;comp20540_c0_seq3;comp21071_c0_seq3;comp21071_c0_seq4;comp23776_c0_seq1;comp23776_c0_seq2
PF00326.16	Peptidase_S9	Prolyl oligopeptidase family	16	comp11737_c0_seq1;comp13284_c0_seq1;comp15269_c0_seq1;comp16917_c0_seq1;comp16917_c0_seq2;comp20767_c0_seq1;comp22022_c0_seq1;comp24020_c0_seq1;comp24020_c0_seq2;comp24267_c0_seq1;comp24267_c0_seq2;comp24267_c0_seq3;comp24267_c0_seq4;comp24347_c0_seq1;comp31656_c0_seq1;comp8760_c0_seq1
PF00378.15	ECH	Enoyl-CoA hydratase/isomerase family	16	comp12651_c0_seq1;comp15038_c0_seq1;comp15483_c0_seq1;comp17339_c0_seq1;comp18267_c0_seq1;comp18267_c0_seq2;comp18355_c0_seq1;comp18362_c0_seq1;comp20942_c0_seq1;comp22194_c0_seq1;comp22194_c0_seq2;comp22194_c0_seq3;comp22194_c0_seq4;comp22278_c0_seq2;comp7822_c0_seq1;comp8629_c0_seq1
PF00557.19	Peptidase_M24	Metallopeptidase family M24	16	comp19995_c0_seq1;comp19995_c0_seq2;comp19995_c0_seq5;comp19995_c0_seq6;comp19995_c0_seq7;comp19995_c0_seq8;comp21425_c0_seq1;comp21425_c0_seq2;comp22076_c0_seq1;comp22076_c0_seq2;comp22076_c0_seq3;comp22076_c0_seq4;comp23408_c0_seq1;comp24216_c0_seq1;comp24216_c0_seq2;comp8463_c0_seq1
PF00582.21	Usp	Universal stress protein family	16	comp10368_c0_seq1;comp13033_c1_seq1;comp1328_c0_seq1;comp145741_c0_seq1;comp16785_c0_seq1;comp17144_c0_seq1;comp17144_c0_seq2;comp18840_c0_seq2;comp18840_c0_seq4;comp2048_c0_seq1;comp2840_c0_seq1;comp6226_c0_seq1;comp8026_c0_seq1;comp8641_c0_seq1;comp9097_c0_seq1;comp9785_c0_seq1
PF00650.15	CRAL_TRIO	CRAL/TRIO domain	16	comp10655_c0_seq1;comp12224_c0_seq1;comp12224_c0_seq2;comp12332_c0_seq1;comp12747_c0_seq1;comp15907_c0_seq1;comp16474_c0_seq1;comp189768_c0_seq1;comp19657_c1_seq1;comp20972_c0_seq1;comp21474_c0_seq4;comp21997_c0_seq1;comp22281_c0_seq1;comp22447_c0_seq1;comp6804_c0_seq1;comp8152_c0_seq1
PF00702.21	Hydrolase	haloacid dehalogenase-like hydrolase	16	comp10193_c0_seq1;comp10488_c0_seq1;comp13672_c0_seq1;comp16381_c0_seq1;comp18513_c0_seq1;comp18513_c0_seq2;comp19683_c0_seq1;comp21547_c0_seq12;comp21547_c0_seq2;comp21547_c0_seq9;comp22025_c0_seq1;comp22091_c0_seq2;comp24028_c0_seq1;comp24028_c0_seq2;comp5070_c0_seq1;comp9661_c0_seq1
PF06418.9	CTP_synth_N	CTP synthase N-terminus	16	comp14353_c0_seq3;comp19039_c0_seq1;comp19039_c0_seq2;comp23644_c0_seq1;comp23644_c0_seq10;comp23644_c0_seq11;comp23644_c0_seq12;comp23644_c0_seq2;comp23644_c0_seq3;comp23644_c0_seq4;comp23644_c0_seq5;comp23644_c0_seq6;comp23644_c0_seq7;comp23644_c0_seq8;comp23644_c0_seq9;comp9364_c0_seq1
PF07992.9	Pyr_redox_2	Pyridine nucleotide-disulphide oxidoreductase	16	comp10858_c0_seq1;comp11976_c0_seq2;comp15903_c0_seq1;comp18518_c1_seq1;comp19191_c0_seq1;comp19191_c0_seq2;comp19345_c0_seq1;comp20969_c0_seq1;comp21621_c0_seq1;comp21621_c0_seq2;comp21621_c0_seq3;comp21621_c0_seq4;comp21769_c0_seq1;comp23201_c0_seq3;comp2749_c0_seq1;comp8591_c1_seq1
PF13424.1	TPR_12	Tetratricopeptide repeat	16	comp102593_c0_seq1;comp10704_c0_seq1;comp14458_c0_seq1;comp17127_c0_seq2;comp19596_c0_seq1;comp19596_c0_seq2;comp19596_c0_seq3;comp20064_c0_seq2;comp23545_c0_seq1;comp23545_c0_seq2;comp23785_c0_seq1;comp23785_c0_seq2;comp284221_c0_seq1;comp5744_c0_seq1;comp6595_c0_seq1;comp846_c0_seq1
PF01031.15	Dynamin_M	Dynamin central region	15	comp18361_c0_seq1;comp22339_c0_seq1;comp22339_c0_seq2;comp23279_c0_seq1;comp24286_c0_seq1;comp24286_c0_seq10;comp24286_c0_seq14;comp24286_c0_seq16;comp24286_c0_seq2;comp24286_c0_seq3;comp24286_c0_seq4;comp24286_c0_seq5;comp24286_c0_seq7;comp24286_c0_seq8;comp24286_c0_seq9
PF01494.14	FAD_binding_3	FAD binding domain	15	comp10318_c0_seq1;comp13614_c0_seq1;comp17108_c0_seq2;comp18044_c0_seq1;comp18044_c0_seq2;comp19056_c0_seq1;comp19591_c0_seq1;comp22094_c0_seq1;comp22094_c0_seq2;comp22375_c0_seq1;comp22375_c0_seq2;comp22597_c0_seq1;comp22903_c0_seq1;comp5433_c0_seq1;comp57283_c0_seq1
PF02171.12	Piwi	Piwi domain	15	comp14613_c0_seq1;comp16013_c0_seq1;comp16013_c0_seq3;comp23402_c1_seq1;comp23402_c1_seq2;comp23756_c0_seq1;comp23756_c0_seq2;comp23756_c0_seq3;comp23756_c0_seq4;comp23756_c0_seq5;comp23756_c0_seq6;comp23756_c0_seq7;comp23756_c0_seq8;comp7059_c0_seq1;comp85026_c0_seq1
PF02485.16	Branch	Core-2/I-Branching enzyme	15	comp13490_c0_seq1;comp13970_c0_seq1;comp14182_c0_seq1;comp189489_c0_seq1;comp19712_c0_seq1;comp20289_c0_seq1;comp20782_c1_seq1;comp20782_c1_seq2;comp22265_c1_seq1;comp22809_c0_seq1;comp23859_c0_seq1;comp23859_c0_seq2;comp23859_c0_seq3;comp7450_c0_seq1;comp7696_c0_seq1
PF10294.4	Methyltransf_16	Putative methyltransferase	15	comp102590_c0_seq1;comp12883_c0_seq1;comp12883_c0_seq3;comp13126_c0_seq1;comp13126_c0_seq2;comp14580_c0_seq1;comp15559_c0_seq1;comp18095_c0_seq2;comp18095_c0_seq3;comp18886_c0_seq1;comp19183_c0_seq1;comp21474_c0_seq1;comp21474_c0_seq2;comp21474_c0_seq5;comp4922_c0_seq1
PF00013.24	KH_1	KH domain	14	comp11126_c0_seq1;comp17285_c0_seq1;comp17285_c0_seq2;comp18952_c0_seq1;comp20136_c0_seq1;comp236029_c0_seq1;comp23713_c0_seq7;comp23713_c0_seq8;comp24319_c0_seq1;comp24319_c0_seq2;comp24319_c0_seq3;comp24319_c0_seq4;comp24319_c0_seq5;comp24319_c0_seq6
PF00078.22	RVT_1	Reverse transcriptase (RNA-dependent DNA polymerase)	14	comp11604_c0_seq2;comp15987_c0_seq1;comp1671_c0_seq1;comp22068_c0_seq1;comp22068_c0_seq2;comp223852_c0_seq1;comp231404_c0_seq1;comp23754_c0_seq1;comp24393_c1_seq1;comp24393_c1_seq2;comp24393_c1_seq3;comp289472_c0_seq1;comp390595_c0_seq1;comp7241_c0_seq1
PF00240.18	ubiquitin	Ubiquitin family	14	comp14113_c0_seq1;comp14389_c0_seq1;comp15247_c0_seq2;comp15300_c0_seq1;comp15924_c0_seq1;comp18584_c0_seq2;comp20748_c0_seq1;comp20928_c1_seq1;comp21308_c0_seq2;comp23739_c0_seq1;comp23739_c0_seq2;comp23751_c0_seq1;comp23751_c0_seq2;comp24268_c0_seq8
PF00400.27	WD40	WD domain, G-beta repeat	14	comp12283_c0_seq1;comp147171_c0_seq1;comp2176_c0_seq1;comp21827_c0_seq2;comp23104_c0_seq2;comp23762_c1_seq10;comp23762_c1_seq3;comp23762_c1_seq4;comp23762_c1_seq5;comp23762_c1_seq6;comp23762_c1_seq7;comp23762_c1_seq8;comp24094_c0_seq1;comp24094_c0_seq2
PF00443.24	UCH	Ubiquitin carboxyl-terminal hydrolase	14	comp12925_c0_seq1;comp15119_c0_seq1;comp15316_c0_seq1;comp15316_c0_seq2;comp15316_c0_seq3;comp16287_c0_seq1;comp20833_c0_seq1;comp23213_c0_seq1;comp23685_c0_seq1;comp23685_c0_seq2;comp6390_c0_seq1;comp7993_c0_seq1;comp8701_c0_seq1;comp96332_c0_seq1
PF00448.17	SRP54	SRP54-type protein, GTPase domain	14	comp23204_c0_seq1;comp23204_c0_seq11;comp23204_c0_seq14;comp23204_c0_seq16;comp23204_c0_seq17;comp23204_c0_seq18;comp23204_c0_seq19;comp23204_c0_seq2;comp23204_c0_seq20;comp23204_c0_seq21;comp23204_c0_seq4;comp23204_c0_seq6;comp23204_c0_seq7;comp23204_c0_seq9
PF00564.19	PB1	PB1 domain	14	comp18302_c0_seq1;comp18749_c0_seq1;comp20585_c0_seq1;comp20960_c0_seq1;comp20960_c0_seq2;comp22197_c0_seq1;comp22197_c1_seq1;comp22197_c1_seq2;comp22197_c1_seq3;comp22863_c0_seq1;comp22863_c0_seq2;comp23682_c0_seq1;comp299683_c0_seq1;comp5360_c0_seq1
PF00743.14	FMO-like	Flavin-binding monooxygenase-like	14	comp12756_c0_seq1;comp16452_c0_seq1;comp18553_c0_seq1;comp22568_c0_seq1;comp22568_c0_seq2;comp22568_c0_seq3;comp22568_c0_seq4;comp22568_c0_seq5;comp22568_c0_seq6;comp22811_c0_seq1;comp24246_c0_seq1;comp24246_c0_seq2;comp24246_c0_seq3;comp8717_c0_seq1
PF01425.16	Amidase	Amidase	14	comp105642_c0_seq1;comp15632_c0_seq1;comp21002_c0_seq1;comp21834_c0_seq2;comp21834_c0_seq5;comp21834_c0_seq6;comp23103_c0_seq1;comp23103_c0_seq2;comp23372_c0_seq1;comp23650_c0_seq2;comp24220_c0_seq1;comp24220_c0_seq2;comp24220_c0_seq3;comp339720_c0_seq1
PF01436.16	NHL	NHL repeat	14	comp21604_c0_seq1;comp22179_c0_seq1;comp22179_c0_seq11;comp22179_c0_seq13;comp22179_c0_seq15;comp22179_c0_seq17;comp22179_c0_seq19;comp22179_c0_seq3;comp22179_c0_seq5;comp22179_c0_seq6;comp22179_c0_seq9;comp22846_c0_seq1;comp23028_c0_seq1;comp23028_c0_seq2
PF01789.11	PsbP	PsbP	14	comp15875_c0_seq1;comp16240_c1_seq1;comp20088_c0_seq1;comp20088_c0_seq2;comp20088_c0_seq3;comp20088_c0_seq4;comp20780_c0_seq1;comp21075_c0_seq1;comp21075_c0_seq2;comp21075_c0_seq3;comp21954_c0_seq1;comp21954_c0_seq2;comp224976_c0_seq1;comp82122_c0_seq1
PF02225.17	PA	PA domain	14	comp10964_c0_seq1;comp13343_c0_seq1;comp17437_c0_seq1;comp17600_c0_seq1;comp17600_c0_seq2;comp18071_c0_seq1;comp20300_c0_seq1;comp20923_c0_seq1;comp23361_c0_seq1;comp23361_c0_seq2;comp23361_c0_seq3;comp23361_c0_seq4;comp23905_c0_seq1;comp9462_c0_seq1
PF02309.11	AUX_IAA	AUX/IAA family	14	comp12018_c0_seq1;comp15048_c0_seq1;comp15366_c0_seq1;comp16999_c0_seq1;comp18418_c0_seq1;comp18636_c0_seq1;comp18636_c0_seq2;comp18703_c0_seq1;comp21780_c0_seq4;comp22725_c1_seq1;comp22725_c1_seq2;comp24126_c0_seq1;comp250386_c0_seq1;comp290649_c0_seq1
PF04053.9	Coatomer_WDAD	Coatomer WD associated region	14	comp11473_c0_seq1;comp16773_c0_seq1;comp16773_c0_seq2;comp18651_c0_seq1;comp18651_c0_seq2;comp19022_c0_seq1;comp19328_c0_seq1;comp19328_c0_seq2;comp19328_c0_seq3;comp19328_c0_seq4;comp20470_c0_seq1;comp23094_c0_seq4;comp23381_c0_seq1;comp4653_c0_seq1
PF04055.16	Radical_SAM	Radical SAM superfamily	14	comp12971_c0_seq1;comp13812_c0_seq1;comp13812_c0_seq2;comp14881_c0_seq1;comp14881_c0_seq2;comp14881_c0_seq3;comp14881_c0_seq4;comp15408_c0_seq1;comp21748_c0_seq1;comp21879_c0_seq1;comp22790_c0_seq2;comp23088_c0_seq1;comp23088_c0_seq3;comp23088_c0_seq4
PF04389.12	Peptidase_M28	Peptidase family M28	14	comp16496_c0_seq1;comp18431_c0_seq1;comp19569_c0_seq1;comp19569_c0_seq2;comp22567_c0_seq1;comp23743_c0_seq1;comp23743_c0_seq2;comp24181_c0_seq1;comp24181_c0_seq2;comp24181_c0_seq3;comp24334_c0_seq1;comp24334_c0_seq3;comp24334_c0_seq5;comp9859_c0_seq1
PF08245.7	Mur_ligase_M	Mur ligase middle domain	14	comp16568_c0_seq1;comp18466_c0_seq1;comp18466_c0_seq2;comp18499_c0_seq1;comp18499_c0_seq2;comp18499_c0_seq3;comp18499_c0_seq4;comp18499_c0_seq5;comp18499_c0_seq6;comp22202_c0_seq1;comp22937_c0_seq1;comp23497_c0_seq1;comp23497_c0_seq2;comp23497_c0_seq4
PF10551.4	MULE	MULE transposase domain	14	comp10798_c0_seq1;comp11811_c0_seq1;comp11811_c0_seq2;comp14891_c0_seq1;comp14894_c0_seq1;comp15217_c0_seq1;comp15456_c0_seq1;comp19257_c0_seq2;comp19636_c0_seq1;comp20831_c0_seq1;comp21157_c0_seq1;comp21607_c0_seq1;comp21607_c0_seq2;comp5186_c0_seq1
PF12850.2	Metallophos_2	Calcineurin-like phosphoesterase superfamily domain	14	comp16579_c0_seq1;comp173494_c0_seq1;comp17972_c0_seq1;comp18354_c0_seq1;comp18842_c0_seq2;comp18842_c0_seq4;comp18982_c0_seq1;comp19236_c0_seq1;comp21086_c0_seq3;comp21086_c0_seq4;comp22019_c0_seq1;comp22293_c0_seq1;comp23591_c0_seq1;comp8371_c0_seq1
PF13646.1	HEAT_2	HEAT repeats	14	comp115645_c0_seq1;comp12787_c0_seq1;comp128861_c0_seq1;comp13403_c0_seq2;comp17741_c0_seq1;comp20666_c0_seq1;comp20666_c0_seq2;comp22077_c0_seq1;comp22077_c0_seq2;comp22077_c0_seq4;comp2776_c0_seq1;comp4042_c0_seq1;comp5766_c0_seq1;comp7351_c0_seq1
PF13839.1	PC-Esterase	GDSL/SGNH-like Acyl-Esterase family found in Pmr5 and Cas1p	14	comp11160_c0_seq2;comp12058_c0_seq1;comp12791_c0_seq1;comp12791_c0_seq2;comp19910_c0_seq1;comp19910_c0_seq2;comp202397_c0_seq1;comp20846_c0_seq1;comp21564_c0_seq1;comp21564_c0_seq2;comp23196_c0_seq1;comp368124_c0_seq1;comp55650_c0_seq1;comp9680_c0_seq1
PF00027.24	cNMP_binding	Cyclic nucleotide-binding domain	13	comp113597_c0_seq1;comp16923_c0_seq1;comp20248_c0_seq1;comp20248_c0_seq2;comp20248_c0_seq3;comp20746_c0_seq1;comp22198_c0_seq10;comp22198_c0_seq9;comp23147_c0_seq1;comp23429_c0_seq1;comp24156_c0_seq1;comp8324_c0_seq1;comp8867_c0_seq1
PF00150.13	Cellulase	Cellulase (glycosyl hydrolase family 5)	13	comp113709_c0_seq1;comp12189_c0_seq1;comp135452_c0_seq1;comp15340_c0_seq1;comp16395_c0_seq1;comp17674_c0_seq1;comp20023_c0_seq1;comp23625_c0_seq1;comp23625_c0_seq2;comp23625_c0_seq3;comp23625_c0_seq4;comp23720_c0_seq2;comp23720_c0_seq4
PF00266.14	Aminotran_5	Aminotransferase class-V	13	comp12537_c0_seq1;comp15993_c0_seq1;comp15993_c0_seq2;comp15993_c0_seq3;comp15993_c0_seq4;comp19319_c0_seq1;comp21429_c0_seq1;comp21429_c0_seq2;comp22643_c0_seq1;comp23761_c0_seq1;comp24019_c0_seq1;comp24019_c0_seq2;comp24019_c0_seq3
PF00394.17	Cu-oxidase	Multicopper oxidase	13	comp128799_c0_seq1;comp129473_c0_seq1;comp15191_c0_seq1;comp15308_c0_seq1;comp15308_c0_seq2;comp1776_c0_seq1;comp22070_c0_seq10;comp22070_c0_seq4;comp22070_c0_seq5;comp22070_c0_seq6;comp225192_c0_seq1;comp23364_c0_seq1;comp5243_c0_seq1
PF00646.28	F-box	F-box domain	13	comp15150_c0_seq1;comp15150_c0_seq2;comp20801_c0_seq1;comp20801_c0_seq2;comp20801_c0_seq3;comp20801_c0_seq4;comp20801_c0_seq5;comp23424_c0_seq1;comp23424_c0_seq2;comp23424_c0_seq3;comp23684_c0_seq1;comp23684_c0_seq2;comp5350_c0_seq1
PF00899.16	ThiF	ThiF family	13	comp13526_c0_seq1;comp18799_c0_seq1;comp18799_c0_seq2;comp19132_c0_seq1;comp19557_c0_seq1;comp20244_c0_seq1;comp20244_c0_seq2;comp20244_c0_seq3;comp20244_c0_seq4;comp20244_c0_seq5;comp20244_c0_seq6;comp20790_c0_seq1;comp24338_c0_seq1
PF00982.16	Glyco_transf_20	Glycosyltransferase family 20	13	comp16789_c0_seq1;comp17836_c0_seq1;comp18776_c0_seq1;comp23205_c0_seq1;comp23698_c0_seq1;comp23698_c0_seq2;comp23698_c0_seq3;comp23698_c0_seq4;comp24035_c0_seq1;comp24035_c0_seq2;comp24035_c0_seq3;comp41333_c0_seq1;comp4646_c0_seq1
PF01762.16	Galactosyl_T	Galactosyltransferase	13	comp11887_c0_seq1;comp15330_c0_seq1;comp17037_c0_seq1;comp18864_c0_seq1;comp19184_c0_seq1;comp19184_c0_seq2;comp19184_c0_seq3;comp21352_c0_seq1;comp21409_c0_seq1;comp21409_c0_seq2;comp24035_c0_seq13;comp5886_c0_seq1;comp7166_c0_seq1
PF02779.19	Transket_pyr	Transketolase, pyrimidine binding domain	13	comp15788_c0_seq1;comp15788_c0_seq2;comp15788_c0_seq3;comp15788_c0_seq4;comp16512_c0_seq1;comp19172_c0_seq1;comp19172_c0_seq2;comp20725_c0_seq1;comp20766_c0_seq1;comp23226_c0_seq1;comp23740_c0_seq1;comp24081_c0_seq4;comp24081_c0_seq5
PF02893.15	GRAM	GRAM domain	13	comp1349_c0_seq1;comp14050_c0_seq1;comp15311_c0_seq1;comp15311_c0_seq2;comp15677_c0_seq1;comp15677_c0_seq2;comp15677_c0_seq3;comp15677_c0_seq4;comp17215_c0_seq2;comp21083_c0_seq1;comp21083_c0_seq2;comp223886_c0_seq1;comp22539_c0_seq1
PF03031.13	NIF	NLI interacting factor-like phosphatase	13	comp14527_c0_seq1;comp15376_c0_seq1;comp15376_c0_seq2;comp15792_c0_seq1;comp17961_c0_seq1;comp18800_c0_seq1;comp19025_c0_seq1;comp19025_c0_seq2;comp19025_c0_seq3;comp19025_c0_seq4;comp21436_c0_seq1;comp22217_c0_seq1;comp23124_c0_seq1
PF04408.18	HA2	Helicase associated domain (HA2)	13	comp13622_c0_seq1;comp15166_c0_seq1;comp15166_c0_seq2;comp15166_c0_seq3;comp15899_c0_seq1;comp15899_c0_seq2;comp15979_c0_seq1;comp23078_c0_seq1;comp23078_c0_seq2;comp23835_c0_seq2;comp23835_c0_seq3;comp23835_c0_seq5;comp99310_c0_seq1
PF04811.10	Sec23_trunk	Sec23/Sec24 trunk domain	13	comp16325_c0_seq1;comp20218_c0_seq1;comp20218_c0_seq2;comp20218_c0_seq3;comp21338_c0_seq1;comp21338_c0_seq3;comp23517_c0_seq1;comp23517_c0_seq2;comp23517_c0_seq3;comp23517_c0_seq4;comp24076_c0_seq1;comp24276_c0_seq1;comp24276_c0_seq2
PF10591.4	SPARC_Ca_bdg	Secreted protein acidic and rich in cysteine Ca binding region	13	comp109631_c0_seq1;comp12159_c0_seq1;comp15010_c0_seq1;comp15438_c0_seq1;comp16094_c0_seq1;comp161542_c0_seq1;comp17735_c0_seq1;comp17735_c0_seq2;comp20691_c0_seq1;comp21152_c0_seq15;comp21936_c1_seq1;comp5497_c0_seq1;comp5506_c0_seq1
PF11721.3	Malectin	Di-glucose binding within endoplasmic reticulum	13	comp18061_c0_seq1;comp19066_c0_seq1;comp19791_c0_seq1;comp19791_c0_seq2;comp19791_c0_seq3;comp19791_c0_seq4;comp19791_c0_seq5;comp20049_c0_seq1;comp20049_c0_seq2;comp22153_c0_seq1;comp22153_c0_seq2;comp24199_c0_seq1;comp24199_c0_seq2
PF12847.2	Methyltransf_18	Methyltransferase domain	13	comp136004_c0_seq1;comp16652_c0_seq1;comp18919_c0_seq1;comp19143_c0_seq1;comp20812_c0_seq1;comp20812_c0_seq2;comp22386_c0_seq1;comp22711_c0_seq1;comp22711_c0_seq2;comp23024_c0_seq1;comp23024_c0_seq3;comp4511_c0_seq1;comp83523_c0_seq1
PF13659.1	Methyltransf_26	Methyltransferase domain	13	comp11416_c0_seq1;comp15902_c0_seq1;comp16876_c0_seq1;comp17080_c0_seq1;comp18718_c0_seq1;comp18718_c0_seq2;comp21359_c0_seq1;comp21359_c0_seq2;comp21651_c0_seq1;comp21651_c0_seq2;comp22815_c0_seq1;comp9935_c0_seq1;comp9935_c0_seq2
PF00011.16	HSP20	Hsp20/alpha crystallin family	12	comp12095_c0_seq1;comp15582_c0_seq1;comp17276_c0_seq1;comp18554_c0_seq1;comp18554_c0_seq2;comp21063_c0_seq1;comp21063_c0_seq2;comp22852_c0_seq1;comp22852_c0_seq2;comp22852_c0_seq3;comp8297_c0_seq1;comp8297_c0_seq2
PF00106.20	adh_short	short chain dehydrogenase	12	comp12903_c0_seq1;comp13553_c0_seq1;comp13972_c0_seq1;comp19487_c0_seq1;comp20339_c0_seq1;comp207513_c0_seq1;comp21367_c0_seq1;comp21367_c0_seq2;comp21501_c0_seq1;comp21501_c0_seq2;comp22865_c0_seq1;comp22952_c0_seq1
PF00128.19	Alpha-amylase	Alpha amylase, catalytic domain	12	comp23440_c0_seq1;comp23440_c0_seq2;comp23837_c0_seq1;comp23837_c0_seq2;comp23837_c0_seq3;comp24293_c0_seq1;comp24293_c0_seq2;comp24293_c0_seq3;comp24293_c0_seq4;comp55203_c0_seq1;comp89294_c0_seq1;comp9005_c0_seq1
PF00406.17	ADK	Adenylate kinase	12	comp14331_c0_seq1;comp14331_c0_seq2;comp16608_c0_seq2;comp17410_c0_seq1;comp18158_c0_seq1;comp18158_c0_seq2;comp19984_c0_seq1;comp19984_c0_seq2;comp20303_c0_seq1;comp23244_c0_seq1;comp23244_c0_seq2;comp9640_c0_seq1
PF00462.19	Glutaredoxin	Glutaredoxin	12	comp104904_c0_seq1;comp17059_c0_seq1;comp18126_c0_seq1;comp20166_c0_seq1;comp21152_c0_seq10;comp21152_c0_seq5;comp21152_c0_seq7;comp21152_c0_seq8;comp23313_c0_seq3;comp319_c0_seq1;comp5364_c0_seq1;comp61863_c0_seq1
PF00515.23	TPR_1	Tetratricopeptide repeat	12	comp14693_c0_seq1;comp19171_c0_seq1;comp19171_c0_seq2;comp19983_c0_seq1;comp19983_c0_seq2;comp21126_c0_seq1;comp22246_c0_seq2;comp23062_c0_seq16;comp23247_c0_seq1;comp23247_c0_seq6;comp23247_c0_seq7;comp7770_c0_seq1
PF00730.20	HhH-GPD	HhH-GPD superfamily base excision DNA repair protein	12	comp12974_c0_seq1;comp13958_c0_seq1;comp14483_c0_seq1;comp15288_c0_seq2;comp18488_c0_seq1;comp20578_c0_seq1;comp20578_c0_seq2;comp21008_c0_seq1;comp21008_c0_seq2;comp21008_c0_seq3;comp21008_c0_seq4;comp22644_c0_seq1
PF00929.19	RNase_T	Exonuclease	12	comp10954_c0_seq1;comp14412_c0_seq1;comp14412_c0_seq2;comp14412_c0_seq3;comp18550_c0_seq1;comp19482_c0_seq1;comp21341_c0_seq1;comp21341_c0_seq2;comp22666_c0_seq1;comp4441_c0_seq1;comp9664_c0_seq1;comp9664_c0_seq2
PF01266.19	DAO	FAD dependent oxidoreductase	12	comp12959_c0_seq1;comp12959_c0_seq2;comp12959_c0_seq3;comp13614_c0_seq2;comp14069_c0_seq1;comp15508_c0_seq1;comp16252_c0_seq1;comp17460_c0_seq1;comp8988_c0_seq1;comp9148_c0_seq1;comp9206_c0_seq3;comp9206_c0_seq4
PF01416.15	PseudoU_synth_1	tRNA pseudouridine synthase	12	comp20508_c0_seq1;comp20508_c0_seq2;comp20508_c0_seq3;comp20810_c0_seq1;comp22655_c0_seq1;comp22655_c0_seq2;comp22655_c0_seq3;comp22655_c0_seq4;comp22655_c0_seq5;comp22655_c0_seq6;comp22655_c0_seq7;comp22655_c0_seq8
PF02421.13	FeoB_N	Ferrous iron transport protein B	12	comp10131_c0_seq2;comp16213_c0_seq1;comp16979_c0_seq1;comp17335_c0_seq1;comp17335_c0_seq3;comp19620_c0_seq1;comp24180_c0_seq1;comp24180_c0_seq2;comp24180_c0_seq3;comp24180_c0_seq4;comp24214_c1_seq1;comp24214_c1_seq2
PF03000.9	NPH3	NPH3 family	12	comp102804_c0_seq1;comp16665_c0_seq1;comp18566_c0_seq1;comp21346_c0_seq1;comp21892_c0_seq1;comp21892_c0_seq2;comp23490_c0_seq1;comp23861_c0_seq1;comp23992_c0_seq1;comp23992_c0_seq2;comp6024_c0_seq2;comp9880_c0_seq1
PF07002.11	Copine	Copine	12	comp14342_c0_seq1;comp16134_c0_seq1;comp188354_c0_seq1;comp21110_c1_seq1;comp22721_c0_seq1;comp22721_c0_seq2;comp22721_c0_seq3;comp22721_c0_seq4;comp22721_c0_seq5;comp22721_c0_seq6;comp22762_c0_seq1;comp22762_c0_seq2
PF07724.9	AAA_2	AAA domain (Cdc48 subfamily)	12	comp12762_c0_seq1;comp15826_c0_seq1;comp18766_c0_seq1;comp18766_c0_seq2;comp18887_c0_seq1;comp18920_c0_seq1;comp21216_c0_seq1;comp21905_c0_seq1;comp22054_c0_seq1;comp23021_c0_seq1;comp24118_c0_seq1;comp7460_c0_seq1
PF07883.6	Cupin_2	Cupin domain	12	comp1052_c0_seq1;comp13111_c0_seq1;comp18836_c0_seq1;comp21019_c0_seq3;comp21019_c0_seq4;comp22312_c0_seq1;comp22312_c0_seq2;comp22312_c0_seq3;comp24351_c0_seq1;comp24351_c0_seq2;comp4522_c0_seq1;comp4732_c0_seq1
PF13087.1	AAA_12	AAA domain	12	comp103311_c0_seq1;comp19030_c0_seq1;comp19030_c0_seq2;comp20891_c0_seq1;comp23806_c0_seq1;comp23806_c0_seq2;comp23831_c0_seq1;comp23848_c0_seq1;comp24340_c0_seq6;comp24340_c0_seq7;comp4109_c0_seq1;comp66414_c0_seq1
PF13191.1	AAA_16	AAA ATPase domain	12	comp136086_c0_seq1;comp14444_c0_seq1;comp15917_c0_seq1;comp15917_c0_seq2;comp16062_c0_seq1;comp16693_c0_seq1;comp18958_c0_seq2;comp24164_c0_seq1;comp404788_c0_seq1;comp8386_c0_seq1;comp8855_c0_seq1;comp88972_c0_seq1
PF14215.1	bHLH-MYC_N	bHLH-MYC and R2R3-MYB transcription factors N-terminal	12	comp12789_c0_seq1;comp143762_c0_seq1;comp17604_c0_seq1;comp18223_c0_seq1;comp18876_c0_seq1;comp19326_c0_seq1;comp21783_c0_seq1;comp22871_c0_seq3;comp23738_c0_seq1;comp23738_c0_seq2;comp23886_c0_seq1;comp3610_c0_seq1
PF14461.1	Prok-E2_B	Prokaryotic E2 family B	12	comp15610_c0_seq1;comp17330_c0_seq1;comp18914_c0_seq1;comp18914_c0_seq2;comp18914_c0_seq3;comp18914_c0_seq4;comp18914_c0_seq5;comp20232_c0_seq2;comp20232_c0_seq3;comp20232_c0_seq4;comp21742_c0_seq1;comp8427_c0_seq1
PF00035.20	dsrm	Double-stranded RNA binding motif	11	comp10732_c0_seq1;comp14794_c0_seq1;comp15368_c0_seq1;comp17826_c0_seq1;comp17826_c0_seq3;comp18681_c0_seq1;comp22776_c0_seq3;comp22776_c0_seq4;comp22776_c0_seq5;comp22776_c0_seq6;comp22776_c0_seq7
PF00122.15	E1-E2_ATPase	E1-E2 ATPase	11	comp130171_c0_seq1;comp13100_c0_seq1;comp149752_c0_seq1;comp15161_c0_seq1;comp17952_c0_seq1;comp20291_c0_seq2;comp21347_c0_seq1;comp21547_c0_seq3;comp6298_c0_seq1;comp72667_c0_seq1;comp78306_c0_seq1
PF00133.17	tRNA-synt_1	tRNA synthetases class I (I, L, M and V)	11	comp10026_c0_seq1;comp11843_c0_seq2;comp12920_c0_seq1;comp13824_c0_seq1;comp21924_c1_seq1;comp24300_c0_seq1;comp24300_c0_seq2;comp24300_c0_seq3;comp24366_c0_seq1;comp24366_c0_seq2;comp4944_c0_seq1
PF00149.23	Metallophos	Calcineurin-like phosphoesterase	11	comp114647_c0_seq1;comp11805_c0_seq1;comp16639_c0_seq1;comp18842_c0_seq1;comp18842_c0_seq3;comp20558_c0_seq2;comp20558_c0_seq3;comp21612_c0_seq1;comp21612_c0_seq2;comp256762_c0_seq1;comp9721_c0_seq1
PF00180.15	Iso_dh	Isocitrate/isopropylmalate dehydrogenase	11	comp15045_c0_seq1;comp15173_c0_seq1;comp16265_c0_seq1;comp17555_c0_seq1;comp19201_c0_seq1;comp20315_c0_seq1;comp20315_c0_seq2;comp20315_c0_seq3;comp20315_c0_seq4;comp21218_c0_seq1;comp22313_c0_seq1
PF00225.18	Kinesin	Kinesin motor domain	11	comp11783_c0_seq1;comp13115_c0_seq1;comp19412_c0_seq1;comp20837_c0_seq1;comp24345_c0_seq1;comp374837_c0_seq1;comp4958_c0_seq1;comp527497_c0_seq1;comp80552_c0_seq1;comp8446_c0_seq1;comp8499_c0_seq1
PF00227.21	Proteasome	Proteasome subunit	11	comp10659_c0_seq1;comp10691_c0_seq1;comp12731_c0_seq1;comp13556_c0_seq1;comp13721_c0_seq1;comp14769_c0_seq1;comp16403_c0_seq1;comp16403_c0_seq2;comp16779_c0_seq1;comp18817_c0_seq1;comp21794_c0_seq1
PF00300.17	His_Phos_1	Histidine phosphatase superfamily (branch 1)	11	comp14537_c0_seq1;comp16519_c0_seq1;comp17876_c0_seq1;comp19207_c0_seq3;comp19207_c0_seq4;comp20328_c0_seq3;comp20591_c0_seq1;comp20591_c0_seq2;comp20591_c0_seq3;comp21700_c1_seq1;comp23121_c1_seq1
PF00561.15	Abhydrolase_1	alpha/beta hydrolase fold	11	comp11066_c0_seq1;comp13652_c0_seq1;comp19311_c0_seq1;comp19311_c0_seq2;comp19311_c0_seq3;comp19585_c0_seq1;comp20951_c0_seq1;comp21315_c0_seq1;comp22879_c0_seq1;comp22879_c0_seq2;comp93790_c0_seq1
PF00581.15	Rhodanese	Rhodanese-like domain	11	comp14956_c0_seq1;comp16034_c0_seq1;comp16330_c0_seq1;comp16914_c0_seq2;comp19042_c0_seq1;comp19245_c0_seq1;comp21586_c0_seq1;comp22069_c0_seq1;comp23779_c0_seq1;comp23779_c0_seq2;comp23823_c0_seq1
PF00795.17	CN_hydrolase	Carbon-nitrogen hydrolase	11	comp17189_c0_seq1;comp17189_c0_seq2;comp21801_c0_seq1;comp21828_c0_seq1;comp21828_c0_seq2;comp21828_c0_seq3;comp21828_c0_seq4;comp21828_c0_seq5;comp21828_c0_seq6;comp21828_c0_seq7;comp21828_c0_seq8
PF00928.16	Adap_comp_sub	Adaptor complexes medium subunit family	11	comp13860_c0_seq2;comp14163_c0_seq1;comp20456_c0_seq1;comp20456_c0_seq2;comp22105_c0_seq1;comp24162_c0_seq1;comp24162_c0_seq2;comp24162_c0_seq3;comp24162_c0_seq6;comp8408_c0_seq1;comp8408_c0_seq2
PF01167.13	Tub	Tub family	11	comp13940_c0_seq1;comp17747_c0_seq1;comp17747_c0_seq2;comp17747_c0_seq3;comp17849_c0_seq1;comp19045_c0_seq1;comp19121_c0_seq1;comp19121_c0_seq2;comp19121_c0_seq3;comp19200_c0_seq1;comp23929_c0_seq1
PF01388.16	ARID	ARID/BRIGHT DNA binding domain	11	comp12964_c0_seq1;comp14660_c0_seq1;comp15681_c0_seq1;comp15681_c0_seq2;comp18399_c0_seq1;comp18399_c0_seq2;comp21915_c0_seq1;comp21915_c0_seq2;comp22201_c0_seq1;comp22201_c0_seq2;comp9260_c0_seq1
PF01476.15	LysM	LysM domain	11	comp17940_c0_seq1;comp21248_c0_seq1;comp21591_c0_seq1;comp21966_c0_seq1;comp21966_c0_seq2;comp21966_c0_seq3;comp21966_c0_seq4;comp21966_c0_seq5;comp21966_c0_seq7;comp23483_c0_seq1;comp8370_c0_seq1
PF02190.11	LON	ATP-dependent protease La (LON) domain	11	comp14197_c0_seq1;comp21498_c0_seq1;comp22545_c0_seq1;comp22545_c0_seq2;comp22545_c0_seq3;comp22545_c0_seq4;comp22545_c0_seq5;comp22545_c0_seq6;comp24157_c0_seq2;comp24157_c0_seq4;comp72572_c0_seq1
PF02338.14	OTU	OTU-like cysteine protease	11	comp14235_c0_seq1;comp17179_c0_seq2;comp19316_c0_seq1;comp19316_c0_seq2;comp20015_c0_seq1;comp20015_c0_seq2;comp21521_c0_seq1;comp23805_c0_seq11;comp23805_c0_seq16;comp23805_c0_seq6;comp23805_c0_seq9
PF02580.11	Tyr_Deacylase	D-Tyr-tRNA(Tyr) deacylase	11	comp18528_c0_seq1;comp18528_c0_seq11;comp18528_c0_seq12;comp18528_c0_seq2;comp18528_c0_seq3;comp18528_c0_seq4;comp18528_c0_seq5;comp18528_c0_seq6;comp18528_c0_seq7;comp18528_c0_seq8;comp18528_c0_seq9
PF02798.15	GST_N	Glutathione S-transferase, N-terminal domain	11	comp10099_c0_seq1;comp11512_c0_seq1;comp13419_c0_seq1;comp14678_c0_seq1;comp18704_c0_seq1;comp20040_c0_seq1;comp21457_c0_seq1;comp21457_c0_seq2;comp21588_c0_seq1;comp22764_c0_seq1;comp22764_c0_seq2
PF05057.9	DUF676	Putative serine esterase (DUF676)	11	comp105738_c0_seq1;comp20786_c0_seq1;comp20786_c0_seq2;comp23810_c0_seq1;comp23810_c0_seq2;comp23810_c0_seq3;comp23810_c0_seq4;comp3974_c0_seq1;comp49931_c0_seq1;comp78265_c0_seq1;comp8038_c0_seq1
PF05193.16	Peptidase_M16_C	Peptidase M16 inactive domain	11	comp10258_c0_seq1;comp18814_c0_seq1;comp20245_c0_seq1;comp20814_c0_seq1;comp20814_c0_seq3;comp20814_c0_seq4;comp21155_c0_seq2;comp23049_c0_seq1;comp23049_c0_seq2;comp24082_c0_seq1;comp24244_c0_seq1
PF08534.5	Redoxin	Redoxin	11	comp16727_c0_seq1;comp17008_c0_seq1;comp17380_c0_seq1;comp18340_c0_seq1;comp20911_c0_seq1;comp20911_c0_seq2;comp21617_c0_seq2;comp22179_c0_seq10;comp22179_c0_seq2;comp22179_c0_seq4;comp22179_c0_seq8
PF09439.5	SRPRB	Signal recognition particle receptor beta subunit	11	comp18749_c0_seq2;comp18855_c0_seq1;comp18855_c0_seq2;comp19063_c0_seq1;comp21152_c0_seq12;comp21152_c0_seq6;comp21152_c0_seq9;comp24245_c0_seq1;comp24245_c0_seq2;comp24245_c0_seq3;comp8709_c0_seq1
PF10296.4	DUF2404	Putative integral membrane protein conserved region (DUF2404)	11	comp20161_c0_seq1;comp20161_c0_seq2;comp20479_c0_seq1;comp20479_c0_seq2;comp20818_c0_seq1;comp23340_c0_seq1;comp23340_c0_seq2;comp23340_c0_seq3;comp23340_c0_seq4;comp23340_c0_seq5;comp23340_c0_seq6
PF10469.4	AKAP7_NLS	AKAP7 2'5' RNA ligase-like domain	11	comp21787_c0_seq1;comp21787_c0_seq10;comp21787_c0_seq2;comp21787_c0_seq3;comp21787_c0_seq4;comp21787_c0_seq5;comp21787_c0_seq6;comp21787_c0_seq7;comp21787_c0_seq8;comp21787_c0_seq9;comp22772_c0_seq1
PF10604.4	Polyketide_cyc2	Polyketide cyclase / dehydrase and lipid transport	11	comp12483_c0_seq1;comp12995_c0_seq1;comp13960_c0_seq1;comp13960_c0_seq2;comp15972_c0_seq1;comp17793_c0_seq1;comp19343_c0_seq1;comp19757_c0_seq1;comp20957_c0_seq1;comp20957_c0_seq2;comp24400_c0_seq1
PF13921.1	Myb_DNA-bind_6	Myb-like DNA-binding domain	11	comp16783_c0_seq1;comp18425_c0_seq1;comp19638_c0_seq1;comp19638_c0_seq2;comp21242_c0_seq1;comp21728_c0_seq2;comp21972_c0_seq1;comp23610_c0_seq1;comp23959_c0_seq1;comp23959_c0_seq2;comp284185_c0_seq1
PF00010.21	HLH	Helix-loop-helix DNA-binding domain	10	comp16211_c0_seq1;comp16233_c0_seq1;comp17012_c0_seq1;comp17012_c0_seq2;comp19396_c0_seq2;comp204571_c0_seq1;comp23573_c0_seq1;comp3549_c0_seq1;comp5635_c0_seq1;comp5635_c0_seq2
PF00160.16	Pro_isomerase	Cyclophilin type peptidyl-prolyl cis-trans isomerase/CLD	10	comp10118_c0_seq1;comp16129_c0_seq1;comp16184_c0_seq1;comp17051_c0_seq1;comp17051_c0_seq2;comp20187_c0_seq1;comp24160_c0_seq2;comp24160_c0_seq6;comp24199_c0_seq3;comp24199_c0_seq4
PF00350.18	Dynamin_N	Dynamin family	10	comp11646_c0_seq1;comp14571_c0_seq1;comp21526_c0_seq1;comp21526_c0_seq2;comp21526_c0_seq3;comp22339_c0_seq4;comp24286_c0_seq11;comp24286_c0_seq6;comp5025_c0_seq1;comp8063_c0_seq1
PF00498.21	FHA	FHA domain	10	comp12144_c0_seq1;comp188816_c0_seq1;comp21952_c0_seq1;comp21952_c0_seq2;comp21952_c0_seq3;comp21952_c0_seq4;comp21952_c0_seq5;comp21952_c0_seq6;comp21952_c0_seq7;comp21952_c0_seq8
PF00578.16	AhpC-TSA	AhpC/TSA family	10	comp15496_c0_seq1;comp15496_c0_seq2;comp15496_c0_seq3;comp15496_c0_seq4;comp15668_c0_seq1;comp15668_c0_seq2;comp17683_c0_seq1;comp19699_c0_seq1;comp231402_c0_seq1;comp4769_c0_seq1
PF00781.19	DAGK_cat	Diacylglycerol kinase catalytic domain	10	comp13399_c0_seq1;comp13399_c0_seq2;comp21383_c0_seq1;comp21383_c0_seq2;comp21383_c0_seq3;comp22446_c0_seq1;comp7622_c0_seq1;comp8987_c0_seq1;comp8987_c0_seq2;comp8987_c0_seq3
PF00849.17	PseudoU_synth_2	RNA pseudouridylate synthase	10	comp10747_c0_seq1;comp12041_c0_seq1;comp13684_c0_seq1;comp14638_c0_seq1;comp16450_c0_seq1;comp17348_c0_seq1;comp21886_c0_seq1;comp21886_c0_seq2;comp4225_c0_seq1;comp7782_c0_seq1
PF00891.13	Methyltransf_2	O-methyltransferase	10	comp14665_c0_seq2;comp14665_c0_seq4;comp17083_c0_seq1;comp17417_c0_seq1;comp17632_c0_seq1;comp17983_c0_seq1;comp17983_c1_seq1;comp21061_c0_seq1;comp22857_c0_seq1;comp247_c0_seq1
PF01055.21	Glyco_hydro_31	Glycosyl hydrolases family 31	10	comp13879_c0_seq1;comp15471_c0_seq1;comp22321_c0_seq1;comp23979_c0_seq11;comp23979_c0_seq12;comp23979_c0_seq19;comp23979_c0_seq20;comp23979_c0_seq3;comp23979_c0_seq4;comp23979_c0_seq7
PF01237.13	Oxysterol_BP	Oxysterol-binding protein	10	comp13007_c0_seq1;comp13509_c0_seq1;comp13509_c0_seq2;comp17279_c0_seq1;comp17279_c0_seq2;comp21376_c0_seq1;comp21623_c0_seq1;comp21623_c0_seq2;comp21623_c0_seq3;comp21623_c0_seq4
PF01344.20	Kelch_1	Kelch motif	10	comp103498_c0_seq1;comp10580_c0_seq1;comp22113_c0_seq2;comp22226_c0_seq3;comp22886_c0_seq1;comp22886_c0_seq2;comp22886_c0_seq3;comp22886_c0_seq4;comp23580_c0_seq3;comp7874_c0_seq1
PF01565.18	FAD_binding_4	FAD binding domain	10	comp11926_c0_seq1;comp21576_c0_seq2;comp22084_c0_seq1;comp22084_c0_seq2;comp22084_c0_seq3;comp22084_c0_seq4;comp23576_c0_seq1;comp23576_c0_seq2;comp23733_c0_seq1;comp363533_c0_seq1
PF01728.14	FtsJ	FtsJ-like methyltransferase	10	comp14263_c0_seq1;comp16289_c0_seq1;comp20286_c0_seq1;comp20286_c0_seq11;comp20286_c0_seq14;comp20286_c0_seq3;comp20286_c0_seq5;comp20286_c0_seq6;comp20286_c0_seq9;comp23973_c0_seq1
PF01823.14	MACPF	MAC/Perforin domain	10	comp11938_c0_seq1;comp14826_c0_seq1;comp14826_c0_seq2;comp19996_c0_seq1;comp20855_c0_seq1;comp21510_c0_seq1;comp21510_c0_seq2;comp21510_c0_seq3;comp21510_c0_seq4;comp21510_c0_seq5
PF01985.16	CRS1_YhbY	CRS1 / YhbY (CRM) domain	10	comp15233_c0_seq2;comp176422_c0_seq1;comp17691_c0_seq1;comp18034_c0_seq1;comp18246_c0_seq1;comp18246_c0_seq2;comp21447_c0_seq1;comp23369_c0_seq1;comp23369_c0_seq2;comp76673_c0_seq1
PF02518.21	HATPase_c	Histidine kinase-, DNA gyrase B-, and HSP90-like ATPase	10	comp11704_c0_seq1;comp16632_c0_seq1;comp21938_c0_seq1;comp23503_c0_seq1;comp23503_c0_seq2;comp23503_c0_seq3;comp23503_c0_seq4;comp23819_c0_seq1;comp23819_c0_seq2;comp391373_c0_seq1
PF02519.9	Auxin_inducible	Auxin responsive protein	10	comp10113_c0_seq1;comp12346_c0_seq1;comp17453_c0_seq1;comp20307_c0_seq4;comp252166_c0_seq1;comp2787_c0_seq1;comp4404_c0_seq1;comp7402_c0_seq1;comp8799_c0_seq1;comp9285_c0_seq1
PF02536.9	mTERF	mTERF	10	comp10568_c0_seq1;comp11688_c0_seq2;comp13589_c0_seq4;comp13589_c0_seq6;comp14149_c0_seq1;comp16840_c0_seq1;comp18974_c0_seq1;comp19975_c0_seq1;comp5488_c0_seq1;comp7808_c0_seq1
PF03358.10	FMN_red	NADPH-dependent FMN reductase	10	comp10716_c0_seq1;comp15634_c0_seq1;comp15995_c0_seq1;comp19860_c0_seq1;comp23455_c0_seq1;comp23455_c0_seq2;comp23455_c0_seq3;comp23455_c0_seq4;comp23455_c0_seq5;comp23455_c0_seq6
PF04755.7	PAP_fibrillin	PAP_fibrillin	10	comp13835_c0_seq1;comp16904_c0_seq1;comp17357_c0_seq1;comp19031_c0_seq1;comp19399_c0_seq1;comp22429_c0_seq1;comp22429_c0_seq2;comp22429_c0_seq3;comp22864_c0_seq1;comp22864_c0_seq2
PF05922.11	Inhibitor_I9	Peptidase inhibitor I9	10	comp10556_c0_seq1;comp113774_c0_seq1;comp11603_c0_seq1;comp12616_c0_seq1;comp162713_c0_seq1;comp19088_c0_seq1;comp19088_c0_seq2;comp22935_c0_seq1;comp23813_c0_seq1;comp24171_c0_seq3
PF06101.6	DUF946	Plant protein of unknown function (DUF946)	10	comp18671_c0_seq1;comp18724_c0_seq1;comp20731_c0_seq1;comp20731_c0_seq2;comp20731_c0_seq3;comp20731_c0_seq4;comp23529_c0_seq1;comp23705_c0_seq1;comp23705_c0_seq2;comp9617_c0_seq1
PF07059.7	DUF1336	Protein of unknown function (DUF1336)	10	comp11789_c0_seq1;comp18192_c0_seq1;comp20605_c0_seq1;comp20605_c0_seq2;comp22891_c0_seq1;comp23345_c0_seq1;comp24294_c0_seq1;comp24294_c0_seq2;comp24294_c0_seq3;comp9647_c0_seq1
PF07717.11	OB_NTP_bind	Oligonucleotide/oligosaccharide-binding (OB)-fold	10	comp14965_c0_seq1;comp15166_c0_seq4;comp15166_c0_seq5;comp15784_c0_seq1;comp16603_c0_seq1;comp16760_c0_seq1;comp23078_c0_seq5;comp23835_c0_seq1;comp23835_c0_seq4;comp24396_c0_seq1
PF07727.9	RVT_2	Reverse transcriptase (RNA-dependent DNA polymerase)	10	comp20113_c0_seq1;comp20113_c0_seq2;comp20113_c0_seq3;comp21220_c0_seq7;comp21220_c0_seq8;comp21563_c0_seq3;comp24371_c2_seq3;comp24390_c1_seq1;comp261872_c0_seq1;comp391107_c0_seq1
PF11715.3	Nup160	Nucleoporin Nup120/160	10	comp22664_c0_seq6;comp23572_c0_seq1;comp24096_c0_seq3;comp24313_c0_seq1;comp24313_c0_seq2;comp24313_c0_seq3;comp24313_c0_seq4;comp24313_c0_seq5;comp5412_c0_seq1;comp6986_c0_seq2
PF13414.1	TPR_11	TPR repeat	10	comp114233_c0_seq1;comp14722_c0_seq1;comp16031_c0_seq1;comp16710_c0_seq1;comp19593_c0_seq3;comp19593_c0_seq4;comp19938_c0_seq3;comp21233_c0_seq1;comp21480_c0_seq1;comp382032_c0_seq1
PF13456.1	RVT_3	Reverse transcriptase-like	10	comp14648_c0_seq1;comp17041_c0_seq1;comp17041_c0_seq2;comp18022_c0_seq1;comp18387_c0_seq1;comp2270_c0_seq1;comp24070_c0_seq1;comp24070_c0_seq2;comp3339_c0_seq1;comp9107_c0_seq1
PF13528.1	Glyco_trans_1_3	Glycosyl transferase family 1	10	comp18053_c0_seq1;comp18326_c0_seq1;comp18392_c0_seq1;comp18786_c0_seq1;comp19483_c0_seq1;comp20787_c0_seq1;comp20787_c0_seq2;comp21050_c0_seq1;comp23019_c0_seq1;comp23295_c1_seq1
PF13802.1	Gal_mutarotas_2	Galactose mutarotase-like	10	comp23979_c0_seq1;comp23979_c0_seq10;comp23979_c0_seq14;comp23979_c0_seq15;comp23979_c0_seq2;comp23979_c0_seq21;comp23979_c0_seq22;comp23979_c0_seq5;comp23979_c0_seq6;comp23979_c0_seq9
PF13854.1	Kelch_5	Kelch motif	10	comp10744_c0_seq1;comp22226_c0_seq1;comp24027_c0_seq1;comp24027_c0_seq2;comp24027_c0_seq3;comp24027_c0_seq4;comp24027_c0_seq5;comp24166_c0_seq1;comp24166_c0_seq2;comp24166_c0_seq5
PF14681.1	UPRTase	Uracil phosphoribosyltransferase	10	comp10951_c0_seq1;comp114218_c0_seq1;comp13446_c0_seq1;comp13446_c0_seq2;comp13804_c0_seq1;comp17425_c0_seq1;comp17839_c0_seq1;comp17839_c0_seq2;comp23653_c0_seq1;comp23653_c0_seq2
PF00063.16	Myosin_head	Myosin head (motor domain)	9	comp12816_c0_seq1;comp18644_c0_seq1;comp23201_c0_seq1;comp23201_c0_seq2;comp23235_c0_seq1;comp23235_c0_seq2;comp50665_c0_seq1;comp7174_c0_seq1;comp7994_c0_seq1
PF00082.17	Peptidase_S8	Subtilase family	9	comp10101_c0_seq1;comp12096_c0_seq1;comp15012_c0_seq1;comp21960_c0_seq1;comp22697_c0_seq1;comp23888_c0_seq1;comp23905_c0_seq2;comp24198_c0_seq1;comp9440_c0_seq1
PF00091.20	Tubulin	Tubulin/FtsZ family, GTPase domain	9	comp10508_c0_seq1;comp136735_c0_seq1;comp16507_c0_seq1;comp16885_c0_seq1;comp17172_c0_seq1;comp19050_c0_seq1;comp22416_c1_seq1;comp24788_c0_seq1;comp9496_c0_seq1
PF00101.15	RuBisCO_small	Ribulose bisphosphate carboxylase, small chain	9	comp14139_c0_seq1;comp14139_c0_seq2;comp14139_c0_seq3;comp14139_c0_seq4;comp16842_c0_seq1;comp16842_c0_seq2;comp16842_c0_seq3;comp16842_c0_seq4;comp16842_c0_seq5
PF00173.23	Cyt-b5	Cytochrome b5-like Heme/Steroid binding domain	9	comp11412_c0_seq1;comp14282_c0_seq1;comp15462_c0_seq1;comp15462_c0_seq2;comp17862_c0_seq1;comp17862_c0_seq2;comp19685_c0_seq1;comp20398_c0_seq1;comp237840_c0_seq1
PF00198.18	2-oxoacid_dh	2-oxoacid dehydrogenases acyltransferase (catalytic domain)	9	comp14475_c0_seq1;comp15127_c0_seq1;comp15127_c0_seq2;comp17228_c0_seq1;comp21676_c0_seq1;comp21676_c0_seq2;comp21676_c0_seq3;comp22208_c0_seq1;comp22208_c0_seq2
PF00493.18	MCM	MCM2/3/5 family	9	comp10566_c0_seq1;comp10566_c0_seq2;comp12422_c0_seq1;comp19578_c0_seq1;comp20538_c0_seq1;comp20538_c0_seq2;comp20538_c0_seq3;comp24104_c0_seq2;comp340949_c0_seq1
PF00588.14	SpoU_methylase	SpoU rRNA Methylase family	9	comp17851_c0_seq1;comp17851_c0_seq2;comp18464_c0_seq2;comp18464_c0_seq4;comp18464_c0_seq5;comp18464_c0_seq8;comp19904_c0_seq1;comp23486_c0_seq2;comp4558_c0_seq1
PF00696.23	AA_kinase	Amino acid kinase family	9	comp14264_c0_seq1;comp15092_c0_seq1;comp21053_c0_seq2;comp22241_c0_seq1;comp22241_c0_seq2;comp22241_c0_seq3;comp22241_c0_seq4;comp22491_c0_seq1;comp22491_c0_seq2
PF00762.14	Ferrochelatase	Ferrochelatase	9	comp12620_c0_seq1;comp12620_c0_seq2;comp12620_c0_seq3;comp12620_c0_seq4;comp12620_c0_seq5;comp12620_c0_seq6;comp12620_c0_seq7;comp12620_c0_seq8;comp23706_c0_seq4
PF01063.14	Aminotran_4	Aminotransferase class IV	9	comp13028_c0_seq1;comp13028_c0_seq2;comp17283_c0_seq2;comp212058_c0_seq1;comp21628_c0_seq1;comp22391_c0_seq1;comp22629_c0_seq1;comp24002_c0_seq1;comp24002_c0_seq2
PF01073.14	3Beta_HSD	3-beta hydroxysteroid dehydrogenase/isomerase family	9	comp15427_c0_seq1;comp17154_c0_seq1;comp20165_c0_seq1;comp20165_c0_seq2;comp21134_c0_seq1;comp21134_c0_seq2;comp22193_c0_seq1;comp23236_c0_seq1;comp24384_c1_seq2
PF01189.12	Nol1_Nop2_Fmu	NOL1/NOP2/sun family	9	comp11673_c0_seq1;comp11724_c0_seq2;comp17937_c0_seq1;comp17937_c0_seq2;comp19101_c0_seq1;comp19101_c0_seq2;comp23962_c0_seq1;comp23962_c0_seq2;comp24356_c1_seq1
PF01300.13	Sua5_yciO_yrdC	Telomere recombination	9	comp17056_c0_seq1;comp19830_c0_seq1;comp19830_c0_seq2;comp19830_c0_seq3;comp19830_c0_seq4;comp23048_c0_seq1;comp23048_c0_seq2;comp23048_c0_seq3;comp23048_c0_seq4
PF02239.11	Cytochrom_D1	Cytochrome D1 heme domain	9	comp15551_c0_seq1;comp21706_c0_seq1;comp23415_c0_seq1;comp23415_c0_seq2;comp23415_c0_seq3;comp23415_c0_seq4;comp23990_c0_seq2;comp23990_c0_seq3;comp4135_c0_seq1
PF02782.11	FGGY_C	FGGY family of carbohydrate kinases, C-terminal domain	9	comp12955_c0_seq1;comp12955_c0_seq2;comp16643_c0_seq1;comp17539_c0_seq1;comp22406_c0_seq1;comp22771_c0_seq1;comp22797_c0_seq1;comp23696_c0_seq1;comp5039_c0_seq1
PF03364.15	Polyketide_cyc	Polyketide cyclase / dehydrase and lipid transport	9	comp12400_c0_seq1;comp14983_c0_seq1;comp14983_c0_seq2;comp14983_c0_seq3;comp16089_c0_seq1;comp17287_c0_seq1;comp17793_c0_seq2;comp17793_c0_seq4;comp4596_c0_seq1
PF08423.6	Rad51	Rad51	9	comp104460_c0_seq1;comp10687_c0_seq1;comp10687_c0_seq2;comp10687_c0_seq3;comp10687_c0_seq4;comp11553_c0_seq1;comp164728_c0_seq1;comp203419_c0_seq1;comp58547_c0_seq1
PF08718.6	GLTP	Glycolipid transfer protein (GLTP)	9	comp17018_c0_seq1;comp17478_c0_seq1;comp21266_c0_seq1;comp21266_c0_seq2;comp21266_c0_seq3;comp21266_c0_seq4;comp21266_c0_seq6;comp21266_c0_seq7;comp21266_c0_seq8
PF10256.4	Erf4	Golgin subfamily A member 7/ERF4 family	9	comp14211_c0_seq1;comp23581_c0_seq1;comp23581_c0_seq2;comp23581_c0_seq3;comp23581_c0_seq4;comp23581_c0_seq5;comp23581_c0_seq6;comp23581_c0_seq7;comp23581_c0_seq8
PF10358.4	NT-C2	N-terminal C2 in EEIG1 and EHBP1 proteins	9	comp143598_c0_seq1;comp19966_c0_seq1;comp23404_c0_seq1;comp24262_c0_seq1;comp24262_c0_seq2;comp329606_c0_seq1;comp4928_c0_seq1;comp5999_c0_seq1;comp8253_c0_seq1
PF12799.2	LRR_4	Leucine Rich repeats (2 copies)	9	comp10359_c0_seq1;comp110461_c0_seq1;comp14547_c0_seq1;comp23038_c0_seq1;comp23038_c0_seq2;comp23038_c0_seq3;comp23038_c0_seq4;comp4924_c0_seq1;comp4924_c0_seq2
PF12937.2	F-box-like	F-box-like	9	comp12807_c0_seq1;comp16861_c0_seq1;comp18665_c0_seq1;comp21720_c0_seq1;comp22173_c0_seq2;comp22173_c0_seq3;comp23208_c0_seq1;comp23208_c0_seq2;comp23780_c0_seq1
PF13086.1	AAA_11	AAA domain	9	comp14046_c0_seq1;comp14278_c0_seq1;comp14278_c0_seq2;comp24340_c0_seq1;comp24340_c0_seq2;comp24340_c0_seq3;comp24340_c0_seq4;comp9277_c0_seq1;comp9277_c0_seq2
PF13401.1	AAA_22	AAA domain	9	comp10255_c0_seq1;comp14476_c0_seq1;comp16444_c0_seq1;comp16444_c0_seq2;comp16444_c0_seq3;comp16444_c0_seq4;comp19226_c0_seq1;comp19226_c0_seq2;comp23628_c0_seq1
PF13489.1	Methyltransf_23	Methyltransferase domain	9	comp12488_c0_seq1;comp14041_c0_seq1;comp18042_c0_seq1;comp18042_c0_seq2;comp20719_c0_seq2;comp20862_c0_seq3;comp21372_c0_seq1;comp22798_c0_seq1;comp63480_c0_seq1
PF13671.1	AAA_33	AAA domain	9	comp15734_c0_seq1;comp16608_c0_seq1;comp18702_c1_seq1;comp20333_c0_seq1;comp21587_c0_seq1;comp22778_c0_seq1;comp22947_c0_seq1;comp22947_c0_seq2;comp23314_c0_seq1
PF13673.1	Acetyltransf_10	Acetyltransferase (GNAT) domain	9	comp10694_c0_seq1;comp13744_c0_seq1;comp14528_c0_seq1;comp14528_c0_seq2;comp17486_c0_seq1;comp22986_c0_seq2;comp22986_c0_seq3;comp23352_c0_seq1;comp8284_c0_seq1
PF13716.1	CRAL_TRIO_2	Divergent CRAL/TRIO domain	9	comp15726_c0_seq1;comp16640_c0_seq1;comp18008_c0_seq1;comp18008_c0_seq2;comp20109_c0_seq1;comp20109_c0_seq2;comp20517_c0_seq1;comp21004_c0_seq1;comp8276_c0_seq1
PF13774.1	Longin	Regulated-SNARE-like domain	9	comp11094_c0_seq1;comp11224_c0_seq1;comp14061_c0_seq1;comp14406_c0_seq1;comp17583_c0_seq1;comp17988_c0_seq1;comp18121_c0_seq1;comp18430_c0_seq1;comp27348_c0_seq1
PF13847.1	Methyltransf_31	Methyltransferase domain	9	comp17813_c0_seq2;comp18420_c0_seq1;comp18708_c0_seq1;comp19824_c0_seq2;comp19824_c0_seq5;comp20286_c0_seq8;comp21945_c0_seq1;comp21945_c0_seq2;comp8518_c0_seq1
PF00026.18	Asp	Eukaryotic aspartyl protease	8	comp13483_c0_seq1;comp19046_c0_seq1;comp20489_c0_seq1;comp20489_c0_seq2;comp23132_c0_seq1;comp23312_c0_seq5;comp2851_c0_seq1;comp4472_c0_seq1
PF00153.22	Mito_carr	Mitochondrial carrier protein	8	comp11060_c0_seq1;comp14833_c0_seq1;comp16057_c0_seq1;comp161243_c0_seq1;comp17873_c0_seq2;comp18815_c0_seq1;comp22624_c0_seq2;comp22836_c0_seq2
PF00190.17	Cupin_1	Cupin	8	comp12678_c0_seq1;comp13262_c0_seq1;comp20775_c0_seq1;comp22395_c0_seq1;comp22395_c0_seq2;comp23187_c0_seq1;comp23187_c0_seq2;comp275025_c0_seq1
PF00232.13	Glyco_hydro_1	Glycosyl hydrolase family 1	8	comp102803_c0_seq1;comp19117_c0_seq1;comp20399_c0_seq1;comp23975_c0_seq15;comp23975_c0_seq16;comp325452_c0_seq1;comp8791_c0_seq1;comp9415_c0_seq3
PF00291.20	PALP	Pyridoxal-phosphate dependent enzyme	8	comp100284_c0_seq1;comp13893_c0_seq1;comp14780_c0_seq1;comp17449_c0_seq1;comp17968_c0_seq1;comp18998_c0_seq1;comp19801_c0_seq1;comp8592_c0_seq1
PF00390.14	malic	Malic enzyme, N-terminal domain	8	comp14206_c0_seq1;comp14206_c0_seq3;comp15910_c0_seq1;comp16251_c0_seq1;comp19829_c0_seq1;comp24018_c1_seq1;comp24018_c1_seq2;comp9304_c0_seq1
PF00514.18	Arm	Armadillo/beta-catenin-like repeat	8	comp13327_c0_seq1;comp16010_c0_seq2;comp17721_c0_seq1;comp17721_c0_seq2;comp17721_c0_seq3;comp20337_c0_seq2;comp227301_c0_seq1;comp5764_c0_seq1
PF00538.14	Linker_histone	linker histone H1 and H5 family	8	comp18072_c0_seq1;comp18072_c0_seq2;comp19329_c0_seq1;comp20066_c0_seq1;comp20066_c0_seq2;comp20143_c0_seq1;comp20707_c0_seq1;comp23313_c0_seq1
PF00665.21	rve	Integrase core domain	8	comp10949_c0_seq1;comp17468_c0_seq1;comp189293_c0_seq1;comp23228_c0_seq1;comp23228_c0_seq2;comp24336_c0_seq6;comp483_c0_seq1;comp7274_c0_seq1
PF00675.15	Peptidase_M16	Insulinase (Peptidase family M16)	8	comp109725_c0_seq1;comp20667_c0_seq1;comp20667_c0_seq2;comp21155_c0_seq1;comp23777_c0_seq1;comp23777_c0_seq2;comp23777_c0_seq3;comp24082_c0_seq2
PF00787.19	PX	PX domain	8	comp129921_c0_seq1;comp18253_c0_seq1;comp18253_c0_seq2;comp18452_c0_seq1;comp18860_c0_seq1;comp22148_c0_seq1;comp23972_c0_seq1;comp282295_c0_seq1
PF00814.20	Peptidase_M22	Glycoprotease family	8	comp13753_c0_seq1;comp13753_c0_seq2;comp13753_c0_seq3;comp13753_c0_seq4;comp13753_c0_seq5;comp13753_c0_seq6;comp4448_c0_seq1;comp4792_c0_seq1
PF01053.15	Cys_Met_Meta_PP	Cys/Met metabolism PLP-dependent enzyme	8	comp20819_c1_seq1;comp22175_c0_seq1;comp22691_c0_seq3;comp22691_c0_seq7;comp23804_c0_seq1;comp23804_c0_seq2;comp23804_c0_seq3;comp23804_c0_seq4
PF01138.16	RNase_PH	3' exoribonuclease family, domain 1	8	comp13424_c0_seq1;comp13427_c0_seq1;comp14246_c0_seq1;comp15514_c0_seq1;comp16572_c0_seq1;comp19696_c1_seq1;comp9015_c0_seq1;comp9015_c0_seq2
PF01150.12	GDA1_CD39	GDA1/CD39 (nucleoside phosphatase) family	8	comp14823_c0_seq1;comp14823_c0_seq2;comp22443_c0_seq1;comp22443_c0_seq2;comp22498_c0_seq1;comp22498_c0_seq2;comp22498_c0_seq3;comp23896_c0_seq1
PF01202.17	SKI	Shikimate kinase	8	comp17092_c0_seq1;comp18137_c0_seq1;comp18137_c0_seq2;comp18137_c0_seq3;comp18137_c0_seq4;comp18137_c0_seq5;comp18137_c0_seq6;comp6460_c0_seq1
PF01426.13	BAH	BAH domain	8	comp16924_c0_seq1;comp16924_c0_seq2;comp18033_c0_seq1;comp21536_c0_seq2;comp24325_c0_seq1;comp24325_c0_seq2;comp24368_c0_seq7;comp9730_c0_seq1
PF01467.21	CTP_transf_2	Cytidylyltransferase	8	comp13666_c0_seq1;comp13666_c0_seq2;comp15671_c0_seq1;comp16281_c0_seq1;comp16490_c0_seq1;comp18171_c0_seq1;comp23817_c0_seq2;comp23817_c0_seq3
PF01501.15	Glyco_transf_8	Glycosyl transferase family 8	8	comp10273_c0_seq1;comp14913_c0_seq1;comp151376_c0_seq1;comp16798_c0_seq1;comp18790_c0_seq1;comp21455_c0_seq1;comp502980_c0_seq1;comp63450_c0_seq1
PF01636.18	APH	Phosphotransferase enzyme family	8	comp131048_c0_seq1;comp18299_c0_seq1;comp22370_c0_seq1;comp23042_c0_seq1;comp23815_c0_seq1;comp23815_c0_seq2;comp23815_c0_seq3;comp9811_c0_seq1
PF01812.15	5-FTHF_cyc-lig	5-formyltetrahydrofolate cyclo-ligase family	8	comp12052_c0_seq1;comp12052_c0_seq2;comp20857_c0_seq1;comp20857_c0_seq2;comp20857_c0_seq3;comp20857_c0_seq5;comp20857_c0_seq6;comp20857_c0_seq9
PF01872.12	RibD_C	RibD C-terminal domain	8	comp23646_c0_seq1;comp23646_c0_seq2;comp23646_c0_seq3;comp23646_c0_seq4;comp23646_c0_seq5;comp23646_c0_seq6;comp23646_c0_seq7;comp23646_c0_seq8
PF01936.13	NYN	NYN domain	8	comp17765_c0_seq1;comp17765_c0_seq2;comp18062_c0_seq1;comp23967_c0_seq1;comp23967_c0_seq2;comp23967_c0_seq3;comp4407_c0_seq1;comp9855_c0_seq1
PF02254.13	TrkA_N	TrkA-N domain	8	comp22397_c0_seq4;comp24163_c0_seq3;comp24163_c0_seq4;comp24380_c0_seq1;comp24380_c0_seq2;comp24380_c0_seq4;comp24380_c0_seq7;comp291648_c0_seq1
PF02866.13	Ldh_1_C	lactate/malate dehydrogenase, alpha/beta C-terminal domain	8	comp16631_c0_seq1;comp17945_c0_seq1;comp20262_c0_seq1;comp20262_c0_seq2;comp23987_c0_seq1;comp23987_c0_seq2;comp24232_c1_seq1;comp24232_c1_seq2
PF02984.14	Cyclin_C	Cyclin, C-terminal domain	8	comp12469_c0_seq1;comp144161_c0_seq1;comp22036_c0_seq1;comp24304_c0_seq1;comp24304_c0_seq2;comp24304_c0_seq3;comp24304_c0_seq4;comp5905_c0_seq1
PF03055.10	RPE65	Retinal pigment epithelial membrane protein	8	comp13715_c0_seq1;comp19891_c0_seq1;comp19891_c0_seq2;comp19891_c0_seq3;comp21162_c0_seq1;comp21852_c0_seq1;comp23752_c0_seq1;comp251872_c0_seq1
PF03081.10	Exo70	Exo70 exocyst complex subunit	8	comp15084_c0_seq1;comp165623_c0_seq1;comp16932_c0_seq1;comp17786_c0_seq3;comp18813_c0_seq1;comp18813_c0_seq2;comp21280_c0_seq1;comp24122_c0_seq1
PF03096.9	Ndr	Ndr family	8	comp15829_c0_seq3;comp16132_c0_seq1;comp20159_c0_seq1;comp21633_c0_seq1;comp21633_c0_seq2;comp22107_c0_seq1;comp22233_c0_seq1;comp22233_c0_seq2
PF03435.13	Saccharop_dh	Saccharopine dehydrogenase	8	comp19359_c0_seq1;comp19359_c0_seq2;comp19642_c0_seq1;comp19964_c0_seq2;comp19964_c0_seq5;comp22342_c0_seq1;comp24272_c0_seq1;comp24272_c0_seq3
PF03446.10	NAD_binding_2	NAD binding domain of 6-phosphogluconate dehydrogenase	8	comp18783_c0_seq1;comp19192_c0_seq1;comp19192_c0_seq2;comp20835_c0_seq1;comp20835_c0_seq2;comp20835_c0_seq3;comp20835_c0_seq4;comp24358_c0_seq4
PF03463.10	eRF1_1	eRF1 domain 1	8	comp18931_c0_seq1;comp19615_c0_seq1;comp19615_c0_seq2;comp22252_c1_seq11;comp22252_c1_seq13;comp22252_c1_seq15;comp22252_c1_seq16;comp22252_c1_seq17
PF03634.8	TCP	TCP family transcription factor	8	comp1478_c0_seq1;comp16918_c0_seq1;comp18910_c0_seq1;comp18910_c0_seq2;comp20081_c0_seq1;comp20081_c0_seq2;comp23316_c0_seq2;comp23316_c0_seq3
PF03874.11	RNA_pol_Rpb4	RNA polymerase Rpb4	8	comp16958_c0_seq1;comp21982_c0_seq1;comp21982_c0_seq2;comp22979_c0_seq1;comp22979_c0_seq2;comp22979_c0_seq3;comp22979_c0_seq4;comp22979_c0_seq7
PF04851.10	ResIII	Type III restriction enzyme, res subunit	8	comp187052_c0_seq1;comp22837_c0_seq1;comp23772_c0_seq4;comp23772_c0_seq5;comp23993_c0_seq1;comp329208_c0_seq1;comp4316_c0_seq1;comp5239_c0_seq1
PF04998.12	RNA_pol_Rpb1_5	RNA polymerase Rpb1, domain 5	8	comp11083_c0_seq1;comp13127_c0_seq1;comp13127_c0_seq2;comp18242_c0_seq1;comp18242_c0_seq2;comp20472_c0_seq1;comp5037_c0_seq2;comp8151_c0_seq1
PF05871.7	ESCRT-II	ESCRT-II complex subunit	8	comp23715_c0_seq1;comp23715_c0_seq2;comp23715_c0_seq3;comp23715_c0_seq4;comp23715_c0_seq5;comp23715_c0_seq6;comp23715_c0_seq7;comp23715_c0_seq8
PF07651.11	ANTH	ANTH domain	8	comp11722_c0_seq1;comp20067_c0_seq1;comp23271_c1_seq1;comp23271_c1_seq2;comp23271_c1_seq3;comp23986_c0_seq1;comp2804_c0_seq1;comp4321_c0_seq1
PF07719.12	TPR_2	Tetratricopeptide repeat	8	comp17127_c0_seq1;comp18994_c0_seq1;comp19171_c0_seq3;comp19593_c0_seq1;comp19593_c0_seq2;comp21272_c0_seq1;comp21722_c0_seq6;comp8017_c0_seq1
PF07847.7	DUF1637	Protein of unknown function (DUF1637)	8	comp16160_c0_seq1;comp16160_c0_seq2;comp16823_c0_seq1;comp17963_c0_seq1;comp17963_c0_seq2;comp20640_c0_seq1;comp20987_c0_seq1;comp20987_c0_seq2
PF08282.7	Hydrolase_3	haloacid dehalogenase-like hydrolase	8	comp13052_c0_seq1;comp13057_c0_seq1;comp15022_c0_seq1;comp16110_c0_seq1;comp19054_c0_seq1;comp19054_c0_seq2;comp19054_c0_seq3;comp19054_c0_seq4
PF08542.6	Rep_fac_C	Replication factor C C-terminal domain	8	comp13094_c0_seq1;comp13633_c0_seq1;comp13633_c0_seq2;comp13946_c0_seq1;comp15021_c0_seq1;comp18334_c0_seq1;comp20185_c0_seq1;comp22206_c0_seq1
PF08719.6	DUF1768	Domain of unknown function (DUF1768)	8	comp23646_c0_seq10;comp23646_c0_seq11;comp23646_c0_seq12;comp23646_c0_seq13;comp23646_c0_seq14;comp23646_c0_seq15;comp23646_c0_seq16;comp23646_c0_seq9
PF09372.5	PRANC	PRANC domain	8	comp12452_c0_seq1;comp15843_c0_seq1;comp15843_c0_seq2;comp18041_c0_seq1;comp18107_c0_seq1;comp18107_c0_seq2;comp21688_c0_seq3;comp6230_c0_seq1
PF10433.4	MMS1_N	Mono-functional DNA-alkylating methyl methanesulfonate N-term	8	comp14292_c0_seq1;comp15359_c0_seq1;comp186173_c0_seq1;comp20283_c0_seq1;comp20283_c0_seq3;comp22880_c0_seq1;comp6234_c0_seq1;comp9299_c0_seq1
PF10502.4	Peptidase_S26	Signal peptidase, peptidase S26	8	comp17866_c0_seq1;comp17866_c0_seq2;comp18753_c0_seq1;comp20167_c0_seq1;comp23140_c0_seq1;comp23140_c0_seq2;comp23140_c0_seq3;comp23140_c0_seq4
PF11768.3	DUF3312	Protein of unknown function (DUF3312)	8	comp20141_c0_seq1;comp20141_c0_seq2;comp20141_c0_seq3;comp20141_c0_seq4;comp20141_c0_seq5;comp20141_c0_seq6;comp20421_c0_seq1;comp8977_c0_seq1
PF11977.3	RNase_Zc3h12a	Zc3h12a-like Ribonuclease NYN domain	8	comp21779_c0_seq1;comp21779_c0_seq2;comp21893_c0_seq1;comp21893_c0_seq2;comp23350_c0_seq1;comp23350_c0_seq2;comp23350_c0_seq3;comp23350_c0_seq4
PF12049.3	DUF3531	Protein of unknown function (DUF3531)	8	comp17772_c0_seq1;comp17772_c0_seq2;comp17772_c0_seq3;comp17772_c0_seq4;comp17772_c0_seq6;comp17772_c0_seq7;comp17772_c0_seq8;comp22990_c0_seq3
PF12165.3	DUF3594	Domain of unknown function (DUF3594)	8	comp16412_c0_seq1;comp17439_c0_seq1;comp17439_c0_seq2;comp20145_c0_seq1;comp20145_c0_seq2;comp20145_c0_seq3;comp20210_c0_seq1;comp20210_c0_seq2
PF12681.2	Glyoxalase_2	Glyoxalase-like domain	8	comp16145_c0_seq1;comp16866_c0_seq1;comp16866_c0_seq4;comp16866_c0_seq7;comp17530_c0_seq1;comp17590_c0_seq1;comp6870_c0_seq2;comp9605_c0_seq1
PF12894.2	Apc4_WD40	Anaphase-promoting complex subunit 4 WD40 domain	8	comp10104_c0_seq1;comp11633_c0_seq1;comp17146_c0_seq2;comp18725_c0_seq1;comp18725_c0_seq3;comp21270_c0_seq1;comp21270_c0_seq2;comp21297_c0_seq3
PF12921.2	ATP13	Mitochondrial ATPase expression	8	comp10667_c0_seq1;comp168377_c0_seq1;comp22650_c0_seq1;comp22650_c0_seq2;comp22650_c0_seq3;comp22650_c0_seq4;comp5183_c0_seq1;comp6708_c0_seq1
PF00134.18	Cyclin_N	Cyclin, N-terminal domain	7	comp11860_c0_seq1;comp11860_c0_seq2;comp13075_c0_seq1;comp16848_c0_seq1;comp22036_c0_seq2;comp24011_c0_seq10;comp24011_c0_seq9
PF00145.12	DNA_methylase	C-5 cytosine-specific DNA methylase	7	comp13510_c0_seq1;comp15319_c0_seq1;comp15319_c0_seq2;comp15426_c0_seq1;comp16586_c0_seq1;comp16642_c0_seq1;comp17352_c0_seq1
PF00169.24	PH	PH domain	7	comp13007_c0_seq2;comp13611_c0_seq1;comp18720_c0_seq1;comp18865_c0_seq1;comp22548_c0_seq2;comp24294_c0_seq4;comp3917_c0_seq1
PF00454.22	PI3_PI4_kinase	Phosphatidylinositol 3- and 4-kinase	7	comp10611_c0_seq1;comp19203_c1_seq1;comp19625_c0_seq1;comp2276_c0_seq1;comp23342_c0_seq1;comp23811_c0_seq1;comp7336_c0_seq1
PF00464.14	SHMT	Serine hydroxymethyltransferase	7	comp17178_c0_seq2;comp18285_c0_seq1;comp19686_c0_seq1;comp19763_c0_seq1;comp21074_c0_seq1;comp21074_c0_seq2;comp21074_c0_seq3
PF00488.16	MutS_V	MutS domain V	7	comp137981_c0_seq1;comp17076_c0_seq1;comp19360_c0_seq1;comp249526_c0_seq1;comp3171_c0_seq1;comp404855_c0_seq1;comp6643_c0_seq1
PF00535.21	Glycos_transf_2	Glycosyl transferase family 2	7	comp13901_c0_seq4;comp13901_c0_seq5;comp14810_c0_seq3;comp16468_c0_seq1;comp16740_c0_seq1;comp21786_c0_seq1;comp23882_c0_seq8
PF00579.20	tRNA-synt_1b	tRNA synthetases class I (W and Y)	7	comp16485_c0_seq2;comp16485_c0_seq3;comp18019_c0_seq1;comp18233_c0_seq1;comp22048_c0_seq1;comp22563_c0_seq1;comp6577_c0_seq1
PF00609.14	DAGK_acc	Diacylglycerol kinase accessory domain	7	comp17852_c0_seq1;comp19452_c0_seq1;comp205916_c0_seq1;comp20720_c0_seq1;comp20720_c0_seq2;comp20720_c0_seq3;comp20720_c0_seq4
PF00639.16	Rotamase	PPIC-type PPIASE domain	7	comp16564_c0_seq1;comp16995_c0_seq1;comp16995_c0_seq2;comp16995_c0_seq3;comp16995_c0_seq4;comp24235_c0_seq1;comp24235_c0_seq2
PF00690.21	Cation_ATPase_N	Cation transporter/ATPase, N-terminus	7	comp11657_c0_seq1;comp13259_c0_seq1;comp2045_c0_seq1;comp24125_c0_seq1;comp24125_c0_seq2;comp24125_c0_seq3;comp24184_c0_seq2
PF00724.15	Oxidored_FMN	NADH:flavin oxidoreductase / NADH oxidase family	7	comp17614_c0_seq1;comp20703_c0_seq1;comp21049_c0_seq1;comp23995_c1_seq1;comp23995_c1_seq2;comp23995_c1_seq4;comp3982_c0_seq1
PF00808.18	CBFD_NFYB_HMF	Histone-like transcription factor (CBF/NF-Y) and archaeal histone	7	comp11059_c0_seq1;comp11117_c0_seq1;comp11294_c0_seq1;comp13239_c0_seq1;comp13529_c0_seq1;comp18534_c0_seq2;comp21842_c0_seq1
PF00850.14	Hist_deacetyl	Histone deacetylase domain	7	comp16058_c0_seq2;comp17906_c0_seq1;comp18603_c0_seq1;comp18603_c0_seq2;comp23060_c0_seq1;comp4573_c0_seq1;comp9297_c0_seq1
PF01077.17	NIR_SIR	Nitrite and sulphite reductase 4Fe-4S domain	7	comp22045_c0_seq2;comp22045_c0_seq3;comp22045_c0_seq4;comp22045_c0_seq6;comp22045_c0_seq7;comp22045_c0_seq8;comp22674_c0_seq1
PF01131.15	Topoisom_bac	DNA topoisomerase	7	comp10076_c0_seq1;comp10805_c0_seq1;comp118905_c0_seq1;comp13484_c0_seq1;comp15091_c0_seq1;comp16454_c0_seq1;comp9317_c0_seq1
PF01182.15	Glucosamine_iso	Glucosamine-6-phosphate isomerases/6-phosphogluconolactonase	7	comp19883_c0_seq1;comp19883_c0_seq2;comp20611_c0_seq1;comp20899_c0_seq1;comp20899_c0_seq2;comp20899_c0_seq3;comp20899_c0_seq4
PF01373.12	Glyco_hydro_14	Glycosyl hydrolase family 14	7	comp19354_c0_seq1;comp20673_c0_seq1;comp20800_c0_seq1;comp21389_c0_seq1;comp21389_c0_seq2;comp22230_c0_seq1;comp22230_c0_seq2
PF01424.17	R3H	R3H domain	7	comp20573_c0_seq1;comp22001_c0_seq1;comp22001_c0_seq2;comp22269_c0_seq1;comp22269_c0_seq2;comp22269_c0_seq3;comp24261_c0_seq1
PF01504.13	PIP5K	Phosphatidylinositol-4-phosphate 5-Kinase	7	comp10539_c0_seq1;comp11025_c0_seq1;comp16268_c0_seq1;comp21907_c0_seq1;comp21907_c0_seq2;comp21907_c0_seq3;comp22331_c0_seq1
PF01556.13	CTDII	DnaJ C terminal domain	7	comp12330_c0_seq3;comp12330_c0_seq4;comp18573_c0_seq1;comp18573_c0_seq2;comp18635_c0_seq1;comp18635_c0_seq2;comp20608_c0_seq1
PF01583.15	APS_kinase	Adenylylsulphate kinase	7	comp18687_c0_seq1;comp18687_c0_seq2;comp18687_c0_seq3;comp18687_c0_seq4;comp18964_c0_seq1;comp248343_c0_seq1;comp9719_c0_seq1
PF02463.14	SMC_N	RecF/RecN/SMC N terminal domain	7	comp11868_c0_seq1;comp17648_c0_seq1;comp208494_c0_seq1;comp208494_c0_seq2;comp23425_c0_seq2;comp24212_c0_seq1;comp64914_c0_seq1
PF02786.12	CPSase_L_D2	Carbamoyl-phosphate synthase L chain, ATP binding domain	7	comp18038_c0_seq1;comp18038_c0_seq2;comp24331_c0_seq1;comp24331_c0_seq2;comp24331_c0_seq3;comp24378_c0_seq1;comp24378_c0_seq2
PF02837.13	Glyco_hydro_2_N	Glycosyl hydrolases family 2, sugar binding domain	7	comp17761_c0_seq2;comp18969_c0_seq1;comp24174_c0_seq3;comp24330_c0_seq1;comp24330_c0_seq4;comp24330_c0_seq5;comp94224_c0_seq1
PF02922.13	CBM_48	Carbohydrate-binding module 48 (Isoamylase N-terminal domain)	7	comp13466_c0_seq1;comp13466_c0_seq2;comp18648_c0_seq1;comp18648_c0_seq2;comp22274_c0_seq1;comp71988_c0_seq1;comp8825_c0_seq1
PF03018.9	Dirigent	Dirigent-like protein	7	comp16694_c0_seq1;comp16694_c0_seq2;comp16694_c0_seq3;comp16694_c0_seq4;comp20712_c0_seq1;comp20934_c0_seq1;comp20934_c0_seq2
PF03407.11	Nucleotid_trans	Nucleotide-diphospho-sugar transferase	7	comp17122_c0_seq1;comp17892_c0_seq1;comp21901_c0_seq1;comp21950_c0_seq1;comp3983_c0_seq1;comp59704_c0_seq1;comp9508_c0_seq1
PF03652.10	UPF0081	Uncharacterised protein family (UPF0081)	7	comp13727_c0_seq1;comp13727_c0_seq2;comp15713_c0_seq1;comp20345_c0_seq1;comp20345_c0_seq2;comp20345_c0_seq5;comp20345_c0_seq6
PF03969.11	AFG1_ATPase	AFG1-like ATPase	7	comp14003_c0_seq2;comp14003_c0_seq3;comp14003_c0_seq4;comp19387_c0_seq1;comp19387_c0_seq2;comp19387_c0_seq3;comp19387_c0_seq4
PF04101.11	Glyco_tran_28_C	Glycosyltransferase family 28 C-terminal domain	7	comp17289_c0_seq1;comp17289_c0_seq2;comp19846_c0_seq1;comp21811_c0_seq1;comp23036_c0_seq2;comp23203_c0_seq1;comp23669_c0_seq1
PF04739.10	AMPKBI	5'-AMP-activated protein kinase beta subunit, interation domain	7	comp16824_c0_seq1;comp16824_c0_seq2;comp16824_c0_seq5;comp19507_c0_seq1;comp19507_c0_seq2;comp19507_c0_seq3;comp19507_c0_seq4
PF04928.12	PAP_central	Poly(A) polymerase central domain	7	comp16255_c0_seq1;comp22435_c1_seq1;comp23379_c0_seq1;comp23379_c0_seq2;comp23379_c0_seq3;comp23480_c0_seq1;comp23480_c0_seq2
PF05383.12	La	La domain	7	comp13175_c0_seq1;comp14788_c0_seq1;comp23069_c0_seq1;comp23069_c0_seq2;comp23223_c0_seq1;comp23223_c0_seq2;comp9818_c0_seq1
PF05637.7	Glyco_transf_34	galactosyl transferase GMA12/MNN10 family	7	comp16901_c0_seq1;comp16901_c0_seq2;comp20070_c0_seq1;comp20070_c0_seq2;comp23290_c0_seq1;comp403754_c0_seq1;comp78193_c0_seq1
PF05664.6	DUF810	Protein of unknown function (DUF810)	7	comp12862_c0_seq1;comp14252_c0_seq1;comp14252_c0_seq2;comp143471_c0_seq1;comp22929_c0_seq2;comp393820_c0_seq1;comp4583_c0_seq1
PF05678.9	VQ	VQ motif	7	comp10570_c0_seq1;comp109477_c0_seq1;comp11047_c0_seq1;comp121404_c0_seq1;comp13316_c0_seq1;comp13316_c0_seq2;comp16670_c0_seq1
PF05804.7	KAP	Kinesin-associated protein (KAP)	7	comp11178_c0_seq1;comp16406_c0_seq1;comp22314_c0_seq1;comp23034_c0_seq1;comp23034_c0_seq2;comp23991_c1_seq1;comp6932_c0_seq1
PF07744.8	SPOC	SPOC domain	7	comp18148_c0_seq1;comp18148_c0_seq2;comp20804_c0_seq1;comp22371_c0_seq1;comp22371_c0_seq2;comp23590_c0_seq1;comp8873_c0_seq1
PF07819.8	PGAP1	PGAP1-like protein	7	comp19903_c0_seq2;comp19903_c0_seq5;comp19903_c0_seq6;comp19903_c0_seq8;comp23966_c0_seq2;comp83620_c0_seq1;comp9218_c0_seq1
PF07823.6	CPDase	Cyclic phosphodiesterase-like protein	7	comp206577_c0_seq1;comp21577_c0_seq1;comp21577_c0_seq2;comp21577_c0_seq3;comp21577_c0_seq4;comp21577_c0_seq7;comp21577_c0_seq8
PF07899.6	Frigida	Frigida-like protein	7	comp13746_c0_seq1;comp23764_c0_seq1;comp23764_c0_seq2;comp23764_c0_seq3;comp23764_c0_seq4;comp23764_c0_seq5;comp23764_c0_seq6
PF08240.7	ADH_N	Alcohol dehydrogenase GroES-like domain	7	comp17177_c0_seq1;comp17248_c0_seq1;comp20650_c0_seq1;comp22426_c0_seq2;comp23305_c0_seq1;comp23530_c0_seq1;comp7698_c0_seq1
PF08547.7	CIA30	Complex I intermediate-associated protein 30 (CIA30)	7	comp15296_c0_seq1;comp15296_c0_seq2;comp15296_c0_seq3;comp15296_c0_seq4;comp17900_c0_seq1;comp19632_c0_seq1;comp19632_c0_seq3
PF09273.6	Rubis-subs-bind	Rubisco LSMT substrate-binding	7	comp12917_c0_seq1;comp12917_c0_seq2;comp15567_c0_seq1;comp23227_c0_seq1;comp23227_c0_seq2;comp5422_c0_seq1;comp7216_c0_seq1
PF10539.4	Dev_Cell_Death	Development and cell death domain	7	comp17567_c0_seq1;comp18577_c0_seq1;comp18693_c0_seq1;comp19299_c0_seq1;comp22367_c0_seq1;comp23799_c0_seq1;comp81224_c0_seq1
PF12569.3	NARP1	NMDA receptor-regulated protein 1	7	comp21937_c0_seq1;comp24268_c0_seq1;comp24268_c0_seq2;comp24268_c0_seq3;comp24268_c0_seq4;comp24268_c0_seq5;comp24268_c0_seq6
PF12738.2	PTCB-BRCT	twin BRCT domain	7	comp16378_c0_seq1;comp16378_c0_seq2;comp174349_c0_seq1;comp18875_c0_seq1;comp19189_c0_seq1;comp23617_c0_seq1;comp23765_c0_seq4
PF12768.2	Rax2	Cortical protein marker for cell polarity	7	comp12177_c0_seq1;comp22431_c0_seq1;comp23742_c0_seq1;comp23742_c0_seq2;comp23742_c0_seq3;comp23742_c0_seq4;comp23742_c0_seq5
PF13304.1	AAA_21	AAA domain	7	comp10127_c0_seq1;comp10827_c0_seq1;comp11653_c0_seq1;comp16341_c0_seq1;comp18595_c0_seq2;comp23514_c0_seq1;comp4008_c0_seq1
PF13423.1	UCH_1	Ubiquitin carboxyl-terminal hydrolase	7	comp16758_c0_seq1;comp18180_c0_seq1;comp18452_c0_seq2;comp19848_c0_seq1;comp21160_c0_seq1;comp21160_c0_seq2;comp22190_c0_seq1
PF13429.1	TPR_15	Tetratricopeptide repeat	7	comp10107_c0_seq1;comp13001_c0_seq1;comp13724_c0_seq1;comp13724_c0_seq2;comp19100_c0_seq1;comp19300_c0_seq1;comp22182_c0_seq1
PF13431.1	TPR_17	Tetratricopeptide repeat	7	comp11575_c0_seq1;comp153453_c0_seq1;comp15492_c0_seq1;comp18426_c0_seq1;comp19902_c0_seq1;comp282556_c0_seq1;comp7299_c0_seq1
PF13589.1	HATPase_c_3	Histidine kinase-, DNA gyrase B-, and HSP90-like ATPase	7	comp11570_c0_seq1;comp13414_c0_seq1;comp16621_c0_seq1;comp24298_c0_seq1;comp255583_c0_seq1;comp4016_c0_seq1;comp8801_c0_seq1
PF13602.1	ADH_zinc_N_2	Zinc-binding dehydrogenase	7	comp18810_c0_seq1;comp20316_c0_seq1;comp21178_c0_seq1;comp22397_c0_seq1;comp22397_c0_seq2;comp22426_c0_seq1;comp23477_c0_seq1
PF13672.1	PP2C_2	Protein phosphatase 2C	7	comp106345_c0_seq1;comp15479_c0_seq1;comp15945_c0_seq1;comp20740_c0_seq1;comp20740_c0_seq2;comp5116_c0_seq1;comp8181_c0_seq1
PF13738.1	Pyr_redox_3	Pyridine nucleotide-disulphide oxidoreductase	7	comp174222_c0_seq1;comp19120_c0_seq1;comp20723_c0_seq1;comp21897_c0_seq1;comp21897_c0_seq2;comp22923_c0_seq1;comp23674_c0_seq1
PF13975.1	gag-asp_proteas	gag-polyprotein putative aspartyl protease	7	comp16628_c0_seq1;comp17397_c0_seq1;comp24376_c0_seq1;comp24376_c0_seq10;comp24376_c0_seq11;comp24376_c0_seq3;comp494541_c0_seq1
PF14299.1	PP2	Phloem protein 2	7	comp11154_c0_seq1;comp12801_c0_seq1;comp12801_c0_seq2;comp12801_c0_seq3;comp17807_c0_seq1;comp21823_c0_seq1;comp24079_c0_seq3
PF14382.1	ECR1_N	Exosome complex exonuclease RRP4 N-terminal region	7	comp17779_c0_seq1;comp17779_c0_seq2;comp20733_c0_seq1;comp20733_c0_seq2;comp20733_c0_seq3;comp20733_c0_seq4;comp486040_c0_seq1
PF00006.20	ATP-synt_ab	ATP synthase alpha/beta family, nucleotide-binding domain	6	comp15238_c0_seq1;comp19533_c0_seq1;comp204242_c0_seq1;comp22422_c0_seq1;comp23678_c0_seq3;comp23678_c0_seq4
PF00043.20	GST_C	Glutathione S-transferase, C-terminal domain	6	comp13587_c0_seq1;comp19722_c0_seq1;comp20909_c0_seq1;comp24205_c0_seq10;comp24205_c0_seq9;comp8766_c0_seq1
PF00118.19	Cpn60_TCP1	TCP-1/cpn60 chaperonin family	6	comp24398_c0_seq3;comp24398_c0_seq4;comp24398_c0_seq5;comp24398_c0_seq6;comp24398_c0_seq7;comp24398_c0_seq8
PF00235.14	Profilin	Profilin	6	comp12765_c0_seq1;comp15436_c0_seq1;comp15497_c0_seq1;comp15497_c0_seq2;comp16048_c0_seq1;comp16048_c0_seq2
PF00295.12	Glyco_hydro_28	Glycosyl hydrolases family 28	6	comp13900_c0_seq1;comp19000_c1_seq1;comp19000_c1_seq2;comp19473_c0_seq1;comp9890_c0_seq1;comp99231_c0_seq1
PF00334.14	NDK	Nucleoside diphosphate kinase	6	comp1229_c0_seq1;comp14295_c0_seq1;comp15710_c0_seq1;comp15710_c0_seq2;comp16095_c0_seq1;comp16095_c0_seq2
PF00348.12	polyprenyl_synt	Polyprenyl synthetase	6	comp12153_c0_seq1;comp15684_c0_seq1;comp15684_c0_seq2;comp18957_c0_seq1;comp18963_c0_seq1;comp364044_c0_seq1
PF00398.15	RrnaAD	Ribosomal RNA adenine dimethylase	6	comp13302_c0_seq1;comp13302_c0_seq2;comp13302_c0_seq3;comp13302_c0_seq4;comp15833_c0_seq1;comp17001_c0_seq1
PF00459.20	Inositol_P	Inositol monophosphatase family	6	comp10240_c0_seq1;comp17551_c0_seq1;comp17551_c0_seq2;comp20258_c0_seq1;comp20881_c0_seq1;comp20881_c0_seq2
PF00536.25	SAM_1	SAM domain (Sterile alpha motif)	6	comp14646_c0_seq1;comp19772_c0_seq1;comp20330_c0_seq1;comp20330_c0_seq2;comp24261_c1_seq1;comp54768_c0_seq1
PF00571.23	CBS	CBS domain	6	comp15810_c0_seq1;comp18504_c0_seq1;comp22784_c0_seq1;comp22918_c0_seq2;comp22918_c0_seq3;comp246025_c0_seq1
PF00572.13	Ribosomal_L13	Ribosomal protein L13	6	comp15947_c0_seq1;comp15947_c0_seq2;comp15947_c0_seq3;comp15947_c0_seq4;comp19825_c0_seq1;comp19851_c0_seq1
PF00574.18	CLP_protease	Clp protease	6	comp17757_c0_seq1;comp20096_c0_seq1;comp20863_c0_seq1;comp21991_c0_seq1;comp22297_c0_seq1;comp9088_c0_seq1
PF00626.17	Gelsolin	Gelsolin repeat	6	comp12636_c0_seq1;comp20851_c0_seq1;comp23234_c0_seq5;comp23234_c0_seq6;comp4058_c0_seq1;comp9409_c0_seq1
PF00627.26	UBA	UBA/TS-N domain	6	comp125859_c0_seq1;comp14553_c0_seq1;comp21569_c0_seq1;comp21993_c0_seq1;comp22112_c0_seq1;comp23437_c0_seq1
PF00644.15	PARP	Poly(ADP-ribose) polymerase catalytic domain	6	comp21931_c0_seq1;comp22013_c2_seq1;comp22791_c0_seq1;comp22791_c0_seq2;comp23164_c0_seq1;comp23164_c0_seq2
PF00733.16	Asn_synthase	Asparagine synthase	6	comp17719_c0_seq1;comp17719_c0_seq2;comp17719_c0_seq3;comp17719_c0_seq4;comp19468_c0_seq1;comp21229_c0_seq1
PF00790.14	VHS	VHS domain	6	comp16205_c0_seq5;comp16205_c0_seq6;comp16205_c0_seq9;comp23123_c0_seq1;comp23278_c0_seq1;comp23787_c0_seq1
PF00800.13	PDT	Prephenate dehydratase	6	comp12659_c0_seq1;comp12659_c0_seq2;comp21920_c0_seq1;comp23047_c1_seq1;comp23051_c0_seq1;comp23051_c0_seq2
PF00931.17	NB-ARC	NB-ARC domain	6	comp113817_c0_seq1;comp19233_c0_seq1;comp22192_c0_seq1;comp24291_c0_seq4;comp24391_c0_seq1;comp5448_c0_seq1
PF00933.16	Glyco_hydro_3	Glycosyl hydrolase family 3 N terminal domain	6	comp18591_c0_seq1;comp19231_c0_seq1;comp22661_c0_seq1;comp23033_c0_seq1;comp23763_c0_seq1;comp24072_c0_seq1
PF01171.15	ATP_bind_3	PP-loop family	6	comp15617_c0_seq1;comp15617_c0_seq4;comp20108_c0_seq1;comp20108_c0_seq2;comp20108_c0_seq3;comp20108_c0_seq4
PF01207.12	Dus	Dihydrouridine synthase (Dus)	6	comp11428_c0_seq1;comp13208_c0_seq1;comp14802_c0_seq1;comp17114_c0_seq1;comp17114_c0_seq4;comp19540_c0_seq1
PF01336.20	tRNA_anti-codon	OB-fold nucleic acid binding domain	6	comp16166_c0_seq1;comp18787_c0_seq1;comp19248_c1_seq1;comp21361_c0_seq1;comp24005_c0_seq1;comp74014_c0_seq1
PF01398.16	JAB	JAB1/Mov34/MPN/PAD-1 ubiquitin protease	6	comp14733_c0_seq1;comp17661_c0_seq1;comp20828_c0_seq1;comp20828_c0_seq2;comp22288_c0_seq1;comp22417_c1_seq1
PF01408.17	GFO_IDH_MocA	Oxidoreductase family, NAD-binding Rossmann fold	6	comp132567_c0_seq1;comp14199_c0_seq1;comp14723_c0_seq1;comp14997_c0_seq1;comp21443_c0_seq1;comp21443_c0_seq2
PF01417.15	ENTH	ENTH domain	6	comp10826_c0_seq1;comp23003_c0_seq1;comp24084_c0_seq1;comp24084_c0_seq2;comp5363_c0_seq1;comp8225_c0_seq1
PF01423.17	LSM	LSM domain	6	comp15221_c0_seq1;comp17042_c0_seq1;comp19414_c0_seq2;comp23097_c0_seq1;comp8648_c0_seq1;comp8648_c0_seq2
PF01429.14	MBD	Methyl-CpG binding domain	6	comp15327_c0_seq1;comp18113_c0_seq1;comp18716_c0_seq1;comp189580_c0_seq1;comp20952_c0_seq1;comp23012_c0_seq1
PF01432.15	Peptidase_M3	Peptidase family M3	6	comp11430_c0_seq1;comp11430_c0_seq2;comp16957_c0_seq1;comp21918_c0_seq1;comp21918_c0_seq2;comp8635_c0_seq1
PF01470.12	Peptidase_C15	Pyroglutamyl peptidase	6	comp17812_c0_seq1;comp17812_c0_seq2;comp21775_c0_seq1;comp21775_c0_seq2;comp21775_c0_seq3;comp21775_c0_seq4
PF01513.16	NAD_kinase	ATP-NAD kinase	6	comp13211_c0_seq1;comp15619_c0_seq1;comp15619_c0_seq2;comp15939_c0_seq1;comp18437_c0_seq1;comp18437_c0_seq2
PF01546.23	Peptidase_M20	Peptidase family M20/M25/M40	6	comp16757_c0_seq1;comp18699_c0_seq1;comp21231_c0_seq1;comp21231_c0_seq2;comp22663_c0_seq2;comp22876_c0_seq1
PF01852.14	START	START domain	6	comp13896_c0_seq1;comp13994_c0_seq1;comp22679_c0_seq1;comp23902_c0_seq1;comp23902_c0_seq2;comp9613_c0_seq1
PF02181.18	FH2	Formin Homology 2 Domain	6	comp102990_c0_seq1;comp10846_c0_seq1;comp16604_c0_seq1;comp16604_c0_seq2;comp21672_c0_seq1;comp23614_c0_seq5
PF02230.11	Abhydrolase_2	Phospholipase/Carboxylesterase	6	comp10363_c0_seq1;comp14160_c0_seq1;comp15694_c0_seq1;comp23998_c0_seq1;comp8154_c0_seq1;comp8154_c0_seq2
PF02373.17	JmjC	JmjC domain, hydroxylase	6	comp10023_c0_seq1;comp11717_c0_seq1;comp119259_c0_seq1;comp20220_c0_seq1;comp23668_c0_seq1;comp2519_c0_seq1
PF02383.13	Syja_N	SacI homology domain	6	comp15215_c0_seq1;comp15215_c0_seq2;comp18309_c0_seq1;comp21695_c0_seq1;comp22374_c0_seq1;comp23068_c0_seq3
PF02450.10	LCAT	Lecithin:cholesterol acyltransferase	6	comp12923_c0_seq1;comp21812_c0_seq1;comp21812_c0_seq2;comp22272_c0_seq1;comp22673_c0_seq1;comp23749_c0_seq1
PF02480.11	Herpes_gE	Alphaherpesvirus glycoprotein E	6	comp14180_c0_seq1;comp19898_c0_seq1;comp223453_c0_seq1;comp23266_c1_seq1;comp24339_c0_seq1;comp24351_c1_seq7
PF02875.16	Mur_ligase_C	Mur ligase family, glutamate ligase domain	6	comp22937_c0_seq3;comp23497_c0_seq3;comp23497_c0_seq5;comp23497_c0_seq6;comp24207_c0_seq5;comp24207_c0_seq6
PF03009.12	GDPD	Glycerophosphoryl diester phosphodiesterase family	6	comp12549_c0_seq1;comp139848_c0_seq1;comp16525_c0_seq1;comp16525_c0_seq2;comp21907_c0_seq4;comp22680_c0_seq1
PF03099.14	BPL_LplA_LipB	Biotin/lipoate A/B protein ligase family	6	comp19512_c0_seq1;comp20762_c0_seq1;comp20762_c0_seq2;comp20762_c0_seq5;comp22780_c0_seq1;comp97315_c0_seq1
PF03178.10	CPSF_A	CPSF A subunit region	6	comp17617_c0_seq1;comp17969_c0_seq1;comp17969_c0_seq2;comp22064_c0_seq2;comp24110_c0_seq1;comp24110_c0_seq2
PF03193.11	DUF258	Protein of unknown function, DUF258	6	comp10682_c0_seq1;comp13710_c0_seq1;comp15526_c0_seq1;comp19760_c0_seq1;comp22445_c0_seq1;comp24179_c0_seq1
PF03371.10	PRP38	PRP38 family	6	comp24060_c1_seq1;comp24060_c1_seq2;comp24060_c1_seq3;comp24060_c1_seq4;comp24060_c1_seq5;comp24060_c1_seq6
PF03464.10	eRF1_2	eRF1 domain 2	6	comp21895_c0_seq1;comp22252_c1_seq10;comp22252_c1_seq4;comp22252_c1_seq5;comp22252_c1_seq6;comp22252_c1_seq7
PF04043.10	PMEI	Plant invertase/pectin methylesterase inhibitor	6	comp23863_c0_seq2;comp24089_c0_seq2;comp24089_c0_seq5;comp24089_c0_seq6;comp24089_c0_seq8;comp6001_c0_seq1
PF04525.7	Tub_2	Tubby C 2	6	comp11312_c0_seq1;comp15708_c0_seq1;comp19089_c0_seq1;comp19089_c0_seq2;comp4848_c0_seq1;comp7419_c0_seq1
PF04551.9	GcpE	GcpE protein	6	comp19709_c0_seq1;comp19709_c0_seq2;comp19709_c0_seq3;comp19709_c0_seq4;comp19709_c0_seq5;comp19709_c0_seq6
PF04669.8	Polysacc_synt_4	Polysaccharide biosynthesis	6	comp114397_c0_seq1;comp13945_c0_seq1;comp13945_c0_seq2;comp17404_c0_seq1;comp17764_c0_seq1;comp7353_c0_seq1
PF04784.9	DUF547	Protein of unknown function, DUF547	6	comp13689_c0_seq1;comp173250_c0_seq1;comp17418_c0_seq1;comp17418_c0_seq2;comp22869_c0_seq1;comp22869_c0_seq2
PF04842.7	DUF639	Plant protein of unknown function (DUF639)	6	comp14620_c0_seq1;comp15517_c0_seq1;comp21321_c0_seq1;comp21321_c0_seq2;comp21321_c0_seq3;comp21321_c0_seq4
PF05699.9	Dimer_Tnp_hAT	hAT family C-terminal dimerisation region	6	comp14986_c0_seq1;comp20305_c0_seq1;comp20305_c0_seq2;comp3931_c0_seq1;comp4963_c0_seq1;comp89125_c0_seq1
PF05834.7	Lycopene_cycl	Lycopene cyclase protein	6	comp16662_c0_seq1;comp19957_c0_seq1;comp20530_c0_seq1;comp23667_c0_seq1;comp23667_c0_seq3;comp23667_c0_seq4
PF05903.9	Peptidase_C97	PPPDE putative peptidase domain	6	comp16202_c0_seq1;comp18495_c0_seq1;comp20292_c0_seq1;comp20292_c0_seq2;comp55413_c0_seq1;comp5802_c0_seq2
PF05920.6	Homeobox_KN	Homeobox KN domain	6	comp16875_c0_seq1;comp20222_c0_seq1;comp20255_c0_seq1;comp21001_c0_seq1;comp21001_c0_seq3;comp8971_c0_seq1
PF06314.6	ADC	Acetoacetate decarboxylase (ADC)	6	comp23935_c0_seq17;comp23935_c0_seq19;comp23935_c0_seq27;comp23935_c0_seq29;comp23935_c0_seq34;comp23935_c0_seq8
PF06470.8	SMC_hinge	SMC proteins Flexible Hinge Domain	6	comp19090_c0_seq1;comp19090_c0_seq2;comp23818_c0_seq1;comp23818_c0_seq2;comp23818_c0_seq3;comp23818_c0_seq4
PF06964.7	Alpha-L-AF_C	Alpha-L-arabinofuranosidase C-terminus	6	comp21163_c0_seq1;comp21163_c0_seq2;comp21163_c0_seq3;comp21163_c0_seq4;comp21163_c0_seq5;comp21163_c0_seq6
PF07228.7	SpoIIE	Stage II sporulation protein E (SpoIIE)	6	comp14785_c0_seq1;comp20235_c0_seq1;comp20235_c0_seq2;comp21888_c0_seq1;comp21888_c0_seq2;comp23583_c0_seq1
PF07861.6	WND	WisP family N-Terminal Region	6	comp18731_c0_seq1;comp18731_c0_seq2;comp18731_c0_seq3;comp18731_c0_seq4;comp18731_c0_seq5;comp18731_c0_seq6
PF07887.6	Calmodulin_bind	Calmodulin binding protein-like	6	comp135510_c0_seq1;comp15303_c0_seq1;comp19858_c0_seq1;comp23139_c0_seq1;comp23139_c0_seq2;comp5127_c0_seq1
PF08263.7	LRRNT_2	Leucine rich repeat N-terminal domain	6	comp11321_c0_seq1;comp163833_c0_seq1;comp16805_c0_seq1;comp16805_c0_seq2;comp16941_c0_seq1;comp4846_c0_seq1
PF08389.7	Xpo1	Exportin 1-like protein	6	comp15346_c0_seq1;comp16526_c0_seq1;comp16526_c0_seq2;comp22135_c0_seq1;comp235975_c0_seq1;comp4943_c0_seq1
PF08801.6	Nucleoporin_N	Nup133 N terminal like	6	comp15551_c0_seq2;comp16622_c0_seq1;comp19286_c0_seq1;comp20592_c0_seq1;comp23381_c0_seq3;comp72085_c0_seq1
PF09139.6	Mmp37	Mitochondrial matrix Mmp37	6	comp18074_c0_seq1;comp18074_c0_seq2;comp18074_c0_seq3;comp18074_c0_seq4;comp18074_c0_seq5;comp18074_c0_seq6
PF09353.5	DUF1995	Domain of unknown function (DUF1995)	6	comp13889_c0_seq1;comp13889_c0_seq2;comp14697_c0_seq1;comp15923_c0_seq1;comp19076_c0_seq1;comp19076_c0_seq2
PF09752.4	DUF2048	Uncharacterized conserved protein (DUF2048)	6	comp22992_c0_seq1;comp22992_c0_seq2;comp22992_c0_seq3;comp22992_c0_seq4;comp22992_c0_seq5;comp22992_c0_seq6
PF09783.4	Vac_ImportDeg	Vacuolar import and degradation protein	6	comp20516_c0_seq1;comp20516_c0_seq2;comp20516_c0_seq3;comp20516_c0_seq4;comp20516_c0_seq5;comp20516_c0_seq6
PF10075.4	PCI_Csn8	COP9 signalosome, subunit CSN8	6	comp18184_c0_seq1;comp19109_c0_seq1;comp20405_c0_seq1;comp20405_c0_seq2;comp21201_c0_seq1;comp21201_c0_seq3
PF10662.4	PduV-EutP	Ethanolamine utilisation - propanediol utilisation	6	comp24000_c0_seq1;comp24000_c0_seq2;comp24000_c0_seq3;comp24000_c0_seq4;comp24000_c0_seq5;comp24000_c0_seq6
PF12047.3	DNMT1-RFD	Cytosine specific DNA methyltransferase replication foci domain	6	comp11790_c0_seq1;comp11790_c0_seq2;comp24333_c0_seq1;comp24333_c0_seq2;comp24333_c0_seq3;comp24348_c0_seq1
PF12483.3	GIDE	E3 Ubiquitin ligase	6	comp12024_c0_seq1;comp18463_c0_seq1;comp18463_c0_seq2;comp20907_c0_seq1;comp6947_c0_seq1;comp8189_c0_seq1
PF12617.3	LdpA_C	Iron-Sulfur binding protein C terminal	6	comp22270_c0_seq1;comp22270_c0_seq2;comp22270_c0_seq3;comp22270_c0_seq4;comp22270_c0_seq5;comp22270_c0_seq6
PF12706.2	Lactamase_B_2	Beta-lactamase superfamily domain	6	comp11769_c0_seq1;comp14305_c0_seq1;comp14305_c0_seq2;comp21165_c0_seq2;comp419818_c0_seq1;comp5740_c0_seq1
PF12755.2	Vac14_Fab1_bd	Vacuolar 14 Fab1-binding region	6	comp13758_c0_seq1;comp16230_c0_seq1;comp16370_c0_seq1;comp17869_c0_seq1;comp17869_c0_seq2;comp21310_c0_seq1
PF13142.1	DUF3960	Domain of unknown function (DUF3960)	6	comp22989_c0_seq1;comp22989_c0_seq2;comp22989_c0_seq3;comp22989_c0_seq4;comp22989_c0_seq5;comp22989_c0_seq6
PF13180.1	PDZ_2	PDZ domain	6	comp15395_c0_seq1;comp19879_c0_seq1;comp20574_c0_seq1;comp20574_c0_seq2;comp22981_c0_seq2;comp4881_c0_seq2
PF13181.1	TPR_8	Tetratricopeptide repeat	6	comp15709_c0_seq1;comp16897_c0_seq1;comp21722_c0_seq2;comp24157_c0_seq1;comp24157_c0_seq3;comp9284_c0_seq1
PF13246.1	Hydrolase_like2	Putative hydrolase of sodium-potassium ATPase alpha subunit	6	comp135497_c0_seq1;comp19424_c0_seq1;comp19893_c0_seq1;comp20291_c0_seq1;comp24184_c0_seq1;comp4975_c0_seq1
PF13344.1	Hydrolase_6	Haloacid dehalogenase-like hydrolase	6	comp10031_c0_seq1;comp14452_c0_seq1;comp18228_c0_seq1;comp18257_c0_seq1;comp18257_c0_seq2;comp19232_c0_seq1
PF13395.1	HNH_4	HNH endonuclease	6	comp16769_c0_seq1;comp22216_c0_seq10;comp22216_c0_seq11;comp22216_c0_seq5;comp22216_c0_seq8;comp32146_c0_seq1
PF13481.1	AAA_25	AAA domain	6	comp12433_c0_seq1;comp144481_c0_seq1;comp18253_c1_seq1;comp23599_c0_seq1;comp23599_c0_seq2;comp9551_c0_seq1
PF13499.1	EF-hand_7	EF-hand domain pair	6	comp17684_c0_seq1;comp17684_c0_seq2;comp18530_c0_seq1;comp18530_c0_seq2;comp21983_c0_seq1;comp9851_c0_seq1
PF13524.1	Glyco_trans_1_2	Glycosyl transferases group 1	6	comp16888_c0_seq1;comp16888_c0_seq2;comp22164_c0_seq1;comp22164_c0_seq2;comp22164_c0_seq4;comp22612_c0_seq3
PF13614.1	AAA_31	AAA domain	6	comp16229_c0_seq1;comp17412_c0_seq1;comp17412_c0_seq2;comp17412_c0_seq3;comp17412_c0_seq4;comp9970_c0_seq1
PF13637.1	Ank_4	Ankyrin repeats (many copies)	6	comp152_c0_seq1;comp17800_c0_seq1;comp17800_c0_seq2;comp20203_c0_seq1;comp20203_c0_seq2;comp23917_c0_seq1
PF13650.1	Asp_protease_2	Aspartyl protease	6	comp11303_c0_seq1;comp11303_c0_seq2;comp16978_c0_seq1;comp16978_c0_seq3;comp22507_c0_seq6;comp22507_c0_seq8
PF13662.1	Toprim_4	Toprim domain	6	comp14522_c0_seq1;comp14522_c0_seq2;comp14522_c0_seq3;comp14522_c0_seq4;comp14522_c0_seq8;comp22592_c0_seq1
PF13683.1	rve_3	Integrase core domain	6	comp10869_c0_seq1;comp24390_c0_seq1;comp24390_c0_seq2;comp24390_c0_seq3;comp24390_c0_seq4;comp24390_c0_seq5
PF13692.1	Glyco_trans_1_4	Glycosyl transferases group 1	6	comp18902_c0_seq1;comp18902_c0_seq2;comp18902_c0_seq3;comp18902_c0_seq4;comp22612_c0_seq1;comp22612_c0_seq2
PF14363.1	AAA_assoc	Domain associated at C-terminal with AAA	6	comp163127_c0_seq1;comp16360_c0_seq1;comp21430_c0_seq1;comp21430_c0_seq2;comp222975_c0_seq1;comp248623_c0_seq1
PF14531.1	Kinase-like	Kinase-like	6	comp11611_c0_seq1;comp151628_c0_seq1;comp17129_c0_seq1;comp20726_c0_seq1;comp22832_c0_seq1;comp235342_c0_seq1
PF15209.1	IL31	Interleukin 31	6	comp23025_c0_seq11;comp23025_c0_seq4;comp23025_c0_seq5;comp23025_c0_seq7;comp23025_c0_seq8;comp23025_c0_seq9
PF00075.19	RNase_H	RNase H	5	comp11466_c0_seq3;comp1471_c0_seq1;comp20261_c0_seq1;comp20261_c0_seq2;comp9352_c0_seq1
PF00079.15	Serpin	Serpin (serine protease inhibitor)	5	comp21305_c0_seq1;comp24364_c1_seq1;comp24364_c1_seq2;comp24364_c1_seq3;comp24364_c1_seq4
PF00117.23	GATase	Glutamine amidotransferase class-I	5	comp16881_c1_seq1;comp22549_c0_seq1;comp22549_c0_seq2;comp4445_c0_seq1;comp62655_c0_seq1
PF00152.15	tRNA-synt_2	tRNA synthetases class II (D, K and N)	5	comp14409_c0_seq1;comp20173_c0_seq1;comp20675_c0_seq1;comp20735_c0_seq1;comp57281_c0_seq1
PF00174.14	Oxidored_molyb	Oxidoreductase molybdopterin binding domain	5	comp16310_c0_seq1;comp18508_c0_seq1;comp24127_c0_seq1;comp24127_c0_seq2;comp24127_c0_seq3
PF00206.15	Lyase_1	Lyase	5	comp19619_c0_seq1;comp19619_c0_seq2;comp19619_c0_seq3;comp19619_c0_seq4;comp23557_c1_seq1
PF00224.16	PK	Pyruvate kinase, barrel domain	5	comp13975_c0_seq1;comp19873_c0_seq1;comp2172_c0_seq1;comp22063_c0_seq1;comp7280_c0_seq1
PF00274.14	Glycolytic	Fructose-bisphosphate aldolase class-I	5	comp186113_c0_seq1;comp20736_c0_seq1;comp21796_c0_seq1;comp22475_c0_seq1;comp24467_c0_seq1
PF00282.14	Pyridoxal_deC	Pyridoxal-dependent decarboxylase conserved domain	5	comp11138_c0_seq1;comp18780_c0_seq1;comp19640_c0_seq1;comp19665_c0_seq1;comp9079_c0_seq1
PF00330.15	Aconitase	Aconitase family (aconitate hydratase)	5	comp19348_c1_seq1;comp20913_c0_seq1;comp23044_c0_seq1;comp23803_c0_seq1;comp23803_c0_seq2
PF00337.17	Gal-bind_lectin	Galactoside-binding lectin	5	comp12547_c0_seq1;comp13581_c0_seq1;comp15156_c0_seq1;comp15156_c0_seq2;comp18289_c0_seq1
PF00447.12	HSF_DNA-bind	HSF-type DNA-binding	5	comp15889_c0_seq1;comp20254_c0_seq2;comp23451_c0_seq1;comp3200_c0_seq1;comp5063_c0_seq1
PF00497.15	SBP_bac_3	Bacterial extracellular solute-binding proteins, family 3	5	comp13767_c0_seq1;comp14479_c0_seq1;comp14645_c0_seq1;comp16009_c0_seq1;comp17220_c0_seq2
PF00503.15	G-alpha	G-protein alpha subunit	5	comp21247_c0_seq2;comp22016_c0_seq1;comp23502_c0_seq1;comp23502_c0_seq2;comp23502_c0_seq3
PF00533.21	BRCT	BRCA1 C Terminus (BRCT) domain	5	comp17472_c0_seq1;comp19189_c0_seq2;comp230564_c0_seq1;comp24079_c0_seq1;comp9271_c0_seq1
PF00562.23	RNA_pol_Rpb2_6	RNA polymerase Rpb2, domain 6	5	comp106155_c0_seq1;comp22338_c0_seq1;comp22400_c0_seq1;comp6667_c0_seq1;comp9269_c0_seq1
PF00620.22	RhoGAP	RhoGAP domain	5	comp202528_c0_seq1;comp22753_c0_seq1;comp6528_c0_seq1;comp6857_c0_seq1;comp8944_c0_seq1
PF00632.20	HECT	HECT-domain (ubiquitin-transferase)	5	comp23169_c0_seq1;comp23632_c0_seq1;comp24177_c0_seq1;comp4408_c0_seq1;comp84965_c0_seq1
PF00636.21	Ribonuclease_3	Ribonuclease III domain	5	comp11288_c0_seq1;comp15543_c0_seq1;comp17615_c0_seq1;comp23664_c0_seq1;comp23664_c0_seq2
PF00656.17	Peptidase_C14	Caspase domain	5	comp17259_c0_seq1;comp19439_c0_seq1;comp19942_c0_seq1;comp21173_c0_seq1;comp21805_c0_seq1
PF00773.14	RNB	RNB domain	5	comp12553_c0_seq1;comp151429_c0_seq1;comp23544_c0_seq1;comp23544_c0_seq2;comp5387_c0_seq1
PF00780.17	CNH	CNH domain	5	comp19635_c0_seq1;comp19635_c0_seq2;comp23971_c0_seq1;comp23971_c0_seq2;comp23971_c0_seq3
PF00872.13	Transposase_mut	Transposase, Mutator family	5	comp14464_c0_seq1;comp16991_c0_seq1;comp21622_c0_seq1;comp21622_c0_seq2;comp8201_c0_seq1
PF00875.13	DNA_photolyase	DNA photolyase	5	comp22181_c0_seq1;comp22181_c0_seq2;comp22181_c0_seq3;comp27653_c0_seq1;comp5844_c0_seq1
PF00903.20	Glyoxalase	Glyoxalase/Bleomycin resistance protein/Dioxygenase superfamily	5	comp20009_c0_seq1;comp20009_c0_seq2;comp20949_c0_seq1;comp23665_c0_seq1;comp23665_c0_seq2
PF00912.17	Transgly	Transglycosylase	5	comp16545_c0_seq1;comp16545_c0_seq2;comp23007_c0_seq1;comp23007_c0_seq2;comp23007_c0_seq3
PF00917.21	MATH	MATH domain	5	comp16831_c0_seq1;comp17090_c0_seq1;comp21232_c0_seq1;comp23847_c0_seq1;comp23847_c0_seq2
PF01000.21	RNA_pol_A_bac	RNA polymerase Rpb3/RpoA insert domain	5	comp22043_c0_seq1;comp22043_c0_seq2;comp22043_c0_seq3;comp22043_c0_seq4;comp22162_c0_seq1
PF01095.14	Pectinesterase	Pectinesterase	5	comp21889_c0_seq1;comp23058_c0_seq1;comp23058_c0_seq2;comp23863_c1_seq3;comp64025_c0_seq1
PF01168.15	Ala_racemase_N	Alanine racemase, N-terminal domain	5	comp17672_c0_seq1;comp19614_c0_seq1;comp19614_c0_seq2;comp19614_c0_seq3;comp19614_c0_seq4
PF01195.14	Pept_tRNA_hydro	Peptidyl-tRNA hydrolase	5	comp13592_c0_seq1;comp14763_c0_seq1;comp14763_c0_seq2;comp20612_c0_seq1;comp20612_c0_seq2
PF01248.21	Ribosomal_L7Ae	Ribosomal protein L7Ae/L30e/S12e/Gadd45 family	5	comp13806_c0_seq1;comp16197_c0_seq1;comp17918_c0_seq1;comp17918_c0_seq2;comp8842_c0_seq1
PF01263.15	Aldose_epim	Aldose 1-epimerase	5	comp20397_c0_seq1;comp22306_c0_seq1;comp23092_c0_seq1;comp4718_c0_seq1;comp872_c0_seq1
PF01293.15	PEPCK_ATP	Phosphoenolpyruvate carboxykinase	5	comp12602_c0_seq1;comp12602_c0_seq2;comp22485_c0_seq1;comp23388_c0_seq1;comp23388_c0_seq2
PF01301.14	Glyco_hydro_35	Glycosyl hydrolases family 35	5	comp175193_c0_seq1;comp17761_c0_seq1;comp17761_c0_seq3;comp22617_c0_seq1;comp23331_c0_seq1
PF01406.14	tRNA-synt_1e	tRNA synthetases class I (C) catalytic domain	5	comp11843_c0_seq1;comp14943_c0_seq1;comp19273_c0_seq1;comp19273_c0_seq2;comp3945_c0_seq1
PF01453.19	B_lectin	D-mannose binding lectin	5	comp222666_c0_seq1;comp23174_c0_seq1;comp23734_c0_seq2;comp23734_c0_seq4;comp248533_c0_seq1
PF01479.20	S4	S4 domain	5	comp12771_c0_seq1;comp13773_c0_seq1;comp13773_c0_seq2;comp16264_c0_seq1;comp21601_c0_seq1
PF01488.15	Shikimate_DH	Shikimate / quinate 5-dehydrogenase	5	comp19572_c0_seq1;comp19572_c0_seq2;comp19964_c0_seq4;comp19964_c0_seq6;comp19964_c0_seq7
PF01521.15	Fe-S_biosyn	Iron-sulphur cluster biosynthesis	5	comp15043_c0_seq1;comp18346_c0_seq2;comp18346_c0_seq3;comp24279_c0_seq10;comp24279_c0_seq9
PF01602.15	Adaptin_N	Adaptin N terminal region	5	comp22533_c0_seq1;comp23907_c0_seq2;comp326087_c0_seq1;comp7584_c0_seq1;comp9366_c0_seq1
PF01612.15	DNA_pol_A_exo1	3'-5' exonuclease	5	comp11068_c0_seq1;comp11558_c0_seq1;comp137475_c0_seq1;comp17794_c0_seq1;comp19069_c0_seq1
PF01637.13	Arch_ATPase	Archaeal ATPase	5	comp10109_c0_seq1;comp11478_c0_seq1;comp11478_c0_seq2;comp14003_c0_seq1;comp22934_c0_seq1
PF01663.17	Phosphodiest	Type I phosphodiesterase / nucleotide pyrophosphatase	5	comp10746_c0_seq1;comp19232_c0_seq2;comp19503_c0_seq1;comp21544_c0_seq1;comp9387_c0_seq1
PF01702.13	TGT	Queuine tRNA-ribosyltransferase	5	comp15054_c0_seq1;comp18347_c0_seq1;comp18347_c0_seq2;comp18347_c0_seq3;comp18347_c0_seq4
PF01805.15	Surp	Surp module	5	comp19001_c0_seq1;comp23744_c0_seq3;comp23744_c0_seq4;comp24377_c0_seq1;comp24377_c0_seq2
PF01909.18	NTP_transf_2	Nucleotidyltransferase domain	5	comp15128_c0_seq1;comp161289_c0_seq1;comp23294_c0_seq1;comp7550_c0_seq1;comp8862_c0_seq1
PF01915.17	Glyco_hydro_3_C	Glycosyl hydrolase family 3 C-terminal domain	5	comp10239_c0_seq1;comp11314_c0_seq1;comp15882_c0_seq1;comp24072_c0_seq7;comp7136_c0_seq1
PF02018.12	CBM_4_9	Carbohydrate binding domain	5	comp11358_c0_seq1;comp11358_c0_seq2;comp20007_c0_seq1;comp20007_c0_seq2;comp20007_c0_seq3
PF02163.17	Peptidase_M50	Peptidase family M50	5	comp18797_c0_seq1;comp22980_c0_seq1;comp22980_c0_seq3;comp22980_c0_seq5;comp4881_c0_seq1
PF02214.17	BTB_2	BTB/POZ domain	5	comp10036_c0_seq1;comp10036_c0_seq2;comp10816_c0_seq1;comp10816_c0_seq2;comp21384_c0_seq1
PF02434.11	Fringe	Fringe-like	5	comp15330_c0_seq2;comp16498_c0_seq2;comp20681_c0_seq1;comp21141_c0_seq2;comp5184_c0_seq1
PF02449.10	Glyco_hydro_42	Beta-galactosidase	5	comp17242_c0_seq1;comp20296_c0_seq1;comp20626_c0_seq1;comp23453_c0_seq1;comp97055_c0_seq1
PF02475.11	Met_10	Met-10+ like-protein	5	comp14258_c0_seq1;comp14258_c0_seq2;comp14276_c0_seq1;comp23728_c0_seq1;comp23728_c0_seq2
PF02845.11	CUE	CUE domain	5	comp14250_c0_seq1;comp24239_c0_seq1;comp24239_c0_seq2;comp24239_c0_seq3;comp24239_c0_seq4
PF02913.14	FAD-oxidase_C	FAD linked oxidases, C-terminal domain	5	comp20616_c0_seq1;comp20616_c0_seq2;comp20616_c0_seq3;comp20616_c0_seq4;comp24151_c0_seq2
PF03033.15	Glyco_transf_28	Glycosyltransferase family 28 N-terminal domain	5	comp14680_c0_seq1;comp15816_c0_seq1;comp22678_c0_seq1;comp23496_c0_seq25;comp4434_c0_seq1
PF03061.17	4HBT	Thioesterase superfamily	5	comp17914_c0_seq1;comp18559_c0_seq2;comp19643_c0_seq3;comp19643_c0_seq4;comp5686_c0_seq1
PF03069.10	FmdA_AmdA	Acetamidase/Formamidase family	5	comp15999_c0_seq1;comp24264_c0_seq1;comp24264_c0_seq2;comp24264_c0_seq3;comp24264_c0_seq4
PF03088.11	Str_synth	Strictosidine synthase	5	comp129524_c0_seq1;comp16678_c0_seq1;comp17448_c1_seq1;comp22557_c0_seq1;comp23250_c0_seq1
PF03129.15	HGTP_anticodon	Anticodon binding domain	5	comp16939_c0_seq1;comp22715_c0_seq1;comp22715_c0_seq2;comp23037_c0_seq1;comp59928_c0_seq1
PF03140.10	DUF247	Plant protein of unknown function	5	comp12050_c0_seq1;comp214764_c0_seq1;comp24114_c0_seq4;comp24114_c0_seq5;comp24114_c0_seq8
PF03181.10	BURP	BURP domain	5	comp23526_c0_seq1;comp23526_c0_seq2;comp23526_c0_seq3;comp23526_c0_seq4;comp23727_c0_seq1
PF03224.9	V-ATPase_H_N	V-ATPase subunit H	5	comp11429_c0_seq1;comp3996_c0_seq1;comp6357_c0_seq1;comp6990_c0_seq1;comp7885_c0_seq1
PF03321.8	GH3	GH3 auxin-responsive promoter	5	comp22538_c0_seq1;comp22743_c0_seq1;comp22743_c0_seq2;comp22743_c0_seq3;comp24098_c0_seq1
PF03468.9	XS	XS domain	5	comp20643_c0_seq1;comp20643_c0_seq2;comp20664_c0_seq1;comp20664_c0_seq2;comp20664_c0_seq4
PF03662.9	Glyco_hydro_79n	Glycosyl hydrolase family 79, N-terminal domain	5	comp13712_c0_seq1;comp13712_c0_seq2;comp18477_c0_seq1;comp24036_c0_seq1;comp7652_c0_seq1
PF03931.10	Skp1_POZ	Skp1 family, tetramerisation domain	5	comp19040_c0_seq1;comp19040_c0_seq2;comp21197_c0_seq1;comp21197_c0_seq3;comp80053_c0_seq1
PF04110.8	APG12	Ubiquitin-like autophagy protein Apg12	5	comp14807_c0_seq1;comp17859_c0_seq1;comp18967_c0_seq1;comp20603_c0_seq1;comp4685_c0_seq1
PF04281.8	Tom22	Mitochondrial import receptor subunit Tom22	5	comp15592_c0_seq1;comp15592_c0_seq2;comp21600_c0_seq1;comp22698_c0_seq1;comp22698_c0_seq2
PF04646.7	DUF604	Protein of unknown function, DUF604	5	comp10134_c0_seq1;comp11728_c0_seq1;comp20072_c0_seq1;comp20072_c0_seq2;comp21141_c0_seq1
PF04734.8	Ceramidase_alk	Neutral/alkaline non-lysosomal ceramidase	5	comp1264_c0_seq2;comp23528_c0_seq1;comp23528_c0_seq2;comp23528_c0_seq3;comp23528_c0_seq4
PF04752.7	ChaC	ChaC-like protein	5	comp17180_c0_seq1;comp20582_c0_seq1;comp20654_c0_seq3;comp20654_c0_seq4;comp8190_c0_seq1
PF04826.8	Arm_2	Armadillo-like	5	comp20562_c0_seq1;comp20562_c0_seq2;comp21009_c0_seq1;comp4615_c0_seq1;comp508002_c0_seq1
PF04857.15	CAF1	CAF1 family ribonuclease	5	comp1081_c0_seq1;comp14532_c0_seq1;comp24047_c0_seq1;comp24047_c0_seq2;comp24047_c0_seq3
PF05047.11	L51_S25_CI-B8	Mitochondrial ribosomal protein L51 / S25 / CI-B8 domain	5	comp17654_c0_seq1;comp22328_c0_seq1;comp22328_c0_seq2;comp22328_c0_seq3;comp22328_c0_seq4
PF05063.9	MT-A70	MT-A70	5	comp17808_c0_seq1;comp24010_c0_seq1;comp24010_c0_seq2;comp24010_c0_seq3;comp24010_c0_seq4
PF05183.7	RdRP	RNA dependent RNA polymerase	5	comp10987_c0_seq1;comp16358_c0_seq1;comp23943_c0_seq1;comp24175_c0_seq1;comp24175_c0_seq2
PF05368.8	NmrA	NmrA-like family	5	comp14930_c0_seq1;comp17897_c0_seq1;comp22562_c0_seq1;comp5401_c0_seq1;comp6793_c0_seq1
PF05705.9	DUF829	Eukaryotic protein of unknown function (DUF829)	5	comp13269_c0_seq1;comp143443_c0_seq1;comp15982_c0_seq1;comp224319_c0_seq1;comp5534_c0_seq1
PF05770.6	Ins134_P3_kin	Inositol 1, 3, 4-trisphosphate 5/6-kinase	5	comp18453_c0_seq1;comp20644_c0_seq1;comp20644_c0_seq2;comp21916_c0_seq1;comp21916_c0_seq2
PF05773.17	RWD	RWD domain	5	comp12569_c0_seq1;comp20232_c0_seq5;comp2068_c0_seq1;comp21473_c2_seq1;comp21473_c2_seq2
PF06022.6	Cir_Bir_Yir	Plasmodium variant antigen protein Cir/Yir/Bir	5	comp24205_c0_seq1;comp24205_c0_seq2;comp24205_c0_seq3;comp24205_c0_seq4;comp4623_c0_seq1
PF07517.9	SecA_DEAD	SecA DEAD-like domain	5	comp151476_c0_seq1;comp19554_c0_seq1;comp19554_c0_seq2;comp23651_c0_seq1;comp23651_c0_seq3
PF07647.12	SAM_2	SAM domain (Sterile alpha motif)	5	comp17070_c0_seq1;comp18136_c0_seq1;comp18151_c0_seq1;comp19572_c0_seq3;comp19572_c0_seq4
PF07683.9	CobW_C	Cobalamin synthesis protein cobW C-terminal domain	5	comp18971_c0_seq1;comp18971_c0_seq2;comp19788_c0_seq1;comp19788_c0_seq2;comp19788_c0_seq3
PF07722.8	Peptidase_C26	Peptidase C26	5	comp15151_c0_seq1;comp21117_c0_seq1;comp21117_c0_seq2;comp21117_c0_seq3;comp21117_c0_seq4
PF07728.9	AAA_5	AAA domain (dynein-related subfamily)	5	comp12562_c0_seq1;comp143194_c0_seq1;comp15131_c0_seq1;comp19855_c0_seq1;comp230689_c0_seq1
PF07748.8	Glyco_hydro_38C	Glycosyl hydrolases family 38 C-terminal domain	5	comp13278_c0_seq1;comp14382_c0_seq1;comp15095_c0_seq1;comp22618_c0_seq1;comp22618_c0_seq2
PF08450.7	SGL	SMP-30/Gluconolaconase/LRE-like region	5	comp16626_c0_seq1;comp16626_c0_seq2;comp17640_c0_seq1;comp19084_c0_seq1;comp22494_c0_seq4
PF08914.6	Myb_DNA-bind_2	Rap1 Myb domain	5	comp14492_c0_seq1;comp20906_c0_seq1;comp21082_c0_seq1;comp4074_c0_seq1;comp7344_c0_seq1
PF09735.4	Nckap1	Membrane-associated apoptosis protein	5	comp15042_c0_seq1;comp21098_c0_seq1;comp21098_c0_seq2;comp21098_c0_seq3;comp21098_c0_seq4
PF10184.4	DUF2358	Uncharacterized conserved protein (DUF2358)	5	comp10943_c0_seq1;comp16762_c0_seq1;comp17480_c0_seq1;comp17696_c0_seq1;comp18511_c0_seq1
PF10483.4	Elong_Iki1	Elongator subunit Iki1	5	comp20167_c1_seq1;comp20167_c1_seq2;comp22499_c0_seq1;comp22499_c0_seq2;comp6321_c0_seq1
PF10996.3	Beta-Casp	Beta-Casp domain	5	comp143328_c0_seq1;comp19881_c0_seq1;comp20268_c0_seq1;comp20268_c0_seq2;comp23675_c0_seq1
PF11069.3	DUF2870	Protein of unknown function (DUF2870)	5	comp11756_c0_seq1;comp20358_c0_seq1;comp20358_c0_seq10;comp20358_c0_seq5;comp20358_c0_seq9
PF11265.3	Med25_VWA	Mediator complex subunit 25 von Willebrand factor type A	5	comp18602_c0_seq1;comp23312_c0_seq1;comp23312_c0_seq2;comp23312_c0_seq3;comp23312_c0_seq4
PF11350.3	DUF3152	Protein of unknown function (DUF3152)	5	comp19544_c0_seq1;comp24030_c0_seq1;comp24030_c0_seq2;comp24030_c0_seq3;comp24030_c0_seq4
PF11955.3	PORR	Plant organelle RNA recognition domain	5	comp14803_c0_seq1;comp15111_c0_seq1;comp15682_c0_seq1;comp15682_c0_seq2;comp3960_c0_seq1
PF12014.3	DUF3506	Domain of unknown function (DUF3506)	5	comp23588_c0_seq1;comp24116_c0_seq1;comp24116_c0_seq2;comp4783_c0_seq1;comp6055_c0_seq1
PF12243.3	CTK3	CTD kinase subunit gamma CTK3	5	comp11285_c0_seq1;comp23287_c0_seq1;comp23744_c0_seq1;comp23744_c0_seq2;comp4669_c0_seq1
PF12348.3	CLASP_N	CLASP N terminal	5	comp14974_c0_seq1;comp16685_c0_seq1;comp18335_c0_seq1;comp22077_c0_seq3;comp24303_c0_seq1
PF12481.3	DUF3700	Aluminium induced protein	5	comp14981_c0_seq1;comp14981_c0_seq2;comp223026_c0_seq1;comp23081_c0_seq1;comp343433_c0_seq1
PF12819.2	Malectin_like	Carbohydrate-binding protein of the ER	5	comp11865_c0_seq1;comp15399_c0_seq1;comp1588_c0_seq1;comp21227_c0_seq1;comp9771_c0_seq1
PF12899.2	Glyco_hydro_100	Alkaline and neutral invertase	5	comp18676_c0_seq1;comp23671_c0_seq1;comp24152_c0_seq1;comp7383_c0_seq1;comp7660_c0_seq1
PF13019.1	Telomere_Sde2	Telomere stability and silencing	5	comp14752_c0_seq1;comp20358_c0_seq3;comp20358_c0_seq4;comp20358_c0_seq6;comp20358_c0_seq8
PF13192.1	Thioredoxin_3	Thioredoxin domain	5	comp21154_c0_seq2;comp21828_c0_seq10;comp21828_c0_seq11;comp21828_c0_seq12;comp21828_c0_seq9
PF13249.1	Prenyltrans_2	Prenyltransferase-like	5	comp17773_c0_seq1;comp19804_c0_seq1;comp24368_c0_seq3;comp24368_c0_seq4;comp24368_c0_seq6
PF13291.1	ACT_4	ACT domain	5	comp10890_c0_seq1;comp15326_c0_seq1;comp21848_c1_seq1;comp21848_c1_seq2;comp9300_c0_seq1
PF13360.1	PQQ_2	PQQ-like domain	5	comp14335_c0_seq1;comp14526_c0_seq1;comp14526_c0_seq2;comp235415_c0_seq1;comp4219_c0_seq1
PF13469.1	Sulfotransfer_3	Sulfotransferase family	5	comp21246_c0_seq2;comp21246_c0_seq4;comp21246_c0_seq6;comp21246_c0_seq7;comp21246_c0_seq8
PF13485.1	Peptidase_MA_2	Peptidase MA superfamily	5	comp11955_c0_seq1;comp12059_c0_seq1;comp189027_c0_seq1;comp22003_c0_seq1;comp22003_c0_seq2
PF13519.1	VWA_2	von Willebrand factor type A domain	5	comp17052_c0_seq1;comp18717_c0_seq1;comp20298_c0_seq1;comp24301_c0_seq1;comp24301_c0_seq2
PF13570.1	PQQ_3	PQQ-like domain	5	comp19517_c0_seq1;comp19517_c0_seq2;comp22773_c0_seq1;comp22773_c0_seq3;comp7579_c0_seq2
PF13766.1	ECH_C	2-enoyl-CoA Hydratase C-terminal region	5	comp13334_c0_seq1;comp17626_c0_seq1;comp17626_c0_seq2;comp6590_c0_seq1;comp8191_c0_seq1
PF13857.1	Ank_5	Ankyrin repeats (many copies)	5	comp10456_c0_seq1;comp10727_c0_seq1;comp11369_c0_seq1;comp18103_c0_seq1;comp19769_c0_seq2
PF13905.1	Thioredoxin_8	Thioredoxin-like	5	comp10767_c0_seq1;comp16761_c0_seq1;comp21617_c0_seq1;comp23383_c0_seq1;comp23383_c0_seq2
PF14200.1	RicinB_lectin_2	Ricin-type beta-trefoil lectin domain-like	5	comp16575_c0_seq1;comp16575_c0_seq2;comp16714_c0_seq1;comp20471_c0_seq1;comp20704_c1_seq1
PF14237.1	DUF4339	Domain of unknown function (DUF4339)	5	comp102939_c0_seq1;comp109310_c0_seq1;comp16008_c0_seq1;comp17280_c0_seq1;comp8655_c0_seq1
PF14381.1	EDR1	Ethylene-responsive protein kinase Le-CTR1	5	comp10573_c0_seq1;comp10573_c0_seq2;comp15933_c0_seq1;comp16906_c0_seq1;comp24277_c0_seq2
PF14520.1	HHH_5	Helix-hairpin-helix domain	5	comp12054_c0_seq2;comp19007_c0_seq1;comp19007_c0_seq2;comp21781_c0_seq2;comp285821_c0_seq1
PF14529.1	Exo_endo_phos_2	Endonuclease-reverse transcriptase	5	comp10795_c0_seq1;comp18427_c0_seq2;comp200575_c0_seq1;comp22712_c0_seq1;comp6936_c0_seq1
PF14605.1	Nup35_RRM_2	Nup53/35/40-type RNA recognition motif	5	comp20714_c0_seq1;comp20714_c0_seq3;comp21599_c0_seq1;comp23825_c0_seq2;comp24123_c0_seq2
PF14658.1	EF-hand_9	EF-hand domain	5	comp11399_c0_seq1;comp11422_c0_seq1;comp178067_c0_seq1;comp21187_c0_seq1;comp9974_c0_seq1
PF14685.1	Tricorn_PDZ	Tricorn protease PDZ domain	5	comp19580_c0_seq1;comp20853_c0_seq1;comp20853_c0_seq2;comp20853_c0_seq3;comp20853_c0_seq4
PF15044.1	CLU_N	Mitochondrial function, CLU-N-term	5	comp15844_c0_seq2;comp18743_c0_seq1;comp20231_c0_seq1;comp20231_c0_seq2;comp24337_c0_seq1
PF15630.1	CENP-S	Kinetochore component CENP-S	5	comp13084_c0_seq1;comp13187_c0_seq1;comp15405_c0_seq1;comp17422_c1_seq1;comp26132_c0_seq1
PF00120.19	Gln-synt_C	Glutamine synthetase, catalytic domain	4	comp21234_c1_seq1;comp21234_c1_seq2;comp23035_c0_seq1;comp23918_c0_seq4
PF00136.16	DNA_pol_B	DNA polymerase family B	4	comp10779_c0_seq1;comp113715_c0_seq1;comp18784_c0_seq1;comp2904_c0_seq1
PF00166.16	Cpn10	Chaperonin 10 Kd subunit	4	comp17184_c0_seq1;comp19280_c0_seq4;comp19280_c0_seq5;comp19280_c0_seq6
PF00181.18	Ribosomal_L2	Ribosomal Proteins L2, RNA binding domain	4	comp11474_c0_seq1;comp15897_c0_seq1;comp20531_c0_seq1;comp20531_c0_seq2
PF00195.14	Chal_sti_synt_N	Chalcone and stilbene synthases, N-terminal domain	4	comp11711_c0_seq1;comp19832_c0_seq1;comp22408_c0_seq1;comp22408_c0_seq2
PF00202.16	Aminotran_3	Aminotransferase class-III	4	comp11000_c0_seq1;comp21446_c0_seq1;comp23013_c0_seq1;comp30875_c0_seq1
PF00204.20	DNA_gyraseB	DNA gyrase B	4	comp22407_c0_seq1;comp22407_c0_seq2;comp22407_c0_seq3;comp22407_c0_seq4
PF00218.16	IGPS	Indole-3-glycerol phosphate synthase	4	comp22411_c0_seq1;comp22411_c0_seq2;comp23301_c0_seq1;comp28700_c0_seq1
PF00246.19	Peptidase_M14	Zinc carboxypeptidase	4	comp14859_c0_seq1;comp17576_c0_seq1;comp17576_c0_seq2;comp4146_c0_seq1
PF00285.16	Citrate_synt	Citrate synthase	4	comp21597_c0_seq1;comp21597_c0_seq2;comp23906_c0_seq1;comp23906_c0_seq2
PF00360.15	PHY	Phytochrome region	4	comp20588_c0_seq1;comp20588_c0_seq2;comp21133_c0_seq2;comp4788_c0_seq1
PF00388.14	PI-PLC-X	Phosphatidylinositol-specific phospholipase C, X domain	4	comp15985_c0_seq1;comp21369_c0_seq1;comp21398_c0_seq1;comp22801_c0_seq1
PF00389.25	2-Hacid_dh	D-isomer specific 2-hydroxyacid dehydrogenase, catalytic domain	4	comp17171_c0_seq1;comp19753_c0_seq1;comp19753_c0_seq2;comp22247_c0_seq3
PF00425.13	Chorismate_bind	chorismate binding enzyme	4	comp21819_c0_seq1;comp22134_c0_seq1;comp23443_c0_seq1;comp9595_c0_seq1
PF00484.14	Pro_CA	Carbonic anhydrase	4	comp16960_c0_seq1;comp21137_c0_seq1;comp22082_c0_seq1;comp506158_c0_seq1
PF00485.13	PRK	Phosphoribulokinase / Uridine kinase family	4	comp17909_c0_seq1;comp18209_c0_seq3;comp18209_c0_seq4;comp21387_c0_seq1
PF00494.14	SQS_PSY	Squalene/phytoene synthase	4	comp18631_c0_seq1;comp18631_c0_seq2;comp23397_c0_seq1;comp23397_c0_seq2
PF00551.14	Formyl_trans_N	Formyl transferase	4	comp11545_c0_seq1;comp20426_c0_seq1;comp3185_c0_seq1;comp4555_c0_seq1
PF00590.15	TP_methylase	Tetrapyrrole (Corrin/Porphyrin) Methylases	4	comp12419_c0_seq1;comp12419_c0_seq2;comp13761_c0_seq1;comp14686_c0_seq1
PF00596.16	Aldolase_II	Class II Aldolase and Adducin N-terminal domain	4	comp14885_c0_seq1;comp14885_c0_seq2;comp20631_c0_seq1;comp20631_c0_seq2
PF00623.15	RNA_pol_Rpb1_2	RNA polymerase Rpb1, domain 2	4	comp14539_c0_seq1;comp15276_c0_seq1;comp16027_c0_seq1;comp71512_c0_seq1
PF00676.15	E1_dh	Dehydrogenase E1 component	4	comp21143_c0_seq1;comp22298_c0_seq1;comp23492_c0_seq1;comp23492_c0_seq2
PF00687.16	Ribosomal_L1	Ribosomal protein L1p/L10e family	4	comp13680_c0_seq1;comp21016_c0_seq1;comp21337_c0_seq1;comp24103_c0_seq1
PF00764.14	Arginosuc_synth	Arginosuccinate synthase	4	comp23414_c0_seq1;comp23414_c0_seq2;comp23414_c0_seq3;comp23414_c0_seq4
PF00777.13	Glyco_transf_29	Glycosyltransferase family 29 (sialyltransferase)	4	comp10429_c0_seq1;comp10429_c0_seq2;comp19285_c0_seq1;comp19285_c0_seq2
PF00854.16	PTR2	POT family	4	comp1338_c0_seq1;comp222597_c0_seq1;comp331121_c0_seq1;comp8885_c0_seq1
PF00855.12	PWWP	PWWP domain	4	comp13930_c0_seq2;comp14611_c0_seq1;comp21723_c0_seq1;comp93619_c0_seq1
PF00857.15	Isochorismatase	Isochorismatase family	4	comp15242_c0_seq1;comp16558_c0_seq1;comp19656_c0_seq1;comp19656_c0_seq2
PF00862.14	Sucrose_synth	Sucrose synthase	4	comp19552_c0_seq2;comp19687_c0_seq1;comp226109_c0_seq1;comp24044_c0_seq1
PF00926.14	DHBP_synthase	3,4-dihydroxy-2-butanone 4-phosphate synthase	4	comp19886_c0_seq1;comp19886_c0_seq2;comp19886_c0_seq3;comp19886_c0_seq4
PF00940.14	RNA_pol	DNA-dependent RNA polymerase	4	comp13394_c0_seq1;comp14468_c0_seq1;comp14468_c0_seq2;comp14468_c0_seq3
PF00977.16	His_biosynth	Histidine biosynthesis protein	4	comp15077_c0_seq1;comp17114_c0_seq2;comp20594_c0_seq3;comp20594_c0_seq4
PF00995.18	Sec1	Sec1 family	4	comp18337_c0_seq1;comp22996_c0_seq1;comp24197_c0_seq1;comp24197_c0_seq2
PF01078.16	Mg_chelatase	Magnesium chelatase, subunit ChlI	4	comp16675_c0_seq1;comp21285_c0_seq2;comp22250_c0_seq1;comp22713_c0_seq1
PF01105.19	EMP24_GP25L	emp24/gp25L/p24 family/GOLD	4	comp15178_c0_seq1;comp22372_c0_seq1;comp22372_c0_seq2;comp23482_c0_seq1
PF01118.19	Semialdhyde_dh	Semialdehyde dehydrogenase, NAD binding domain	4	comp11498_c0_seq1;comp11498_c0_seq2;comp19982_c0_seq2;comp19982_c0_seq3
PF01163.17	RIO1	RIO1 family	4	comp11098_c0_seq1;comp19352_c0_seq1;comp19352_c0_seq2;comp23762_c1_seq14
PF01208.12	URO-D	Uroporphyrinogen decarboxylase (URO-D)	4	comp13517_c0_seq1;comp16873_c0_seq1;comp22872_c0_seq1;comp22872_c0_seq2
PF01230.18	HIT	HIT domain	4	comp13726_c0_seq1;comp15369_c0_seq1;comp16830_c0_seq1;comp18319_c0_seq1
PF01369.15	Sec7	Sec7 domain	4	comp142777_c0_seq1;comp150443_c0_seq1;comp24247_c0_seq2;comp5383_c0_seq1
PF01443.13	Viral_helicase1	Viral (Superfamily 1) RNA helicase	4	comp23180_c0_seq1;comp24401_c0_seq1;comp3063_c0_seq1;comp8524_c0_seq1
PF01575.14	MaoC_dehydratas	MaoC like domain	4	comp16647_c0_seq1;comp16837_c0_seq1;comp18559_c0_seq1;comp8625_c0_seq1
PF01596.12	Methyltransf_3	O-methyltransferase	4	comp13341_c0_seq1;comp19291_c0_seq1;comp21585_c1_seq1;comp21585_c1_seq2
PF01704.13	UDPGP	UTP--glucose-1-phosphate uridylyltransferase	4	comp12170_c0_seq1;comp15229_c0_seq1;comp17023_c0_seq1;comp19220_c0_seq1
PF01717.13	Meth_synt_2	Cobalamin-independent synthase, Catalytic domain	4	comp22407_c1_seq1;comp22407_c1_seq2;comp22407_c1_seq3;comp22407_c1_seq4
PF01731.15	Arylesterase	Arylesterase	4	comp22179_c0_seq12;comp22179_c0_seq14;comp22179_c0_seq16;comp22179_c0_seq7
PF01738.13	DLH	Dienelactone hydrolase family	4	comp14103_c0_seq1;comp22461_c0_seq2;comp4666_c0_seq1;comp8872_c0_seq1
PF01740.16	STAS	STAS domain	4	comp15080_c0_seq1;comp21871_c0_seq1;comp23025_c0_seq10;comp23288_c0_seq1
PF01747.12	ATP-sulfurylase	ATP-sulfurylase	4	comp10933_c0_seq1;comp20894_c0_seq1;comp23769_c0_seq1;comp355_c0_seq1
PF01795.14	Methyltransf_5	MraW methylase family	4	comp16440_c0_seq1;comp16440_c0_seq2;comp16440_c0_seq3;comp16440_c0_seq4
PF01922.12	SRP19	SRP19 protein	4	comp18303_c0_seq1;comp18303_c0_seq2;comp18303_c0_seq3;comp18303_c0_seq4
PF01978.14	TrmB	Sugar-specific transcriptional regulator TrmB	4	comp17848_c0_seq1;comp21995_c0_seq1;comp4340_c0_seq1;comp8129_c0_seq1
PF02099.12	Josephin	Josephin	4	comp14175_c0_seq1;comp22221_c0_seq3;comp22221_c0_seq4;comp22221_c0_seq5
PF02137.13	A_deamin	Adenosine-deaminase (editase) domain	4	comp20546_c0_seq3;comp20546_c0_seq5;comp20546_c0_seq6;comp8391_c0_seq1
PF02146.12	SIR2	Sir2 family	4	comp22853_c0_seq1;comp22853_c0_seq2;comp22853_c0_seq3;comp22853_c0_seq4
PF02201.13	SWIB	SWIB/MDM2 domain	4	comp17308_c0_seq1;comp23606_c0_seq1;comp23606_c0_seq2;comp3222_c0_seq2
PF02238.10	COX7a	Cytochrome c oxidase subunit VIIa	4	comp24025_c0_seq2;comp24025_c0_seq4;comp24025_c0_seq6;comp24025_c0_seq8
PF02263.14	GBP	Guanylate-binding protein, N-terminal domain	4	comp13657_c0_seq1;comp15315_c0_seq1;comp23040_c0_seq1;comp43_c0_seq1
PF02469.17	Fasciclin	Fasciclin domain	4	comp11223_c0_seq1;comp14477_c0_seq1;comp23925_c0_seq1;comp4954_c0_seq1
PF02582.9	DUF155	Uncharacterised ACR, YagE family COG1723	4	comp11004_c0_seq1;comp11388_c0_seq1;comp20299_c0_seq1;comp22170_c0_seq1
PF02630.9	SCO1-SenC	SCO1/SenC	4	comp15432_c0_seq2;comp17203_c0_seq1;comp17203_c0_seq2;comp20080_c0_seq1
PF02635.10	DrsE	DsrE/DsrF-like family	4	comp22724_c0_seq1;comp22724_c0_seq2;comp22724_c0_seq5;comp22724_c0_seq7
PF02636.12	Methyltransf_28	Putative S-adenosyl-L-methionine-dependent methyltransferase	4	comp173334_c0_seq1;comp21112_c0_seq1;comp22942_c0_seq1;comp8058_c0_seq1
PF02737.13	3HCDH_N	3-hydroxyacyl-CoA dehydrogenase, NAD binding domain	4	comp23456_c0_seq3;comp24358_c0_seq1;comp24358_c0_seq2;comp24358_c0_seq3
PF02840.10	Prp18	Prp18 domain	4	comp24292_c0_seq1;comp24292_c0_seq2;comp24292_c0_seq3;comp24292_c0_seq4
PF02878.11	PGM_PMM_I	Phosphoglucomutase/phosphomannomutase, alpha/beta/alpha domain I	4	comp23515_c0_seq1;comp23515_c0_seq2;comp23928_c0_seq1;comp23928_c0_seq2
PF02897.10	Peptidase_S9_N	Prolyl oligopeptidase, N-terminal beta-propeller domain	4	comp17474_c0_seq1;comp249658_c0_seq1;comp2642_c0_seq1;comp2642_c0_seq2
PF02985.17	HEAT	HEAT repeat	4	comp10185_c0_seq1;comp12157_c0_seq1;comp22231_c0_seq1;comp3956_c0_seq1
PF03094.10	Mlo	Mlo family	4	comp12097_c0_seq1;comp16614_c0_seq1;comp286197_c0_seq1;comp93755_c0_seq1
PF03095.10	PTPA	Phosphotyrosyl phosphate activator (PTPA) protein	4	comp21064_c0_seq1;comp21064_c0_seq2;comp21064_c0_seq3;comp21064_c0_seq4
PF03152.9	UFD1	Ubiquitin fusion degradation protein UFD1	4	comp22005_c0_seq1;comp23577_c0_seq1;comp23577_c0_seq2;comp23577_c0_seq3
PF03162.8	Y_phosphatase2	Tyrosine phosphatase family	4	comp15041_c0_seq1;comp15292_c0_seq1;comp15932_c0_seq1;comp77927_c0_seq1
PF03283.8	PAE	Pectinacetylesterase	4	comp11250_c0_seq1;comp58526_c0_seq1;comp7830_c0_seq1;comp7830_c0_seq2
PF03291.11	Pox_MCEL	mRNA capping enzyme	4	comp16460_c0_seq1;comp16460_c0_seq2;comp23597_c0_seq3;comp23597_c0_seq4
PF03330.13	DPBB_1	Rare lipoprotein A (RlpA)-like double-psi beta-barrel	4	comp12211_c0_seq1;comp12211_c0_seq2;comp17353_c0_seq1;comp18926_c0_seq2
PF03385.12	DUF288	Protein of unknown function, DUF288	4	comp10741_c0_seq1;comp10741_c0_seq2;comp10741_c0_seq3;comp10741_c0_seq4
PF03405.9	FA_desaturase_2	Fatty acid desaturase	4	comp10058_c0_seq1;comp13624_c0_seq1;comp15803_c0_seq1;comp4991_c0_seq1
PF03441.9	FAD_binding_7	FAD binding domain of DNA photolyase	4	comp17266_c0_seq1;comp22181_c0_seq4;comp23627_c0_seq1;comp23627_c0_seq2
PF03547.13	Mem_trans	Membrane transport protein	4	comp21829_c0_seq1;comp22361_c0_seq1;comp22361_c0_seq3;comp6545_c0_seq1
PF03717.10	PBP_dimer	Penicillin-binding Protein dimerisation domain	4	comp18272_c0_seq1;comp18272_c0_seq2;comp18582_c0_seq1;comp18582_c0_seq2
PF03732.12	Retrotrans_gag	Retrotransposon gag protein	4	comp13325_c0_seq1;comp14280_c0_seq1;comp20134_c0_seq10;comp20134_c0_seq11
PF03767.9	Acid_phosphat_B	HAD superfamily, subfamily IIIB (Acid phosphatase)	4	comp10187_c0_seq1;comp13109_c0_seq1;comp15733_c0_seq1;comp19654_c0_seq1
PF03810.14	IBN_N	Importin-beta N-terminal domain	4	comp11548_c0_seq1;comp24349_c0_seq1;comp24349_c0_seq2;comp9038_c0_seq1
PF03828.14	PAP_assoc	Cid1 family poly A polymerase	4	comp13941_c0_seq1;comp13941_c0_seq2;comp13941_c0_seq4;comp13941_c0_seq7
PF03936.11	Terpene_synth_C	Terpene synthase family, metal binding domain	4	comp106941_c0_seq1;comp247689_c0_seq1;comp3933_c0_seq1;comp4131_c0_seq1
PF03942.10	DTW	DTW domain	4	comp11779_c0_seq1;comp16567_c0_seq1;comp16567_c0_seq2;comp281872_c0_seq1
PF03946.9	Ribosomal_L11_N	Ribosomal protein L11, N-terminal domain	4	comp11880_c0_seq1;comp17623_c0_seq5;comp17623_c0_seq6;comp8257_c0_seq1
PF03948.9	Ribosomal_L9_C	Ribosomal protein L9, C-terminal domain	4	comp15775_c0_seq1;comp15775_c0_seq2;comp15775_c0_seq3;comp15775_c0_seq4
PF03966.11	Trm112p	Trm112p-like protein	4	comp12887_c0_seq1;comp15096_c0_seq1;comp15096_c0_seq2;comp20554_c0_seq1
PF04056.9	Ssl1	Ssl1-like	4	comp21243_c0_seq1;comp21243_c0_seq2;comp21602_c0_seq1;comp21602_c0_seq2
PF04078.8	Rcd1	Cell differentiation family, Rcd1-like	4	comp1116_c0_seq1;comp13327_c0_seq2;comp13327_c0_seq3;comp22244_c0_seq1
PF04083.11	Abhydro_lipase	Partial alpha/beta-hydrolase lipase region	4	comp18869_c0_seq1;comp21939_c0_seq1;comp22877_c0_seq1;comp403607_c0_seq1
PF04134.7	DUF393	Protein of unknown function, DUF393	4	comp10823_c0_seq1;comp10823_c0_seq2;comp20449_c0_seq1;comp20449_c0_seq2
PF04253.10	TFR_dimer	Transferrin receptor-like dimerisation domain	4	comp23211_c0_seq1;comp23211_c0_seq2;comp24334_c0_seq2;comp24334_c0_seq4
PF04432.8	FrhB_FdhB_C	Coenzyme F420 hydrogenase/dehydrogenase, beta subunit C terminus	4	comp23100_c2_seq11;comp23100_c2_seq12;comp23100_c2_seq13;comp23100_c2_seq14
PF04433.12	SWIRM	SWIRM domain	4	comp18619_c1_seq1;comp18619_c1_seq2;comp21276_c0_seq1;comp7469_c0_seq1
PF04542.9	Sigma70_r2	Sigma-70 region 2	4	comp20393_c1_seq1;comp20393_c1_seq2;comp20393_c1_seq3;comp20393_c1_seq4
PF04548.11	AIG1	AIG1 family	4	comp10750_c0_seq1;comp19320_c0_seq1;comp21710_c0_seq1;comp21710_c0_seq2
PF04607.12	RelA_SpoT	Region found in RelA / SpoT proteins	4	comp23006_c0_seq1;comp23006_c0_seq2;comp23006_c0_seq5;comp23125_c0_seq1
PF04832.7	SOUL	SOUL heme-binding protein	4	comp17827_c0_seq2;comp18157_c0_seq1;comp19049_c0_seq3;comp19608_c0_seq1
PF04862.7	DUF642	Protein of unknown function (DUF642)	4	comp18900_c0_seq1;comp18900_c0_seq2;comp22477_c0_seq1;comp22510_c0_seq1
PF04864.8	Alliinase_C	Allinase	4	comp22301_c0_seq1;comp22301_c0_seq2;comp22301_c0_seq3;comp22301_c0_seq4
PF04969.11	CS	CS domain	4	comp20207_c0_seq1;comp20207_c0_seq2;comp20629_c0_seq1;comp9915_c0_seq1
PF05185.11	PRMT5	PRMT5 arginine-N-methyltransferase	4	comp20789_c0_seq1;comp23609_c0_seq1;comp23609_c0_seq2;comp23609_c0_seq3
PF05615.8	THOC7	Tho complex subunit 7	4	comp24101_c0_seq2;comp24101_c0_seq4;comp24101_c0_seq5;comp24101_c0_seq8
PF05691.7	Raffinose_syn	Raffinose synthase or seed imbibition protein Sip1	4	comp13321_c0_seq1;comp13321_c0_seq2;comp14016_c0_seq1;comp14016_c0_seq2
PF05742.7	NRDE	NRDE protein	4	comp22707_c0_seq1;comp22707_c0_seq2;comp22707_c0_seq3;comp22707_c0_seq4
PF05833.6	FbpA	Fibronectin-binding protein A N-terminus (FbpA)	4	comp1131_c0_seq1;comp19456_c0_seq1;comp19456_c0_seq2;comp4750_c0_seq1
PF05891.7	Methyltransf_PK	AdoMet dependent proline di-methyltransferase	4	comp16277_c0_seq1;comp16277_c0_seq2;comp16277_c0_seq3;comp16277_c0_seq4
PF06026.9	Rib_5-P_isom_A	Ribose 5-phosphate isomerase A (phosphoriboisomerase A)	4	comp16322_c0_seq1;comp20243_c0_seq1;comp20513_c0_seq1;comp22292_c0_seq1
PF06087.7	Tyr-DNA_phospho	Tyrosyl-DNA phosphodiesterase	4	comp11930_c0_seq1;comp12343_c0_seq3;comp12343_c0_seq4;comp194333_c0_seq1
PF06325.8	PrmA	Ribosomal protein L11 methyltransferase (PrmA)	4	comp16407_c0_seq1;comp16407_c0_seq2;comp19824_c0_seq1;comp19824_c0_seq3
PF06463.8	Mob_synth_C	Molybdenum Cofactor Synthesis C	4	comp15340_c0_seq2;comp9798_c0_seq1;comp9798_c0_seq2;comp9798_c0_seq3
PF06584.8	DIRP	DIRP	4	comp18928_c0_seq1;comp18928_c0_seq2;comp18928_c0_seq3;comp18928_c0_seq4
PF06650.7	DUF1162	Protein of unknown function (DUF1162)	4	comp10548_c0_seq1;comp23434_c0_seq1;comp251695_c0_seq1;comp7913_c0_seq1
PF06974.8	DUF1298	Protein of unknown function (DUF1298)	4	comp21652_c0_seq1;comp21652_c0_seq2;comp21652_c0_seq3;comp21652_c0_seq4
PF07293.6	DUF1450	Protein of unknown function (DUF1450)	4	comp13430_c0_seq1;comp13430_c0_seq2;comp13430_c0_seq3;comp13430_c0_seq4
PF07524.8	Bromo_TP	Bromodomain associated	4	comp16124_c0_seq1;comp19241_c0_seq1;comp4103_c0_seq1;comp9750_c0_seq1
PF07534.11	TLD	TLD	4	comp10887_c0_seq1;comp121826_c0_seq1;comp12394_c0_seq1;comp14912_c0_seq1
PF07731.9	Cu-oxidase_2	Multicopper oxidase	4	comp107420_c0_seq1;comp13409_c0_seq1;comp16633_c0_seq1;comp16633_c0_seq2
PF07893.8	DUF1668	Protein of unknown function (DUF1668)	4	comp24062_c0_seq1;comp24062_c0_seq2;comp24062_c0_seq3;comp247744_c0_seq1
PF08030.7	NAD_binding_6	Ferric reductase NAD binding domain	4	comp12267_c0_seq1;comp22605_c0_seq1;comp23975_c1_seq1;comp23975_c1_seq2
PF08217.6	DUF1712	Fungal domain of unknown function (DUF1712)	4	comp20275_c0_seq1;comp20275_c0_seq2;comp20275_c0_seq3;comp20275_c0_seq4
PF08417.7	PaO	Pheophorbide a oxygenase	4	comp14951_c0_seq1;comp18264_c0_seq1;comp22398_c0_seq1;comp25918_c0_seq1
PF08568.5	Kinetochor_Ybp2	Uncharacterised protein family, YAP/Alf4/glomulin	4	comp18474_c0_seq4;comp18474_c0_seq5;comp18474_c0_seq6;comp18474_c0_seq9
PF08620.5	RPAP1_C	RPAP1-like, C-terminal	4	comp23977_c0_seq1;comp23977_c0_seq2;comp23977_c0_seq3;comp23977_c0_seq4
PF08659.5	KR	KR domain	4	comp10272_c0_seq1;comp13653_c0_seq1;comp14924_c0_seq1;comp23630_c1_seq1
PF08699.5	DUF1785	Domain of unknown function (DUF1785)	4	comp13616_c0_seq1;comp13616_c0_seq2;comp23756_c0_seq9;comp7207_c0_seq1
PF08781.5	DP	Transcription factor DP	4	comp13723_c0_seq1;comp13723_c0_seq2;comp13723_c0_seq3;comp22965_c0_seq1
PF08784.6	RPA_C	Replication protein A C terminal	4	comp19009_c0_seq1;comp19009_c0_seq2;comp19009_c0_seq3;comp19009_c0_seq4
PF09334.6	tRNA-synt_1g	tRNA synthetases class I (M)	4	comp16020_c0_seq1;comp23450_c0_seq1;comp3945_c0_seq2;comp4463_c0_seq1
PF09409.5	PUB	PUB domain	4	comp20172_c0_seq1;comp20832_c0_seq1;comp20832_c0_seq2;comp20840_c0_seq1
PF09465.5	LBR_tudor	Lamin-B receptor of TUDOR domain	4	comp11718_c0_seq1;comp19906_c0_seq1;comp24088_c0_seq3;comp24324_c0_seq3
PF09585.5	Lin0512_fam	Conserved hypothetical protein (Lin0512_fam)	4	comp22763_c0_seq2;comp22763_c0_seq5;comp22763_c0_seq7;comp22763_c0_seq8
PF09637.5	Med18	Med18 protein	4	comp21420_c0_seq1;comp21420_c0_seq2;comp21420_c0_seq7;comp21420_c0_seq8
PF09764.4	Nt_Gln_amidase	N-terminal glutamine amidase	4	comp13079_c0_seq2;comp17890_c0_seq1;comp17890_c0_seq2;comp19916_c0_seq1
PF09818.4	ABC_ATPase	Predicted ATPase of the ABC class	4	comp24312_c0_seq5;comp24312_c0_seq6;comp24312_c0_seq7;comp24312_c0_seq8
PF09848.4	DUF2075	Uncharacterized conserved protein (DUF2075)	4	comp22569_c0_seq1;comp24396_c0_seq2;comp24396_c0_seq3;comp6573_c0_seq1
PF10275.4	Peptidase_C65	Peptidase C65 Otubain	4	comp10495_c0_seq1;comp10495_c0_seq2;comp12654_c0_seq1;comp21521_c0_seq2
PF10510.4	PIG-S	Phosphatidylinositol-glycan biosynthesis class S protein	4	comp23597_c0_seq1;comp23597_c0_seq2;comp23597_c0_seq5;comp23597_c0_seq6
PF10602.4	RPN7	26S proteasome subunit RPN7	4	comp128995_c0_seq1;comp16938_c0_seq1;comp205205_c0_seq1;comp3655_c0_seq1
PF11051.3	Mannosyl_trans3	Mannosyltransferase putative	4	comp14842_c0_seq1;comp22690_c0_seq1;comp22690_c0_seq2;comp7671_c0_seq1
PF11162.3	DUF2946	Protein of unknown function (DUF2946)	4	comp24025_c1_seq11;comp24025_c1_seq13;comp24025_c1_seq7;comp24025_c1_seq9
PF11267.3	DUF3067	Protein of unknown function (DUF3067)	4	comp17485_c0_seq1;comp17485_c0_seq2;comp17485_c0_seq3;comp17485_c0_seq4
PF11720.3	Inhibitor_I78	Peptidase inhibitor I78 family	4	comp14548_c0_seq1;comp14548_c0_seq2;comp14548_c0_seq3;comp5519_c0_seq1
PF11789.3	zf-Nse	Zinc-finger of the MIZ type in Nse subunit	4	comp15202_c0_seq1;comp16788_c0_seq1;comp22961_c0_seq1;comp22961_c0_seq2
PF11891.3	DUF3411	Domain of unknown function (DUF3411)	4	comp16754_c0_seq1;comp20905_c0_seq1;comp20905_c0_seq2;comp23932_c0_seq1
PF11971.3	CAMSAP_CH	CAMSAP CH domain	4	comp209897_c0_seq1;comp502499_c0_seq1;comp56773_c0_seq1;comp99345_c0_seq1
PF12070.3	DUF3550	Protein of unknown function (DUF3550/UPF0682)	4	comp17484_c0_seq1;comp17484_c0_seq2;comp22388_c0_seq1;comp22388_c0_seq2
PF12146.3	Hydrolase_4	Putative lysophospholipase	4	comp143110_c0_seq1;comp15715_c0_seq1;comp18897_c0_seq1;comp67898_c0_seq1
PF12357.3	PLD_C	Phospholipase D C terminal	4	comp22140_c0_seq1;comp24281_c0_seq1;comp8050_c0_seq1;comp9282_c0_seq1
PF12708.2	Pectate_lyase_3	Pectate lyase superfamily protein	4	comp13462_c0_seq2;comp203271_c0_seq1;comp8637_c0_seq1;comp9890_c0_seq2
PF12763.2	EF-hand_4	Cytoskeletal-regulatory complex EF hand	4	comp16434_c0_seq1;comp46386_c0_seq1;comp5499_c0_seq1;comp8475_c0_seq1
PF12814.2	Mcp5_PH	Meiotic cell cortex C-terminal pleckstrin homology	4	comp19692_c0_seq1;comp23871_c0_seq1;comp23871_c0_seq2;comp63295_c1_seq1
PF12876.2	Cellulase-like	Sugar-binding cellulase-like	4	comp13036_c0_seq1;comp13036_c0_seq2;comp15258_c0_seq1;comp17755_c0_seq1
PF13091.1	PLDc_2	PLD-like domain	4	comp11488_c0_seq2;comp11561_c0_seq1;comp12343_c0_seq1;comp9018_c0_seq1
PF13238.1	AAA_18	AAA domain	4	comp1764_c0_seq1;comp17682_c0_seq1;comp18638_c0_seq1;comp18638_c0_seq2
PF13241.1	NAD_binding_7	Putative NAD(P)-binding	4	comp12127_c0_seq1;comp13634_c0_seq1;comp19765_c0_seq1;comp21741_c0_seq1
PF13280.1	WYL	WYL domain	4	comp13799_c0_seq1;comp19431_c0_seq1;comp23068_c0_seq4;comp23068_c0_seq5
PF13302.1	Acetyltransf_3	Acetyltransferase (GNAT) domain	4	comp19398_c0_seq1;comp19398_c0_seq2;comp19398_c0_seq3;comp19398_c0_seq4
PF13334.1	DUF4094	Domain of unknown function (DUF4094)	4	comp12426_c0_seq1;comp16498_c0_seq1;comp19690_c0_seq1;comp7592_c0_seq1
PF13385.1	Laminin_G_3	Concanavalin A-like lectin/glucanases superfamily	4	comp168053_c0_seq1;comp17954_c0_seq1;comp17954_c0_seq2;comp249101_c0_seq1
PF13393.1	tRNA-synt_His	Histidyl-tRNA synthetase	4	comp19728_c0_seq1;comp19728_c0_seq2;comp22360_c0_seq1;comp4291_c0_seq1
PF13446.1	RPT	A repeated domain in UCH-protein	4	comp16993_c0_seq1;comp19243_c0_seq2;comp20482_c0_seq1;comp20482_c0_seq2
PF13462.1	Thioredoxin_4	Thioredoxin	4	comp15155_c0_seq1;comp18643_c0_seq1;comp18643_c0_seq2;comp30082_c0_seq1
PF13508.1	Acetyltransf_7	Acetyltransferase (GNAT) domain	4	comp10315_c0_seq1;comp15087_c0_seq1;comp17247_c0_seq3;comp18197_c1_seq1
PF13621.1	Cupin_8	Cupin-like domain	4	comp12295_c0_seq1;comp12295_c0_seq2;comp187850_c0_seq1;comp24007_c0_seq1
PF13883.1	Pyrid_oxidase_2	Pyridoxamine 5'-phosphate oxidase	4	comp17195_c0_seq1;comp17195_c0_seq2;comp20524_c0_seq1;comp21116_c0_seq1
PF14009.1	DUF4228	Domain of unknown function (DUF4228)	4	comp10892_c0_seq1;comp16404_c0_seq1;comp17016_c0_seq1;comp6694_c0_seq1
PF14244.1	UBN2_3	gag-polypeptide of LTR copia-type	4	comp22914_c0_seq1;comp22914_c0_seq2;comp24336_c1_seq10;comp24336_c1_seq8
PF14376.1	Haem_bd	Haem-binding domain	4	comp14111_c0_seq1;comp18642_c0_seq1;comp18642_c0_seq2;comp18642_c0_seq3
PF14438.1	SM-ATX	Ataxin 2 SM domain	4	comp10969_c0_seq1;comp11024_c0_seq1;comp23115_c0_seq1;comp23115_c0_seq2
PF14510.1	ABC_trans_N	ABC-transporter extracellular N-terminal	4	comp14960_c0_seq2;comp161547_c0_seq1;comp22390_c0_seq1;comp250787_c0_seq1
PF14551.1	MCM_N	MCM N-terminal domain	4	comp12203_c0_seq1;comp12203_c0_seq2;comp19471_c0_seq1;comp21285_c0_seq1
PF14555.1	UBA_4	UBA-like domain	4	comp18414_c0_seq1;comp19998_c0_seq2;comp22999_c0_seq2;comp23510_c0_seq1
PF14783.1	BBS2_Mid	Ciliary BBSome complex subunit 2, middle region	4	comp19943_c0_seq1;comp22816_c0_seq1;comp22960_c0_seq2;comp24379_c0_seq8
PF14853.1	Fis1_TPR_C	Fis1 C-terminal tetratricopeptide repeat	4	comp10712_c0_seq1;comp20438_c0_seq1;comp20438_c0_seq2;comp24242_c0_seq1
PF14864.1	Alkyl_sulf_C	Alkyl sulfatase C-terminal	4	comp12743_c0_seq1;comp12743_c0_seq2;comp12743_c0_seq3;comp22579_c0_seq1
PF15059.1	Speriolin_C	Speriolin C-terminus	4	comp22479_c1_seq1;comp22479_c1_seq2;comp22479_c1_seq3;comp22479_c1_seq4
PF15612.1	WHIM1	WSTF, HB1, Itc1p, MBD9 motif 1	4	comp10416_c0_seq1;comp12260_c0_seq1;comp16272_c0_seq1;comp16272_c0_seq2
PF15627.1	CEP76-C2	CEP76 C2 domain	4	comp14520_c0_seq1;comp14878_c0_seq1;comp15163_c0_seq1;comp19357_c0_seq1
PF00023.25	Ank	Ankyrin repeat	3	comp19838_c0_seq1;comp21874_c0_seq1;comp257170_c0_seq1
PF00041.16	fn3	Fibronectin type III domain	3	comp18201_c0_seq1;comp19599_c0_seq1;comp22151_c0_seq1
PF00070.22	Pyr_redox	Pyridine nucleotide-disulphide oxidoreductase	3	comp15877_c0_seq1;comp15877_c0_seq2;comp8494_c0_seq1
PF00089.21	Trypsin	Trypsin	3	comp20039_c0_seq1;comp22981_c0_seq1;comp23087_c0_seq1
PF00092.23	VWA	von Willebrand factor type A domain	3	comp20298_c0_seq2;comp24104_c0_seq1;comp24292_c0_seq5
PF00096.21	zf-C2H2	Zinc finger, C2H2 type	3	comp17763_c0_seq1;comp20478_c0_seq1;comp20478_c0_seq3
PF00156.22	Pribosyltran	Phosphoribosyl transferase domain	3	comp18112_c0_seq1;comp18892_c0_seq1;comp26758_c0_seq1
PF00175.16	NAD_binding_1	Oxidoreductase NAD-binding domain	3	comp13146_c0_seq1;comp21495_c0_seq1;comp23173_c0_seq1
PF00229.13	TNF	TNF(Tumour Necrosis Factor) family	3	comp19288_c0_seq1;comp19288_c0_seq2;comp19690_c0_seq2
PF00268.16	Ribonuc_red_sm	Ribonucleotide reductase, small chain	3	comp14772_c0_seq2;comp16405_c0_seq1;comp5023_c0_seq1
PF00290.15	Trp_syntA	Tryptophan synthase alpha chain	3	comp1551_c0_seq1;comp17174_c0_seq2;comp260013_c0_seq1
PF00316.15	FBPase	Fructose-1-6-bisphosphatase	3	comp17804_c0_seq1;comp19808_c0_seq1;comp22907_c0_seq1
PF00319.13	SRF-TF	SRF-type transcription factor (DNA-binding and dimerisation domain)	3	comp21371_c0_seq1;comp22893_c1_seq1;comp265693_c0_seq1
PF00342.14	PGI	Phosphoglucose isomerase	3	comp19105_c0_seq1;comp22841_c0_seq1;comp22841_c0_seq2
PF00370.16	FGGY_N	FGGY family of carbohydrate kinases, N-terminal domain	3	comp12955_c0_seq3;comp15114_c0_seq1;comp23946_c0_seq1
PF00382.14	TFIIB	Transcription factor TFIIB repeat	3	comp14227_c0_seq1;comp14227_c0_seq2;comp14227_c0_seq3
PF00383.17	dCMP_cyt_deam_1	Cytidine and deoxycytidylate deaminase zinc-binding region	3	comp14355_c0_seq1;comp17298_c0_seq1;comp22214_c0_seq1
PF00407.14	Bet_v_1	Pathogenesis-related protein Bet v I family	3	comp12080_c0_seq1;comp123990_c0_seq1;comp4745_c0_seq1
PF00410.14	Ribosomal_S8	Ribosomal protein S8	3	comp19080_c1_seq1;comp19080_c1_seq2;comp22681_c0_seq1
PF00436.20	SSB	Single-strand binding protein family	3	comp18164_c0_seq1;comp22653_c0_seq1;comp231462_c0_seq1
PF00437.15	T2SE	Type II/IV secretion system protein	3	comp19828_c0_seq3;comp24396_c0_seq5;comp24396_c0_seq6
PF00441.19	Acyl-CoA_dh_1	Acyl-CoA dehydrogenase, C-terminal domain	3	comp22376_c0_seq1;comp22376_c0_seq2;comp24048_c0_seq1
PF00456.16	Transketolase_N	Transketolase, thiamine diphosphate binding domain	3	comp24081_c0_seq1;comp24081_c0_seq2;comp24081_c0_seq3
PF00466.15	Ribosomal_L10	Ribosomal protein L10	3	comp11555_c0_seq1;comp20836_c0_seq1;comp20836_c0_seq2
PF00490.16	ALAD	Delta-aminolevulinic acid dehydratase	3	comp23578_c1_seq7;comp23578_c1_seq8;comp23578_c1_seq9
PF00549.14	Ligase_CoA	CoA-ligase	3	comp21011_c0_seq1;comp21011_c0_seq2;comp21011_c0_seq3
PF00550.20	PP-binding	Phosphopantetheine attachment site	3	comp13969_c0_seq3;comp13969_c0_seq4;comp14335_c0_seq2
PF00575.18	S1	S1 RNA binding domain	3	comp21946_c0_seq1;comp23596_c0_seq1;comp7283_c0_seq1
PF00587.20	tRNA-synt_2b	tRNA synthetase class II core domain (G, H, P, S and T)	3	comp17917_c0_seq1;comp22806_c0_seq1;comp22945_c0_seq1
PF00667.15	FAD_binding_1	FAD binding domain	3	comp18118_c0_seq1;comp19946_c0_seq1;comp23758_c0_seq1
PF00673.16	Ribosomal_L5_C	ribosomal L5P family C-terminus	3	comp10670_c0_seq1;comp20228_c0_seq1;comp20228_c0_seq2
PF00682.14	HMGL-like	HMGL-like	3	comp20877_c0_seq2;comp23285_c0_seq1;comp23285_c0_seq2
PF00685.22	Sulfotransfer_1	Sulfotransferase domain	3	comp12164_c0_seq1;comp172974_c0_seq1;comp8409_c0_seq1
PF00694.14	Aconitase_C	Aconitase C-terminal domain	3	comp15887_c0_seq1;comp20674_c0_seq1;comp20674_c0_seq2
PF00732.14	GMC_oxred_N	GMC oxidoreductase	3	comp18080_c0_seq1;comp18080_c0_seq2;comp5892_c0_seq1
PF00789.15	UBX	UBX domain	3	comp17268_c0_seq1;comp22999_c0_seq1;comp23817_c0_seq1
PF00809.17	Pterin_bind	Pterin binding enzyme	3	comp21012_c0_seq1;comp21012_c0_seq2;comp224017_c0_seq1
PF00861.17	Ribosomal_L18p	Ribosomal L18p/L5e family	3	comp16574_c0_seq1;comp18745_c0_seq1;comp18745_c0_seq2
PF00867.13	XPG_I	XPG I-region	3	comp23607_c0_seq1;comp23607_c0_seq2;comp3715_c0_seq1
PF00887.14	ACBP	Acyl CoA binding protein	3	comp14122_c0_seq1;comp19144_c0_seq1;comp21626_c0_seq1
PF00919.15	UPF0004	Uncharacterized protein family UPF0004	3	comp21869_c0_seq1;comp21869_c0_seq3;comp21869_c0_seq4
PF00925.15	GTP_cyclohydro2	GTP cyclohydrolase II	3	comp154204_c0_seq1;comp23406_c0_seq1;comp395067_c0_seq1
PF00989.19	PAS	PAS fold	3	comp14494_c0_seq2;comp21133_c0_seq1;comp21133_c0_seq3
PF00996.13	GDI	GDP dissociation inhibitor	3	comp19193_c0_seq1;comp20084_c0_seq1;comp20084_c0_seq2
PF01008.12	IF-2B	Initiation factor 2 subunit family	3	comp20935_c0_seq1;comp46759_c0_seq1;comp6892_c0_seq1
PF01011.16	PQQ	PQQ enzyme repeat	3	comp123952_c0_seq1;comp21340_c0_seq1;comp22098_c0_seq1
PF01026.16	TatD_DNase	TatD related DNase	3	comp18597_c0_seq1;comp22359_c0_seq1;comp22359_c0_seq2
PF01039.17	Carboxyl_trans	Carboxyl transferase domain	3	comp23333_c0_seq1;comp23333_c0_seq2;comp24250_c0_seq1
PF01070.13	FMN_dh	FMN-dependent dehydrogenase	3	comp19908_c0_seq2;comp29276_c0_seq1;comp501689_c0_seq1
PF01074.17	Glyco_hydro_38	Glycosyl hydrolases family 38 N-terminal domain	3	comp11932_c0_seq1;comp13469_c0_seq1;comp15890_c0_seq2
PF01094.23	ANF_receptor	Receptor family ligand binding region	3	comp10157_c0_seq1;comp15969_c0_seq1;comp17220_c0_seq1
PF01135.14	PCMT	Protein-L-isoaspartate(D-aspartate) O-methyltransferase (PCMT)	3	comp17473_c0_seq1;comp22897_c0_seq1;comp22897_c0_seq2
PF01142.13	TruD	tRNA pseudouridine synthase D (TruD)	3	comp64901_c0_seq1;comp9611_c0_seq1;comp9611_c0_seq2
PF01156.14	IU_nuc_hydro	Inosine-uridine preferring nucleoside hydrolase	3	comp11820_c0_seq1;comp12926_c0_seq1;comp18104_c0_seq1
PF01179.15	Cu_amine_oxid	Copper amine oxidase, enzyme domain	3	comp11758_c0_seq1;comp14805_c0_seq1;comp21579_c0_seq1
PF01380.17	SIS	SIS domain	3	comp16509_c0_seq1;comp17328_c0_seq1;comp17749_c0_seq1
PF01397.16	Terpene_synth	Terpene synthase, N-terminal domain	3	comp1096_c0_seq1;comp19065_c0_seq1;comp19762_c0_seq1
PF01399.22	PCI	PCI domain	3	comp16815_c0_seq1;comp16920_c0_seq1;comp19864_c0_seq1
PF01411.14	tRNA-synt_2c	tRNA synthetases class II (A)	3	comp20954_c0_seq1;comp20954_c0_seq2;comp23676_c0_seq1
PF01412.13	ArfGap	Putative GTPase activating protein for Arf	3	comp20542_c0_seq1;comp21105_c0_seq1;comp21925_c0_seq1
PF01433.15	Peptidase_M1	Peptidase family M1	3	comp23249_c0_seq1;comp24360_c0_seq1;comp24360_c0_seq2
PF01448.19	ELM2	ELM2 domain	3	comp13200_c0_seq1;comp5106_c0_seq1;comp5106_c0_seq2
PF01464.15	SLT	Transglycosylase SLT domain	3	comp20537_c0_seq1;comp20537_c0_seq2;comp20537_c0_seq3
PF01472.15	PUA	PUA domain	3	comp20465_c0_seq1;comp24131_c0_seq1;comp24131_c0_seq2
PF01474.11	DAHP_synth_2	Class-II DAHP synthetase family	3	comp16531_c0_seq1;comp20571_c0_seq1;comp23362_c0_seq1
PF01507.14	PAPS_reduct	Phosphoadenosine phosphosulfate reductase family	3	comp22218_c0_seq1;comp22218_c0_seq2;comp22825_c0_seq1
PF01532.15	Glyco_hydro_47	Glycosyl hydrolase family 47	3	comp15333_c0_seq1;comp22932_c0_seq1;comp22932_c0_seq2
PF01536.11	SAM_decarbox	Adenosylmethionine decarboxylase	3	comp20550_c0_seq1;comp23786_c0_seq1;comp8949_c0_seq1
PF01541.19	GIY-YIG	GIY-YIG catalytic domain	3	comp20266_c0_seq1;comp8199_c0_seq1;comp8199_c0_seq2
PF01564.12	Spermine_synth	Spermine/spermidine synthase	3	comp17433_c0_seq1;comp19266_c0_seq1;comp20233_c0_seq1
PF01588.15	tRNA_bind	Putative tRNA binding domain	3	comp15571_c0_seq1;comp21175_c0_seq1;comp21175_c0_seq2
PF01619.13	Pro_dh	Proline dehydrogenase	3	comp16391_c0_seq1;comp23564_c0_seq2;comp23564_c0_seq5
PF01695.12	IstB_IS21	IstB-like ATP binding protein	3	comp20041_c0_seq1;comp23172_c0_seq1;comp24271_c0_seq1
PF01712.14	dNK	Deoxynucleoside kinase	3	comp21688_c0_seq1;comp21688_c0_seq2;comp21781_c0_seq1
PF01885.11	PTS_2-RNA	RNA 2'-phosphotransferase, Tpt1 / KptA family	3	comp17395_c0_seq1;comp20079_c0_seq3;comp20079_c0_seq4
PF01903.12	CbiX	CbiX	3	comp21527_c1_seq1;comp21527_c1_seq2;comp21527_c1_seq3
PF01916.12	DS	Deoxyhypusine synthase	3	comp11397_c0_seq1;comp12730_c0_seq1;comp17424_c0_seq1
PF01928.16	CYTH	CYTH domain	3	comp14750_c0_seq1;comp20867_c0_seq1;comp20867_c0_seq2
PF01937.14	DUF89	Protein of unknown function DUF89	3	comp22885_c0_seq1;comp22885_c0_seq2;comp23774_c0_seq1
PF02005.11	TRM	N2,N2-dimethylguanosine tRNA methyltransferase	3	comp5789_c0_seq1;comp6930_c0_seq1;comp6930_c0_seq2
PF02065.13	Melibiase	Melibiase	3	comp24354_c0_seq1;comp24354_c0_seq2;comp24354_c0_seq3
PF02153.12	PDH	Prephenate dehydrogenase	3	comp14336_c0_seq1;comp18432_c0_seq1;comp18432_c0_seq2
PF02237.12	BPL_C	Biotin protein ligase C terminal domain	3	comp17737_c0_seq1;comp17737_c0_seq2;comp24382_c0_seq2
PF02291.10	TFIID-31kDa	Transcription initiation factor IID, 31kD subunit	3	comp12774_c0_seq1;comp14143_c0_seq1;comp14143_c0_seq2
PF02330.11	MAM33	Mitochondrial glycoprotein	3	comp15019_c0_seq1;comp16116_c0_seq1;comp16116_c0_seq2
PF02390.12	Methyltransf_4	Putative methyltransferase	3	comp11786_c0_seq1;comp14283_c0_seq1;comp17537_c0_seq1
PF02423.10	OCD_Mu_crystall	Ornithine cyclodeaminase/mu-crystallin family	3	comp20387_c0_seq1;comp20672_c0_seq1;comp20930_c0_seq1
PF02456.10	Adeno_IVa2	Adenovirus IVa2 protein	3	comp16497_c0_seq1;comp16497_c0_seq2;comp21394_c0_seq1
PF02574.11	S-methyl_trans	Homocysteine S-methyltransferase	3	comp14887_c0_seq1;comp21854_c0_seq1;comp21854_c0_seq2
PF02576.12	DUF150	Uncharacterised BCR, YhbC family COG0779	3	comp20434_c0_seq1;comp22870_c0_seq1;comp22870_c0_seq2
PF02577.9	DNase-RNase	Bifunctional nuclease	3	comp10210_c0_seq1;comp195692_c0_seq1;comp85869_c0_seq1
PF02657.10	SufE	Fe-S metabolism associated domain	3	comp204804_c0_seq1;comp21509_c0_seq1;comp23387_c0_seq1
PF02698.12	DUF218	DUF218 domain	3	comp21755_c0_seq1;comp21755_c0_seq2;comp21755_c0_seq3
PF02727.11	Cu_amine_oxidN2	Copper amine oxidase, N2 domain	3	comp23829_c0_seq2;comp23829_c0_seq3;comp250351_c0_seq1
PF02739.11	5_3_exonuc_N	5'-3' exonuclease, N-terminal resolvase-like domain	3	comp10546_c0_seq1;comp14549_c0_seq1;comp14549_c0_seq2
PF02784.11	Orn_Arg_deC_N	Pyridoxal-dependent decarboxylase, pyridoxal binding domain	3	comp10829_c0_seq1;comp15744_c0_seq1;comp22459_c0_seq1
PF02800.15	Gp_dh_C	Glyceraldehyde 3-phosphate dehydrogenase, C-terminal domain	3	comp17237_c0_seq1;comp17513_c0_seq1;comp19982_c0_seq1
PF02825.15	WWE	WWE domain	3	comp23725_c0_seq1;comp23725_c0_seq2;comp4903_c0_seq1
PF02844.10	GARS_N	Phosphoribosylglycinamide synthetase, N domain	3	comp23095_c0_seq1;comp23095_c0_seq2;comp23095_c0_seq3
PF02847.12	MA3	MA3 domain	3	comp22633_c0_seq1;comp22633_c0_seq2;comp7998_c0_seq1
PF02889.11	Sec63	Sec63 Brl domain	3	comp17685_c0_seq1;comp23792_c0_seq1;comp23792_c0_seq2
PF03100.10	CcmE	CcmE	3	comp19889_c0_seq1;comp21221_c0_seq1;comp21221_c0_seq2
PF03101.10	FAR1	FAR1 DNA-binding domain	3	comp15256_c0_seq1;comp15256_c0_seq2;comp15921_c0_seq1
PF03108.10	DBD_Tnp_Mut	MuDR family transposase	3	comp13934_c0_seq1;comp21716_c0_seq1;comp23978_c0_seq1
PF03144.20	GTP_EFTU_D2	Elongation factor Tu domain 2	3	comp18544_c0_seq1;comp18544_c0_seq2;comp328111_c0_seq1
PF03159.13	XRN_N	XRN 5'-3' exonuclease N-terminus	3	comp24150_c0_seq3;comp24150_c0_seq4;comp7797_c0_seq1
PF03195.9	DUF260	Protein of unknown function DUF260	3	comp11764_c0_seq1;comp16023_c0_seq1;comp16023_c0_seq2
PF03214.8	RGP	Reversibly glycosylated polypeptide	3	comp20768_c0_seq1;comp23106_c0_seq1;comp96106_c0_seq1
PF03244.9	PSI_PsaH	Photosystem I reaction centre subunit VI	3	comp14884_c0_seq1;comp14884_c0_seq2;comp261449_c0_seq1
PF03328.9	HpcH_HpaI	HpcH/HpaI aldolase/citrate lyase family	3	comp22035_c0_seq1;comp22035_c0_seq2;comp4382_c0_seq1
PF03352.8	Adenine_glyco	Methyladenine glycosylase	3	comp16352_c0_seq1;comp22706_c0_seq1;comp251313_c0_seq1
PF03398.9	Ist1	Regulator of Vps4 activity in the MVB pathway	3	comp11562_c0_seq1;comp23658_c0_seq3;comp23658_c0_seq8
PF03399.11	SAC3_GANP	SAC3/GANP/Nin1/mts3/eIF-3 p25 family	3	comp17491_c0_seq1;comp21201_c0_seq2;comp21835_c0_seq5
PF03469.9	XH	XH domain	3	comp20815_c0_seq1;comp20873_c0_seq1;comp21277_c0_seq1
PF03476.11	MOSC_N	MOSC N-terminal beta barrel domain	3	comp15993_c0_seq5;comp15993_c0_seq7;comp20462_c0_seq1
PF03478.13	DUF295	Protein of unknown function (DUF295)	3	comp20503_c0_seq1;comp20503_c0_seq2;comp63297_c0_seq1
PF03483.12	B3_4	B3/4 domain	3	comp23452_c0_seq1;comp23452_c0_seq2;comp23452_c0_seq3
PF03641.9	Lysine_decarbox	Possible lysine decarboxylase	3	comp17264_c0_seq1;comp18655_c0_seq1;comp18655_c0_seq2
PF03690.8	UPF0160	Uncharacterised protein family (UPF0160)	3	comp20188_c0_seq1;comp22024_c0_seq1;comp22024_c0_seq2
PF03727.11	Hexokinase_2	Hexokinase	3	comp17806_c0_seq1;comp17806_c0_seq2;comp23156_c1_seq1
PF03814.10	KdpA	Potassium-transporting ATPase A subunit	3	comp22980_c0_seq2;comp22980_c0_seq4;comp22980_c0_seq6
PF03822.9	NAF	NAF domain	3	comp13471_c0_seq1;comp3136_c0_seq1;comp5450_c0_seq1
PF03876.12	SHS2_Rpb7-N	SHS2 domain found in N terminus of Rpb7p/Rpc25p/MJ0397	3	comp20633_c0_seq1;comp20633_c0_seq2;comp22038_c0_seq1
PF03918.9	CcmH	Cytochrome C biogenesis protein	3	comp16387_c0_seq1;comp16387_c0_seq2;comp18913_c0_seq1
PF04045.9	P34-Arc	Arp2/3 complex, 34 kD subunit p34-Arc	3	comp18171_c0_seq2;comp19340_c0_seq1;comp19340_c0_seq2
PF04072.9	LCM	Leucine carboxyl methyltransferase	3	comp11846_c0_seq1;comp11846_c0_seq2;comp14161_c0_seq1
PF04095.11	NAPRTase	Nicotinate phosphoribosyltransferase (NAPRTase) family	3	comp13639_c0_seq1;comp19381_c0_seq1;comp19381_c0_seq2
PF04096.9	Nucleoporin2	Nucleoporin autopeptidase	3	comp23600_c0_seq1;comp23600_c0_seq2;comp23990_c0_seq1
PF04130.8	Spc97_Spc98	Spc97 / Spc98 family	3	comp17290_c0_seq1;comp18277_c0_seq2;comp21080_c0_seq1
PF04139.8	Rad9	Rad9	3	comp16465_c0_seq1;comp4114_c0_seq1;comp4114_c0_seq2
PF04263.11	TPK_catalytic	Thiamin pyrophosphokinase, catalytic domain	3	comp21764_c0_seq1;comp21764_c0_seq2;comp21764_c0_seq3
PF04321.12	RmlD_sub_bind	RmlD substrate binding domain	3	comp11201_c0_seq1;comp17054_c0_seq1;comp17054_c0_seq2
PF04413.11	Glycos_transf_N	3-Deoxy-D-manno-octulosonic-acid transferase (kdotransferase)	3	comp15711_c0_seq1;comp8019_c0_seq1;comp8838_c0_seq1
PF04423.9	Rad50_zn_hook	Rad50 zinc hook motif	3	comp15770_c0_seq1;comp20192_c0_seq1;comp20192_c0_seq2
PF04430.9	DUF498	Protein of unknown function (DUF498/DUF598)	3	comp14243_c0_seq1;comp18986_c0_seq1;comp18986_c0_seq2
PF04434.12	SWIM	SWIM zinc finger	3	comp13407_c0_seq1;comp15663_c0_seq1;comp7470_c0_seq1
PF04539.11	Sigma70_r3	Sigma-70 region 3	3	comp16245_c0_seq1;comp16245_c0_seq2;comp19008_c0_seq1
PF04560.15	RNA_pol_Rpb2_7	RNA polymerase Rpb2, domain 7	3	comp129029_c0_seq1;comp23634_c0_seq1;comp23634_c0_seq2
PF04563.10	RNA_pol_Rpb2_1	RNA polymerase beta subunit	3	comp19015_c0_seq1;comp19306_c0_seq2;comp4440_c0_seq1
PF04577.9	DUF563	Protein of unknown function (DUF563)	3	comp18441_c0_seq1;comp4872_c0_seq1;comp4953_c0_seq1
PF04628.8	Sedlin_N	Sedlin, N-terminal conserved region	3	comp17094_c0_seq1;comp17094_c0_seq2;comp8556_c0_seq1
PF04679.10	DNA_ligase_A_C	ATP dependent DNA ligase C terminal region	3	comp10868_c0_seq1;comp12020_c0_seq1;comp18873_c0_seq2
PF04720.7	DUF506	Protein of unknown function (DUF506)	3	comp103156_c0_seq1;comp18324_c0_seq1;comp18479_c0_seq1
PF04765.8	DUF616	Protein of unknown function (DUF616)	3	comp14313_c0_seq1;comp20756_c0_seq1;comp9144_c0_seq1
PF04781.7	DUF627	Protein of unknown function (DUF627)	3	comp24392_c0_seq1;comp24392_c0_seq2;comp24392_c0_seq3
PF04788.7	DUF620	Protein of unknown function (DUF620)	3	comp15323_c0_seq1;comp19652_c0_seq1;comp8504_c0_seq1
PF04818.8	CTD_bind	RNA polymerase II-binding domain.	3	comp18521_c0_seq1;comp23771_c0_seq1;comp46795_c0_seq1
PF04884.9	DUF647	Vitamin B6 photo-protection and homoeostasis	3	comp11835_c0_seq1;comp14811_c0_seq1;comp5087_c0_seq1
PF04909.9	Amidohydro_2	Amidohydrolase	3	comp20694_c0_seq1;comp23918_c0_seq2;comp23918_c0_seq3
PF05096.7	Glu_cyclase_2	Glutamine cyclotransferase	3	comp14092_c0_seq1;comp14092_c0_seq2;comp17640_c0_seq3
PF05199.8	GMC_oxred_C	GMC oxidoreductase	3	comp17108_c0_seq1;comp21883_c1_seq1;comp84848_c0_seq1
PF05212.7	DUF707	Protein of unknown function (DUF707)	3	comp15867_c0_seq1;comp21494_c0_seq3;comp21494_c0_seq4
PF05221.12	AdoHcyase	S-adenosyl-L-homocysteine hydrolase	3	comp13385_c0_seq1;comp22263_c0_seq1;comp22263_c0_seq2
PF05422.7	SIN1	Stress-activated map kinase interacting protein 1 (SIN1)	3	comp18448_c0_seq1;comp18448_c0_seq2;comp18448_c0_seq3
PF05694.6	SBP56	56kDa selenium binding protein (SBP56)	3	comp12349_c0_seq1;comp15067_c0_seq1;comp22174_c0_seq1
PF05724.6	TPMT	Thiopurine S-methyltransferase (TPMT)	3	comp22242_c0_seq1;comp22242_c0_seq2;comp22242_c0_seq3
PF05768.9	DUF836	Glutaredoxin-like domain (DUF836)	3	comp10257_c0_seq1;comp17258_c0_seq1;comp17258_c0_seq3
PF05915.7	DUF872	Eukaryotic protein of unknown function (DUF872)	3	comp113491_c0_seq1;comp18905_c0_seq1;comp18905_c0_seq2
PF05916.6	Sld5	GINS complex protein	3	comp17528_c0_seq1;comp17528_c0_seq2;comp20024_c0_seq3
PF06024.7	DUF912	Nucleopolyhedrovirus protein of unknown function (DUF912)	3	comp18540_c0_seq1;comp22839_c0_seq1;comp83314_c0_seq1
PF06073.7	DUF934	Bacterial protein of unknown function (DUF934)	3	comp22126_c0_seq1;comp22126_c0_seq2;comp23422_c0_seq1
PF06094.7	AIG2	AIG2-like family	3	comp19492_c0_seq1;comp19492_c0_seq2;comp23401_c0_seq3
PF06172.6	Cupin_5	Cupin superfamily (DUF985)	3	comp10217_c0_seq1;comp10217_c0_seq2;comp20668_c1_seq1
PF06219.7	DUF1005	Protein of unknown function (DUF1005)	3	comp224906_c0_seq1;comp23321_c0_seq1;comp4343_c0_seq1
PF06461.6	DUF1086	Domain of Unknown Function (DUF1086)	3	comp17717_c0_seq1;comp17717_c0_seq2;comp23721_c0_seq1
PF06544.7	DUF1115	Protein of unknown function (DUF1115)	3	comp22677_c0_seq3;comp22677_c0_seq4;comp22677_c0_seq6
PF06628.7	Catalase-rel	Catalase-related immune-responsive	3	comp14839_c0_seq1;comp14839_c0_seq2;comp174745_c0_seq1
PF06697.7	DUF1191	Protein of unknown function (DUF1191)	3	comp12845_c0_seq1;comp19681_c0_seq1;comp247863_c0_seq1
PF06807.9	Clp1	Pre-mRNA cleavage complex II protein Clp1	3	comp17204_c0_seq1;comp18095_c0_seq1;comp19504_c0_seq1
PF06941.7	NT5C	5' nucleotidase, deoxy (Pyrimidine), cytosolic type C protein (NT5C)	3	comp123968_c0_seq1;comp19616_c0_seq1;comp19616_c0_seq2
PF06957.6	COPI_C	Coatomer (COPI) alpha subunit C-terminus	3	comp18951_c0_seq1;comp18951_c0_seq2;comp23381_c0_seq2
PF07000.6	DUF1308	Protein of unknown function (DUF1308)	3	comp20360_c0_seq1;comp20360_c0_seq2;comp21367_c0_seq4
PF07021.7	MetW	Methionine biosynthesis protein MetW	3	comp16315_c0_seq1;comp19927_c0_seq1;comp22296_c0_seq1
PF07250.6	Glyoxal_oxid_N	Glyoxal oxidase N-terminus	3	comp22120_c0_seq1;comp22120_c0_seq2;comp855_c0_seq1
PF07289.6	DUF1448	Protein of unknown function (DUF1448)	3	comp13391_c0_seq2;comp23297_c0_seq1;comp23297_c0_seq3
PF07292.8	NID	Nmi/IFP 35 domain (NID)	3	comp17218_c0_seq1;comp20714_c0_seq2;comp22363_c0_seq1
PF07876.7	Dabb	Stress responsive A/B Barrel Domain	3	comp16903_c0_seq1;comp20771_c0_seq1;comp8624_c0_seq1
PF07969.6	Amidohydro_3	Amidohydrolase family	3	comp17756_c0_seq1;comp17756_c0_seq2;comp17756_c0_seq3
PF07970.7	COPIIcoated_ERV	Endoplasmic reticulum vesicle transporter	3	comp15680_c0_seq1;comp15680_c0_seq2;comp17375_c0_seq1
PF08022.7	FAD_binding_8	FAD-binding domain	3	comp21179_c0_seq1;comp21179_c0_seq2;comp21179_c0_seq3
PF08032.7	SpoU_sub_bind	RNA 2'-O ribose methyltransferase substrate binding	3	comp16150_c0_seq2;comp17524_c0_seq1;comp17524_c0_seq2
PF08127.8	Propeptide_C1	Peptidase family C1 propeptide	3	comp14033_c0_seq1;comp14033_c0_seq2;comp18444_c0_seq1
PF08242.7	Methyltransf_12	Methyltransferase domain	3	comp13754_c0_seq1;comp13754_c0_seq2;comp19141_c0_seq1
PF08244.7	Glyco_hydro_32C	Glycosyl hydrolases family 32 C terminal	3	comp12844_c0_seq1;comp20824_c0_seq1;comp21690_c0_seq1
PF08292.7	RNA_pol_Rbc25	RNA polymerase III subunit Rpc25	3	comp12124_c0_seq1;comp23266_c0_seq1;comp23266_c0_seq2
PF08323.6	Glyco_transf_5	Starch synthase catalytic domain	3	comp19713_c0_seq1;comp19713_c0_seq2;comp22887_c0_seq1
PF08514.6	STAG	STAG domain	3	comp23001_c0_seq1;comp23001_c0_seq2;comp23001_c0_seq3
PF08519.7	RFC1	Replication factor RFC1 C terminal domain	3	comp23765_c0_seq1;comp23765_c0_seq2;comp23765_c0_seq3
PF08543.7	Phos_pyr_kin	Phosphomethylpyrimidine kinase	3	comp21298_c0_seq1;comp24249_c0_seq1;comp24249_c0_seq2
PF08548.6	Peptidase_M10_C	Peptidase M10 serralysin C terminal	3	comp15778_c0_seq1;comp15778_c0_seq3;comp15778_c0_seq4
PF08743.5	Nse4_C	Nse4 C-terminal	3	comp15775_c0_seq5;comp15775_c0_seq6;comp4313_c0_seq1
PF08767.6	CRM1_C	CRM1 C terminal	3	comp18069_c0_seq1;comp4083_c0_seq1;comp7663_c0_seq1
PF08976.6	DUF1880	Domain of unknown function (DUF1880)	3	comp10696_c0_seq1;comp14867_c0_seq1;comp21203_c0_seq1
PF09030.5	Creb_binding	Creb binding	3	comp23217_c0_seq1;comp23217_c0_seq2;comp23217_c0_seq3
PF09187.5	DUF1950	Domain of unknown function(DUF1950)	3	comp21062_c0_seq2;comp21062_c0_seq4;comp21062_c0_seq6
PF09280.6	XPC-binding	XPC-binding domain	3	comp18713_c0_seq1;comp248411_c0_seq1;comp8890_c0_seq1
PF09324.5	DUF1981	Domain of unknown function (DUF1981)	3	comp17522_c0_seq2;comp23518_c0_seq1;comp23518_c0_seq2
PF09402.5	MSC	Man1-Src1p-C-terminal domain	3	comp14195_c0_seq1;comp21903_c0_seq1;comp21903_c0_seq2
PF09423.5	PhoD	PhoD-like phosphatase	3	comp16806_c0_seq1;comp20410_c0_seq1;comp8736_c0_seq1
PF09451.5	ATG27	Autophagy-related protein 27	3	comp124388_c0_seq1;comp20180_c0_seq1;comp20180_c0_seq2
PF09770.4	PAT1	Topoisomerase II-associated protein PAT1	3	comp24211_c1_seq1;comp24211_c1_seq2;comp24211_c1_seq3
PF10037.4	MRP-S27	Mitochondrial 28S ribosomal protein S27	3	comp15845_c0_seq1;comp22632_c0_seq2;comp7814_c0_seq1
PF10143.4	PhosphMutase	2,3-bisphosphoglycerate-independent phosphoglycerate mutase	3	comp14253_c0_seq1;comp14253_c0_seq2;comp18867_c0_seq1
PF10178.4	DUF2372	Uncharacterised conserved protein (DUF2372)	3	comp21560_c0_seq1;comp21560_c0_seq2;comp21560_c0_seq3
PF10302.4	DUF2407	DUF2407 ubiquitin-like domain	3	comp13651_c0_seq1;comp17434_c0_seq1;comp19136_c0_seq1
PF10366.4	Vps39_1	Vacuolar sorting protein 39 domain 1	3	comp135983_c0_seq1;comp187953_c0_seq1;comp23838_c0_seq1
PF10508.4	Proteasom_PSMB	Proteasome non-ATPase 26S subunit	3	comp10124_c0_seq1;comp10124_c0_seq2;comp5639_c0_seq1
PF10540.4	Membr_traf_MHD	Munc13 (mammalian uncoordinated) homology domain	3	comp203110_c0_seq1;comp22929_c0_seq1;comp9887_c0_seq1
PF10607.4	CLTH	CTLH/CRA C-terminal to LisH motif domain	3	comp20710_c0_seq1;comp24101_c0_seq3;comp24101_c0_seq7
PF11152.3	DUF2930	Protein of unknown function (DUF2930)	3	comp19803_c0_seq1;comp19803_c0_seq2;comp9214_c0_seq1
PF11341.3	DUF3143	Protein of unknown function (DUF3143)	3	comp15274_c0_seq1;comp15274_c0_seq2;comp15274_c0_seq3
PF11347.3	DUF3148	Protein of unknown function (DUF3148)	3	comp19027_c0_seq1;comp19027_c0_seq2;comp19027_c0_seq3
PF11446.3	DUF2897	Protein of unknown function (DUF2897)	3	comp16659_c0_seq3;comp19937_c0_seq1;comp19937_c0_seq3
PF11605.3	Vps36_ESCRT-II	Vacuolar protein sorting protein 36 Vps36	3	comp10942_c0_seq1;comp22215_c0_seq1;comp22215_c0_seq2
PF11894.3	DUF3414	Protein of unknown function (DUF3414)	3	comp248557_c0_seq1;comp5765_c0_seq1;comp75105_c0_seq1
PF11926.3	DUF3444	Domain of unknown function (DUF3444)	3	comp16741_c0_seq1;comp23670_c0_seq4;comp5998_c0_seq1
PF11976.3	Rad60-SLD	Ubiquitin-2 like Rad60 SUMO-like	3	comp13838_c0_seq1;comp14608_c0_seq1;comp24350_c0_seq1
PF12428.3	DUF3675	Protein of unknown function (DUF3675)	3	comp16235_c0_seq1;comp17784_c0_seq1;comp8510_c0_seq1
PF12460.3	MMS19_C	RNAPII transcription regulator C-terminal	3	comp19789_c0_seq2;comp22187_c0_seq1;comp22187_c0_seq2
PF12627.2	PolyA_pol_RNAbd	Probable RNA and SrmB- binding site of polymerase A	3	comp14731_c0_seq1;comp14992_c0_seq1;comp21850_c0_seq1
PF12717.2	Cnd1	non-SMC mitotic condensation complex subunit 1	3	comp13647_c0_seq1;comp136869_c0_seq1;comp17921_c0_seq1
PF12728.2	HTH_17	Helix-turn-helix domain	3	comp14369_c0_seq1;comp14692_c0_seq1;comp14692_c0_seq2
PF12742.2	Gryzun-like	Gryzun, putative Golgi trafficking	3	comp21701_c0_seq1;comp21701_c0_seq2;comp23185_c0_seq1
PF12812.2	PDZ_1	PDZ-like domain	3	comp19782_c0_seq1;comp20522_c0_seq1;comp20522_c0_seq2
PF13014.1	KH_3	KH domain	3	comp18161_c0_seq1;comp22983_c1_seq1;comp22983_c1_seq3
PF13242.1	Hydrolase_like	HAD-hyrolase-like	3	comp12033_c0_seq1;comp14645_c0_seq2;comp19363_c0_seq2
PF13278.1	DUF4066	Putative amidotransferase	3	comp14772_c0_seq1;comp19542_c0_seq1;comp21919_c0_seq1
PF13307.1	Helicase_C_2	Helicase C-terminal domain	3	comp14053_c0_seq1;comp24204_c0_seq1;comp24204_c0_seq2
PF13365.1	Trypsin_2	Trypsin-like peptidase domain	3	comp12167_c0_seq4;comp20039_c0_seq3;comp9883_c0_seq1
PF13371.1	TPR_9	Tetratricopeptide repeat	3	comp181453_c0_seq1;comp22287_c1_seq1;comp340533_c0_seq1
PF13412.1	HTH_24	Winged helix-turn-helix DNA-binding	3	comp21382_c0_seq7;comp21382_c0_seq8;comp23964_c0_seq1
PF13415.1	Kelch_3	Galactose oxidase, central domain	3	comp13135_c0_seq1;comp23580_c0_seq1;comp23580_c0_seq2
PF13450.1	NAD_binding_8	NAD(P)-binding Rossmann-like domain	3	comp21355_c0_seq1;comp23460_c0_seq4;comp24297_c0_seq1
PF13473.1	Cupredoxin_1	Cupredoxin-like domain	3	comp22070_c0_seq1;comp22070_c0_seq8;comp22409_c0_seq1
PF13483.1	Lactamase_B_3	Beta-lactamase superfamily domain	3	comp16480_c0_seq1;comp23151_c0_seq1;comp23151_c0_seq3
PF13517.1	VCBS	Repeat domain in Vibrio, Colwellia, Bradyrhizobium and Shewanella	3	comp22664_c0_seq1;comp22664_c0_seq2;comp22664_c0_seq5
PF13555.1	AAA_29	P-loop containing region of AAA domain	3	comp113768_c0_seq1;comp12963_c0_seq1;comp5067_c0_seq1
PF13558.1	SbcCD_C	Putative exonuclease SbcCD, C subunit	3	comp14691_c0_seq1;comp16841_c0_seq1;comp8959_c0_seq1
PF13563.1	2_5_RNA_ligase2	2'-5' RNA ligase superfamily	3	comp19119_c0_seq1;comp19119_c0_seq2;comp19119_c0_seq3
PF13606.1	Ank_3	Ankyrin repeat	3	comp13238_c0_seq1;comp23712_c0_seq1;comp24023_c0_seq2
PF13625.1	Helicase_C_3	Helicase conserved C-terminal domain	3	comp16369_c0_seq1;comp17980_c0_seq1;comp17980_c0_seq2
PF13768.1	VWA_3	von Willebrand factor type A domain	3	comp10773_c0_seq1;comp16469_c0_seq1;comp20374_c0_seq1
PF13793.1	Pribosyltran_N	N-terminal domain of ribose phosphate pyrophosphokinase	3	comp13137_c0_seq1;comp13749_c0_seq1;comp13922_c0_seq1
PF13837.1	Myb_DNA-bind_4	Myb/SANT-like DNA-binding domain	3	comp12908_c0_seq1;comp21268_c0_seq2;comp21268_c0_seq3
PF13848.1	Thioredoxin_6	Thioredoxin-like domain	3	comp20085_c0_seq1;comp23564_c0_seq1;comp23564_c0_seq3
PF13898.1	DUF4205	Domain of unknown function (DUF4205)	3	comp20637_c0_seq1;comp20637_c0_seq2;comp20637_c0_seq3
PF13908.1	Shisa	Wnt and FGF inhibitory regulator	3	comp14128_c0_seq1;comp20689_c0_seq2;comp20689_c0_seq6
PF13931.1	Microtub_bind	Kinesin-associated microtubule-binding	3	comp16705_c0_seq4;comp16705_c0_seq5;comp16705_c0_seq6
PF13976.1	gag_pre-integrs	GAG-pre-integrase domain	3	comp20119_c0_seq1;comp20119_c0_seq2;comp8155_c0_seq1
PF14138.1	COX16	Cytochrome c oxidase assembly protein COX16	3	comp20708_c0_seq1;comp20708_c0_seq2;comp20708_c0_seq3
PF14144.1	DOG1	Seed dormancy control	3	comp11357_c0_seq1;comp11357_c0_seq2;comp14639_c0_seq1
PF14162.1	YozD	YozD-like protein	3	comp21773_c0_seq5;comp21773_c0_seq6;comp22678_c0_seq2
PF14214.1	Helitron_like_N	Helitron helicase-like domain at N-terminus	3	comp21062_c0_seq1;comp21062_c0_seq3;comp21062_c0_seq5
PF14309.1	DUF4378	Domain of unknown function (DUF4378)	3	comp20515_c0_seq1;comp23849_c0_seq1;comp23878_c0_seq1
PF14454.1	Prok_Ub	Prokaryotic Ubiquitin	3	comp20446_c0_seq1;comp20446_c0_seq2;comp20446_c0_seq3
PF14464.1	Prok-JAB	Prokaryotic homologs of the JAB domain	3	comp11567_c0_seq1;comp16256_c0_seq1;comp22829_c0_seq1
PF14542.1	Acetyltransf_CG	GCN5-related N-acetyl-transferase	3	comp15787_c0_seq1;comp15787_c0_seq2;comp17656_c0_seq1
PF14543.1	TAXi_N	Xylanase inhibitor N-terminal	3	comp16869_c0_seq1;comp20639_c0_seq1;comp20639_c0_seq2
PF14560.1	Ubiquitin_2	Ubiquitin-like domain	3	comp13098_c0_seq1;comp18388_c0_seq1;comp22111_c0_seq1
PF14595.1	Thioredoxin_9	Thioredoxin	3	comp13498_c0_seq1;comp14323_c0_seq1;comp19543_c0_seq1
PF14622.1	Ribonucleas_3_3	Ribonuclease-III-like	3	comp15507_c0_seq1;comp19223_c0_seq1;comp21687_c0_seq1
PF14844.1	PH_BEACH	PH domain associated with Beige/BEACH	3	comp14431_c0_seq2;comp285518_c0_seq1;comp4712_c0_seq1
PF14881.1	Tubulin_3	Tubulin domain	3	comp22822_c0_seq1;comp22822_c0_seq2;comp22822_c0_seq3
PF15003.1	HAUS2	HAUS augmin-like complex subunit 2	3	comp18858_c0_seq1;comp18858_c0_seq2;comp18858_c0_seq3
PF15021.1	DUF4521	Protein of unknown function (DUF4521)	3	comp13058_c0_seq1;comp24296_c0_seq1;comp24296_c0_seq3
PF15490.1	Ten1_2	Telomere-capping, CST complex subunit	3	comp15299_c0_seq1;comp19321_c0_seq1;comp19321_c0_seq2
PF00012.15	HSP70	Hsp70 protein	2	comp23464_c0_seq1;comp23729_c0_seq1
PF00018.23	SH3_1	SH3 domain	2	comp15802_c0_seq1;comp19059_c0_seq2
PF00031.16	Cystatin	Cystatin domain	2	comp13643_c0_seq1;comp17479_c0_seq1
PF00034.16	Cytochrom_C	Cytochrome c	2	comp12319_c0_seq1;comp7266_c0_seq1
PF00036.27	EF-hand_1	EF hand	2	comp4838_c0_seq1;comp9488_c0_seq1
PF00044.19	Gp_dh_N	Glyceraldehyde 3-phosphate dehydrogenase, NAD binding domain	2	comp19816_c0_seq1;comp22347_c0_seq1
PF00048.15	IL8	Small cytokines (intecrine/chemokine), interleukin-8 like	2	comp24173_c0_seq1;comp24173_c0_seq2
PF00056.18	Ldh_1_N	lactate/malate dehydrogenase, NAD binding domain	2	comp19551_c0_seq1;comp20251_c0_seq1
PF00077.15	RVP	Retroviral aspartyl protease	2	comp11457_c0_seq1;comp15725_c0_seq1
PF00083.19	Sugar_tr	Sugar (and other) transporter	2	comp339020_c0_seq1;comp6122_c0_seq1
PF00102.22	Y_phosphatase	Protein-tyrosine phosphatase	2	comp21660_c0_seq1;comp21660_c0_seq2
PF00135.23	COesterase	Carboxylesterase family	2	comp12840_c0_seq1;comp18093_c0_seq2
PF00148.14	Oxidored_nitro	Nitrogenase component 1 type Oxidoreductase	2	comp19775_c0_seq1;comp19775_c0_seq2
PF00177.16	Ribosomal_S7	Ribosomal protein S7p/S5e	2	comp11495_c0_seq1;comp22279_c0_seq2
PF00199.14	Catalase	Catalase	2	comp16386_c0_seq1;comp23694_c0_seq1
PF00205.17	TPP_enzyme_M	Thiamine pyrophosphate enzyme, central domain	2	comp22004_c0_seq1;comp22023_c0_seq1
PF00215.19	OMPdecase	Orotidine 5'-phosphate decarboxylase / HUMPS family	2	comp23614_c0_seq3;comp23614_c0_seq4
PF00238.14	Ribosomal_L14	Ribosomal protein L14p/L23e	2	comp13621_c0_seq1;comp18317_c0_seq1
PF00244.15	2014-03-03	14-3-3 protein	2	comp161636_c0_seq1;comp93525_c0_seq1
PF00280.13	potato_inhibit	Potato inhibitor I family	2	comp214752_c0_seq1;comp22767_c0_seq1
PF00288.21	GHMP_kinases_N	GHMP kinases N terminal domain	2	comp23622_c0_seq1;comp23622_c0_seq2
PF00303.14	Thymidylat_synt	Thymidylate synthase	2	comp22769_c0_seq1;comp22769_c0_seq2
PF00311.12	PEPcase	Phosphoenolpyruvate carboxylase	2	comp21145_c0_seq1;comp21145_c0_seq2
PF00318.15	Ribosomal_S2	Ribosomal protein S2	2	comp162012_c0_seq1;comp21908_c0_seq1
PF00335.15	Tetraspannin	Tetraspanin family	2	comp9035_c0_seq1;comp9035_c0_seq2
PF00343.15	Phosphorylase	Carbohydrate phosphorylase	2	comp24105_c0_seq1;comp7579_c0_seq1
PF00347.18	Ribosomal_L6	Ribosomal protein L6	2	comp13859_c0_seq1;comp21700_c0_seq1
PF00355.21	Rieske	Rieske [2Fe-2S] domain	2	comp20938_c0_seq1;comp23392_c0_seq1
PF00365.15	PFK	Phosphofructokinase	2	comp126804_c0_seq1;comp21224_c0_seq1
PF00384.17	Molybdopterin	Molybdopterin oxidoreductase	2	comp186795_c0_seq1;comp24224_c1_seq1
PF00395.15	SLH	S-layer homology domain	2	comp21492_c0_seq1;comp21492_c0_seq2
PF00413.19	Peptidase_M10	Matrixin	2	comp16011_c0_seq1;comp17378_c0_seq1
PF00463.16	ICL	Isocitrate lyase family	2	comp18543_c0_seq2;comp18543_c0_seq3
PF00476.15	DNA_pol_A	DNA polymerase family A	2	comp105607_c0_seq1;comp1917_c0_seq1
PF00479.17	G6PD_N	Glucose-6-phosphate dehydrogenase, NAD binding domain	2	comp21745_c0_seq1;comp21745_c0_seq2
PF00486.23	Trans_reg_C	Transcriptional regulatory protein, C terminal	2	comp22073_c0_seq1;comp22073_c0_seq2
PF00566.13	RabGAP-TBC	Rab-GTPase-TBC domain	2	comp13344_c0_seq1;comp20955_c0_seq1
PF00576.16	Transthyretin	HIUase/Transthyretin family	2	comp20763_c0_seq1;comp20763_c0_seq2
PF00637.15	Clathrin	Region in Clathrin and VPS	2	comp18150_c0_seq1;comp18150_c0_seq2
PF00645.13	zf-PARP	Poly(ADP-ribose) polymerase and DNA-Ligase Zn-finger region	2	comp21876_c0_seq2;comp21876_c0_seq3
PF00677.12	Lum_binding	Lumazine binding domain	2	comp21411_c0_seq1;comp21411_c0_seq2
PF00692.14	dUTPase	dUTPase	2	comp11062_c0_seq1;comp11062_c0_seq2
PF00697.17	PRAI	N-(5'phosphoribosyl)anthranilate (PRA) isomerase	2	comp20056_c0_seq1;comp20056_c0_seq2
PF00704.23	Glyco_hydro_18	Glycosyl hydrolases family 18	2	comp14533_c0_seq1;comp23846_c0_seq1
PF00717.18	Peptidase_S24	Peptidase S24-like	2	comp19624_c0_seq1;comp19624_c0_seq2
PF00722.16	Glyco_hydro_16	Glycosyl hydrolases family 16	2	comp18862_c0_seq1;comp4331_c0_seq1
PF00725.17	3HCDH	3-hydroxyacyl-CoA dehydrogenase, C-terminal domain	2	comp15145_c0_seq1;comp16342_c0_seq1
PF00729.13	Viral_coat	Viral coat protein (S domain)	2	comp22266_c0_seq1;comp22266_c0_seq2
PF00742.14	Homoserine_dh	Homoserine dehydrogenase	2	comp14860_c0_seq1;comp21053_c0_seq1
PF00752.12	XPG_N	XPG N-terminal domain	2	comp17610_c0_seq1;comp17905_c0_seq2
PF00753.22	Lactamase_B	Metallo-beta-lactamase superfamily	2	comp11597_c0_seq1;comp72606_c0_seq1
PF00754.20	F5_F8_type_C	F5/8 type C domain	2	comp10451_c0_seq1;comp14165_c0_seq1
PF00852.14	Glyco_transf_10	Glycosyltransferase family 10 (fucosyltransferase)	2	comp21572_c0_seq1;comp21661_c0_seq1
PF00889.14	EF_TS	Elongation factor TS	2	comp22346_c0_seq1;comp22346_c0_seq2
PF00909.16	Ammonium_transp	Ammonium Transporter Family	2	comp20210_c0_seq4;comp22782_c0_seq1
PF00923.14	Transaldolase	Transaldolase	2	comp18358_c0_seq1;comp20567_c0_seq1
PF00930.16	DPPIV_N	Dipeptidyl peptidase IV (DPP IV) N-terminal region	2	comp23111_c0_seq1;comp23111_c0_seq2
PF00962.17	A_deaminase	Adenosine/AMP deaminase	2	comp17845_c0_seq1;comp17845_c0_seq2
PF00978.16	RdRP_2	RNA dependent RNA polymerase	2	comp226704_c0_seq1;comp24402_c0_seq1
PF01012.16	ETF	Electron transfer flavoprotein domain	2	comp13563_c0_seq1;comp20595_c0_seq1
PF01019.16	G_glu_transpept	Gamma-glutamyltranspeptidase	2	comp14367_c0_seq1;comp23190_c0_seq1
PF01044.14	Vinculin	Vinculin family	2	comp20011_c0_seq1;comp20011_c0_seq2
PF01068.16	DNA_ligase_A_M	ATP dependent DNA ligase domain	2	comp18873_c0_seq1;comp18873_c0_seq3
PF01088.16	Peptidase_C12	Ubiquitin carboxyl-terminal hydrolase, family 1	2	comp21006_c0_seq1;comp22424_c0_seq1
PF01112.13	Asparaginase_2	Asparaginase	2	comp20362_c0_seq1;comp20362_c0_seq2
PF01115.12	F_actin_cap_B	F-actin capping protein, beta subunit	2	comp19798_c0_seq1;comp19798_c0_seq2
PF01128.14	IspD	2-C-methyl-D-erythritol 4-phosphate cytidylyltransferase	2	comp8585_c0_seq1;comp8585_c0_seq2
PF01170.13	UPF0020	Putative RNA methylase family UPF0020	2	comp16140_c0_seq1;comp17080_c0_seq2
PF01180.16	DHO_dh	Dihydroorotate dehydrogenase	2	comp20277_c0_seq1;comp20277_c0_seq2
PF01187.13	MIF	Macrophage migration inhibitory factor (MIF)	2	comp10709_c0_seq1;comp21510_c1_seq1
PF01227.17	GTP_cyclohydroI	GTP cyclohydrolase I	2	comp21974_c0_seq1;comp21974_c0_seq2
PF01238.16	PMI_typeI	Phosphomannose isomerase type I	2	comp15000_c0_seq1;comp22337_c0_seq1
PF01243.15	Pyridox_oxidase	Pyridoxamine 5'-phosphate oxidase	2	comp16797_c0_seq1;comp16797_c0_seq2
PF01249.13	Ribosomal_S21e	Ribosomal protein S21e	2	comp17098_c0_seq1;comp8444_c0_seq1
PF01255.14	Prenyltransf	Putative undecaprenyl diphosphate synthase	2	comp13113_c0_seq1;comp13113_c0_seq2
PF01256.12	Carb_kinase	Carbohydrate kinase	2	comp22558_c0_seq1;comp22558_c0_seq2
PF01259.13	SAICAR_synt	SAICAR synthetase	2	comp19566_c0_seq1;comp19566_c0_seq2
PF01267.12	F-actin_cap_A	F-actin capping protein alpha subunit	2	comp21419_c0_seq1;comp21419_c0_seq2
PF01269.12	Fibrillarin	Fibrillarin	2	comp23475_c0_seq1;comp23475_c0_seq2
PF01323.15	DSBA	DSBA-like thioredoxin domain	2	comp22501_c0_seq1;comp6427_c0_seq1
PF01327.16	Pep_deformylase	Polypeptide deformylase	2	comp16988_c0_seq1;comp17540_c0_seq1
PF01329.14	Pterin_4a	Pterin 4 alpha carbinolamine dehydratase	2	comp15470_c0_seq1;comp21032_c0_seq1
PF01343.13	Peptidase_S49	Peptidase family S49	2	comp23398_c0_seq3;comp23398_c0_seq4
PF01348.16	Intron_maturas2	Type II intron maturase	2	comp23346_c0_seq1;comp281716_c0_seq1
PF01351.13	RNase_HII	Ribonuclease HII	2	comp15115_c0_seq1;comp15115_c0_seq2
PF01357.16	Pollen_allerg_1	Pollen allergen	2	comp18630_c0_seq1;comp21830_c0_seq1
PF01367.15	5_3_exonuc	5'-3' exonuclease, C-terminal SAM fold	2	comp12007_c0_seq1;comp17905_c0_seq1
PF01409.15	tRNA-synt_2d	tRNA synthetases class II core domain (F)	2	comp10780_c0_seq1;comp10780_c0_seq2
PF01435.13	Peptidase_M48	Peptidase family M48	2	comp17548_c0_seq1;comp24039_c0_seq1
PF01450.14	IlvC	Acetohydroxy acid isomeroreductase, catalytic domain	2	comp18917_c0_seq1;comp18917_c0_seq2
PF01451.16	LMWPc	Low molecular weight phosphotyrosine protein phosphatase	2	comp20626_c0_seq2;comp20626_c0_seq3
PF01477.18	PLAT	PLAT/LH2 domain	2	comp17183_c0_seq1;comp21307_c0_seq1
PF01487.10	DHquinase_I	Type I 3-dehydroquinase	2	comp20331_c0_seq1;comp20331_c0_seq2
PF01491.11	Frataxin_Cyay	Frataxin-like domain	2	comp19307_c0_seq1;comp19307_c0_seq2
PF01557.13	FAA_hydrolase	Fumarylacetoacetate (FAA) hydrolase family	2	comp11200_c0_seq1;comp23519_c0_seq1
PF01571.16	GCV_T	Aminomethyltransferase folate-binding domain	2	comp13564_c0_seq1;comp18714_c0_seq1
PF01580.13	FtsK_SpoIIIE	FtsK/SpoIIIE family	2	comp14565_c0_seq1;comp14565_c0_seq2
PF01584.14	CheW	CheW-like domain	2	comp10583_c0_seq1;comp21821_c0_seq1
PF01591.13	6PF2K	6-phosphofructo-2-kinase	2	comp20328_c0_seq1;comp20328_c0_seq2
PF01634.13	HisG	ATP phosphoribosyltransferase	2	comp18796_c0_seq1;comp18796_c0_seq2
PF01641.13	SelR	SelR domain	2	comp14410_c0_seq1;comp19611_c0_seq1
PF01656.18	CbiA	CobQ/CobB/MinD/ParA nucleotide binding domain	2	comp19409_c0_seq1;comp20230_c0_seq1
PF01713.16	Smr	Smr domain	2	comp20580_c0_seq1;comp24041_c0_seq5
PF01715.12	IPPT	IPP transferase	2	comp17981_c0_seq1;comp20184_c0_seq1
PF01722.13	BolA	BolA-like protein	2	comp11010_c0_seq1;comp11010_c0_seq2
PF01725.11	Ham1p_like	Ham1 family	2	comp15532_c0_seq1;comp15532_c0_seq2
PF01734.17	Patatin	Patatin-like phospholipase	2	comp21493_c0_seq1;comp99050_c0_seq1
PF01743.15	PolyA_pol	Poly A polymerase head domain	2	comp14649_c0_seq1;comp14992_c0_seq2
PF01756.14	ACOX	Acyl-CoA oxidase	2	comp11207_c0_seq1;comp22128_c0_seq1
PF01803.11	LIM_bind	LIM-domain binding protein	2	comp22341_c0_seq1;comp7612_c0_seq1
PF01808.13	AICARFT_IMPCHas	AICARFT/IMPCHase bienzyme	2	comp21445_c0_seq1;comp21445_c0_seq2
PF01817.16	CM_2	Chorismate mutase type II	2	comp13844_c0_seq1;comp17531_c0_seq1
PF01835.14	A2M_N	MG2 domain	2	comp23683_c0_seq1;comp23683_c0_seq2
PF01868.11	UPF0086	Domain of unknown function UPF0086	2	comp14979_c0_seq1;comp14979_c0_seq2
PF01875.12	Memo	Memo-like protein	2	comp12919_c0_seq1;comp12919_c0_seq2
PF01883.14	DUF59	Domain of unknown function DUF59	2	comp16600_c0_seq1;comp17561_c0_seq1
PF01894.12	UPF0047	Uncharacterised protein family UPF0047	2	comp16113_c0_seq1;comp16683_c0_seq1
PF01900.14	RNase_P_Rpp14	Rpp14/Pop5 family	2	comp15450_c0_seq1;comp15450_c0_seq2
PF01902.12	ATP_bind_4	ATP-binding region	2	comp11850_c0_seq1;comp15124_c0_seq2
PF01933.13	UPF0052	Uncharacterised protein family UPF0052	2	comp12045_c0_seq1;comp12045_c0_seq2
PF01956.11	DUF106	Integral membrane protein DUF106	2	comp20310_c1_seq1;comp20793_c0_seq1
PF01964.13	ThiC	ThiC family	2	comp20022_c0_seq1;comp20022_c0_seq2
PF01979.15	Amidohydro_1	Amidohydrolase family	2	comp13249_c0_seq1;comp24256_c0_seq1
PF02038.11	ATP1G1_PLM_MAT8	ATP1G1/PLM/MAT8 family	2	comp19828_c0_seq1;comp19828_c0_seq2
PF02042.10	RWP-RK	RWP-RK domain	2	comp5318_c0_seq1;comp8593_c0_seq1
PF02089.10	Palm_thioest	Palmitoyl protein thioesterase	2	comp11097_c0_seq1;comp21980_c0_seq1
PF02092.12	tRNA_synt_2f	Glycyl-tRNA synthetase beta subunit	2	comp13463_c0_seq1;comp99215_c0_seq1
PF02127.10	Peptidase_M18	Aminopeptidase I zinc metalloprotease (M18)	2	comp15431_c0_seq1;comp4006_c0_seq1
PF02138.13	Beach	Beige/BEACH domain	2	comp23783_c0_seq1;comp331068_c0_seq1
PF02142.17	MGS	MGS-like domain	2	comp24378_c0_seq3;comp24378_c0_seq4
PF02144.11	Rad1	Repair protein Rad1/Rec1/Rad17	2	comp18574_c0_seq1;comp18574_c0_seq2
PF02167.10	Cytochrom_C1	Cytochrome C1 family	2	comp22691_c0_seq8;comp22691_c0_seq9
PF02170.17	PAZ	PAZ domain	2	comp24129_c0_seq1;comp6312_c0_seq1
PF02182.12	SAD_SRA	SAD/SRA domain	2	comp21123_c0_seq1;comp45143_c0_seq1
PF02186.10	TFIIE_beta	TFIIE beta subunit core domain	2	comp20221_c0_seq2;comp20221_c0_seq3
PF02213.11	GYF	GYF domain	2	comp16103_c0_seq1;comp8986_c0_seq1
PF02222.17	ATP-grasp	ATP-grasp domain	2	comp22944_c0_seq1;comp22944_c0_seq2
PF02223.12	Thymidylate_kin	Thymidylate kinase	2	comp19280_c0_seq2;comp19280_c0_seq3
PF02234.14	CDI	Cyclin-dependent kinase inhibitor	2	comp17891_c0_seq1;comp17891_c0_seq2
PF02298.12	Cu_bind_like	Plastocyanin-like domain	2	comp10313_c0_seq1;comp15704_c0_seq1
PF02300.12	Fumarate_red_C	Fumarate reductase subunit C	2	comp21790_c0_seq1;comp285571_c0_seq1
PF02374.10	ArsA_ATPase	Anion-transporting ATPase	2	comp20250_c0_seq1;comp50743_c0_seq1
PF02410.10	Oligomerisation	Oligomerisation domain	2	comp14998_c0_seq1;comp14998_c0_seq2
PF02431.10	Chalcone	Chalcone-flavanone isomerase	2	comp16161_c0_seq1;comp19505_c0_seq1
PF02453.12	Reticulon	Reticulon	2	comp6447_c0_seq1;comp6447_c0_seq2
PF02492.14	cobW	CobW/HypB/UreG, nucleotide-binding domain	2	comp20742_c0_seq1;comp20742_c0_seq2
PF02527.10	GidB	rRNA small subunit methyltransferase G	2	comp121705_c0_seq1;comp226333_c0_seq1
PF02531.11	PsaD	PsaD	2	comp13839_c0_seq1;comp265829_c0_seq1
PF02540.12	NAD_synthase	NAD synthase	2	comp15675_c0_seq1;comp15675_c0_seq2
PF02542.11	YgbB	YgbB family	2	comp7781_c0_seq1;comp7781_c0_seq2
PF02545.9	Maf	Maf-like protein	2	comp18705_c0_seq1;comp18705_c0_seq2
PF02597.15	ThiS	ThiS family	2	comp16194_c0_seq1;comp23219_c0_seq1
PF02598.12	Methyltrn_RNA_3	Putative RNA methyltransferase	2	comp23486_c0_seq1;comp23486_c0_seq3
PF02602.10	HEM4	Uroporphyrinogen-III synthase HemD	2	comp11464_c0_seq1;comp7982_c0_seq1
PF02606.9	LpxK	Tetraacyldisaccharide-1-P 4'-kinase	2	comp11249_c0_seq1;comp6747_c0_seq1
PF02620.12	DUF177	Uncharacterized ACR, COG1399	2	comp14404_c0_seq1;comp8474_c0_seq1
PF02622.10	DUF179	Uncharacterized ACR, COG1678	2	comp19271_c0_seq1;comp22528_c0_seq1
PF02666.10	PS_Dcarbxylase	Phosphatidylserine decarboxylase	2	comp14179_c0_seq1;comp23569_c0_seq1
PF02705.11	K_trans	K+ potassium transporter	2	comp31946_c0_seq1;comp328882_c0_seq1
PF02735.11	Ku	Ku70/Ku80 beta-barrel domain	2	comp11962_c0_seq1;comp19404_c0_seq1
PF02738.13	Ald_Xan_dh_C2	Molybdopterin-binding domain of aldehyde dehydrogenase	2	comp24206_c0_seq1;comp24206_c1_seq1
PF02749.11	QRPTase_N	Quinolinate phosphoribosyl transferase, N-terminal domain	2	comp21452_c0_seq1;comp21452_c0_seq2
PF02772.11	S-AdoMet_synt_M	S-adenosylmethionine synthetase, central domain	2	comp19689_c0_seq1;comp22417_c0_seq1
PF02775.16	TPP_enzyme_C	Thiamine pyrophosphate enzyme, C-terminal TPP binding domain	2	comp14568_c0_seq1;comp22023_c1_seq1
PF02776.13	TPP_enzyme_N	Thiamine pyrophosphate enzyme, N-terminal TPP binding domain	2	comp21182_c0_seq1;comp234778_c0_seq1
PF02780.15	Transketolase_C	Transketolase, C-terminal domain	2	comp23226_c0_seq2;comp24081_c0_seq6
PF02781.11	G6PD_C	Glucose-6-phosphate dehydrogenase, C-terminal domain	2	comp21571_c0_seq1;comp23083_c0_seq1
PF02787.14	CPSase_L_D3	Carbamoyl-phosphate synthetase large chain, oligomerisation domain	2	comp11688_c0_seq1;comp19055_c0_seq1
PF02797.10	Chal_sti_synt_C	Chalcone and stilbene synthases, C-terminal domain	2	comp100133_c0_seq1;comp20805_c0_seq1
PF02799.10	NMT_C	Myristoyl-CoA:protein N-myristoyltransferase, C-terminal domain	2	comp11176_c0_seq1;comp19376_c0_seq1
PF02801.17	Ketoacyl-synt_C	Beta-ketoacyl synthase, C-terminal domain	2	comp20481_c0_seq2;comp23199_c0_seq1
PF02812.13	ELFV_dehydrog_N	Glu/Leu/Phe/Val dehydrogenase, dimerisation domain	2	comp2035_c0_seq1;comp21570_c0_seq1
PF02831.10	gpW	gpW	2	comp24381_c0_seq1;comp24381_c0_seq2
PF02836.12	Glyco_hydro_2_C	Glycosyl hydrolases family 2, TIM barrel domain	2	comp23767_c0_seq1;comp24330_c0_seq2
PF02867.10	Ribonuc_red_lgC	Ribonucleotide reductase, barrel domain	2	comp20306_c0_seq1;comp4601_c0_seq1
PF02880.11	PGM_PMM_III	Phosphoglucomutase/phosphomannomutase, alpha/beta/alpha domain III	2	comp20627_c0_seq1;comp24063_c0_seq1
PF02882.14	THF_DHG_CYH_C	Tetrahydrofolate dehydrogenase/cyclohydrolase, NAD(P)-binding domain	2	comp21976_c0_seq1;comp7588_c0_seq1
PF02898.10	NO_synthase	Nitric oxide synthase, oxygenase domain	2	comp11855_c0_seq1;comp11855_c0_seq2
PF02900.13	LigB	Catalytic LigB subunit of aromatic ring-opening dioxygenase	2	comp4715_c0_seq1;comp94242_c0_seq1
PF02996.12	Prefoldin	Prefoldin subunit	2	comp21174_c0_seq6;comp21833_c0_seq2
PF03054.11	tRNA_Me_trans	tRNA methyl transferase	2	comp13856_c0_seq1;comp167011_c0_seq1
PF03105.14	SPX	SPX domain	2	comp20496_c0_seq1;comp20496_c0_seq2
PF03126.13	Plus-3	Plus-3 domain	2	comp1775_c0_seq1;comp22344_c0_seq1
PF03145.11	Sina	Seven in absentia protein family	2	comp13335_c0_seq1;comp4165_c0_seq2
PF03164.9	Mon1	Trafficking protein Mon1	2	comp21646_c0_seq1;comp21646_c0_seq2
PF03167.14	UDG	Uracil DNA glycosylase superfamily	2	comp13056_c0_seq1;comp13056_c0_seq2
PF03190.10	Thioredox_DsbH	Protein of unknown function, DUF255	2	comp21396_c0_seq1;comp21396_c0_seq2
PF03205.9	MobB	Molybdopterin guanine dinucleotide synthesis protein B	2	comp18095_c0_seq4;comp18095_c0_seq5
PF03215.10	Rad17	Rad17 cell cycle checkpoint protein	2	comp17293_c0_seq1;comp7573_c0_seq1
PF03221.11	HTH_Tnp_Tc5	Tc5 transposase DNA-binding domain	2	comp23975_c0_seq13;comp23975_c0_seq14
PF03232.8	COQ7	Ubiquinone biosynthesis protein COQ7	2	comp22719_c0_seq1;comp22719_c0_seq2
PF03360.11	Glyco_transf_43	Glycosyltransferase family 43	2	comp13986_c0_seq1;comp15536_c0_seq1
PF03367.8	zf-ZPR1	ZPR1 zinc-finger domain	2	comp21205_c0_seq2;comp21205_c0_seq3
PF03388.8	Lectin_leg-like	Legume-like lectin family	2	comp12450_c0_seq1;comp664387_c0_seq1
PF03416.14	Peptidase_C54	Peptidase family C54	2	comp23303_c0_seq1;comp23303_c0_seq2
PF03439.8	Spt5-NGN	Early transcription elongation factor of RNA pol II, NGN section	2	comp24388_c0_seq1;comp24388_c0_seq2
PF03460.12	NIR_SIR_ferr	Nitrite/Sulfite reductase ferredoxin-like half domain	2	comp22045_c0_seq1;comp22045_c0_seq5
PF03466.15	LysR_substrate	LysR substrate binding domain	2	comp8104_c0_seq1;comp8104_c0_seq2
PF03540.8	TFIID_30kDa	Transcription initiation factor TFIID 23-30kDa subunit	2	comp18077_c0_seq1;comp18077_c0_seq2
PF03561.10	Allantoicase	Allantoicase repeat	2	comp8946_c0_seq1;comp8946_c0_seq2
PF03587.9	EMG1	EMG1/NEP1 methyltransferase	2	comp22898_c0_seq1;comp22898_c0_seq2
PF03600.11	CitMHS	Citrate transporter	2	comp21714_c0_seq1;comp23770_c0_seq1
PF03614.8	Flag1_repress	Repressor of phase-1 flagellin	2	comp12821_c0_seq1;comp23825_c0_seq1
PF03677.8	UPF0137	Uncharacterised protein family (UPF0137)	2	comp21407_c0_seq6;comp21407_c0_seq7
PF03702.9	UPF0075	Uncharacterised protein family (UPF0075)	2	comp7943_c0_seq1;comp7943_c0_seq2
PF03709.10	OKR_DC_1_N	Orn/Lys/Arg decarboxylase, N-terminal domain	2	comp17893_c0_seq1;comp17893_c0_seq3
PF03721.9	UDPG_MGDP_dh_N	UDP-glucose/GDP-mannose dehydrogenase family, NAD binding domain	2	comp23876_c0_seq1;comp23876_c0_seq2
PF03759.8	PRONE	PRONE (Plant-specific Rop nucleotide exchanger)	2	comp129013_c0_seq1;comp142923_c0_seq1
PF03764.13	EFG_IV	Elongation factor G, domain IV	2	comp22458_c1_seq1;comp24240_c0_seq1
PF03791.8	KNOX2	KNOX2 domain	2	comp23457_c1_seq1;comp23457_c1_seq2
PF03815.14	LCCL	LCCL domain	2	comp20577_c0_seq1;comp23677_c0_seq1
PF03830.10	PTSIIB_sorb	PTS system sorbose subfamily IIB component	2	comp22252_c1_seq2;comp22252_c1_seq9
PF03881.9	Fructosamin_kin	Fructosamine kinase	2	comp19594_c0_seq1;comp19594_c0_seq2
PF03909.12	BSD	BSD domain	2	comp14398_c0_seq1;comp23335_c0_seq1
PF03949.10	Malic_M	Malic enzyme, NAD binding domain	2	comp14206_c0_seq2;comp15134_c0_seq1
PF03959.8	FSH1	Serine hydrolase (FSH1)	2	comp21875_c0_seq1;comp23209_c0_seq1
PF03982.8	DAGAT	Diacylglycerol acyltransferase	2	comp19443_c0_seq1;comp22229_c0_seq4
PF03986.8	Autophagy_N	Autophagocytosis associated protein (Atg3), N-terminal domain	2	comp20087_c0_seq1;comp20087_c0_seq2
PF04017.7	DUF366	Domain of unknown function (DUF366)	2	comp14907_c0_seq1;comp14907_c0_seq2
PF04051.11	TRAPP	Transport protein particle (TRAPP) component	2	comp15036_c0_seq1;comp21545_c0_seq1
PF04059.7	RRM_2	RNA recognition motif 2	2	comp23852_c0_seq1;comp3396_c0_seq1
PF04062.9	P21-Arc	ARP2/3 complex ARPC3 (21 kDa) subunit	2	comp18351_c0_seq5;comp18351_c0_seq7
PF04064.8	DUF384	Domain of unknown function (DUF384)	2	comp15672_c0_seq1;comp15672_c0_seq2
PF04073.10	tRNA_edit	Aminoacyl-tRNA editing domain	2	comp16706_c0_seq1;comp16706_c0_seq2
PF04084.9	ORC2	Origin recognition complex subunit 2	2	comp3837_c0_seq1;comp4519_c0_seq1
PF04097.9	Nic96	Nup93/Nic96	2	comp17073_c0_seq1;comp18545_c0_seq1
PF04099.7	Sybindin	Sybindin-like family	2	comp13035_c0_seq1;comp19738_c0_seq1
PF04106.7	APG5	Autophagy protein Apg5	2	comp22779_c0_seq1;comp22779_c0_seq2
PF04107.8	GCS2	Glutamate-cysteine ligase family 2(GCS2)	2	comp21426_c0_seq1;comp21426_c0_seq2
PF04112.8	Mak10	Mak10 subunit, NatC N(alpha)-terminal acetyltransferase	2	comp483863_c0_seq1;comp6033_c0_seq1
PF04127.10	DFP	DNA / pantothenate metabolism flavoprotein	2	comp175897_c0_seq1;comp5793_c0_seq1
PF04135.7	Nop10p	Nucleolar RNA-binding protein, Nop10p family	2	comp16032_c0_seq1;comp16032_c0_seq2
PF04137.10	ERO1	Endoplasmic Reticulum Oxidoreductin 1 (ERO1)	2	comp23710_c0_seq1;comp23710_c0_seq2
PF04147.7	Nop14	Nop14-like family	2	comp16551_c0_seq1;comp16551_c0_seq2
PF04156.9	IncA	IncA protein	2	comp19077_c0_seq2;comp91992_c0_seq1
PF04198.8	Sugar-bind	Putative sugar-binding domain	2	comp17581_c0_seq1;comp20392_c0_seq1
PF04266.9	ASCH	ASCH domain	2	comp13766_c0_seq1;comp21214_c0_seq1
PF04278.7	Tic22	Tic22-like family	2	comp4828_c0_seq1;comp4828_c0_seq2
PF04305.9	DUF455	Protein of unknown function (DUF455)	2	comp20715_c0_seq1;comp21102_c0_seq1
PF04328.8	DUF466	Protein of unknown function (DUF466)	2	comp21499_c0_seq1;comp23976_c0_seq1
PF04365.8	DUF497	Protein of unknown function (DUF497)	2	comp19609_c0_seq1;comp19609_c0_seq2
PF04366.7	DUF500	Family of unknown function (DUF500)	2	comp21422_c0_seq1;comp21844_c0_seq1
PF04370.7	DUF508	Domain of unknown function (DUF508)	2	comp17687_c0_seq1;comp17687_c0_seq2
PF04379.9	DUF525	Protein of unknown function (DUF525)	2	comp15160_c0_seq1;comp22046_c0_seq1
PF04414.7	tRNA_deacylase	D-aminoacyl-tRNA deacylase	2	comp20586_c0_seq1;comp20586_c0_seq2
PF04427.13	Brix	Brix domain	2	comp23499_c0_seq4;comp23499_c0_seq8
PF04450.7	BSP	Peptidase of plants and bacteria	2	comp15023_c0_seq1;comp5015_c0_seq1
PF04504.9	DUF573	Protein of unknown function, DUF573	2	comp106005_c0_seq1;comp22800_c0_seq2
PF04520.8	Senescence_reg	Senescence regulator	2	comp21354_c0_seq1;comp21730_c0_seq1
PF04558.10	tRNA_synt_1c_R1	Glutaminyl-tRNA synthetase, non-specific RNA binding region part 1	2	comp24368_c0_seq1;comp24368_c0_seq2
PF04601.8	DUF569	Protein of unknown function (DUF569)	2	comp11511_c0_seq1;comp18833_c0_seq1
PF04603.7	Mog1	Ran-interacting Mog1 protein	2	comp10824_c0_seq1;comp17459_c0_seq1
PF04641.7	Rtf2	Rtf2 RING-finger	2	comp13197_c0_seq1;comp21877_c0_seq1
PF04670.7	Gtr1_RagA	Gtr1/RagA G protein conserved region	2	comp10470_c0_seq1;comp19094_c0_seq1
PF04675.9	DNA_ligase_A_N	DNA ligase N terminus	2	comp12237_c0_seq2;comp18607_c0_seq1
PF04676.9	CwfJ_C_2	Protein similar to CwfJ C-terminus 2	2	comp23753_c0_seq1;comp23753_c0_seq2
PF04678.8	DUF607	Protein of unknown function, DUF607	2	comp16584_c0_seq2;comp3937_c0_seq1
PF04715.8	Anth_synt_I_N	Anthranilate synthase component I, N terminal region	2	comp11322_c0_seq1;comp16451_c0_seq1
PF04724.8	Glyco_transf_17	Glycosyltransferase family 17	2	comp10195_c0_seq1;comp20635_c0_seq1
PF04727.8	ELMO_CED12	ELMO/CED-12 family	2	comp11118_c0_seq1;comp16585_c0_seq1
PF04759.8	DUF617	Protein of unknown function, DUF617	2	comp22300_c0_seq3;comp22300_c0_seq4
PF04762.7	IKI3	IKI3 family	2	comp15757_c0_seq1;comp23601_c0_seq1
PF04815.10	Sec23_helical	Sec23/Sec24 helical domain	2	comp21338_c0_seq2;comp21338_c0_seq4
PF04825.8	Rad21_Rec8_N	N terminus of Rad21 / Rec8 like protein	2	comp22823_c0_seq2;comp8569_c0_seq1
PF04859.7	DUF641	Plant protein of unknown function (DUF641)	2	comp17858_c0_seq1;comp17858_c0_seq2
PF04893.12	Yip1	Yip1 domain	2	comp23089_c0_seq3;comp23089_c0_seq5
PF04970.8	LRAT	Lecithin retinol acyltransferase	2	comp16364_c0_seq1;comp18274_c0_seq1
PF04983.13	RNA_pol_Rpb1_3	RNA polymerase Rpb1, domain 3	2	comp11551_c0_seq1;comp17497_c0_seq1
PF05003.7	DUF668	Protein of unknown function (DUF668)	2	comp20030_c0_seq1;comp24114_c0_seq7
PF05009.7	EBV-NA3	Epstein-Barr virus nuclear antigen 3 (EBNA-3)	2	comp17777_c0_seq1;comp17777_c0_seq2
PF05011.8	DBR1	Lariat debranching enzyme, C-terminal domain	2	comp19353_c0_seq1;comp19353_c0_seq2
PF05019.8	Coq4	Coenzyme Q (ubiquinone) biosynthesis protein Coq4	2	comp16437_c0_seq1;comp16437_c0_seq2
PF05023.9	Phytochelatin	Phytochelatin synthase	2	comp21666_c0_seq1;comp21666_c0_seq2
PF05028.9	PARG_cat	Poly (ADP-ribose) glycohydrolase (PARG)	2	comp11468_c0_seq1;comp14558_c0_seq1
PF05115.9	PetL	Cytochrome B6-F complex subunit VI (PetL)	2	comp12541_c0_seq1;comp22165_c0_seq1
PF05137.8	PilN	Fimbrial assembly protein (PilN)	2	comp16913_c0_seq1;comp16913_c0_seq2
PF05140.9	ResB	ResB-like family	2	comp24372_c0_seq1;comp24372_c0_seq2
PF05175.9	MTS	Methyltransferase small domain	2	comp13996_c0_seq1;comp19821_c0_seq1
PF05236.9	TAF4	Transcription initiation factor TFIID component TAF4 family	2	comp16295_c0_seq1;comp16295_c0_seq2
PF05239.11	PRC	PRC-barrel domain	2	comp22052_c0_seq1;comp22052_c0_seq2
PF05292.6	MCD	Malonyl-CoA decarboxylase (MCD)	2	comp23564_c0_seq6;comp6075_c0_seq1
PF05362.8	Lon_C	Lon protease (S16) C-terminal proteolytic domain	2	comp23501_c0_seq1;comp9551_c0_seq2
PF05404.7	TRAP-delta	Translocon-associated protein, delta subunit precursor (TRAP-delta)	2	comp14192_c0_seq1;comp14192_c0_seq2
PF05503.7	Pox_G7	Poxvirus G7-like	2	comp24303_c0_seq2;comp24303_c0_seq3
PF05510.8	Sarcoglycan_2	Sarcoglycan alpha/epsilon	2	comp8560_c0_seq1;comp8560_c0_seq2
PF05536.6	Neurochondrin	Neurochondrin	2	comp16553_c0_seq1;comp21190_c0_seq1
PF05603.7	DUF775	Protein of unknown function (DUF775)	2	comp17781_c0_seq1;comp17781_c0_seq2
PF05623.7	DUF789	Protein of unknown function (DUF789)	2	comp13165_c0_seq1;comp7936_c0_seq1
PF05641.7	Agenet	Agenet domain	2	comp21963_c0_seq1;comp2640_c0_seq1
PF05649.8	Peptidase_M13_N	Peptidase family M13	2	comp143593_c0_seq1;comp8328_c0_seq1
PF05663.6	DUF809	Protein of unknown function (DUF809)	2	comp11080_c0_seq1;comp8550_c0_seq1
PF05687.8	DUF822	Plant protein of unknown function (DUF822)	2	comp19196_c0_seq1;comp22089_c0_seq1
PF05690.9	ThiG	Thiazole biosynthesis protein ThiG	2	comp13591_c0_seq1;comp17814_c0_seq1
PF05726.8	Pirin_C	Pirin C-terminal cupin domain	2	comp20988_c0_seq1;comp20988_c0_seq2
PF05778.7	Apo-CIII	Apolipoprotein CIII (Apo-CIII)	2	comp13489_c0_seq1;comp21043_c0_seq3
PF05830.6	NodZ	Nodulation protein Z (NodZ)	2	comp21788_c0_seq1;comp96401_c0_seq1
PF05836.7	Chorion_S16	Chorion protein S16	2	comp22507_c0_seq1;comp22507_c0_seq3
PF05879.7	RHD3	Root hair defective 3 GTP-binding protein (RHD3)	2	comp13455_c0_seq1;comp17431_c0_seq1
PF05907.8	DUF866	Eukaryotic protein of unknown function (DUF866)	2	comp21949_c0_seq1;comp21949_c0_seq2
PF05910.7	DUF868	Plant protein of unknown function (DUF868)	2	comp20556_c0_seq1;comp20556_c0_seq2
PF05914.7	RIB43A	RIB43A	2	comp14234_c0_seq1;comp14234_c0_seq2
PF05918.6	API5	Apoptosis inhibitory protein 5 (API5)	2	comp14440_c0_seq1;comp15689_c0_seq1
PF05965.9	FYRC	F/Y rich C-terminus	2	comp178578_c0_seq1;comp19697_c0_seq1
PF05997.7	Nop52	Nucleolar protein,Nop52	2	comp16720_c0_seq1;comp16720_c0_seq2
PF06003.7	SMN	Survival motor neuron protein (SMN)	2	comp22257_c0_seq1;comp22257_c0_seq2
PF06018.9	CodY	CodY GAF-like domain	2	comp24162_c0_seq7;comp24162_c0_seq8
PF06025.7	DUF913	Domain of Unknown Function (DUF913)	2	comp145768_c0_seq1;comp20225_c0_seq1
PF06084.6	Cytomega_TRL10	Cytomegalovirus TRL10 protein	2	comp23970_c2_seq1;comp23970_c2_seq2
PF06090.7	Ins_P5_2-kin	Inositol-pentakisphosphate 2-kinase	2	comp15104_c0_seq1;comp18049_c0_seq1
PF06135.7	DUF965	Bacterial protein of unknown function (DUF965)	2	comp20481_c0_seq3;comp20481_c0_seq4
PF06155.7	DUF971	Protein of unknown function (DUF971)	2	comp18807_c0_seq1;comp20147_c0_seq1
PF06159.8	DUF974	Protein of unknown function (DUF974)	2	comp16357_c0_seq1;comp16357_c0_seq2
PF06201.8	PITH	PITH domain	2	comp11171_c0_seq1;comp15646_c0_seq1
PF06216.6	RTBV_P46	Rice tungro bacilliform virus P46 protein	2	comp19750_c0_seq2;comp19750_c0_seq4
PF06217.7	GAGA_bind	GAGA binding protein-like family	2	comp20968_c0_seq1;comp4431_c0_seq1
PF06229.7	FRG1	FRG1-like family	2	comp24219_c0_seq1;comp24219_c0_seq2
PF06293.9	Kdo	Lipopolysaccharide kinase (Kdo/WaaP) family	2	comp11168_c0_seq1;comp21583_c0_seq1
PF06363.6	Picorna_P3A	Picornaviridae P3A protein	2	comp15370_c0_seq1;comp790_c0_seq1
PF06388.6	DUF1075	Protein of unknown function (DUF1075)	2	comp18458_c0_seq1;comp18458_c0_seq2
PF06419.6	COG6	Conserved oligomeric complex COG6	2	comp23700_c0_seq1;comp23700_c0_seq2
PF06422.7	PDR_CDR	CDR ABC transporter	2	comp20132_c0_seq1;comp20132_c0_seq2
PF06448.6	DUF1081	Domain of Unknown Function (DUF1081)	2	comp21136_c0_seq2;comp21136_c0_seq3
PF06487.7	SAP18	Sin3 associated polypeptide p18 (SAP18)	2	comp20690_c0_seq1;comp20690_c0_seq2
PF06507.8	Auxin_resp	Auxin response factor	2	comp16063_c0_seq3;comp24346_c2_seq1
PF06644.6	ATP11	ATP11 protein	2	comp20253_c1_seq1;comp20253_c1_seq2
PF06745.8	KaiC	KaiC	2	comp42_c0_seq1;comp86930_c0_seq1
PF06787.6	UPF0254	Uncharacterised protein family (UPF0254)	2	comp19152_c0_seq1;comp19152_c0_seq2
PF06794.7	UPF0270	Uncharacterised protein family (UPF0270)	2	comp168350_c0_seq1;comp6111_c0_seq1
PF06864.7	PAP_PilO	Pilin accessory protein (PilO)	2	comp16208_c0_seq1;comp16208_c0_seq2
PF06888.7	Put_Phosphatase	Putative Phosphatase	2	comp20032_c0_seq1;comp20032_c0_seq2
PF06962.7	rRNA_methylase	Putative rRNA methylase	2	comp15629_c0_seq1;comp15629_c0_seq2
PF06999.7	Suc_Fer-like	Sucrase/ferredoxin-like	2	comp21559_c0_seq2;comp23656_c0_seq1
PF07045.6	DUF1330	Protein of unknown function (DUF1330)	2	comp18140_c0_seq1;comp18140_c0_seq2
PF07051.6	OCIA	Ovarian carcinoma immunoreactive antigen (OCIA)	2	comp12359_c0_seq1;comp9553_c0_seq1
PF07065.9	D123	D123	2	comp20803_c0_seq1;comp20803_c0_seq2
PF07096.6	DUF1358	Protein of unknown function (DUF1358)	2	comp10627_c0_seq1;comp16131_c0_seq1
PF07101.6	DUF1363	Protein of unknown function (DUF1363)	2	comp22983_c1_seq2;comp22983_c1_seq4
PF07109.6	Mg-por_mtran_C	Magnesium-protoporphyrin IX methyltransferase C-terminus	2	comp28644_c0_seq1;comp5915_c0_seq1
PF07130.7	YebG	YebG protein	2	comp109259_c0_seq1;comp8091_c0_seq1
PF07179.7	SseB	SseB protein N-terminal domain	2	comp18646_c0_seq1;comp23275_c0_seq1
PF07224.6	Chlorophyllase	Chlorophyllase	2	comp21072_c0_seq1;comp23970_c1_seq1
PF07244.10	Surf_Ag_VNR	Surface antigen variable number repeat	2	comp19445_c0_seq1;comp21312_c0_seq1
PF07249.7	Cerato-platanin	Cerato-platanin	2	comp20073_c0_seq2;comp21195_c0_seq1
PF07287.6	DUF1446	Protein of unknown function (DUF1446)	2	comp15782_c0_seq1;comp15782_c0_seq2
PF07470.8	Glyco_hydro_88	Glycosyl Hydrolase Family 88	2	comp20152_c0_seq1;comp8792_c0_seq1
PF07479.9	NAD_Gly3P_dh_C	NAD-dependent glycerol-3-phosphate dehydrogenase C-terminus	2	comp23949_c0_seq1;comp23949_c0_seq2
PF07506.6	RepB	RepB plasmid partitioning protein	2	comp23509_c0_seq1;comp23509_c0_seq2
PF07522.9	DRMBL	DNA repair metallo-beta-lactamase	2	comp223826_c0_seq1;comp53_c0_seq1
PF07526.6	POX	Associated with HOX	2	comp20247_c0_seq1;comp7442_c0_seq1
PF07571.8	DUF1546	Protein of unknown function (DUF1546)	2	comp20365_c0_seq1;comp27670_c0_seq1
PF07576.7	BRAP2	BRCA1-associated protein 2	2	comp19467_c0_seq1;comp19467_c0_seq2
PF07650.12	KH_2	KH domain	2	comp17823_c0_seq1;comp21253_c0_seq2
PF07676.7	PD40	WD40-like Beta Propeller Repeat	2	comp18315_c0_seq1;comp18315_c0_seq2
PF07687.9	M20_dimer	Peptidase dimerisation domain	2	comp10803_c1_seq1;comp22663_c0_seq1
PF07721.9	TPR_4	Tetratricopeptide repeat	2	comp13747_c0_seq1;comp5776_c0_seq1
PF07738.8	Sad1_UNC	Sad1 / UNC-like C-terminal	2	comp22578_c0_seq1;comp22578_c0_seq2
PF07761.7	DUF1617	Protein of unknown function (DUF1617)	2	comp21612_c0_seq3;comp21612_c0_seq4
PF07788.6	DUF1626	Protein of unknown function (DUF1626)	2	comp22285_c0_seq1;comp22285_c0_seq2
PF07837.7	FTCD_N	Formiminotransferase domain, N-terminal subdomain	2	comp12592_c0_seq1;comp5104_c0_seq1
PF07910.8	Peptidase_C78	Peptidase family C78	2	comp21260_c0_seq1;comp7757_c0_seq1
PF07933.9	DUF1681	Protein of unknown function (DUF1681)	2	comp15321_c0_seq1;comp17317_c0_seq1
PF07942.7	N2227	N2227-like protein	2	comp19377_c0_seq1;comp19377_c0_seq2
PF07944.7	DUF1680	Putative glycosyl hydrolase of unknown function (DUF1680)	2	comp24232_c0_seq1;comp24232_c0_seq2
PF07957.6	DUF3294	Protein of unknown function (DUF3294)	2	comp13908_c0_seq1;comp1625_c0_seq1
PF07973.9	tRNA_SAD	Threonyl and Alanyl tRNA synthetase second additional domain	2	comp23498_c0_seq1;comp23498_c0_seq2
PF07986.7	TBCC	Tubulin binding cofactor C	2	comp15864_c0_seq1;comp22249_c0_seq1
PF07993.7	NAD_binding_4	Male sterility protein	2	comp16644_c0_seq1;comp20354_c0_seq6
PF08007.7	Cupin_4	Cupin superfamily protein	2	comp143648_c0_seq1;comp22662_c0_seq1
PF08029.6	HisG_C	HisG, C-terminal domain	2	comp14428_c0_seq1;comp18537_c0_seq1
PF08064.8	UME	UME (NUC010) domain	2	comp22888_c0_seq1;comp22888_c0_seq2
PF08066.7	PMC2NT	PMC2NT (NUC016) domain	2	comp24328_c0_seq1;comp24328_c0_seq2
PF08074.6	CHDCT2	CHDCT2 (NUC038) domain	2	comp119267_c0_seq1;comp19668_c0_seq1
PF08083.6	PROCN	PROCN (NUC071) domain	2	comp11795_c0_seq1;comp14716_c0_seq1
PF08149.6	BING4CT	BING4CT (NUC141) domain	2	comp23094_c0_seq1;comp4322_c0_seq1
PF08159.7	NUC153	NUC153 domain	2	comp21524_c0_seq1;comp21524_c0_seq2
PF08202.6	MIS13	Mis12-Mtw1 protein family	2	comp15988_c0_seq1;comp15988_c0_seq2
PF08212.7	Lipocalin_2	Lipocalin-like domain	2	comp15687_c0_seq1;comp15687_c0_seq2
PF08216.6	CTNNBL	Catenin-beta-like, Arm-motif containing nuclear	2	comp10431_c0_seq1;comp11347_c0_seq1
PF08235.8	LNS2	LNS2 (Lipin/Ned1/Smp2)	2	comp123371_c0_seq1;comp14517_c0_seq1
PF08265.6	YL1_C	YL1 nuclear protein C-terminal domain	2	comp12617_c0_seq2;comp15965_c0_seq1
PF08272.6	Topo_Zn_Ribbon	Topoisomerase I zinc-ribbon-like	2	comp22173_c0_seq1;comp22173_c0_seq4
PF08351.6	DUF1726	Domain of unknown function (DUF1726)	2	comp24282_c2_seq7;comp24282_c2_seq8
PF08369.5	PCP_red	Proto-chlorophyllide reductase 57 kD subunit	2	comp11351_c0_seq1;comp13582_c0_seq2
PF08378.6	NERD	Nuclease-related domain	2	comp19500_c0_seq1;comp19500_c0_seq2
PF08400.5	phage_tail_N	Prophage tail fibre N-terminal	2	comp17262_c0_seq1;comp17262_c0_seq2
PF08424.5	NRDE-2	NRDE-2, necessary for RNA interference	2	comp23254_c0_seq2;comp23762_c1_seq27
PF08442.5	ATP-grasp_2	ATP-grasp domain	2	comp11731_c0_seq1;comp21318_c0_seq1
PF08445.5	FR47	FR47-like protein	2	comp18507_c0_seq1;comp19157_c0_seq1
PF08458.5	PH_2	Plant pleckstrin homology-like region	2	comp22851_c0_seq2;comp9653_c0_seq1
PF08469.5	NPHI_C	Nucleoside triphosphatase I C-terminal	2	comp22614_c0_seq1;comp22614_c0_seq2
PF08490.7	DUF1744	Domain of unknown function (DUF1744)	2	comp21209_c0_seq1;comp21209_c0_seq2
PF08491.5	SE	Squalene epoxidase	2	comp16543_c0_seq1;comp24202_c0_seq3
PF08513.6	LisH	LisH	2	comp19974_c0_seq1;comp19974_c0_seq2
PF08522.5	DUF1735	Domain of unknown function (DUF1735)	2	comp20630_c0_seq1;comp20630_c0_seq2
PF08536.6	Whirly	Whirly transcription factor	2	comp17438_c0_seq1;comp22488_c0_seq1
PF08544.8	GHMP_kinases_C	GHMP kinases C terminal	2	comp17641_c0_seq1;comp23077_c1_seq1
PF08564.5	CDC37_C	Cdc37 C terminal domain	2	comp135638_c0_seq1;comp401973_c0_seq1
PF08579.6	RPM2	Mitochondrial ribonuclease P subunit (RPM2)	2	comp16481_c0_seq1;comp9536_c0_seq1
PF08585.7	DUF1767	Domain of unknown function (DUF1767)	2	comp18408_c0_seq1;comp18408_c0_seq2
PF08610.5	Pex16	Peroxisomal membrane protein (Pex16)	2	comp17343_c0_seq1;comp23708_c0_seq2
PF08612.6	Med20	TATA-binding related factor (TRF) of subunit 20 of Mediator complex	2	comp13464_c0_seq1;comp13464_c0_seq2
PF08616.5	SPA	Stabilization of polarity axis	2	comp15971_c0_seq1;comp22731_c0_seq2
PF08626.6	TRAPPC9-Trs120	Transport protein Trs120 or TRAPPC9, TRAPP II complex subunit	2	comp24207_c0_seq1;comp24207_c0_seq4
PF08628.7	Nexin_C	Sorting nexin C terminal	2	comp12960_c0_seq1;comp12960_c0_seq2
PF08669.6	GCV_T_C	Glycine cleavage T-protein C-terminal barrel domain	2	comp13212_c0_seq1;comp17718_c0_seq1
PF08744.5	NOZZLE	Plant transcription factor NOZZLE	2	comp20319_c0_seq3;comp20319_c0_seq4
PF08755.6	YccV-like	Hemimethylated DNA-binding protein YccV like	2	comp23409_c0_seq1;comp23409_c0_seq2
PF08766.6	DEK_C	DEK C terminal domain	2	comp10775_c0_seq1;comp19704_c0_seq1
PF08797.6	HIRAN	HIRAN domain	2	comp23620_c0_seq1;comp23620_c0_seq2
PF08825.5	E2_bind	E2 binding domain	2	comp22593_c0_seq4;comp22593_c0_seq5
PF08885.6	GSCFA	GSCFA family	2	comp23805_c0_seq3;comp23805_c0_seq4
PF08900.6	DUF1845	Domain of unknown function (DUF1845)	2	comp23840_c0_seq1;comp8071_c0_seq1
PF08965.5	DUF1870	Domain of unknown function (DUF1870)	2	comp6475_c0_seq1;comp657_c0_seq1
PF09066.5	B2-adapt-app_C	Beta2-adaptin appendage, C-terminal sub-domain	2	comp20692_c0_seq1;comp24307_c0_seq1
PF09070.6	PFU	PFU (PLAA family ubiquitin binding)	2	comp23790_c0_seq1;comp23790_c0_seq2
PF09229.6	Aha1_N	Activator of Hsp90 ATPase, N-terminal	2	comp13947_c0_seq1;comp21891_c0_seq1
PF09249.6	tRNA_NucTransf2	tRNA nucleotidyltransferase, second domain	2	comp21322_c0_seq1;comp21322_c0_seq2
PF09261.6	Alpha-mann_mid	Alpha mannosidase, middle domain	2	comp232141_c0_seq1;comp24017_c0_seq3
PF09265.5	Cytokin-bind	Cytokinin dehydrogenase 1, FAD and cytokinin binding	2	comp21576_c0_seq1;comp21606_c0_seq1
PF09277.6	Erythro-docking	Erythronolide synthase, docking	2	comp21154_c0_seq1;comp21154_c0_seq3
PF09336.5	Vps4_C	Vps4 C terminal oligomerisation domain	2	comp21533_c0_seq2;comp23505_c0_seq2
PF09358.5	UBA_e1_C	Ubiquitin-activating enzyme e1 C-terminal domain	2	comp22854_c0_seq1;comp24338_c0_seq2
PF09366.5	DUF1997	Protein of unknown function (DUF1997)	2	comp11703_c0_seq1;comp16907_c0_seq1
PF09377.5	SBDS_C	SBDS protein C-terminal domain	2	comp18351_c0_seq1;comp18351_c0_seq3
PF09454.5	Vps23_core	Vps23 core domain	2	comp21304_c0_seq1;comp21304_c0_seq2
PF09597.5	IGR	IGR protein motif	2	comp14646_c0_seq2;comp8367_c0_seq1
PF09635.5	MetRS-N	MetRS-N binding domain	2	comp20260_c0_seq1;comp20260_c0_seq2
PF09696.5	Ctf8	Ctf8	2	comp11695_c0_seq1;comp18279_c0_seq1
PF09699.5	Paired_CXXCH_1	Doubled CXXCH motif (Paired_CXXCH_1)	2	comp19787_c1_seq1;comp19787_c1_seq3
PF09715.5	Plasmod_dom_1	Plasmodium protein of unknown function (Plasmod_dom_1)	2	comp18139_c0_seq1;comp18139_c0_seq2
PF09724.4	DUF2036	Uncharacterized conserved protein (DUF2036)	2	comp18514_c0_seq1;comp18514_c0_seq2
PF09750.4	DRY_EERY	Alternative splicing regulator	2	comp24318_c0_seq2;comp24318_c0_seq3
PF09754.4	PAC2	PAC2 family	2	comp16557_c0_seq1;comp18146_c0_seq1
PF09782.4	NDUF_B6	NADH:ubiquinone oxidoreductase, NDUFB6/B17 subunit	2	comp21940_c0_seq2;comp89451_c0_seq1
PF09790.4	Hyccin	Hyccin	2	comp23444_c0_seq1;comp23444_c0_seq2
PF09797.4	NatB_MDM20	N-acetyltransferase B complex (NatB) non catalytic subunit	2	comp20213_c0_seq1;comp20213_c0_seq2
PF10084.4	DUF2322	Uncharacterized protein conserved in bacteria (DUF2322)	2	comp16475_c0_seq1;comp16475_c0_seq2
PF10099.4	RskA	Anti-sigma-K factor rskA	2	comp23122_c0_seq1;comp23122_c0_seq2
PF10109.4	FluMu_gp41	Mu-like prophage FluMu protein gp41	2	comp23322_c0_seq5;comp23322_c0_seq7
PF10144.4	SMP_2	Bacterial virulence factor haemolysin	2	comp10820_c0_seq2;comp10820_c0_seq3
PF10175.4	MPP6	M-phase phosphoprotein 6	2	comp15008_c0_seq1;comp15008_c0_seq2
PF10200.4	Ndufs5	NADH:ubiquinone oxidoreductase, NDUFS5-15kDa	2	comp19531_c0_seq1;comp19531_c0_seq3
PF10260.4	SAYSvFN	Uncharacterized conserved domain (SAYSvFN)	2	comp142996_c0_seq1;comp18584_c0_seq1
PF10262.4	Rdx	Rdx family	2	comp14167_c0_seq1;comp22068_c0_seq3
PF10282.4	Lactonase	Lactonase, 7-bladed beta-propeller	2	comp12573_c0_seq1;comp12972_c0_seq1
PF10285.4	Luciferase_cat	Luciferase catalytic domain	2	comp23561_c0_seq2;comp23561_c0_seq3
PF10350.4	DUF2428	Putative death-receptor fusion protein (DUF2428)	2	comp18535_c0_seq1;comp18535_c0_seq2
PF10363.4	DUF2435	Protein of unknown function (DUF2435)	2	comp164048_c0_seq1;comp23017_c0_seq1
PF10373.4	EST1_DNA_bind	Est1 DNA/RNA binding domain	2	comp21502_c0_seq1;comp24357_c0_seq1
PF10391.4	DNA_pol_lambd_f	Fingers domain of DNA polymerase lambda	2	comp23877_c0_seq1;comp23877_c0_seq2
PF10475.4	DUF2450	Protein of unknown function N-terminal domain (DUF2450)	2	comp16376_c0_seq1;comp16376_c0_seq2
PF10561.4	UPF0565	Uncharacterised protein family UPF0565	2	comp14762_c0_seq1;comp14762_c0_seq2
PF10615.4	DUF2470	Protein of unknown function (DUF2470)	2	comp10648_c0_seq1;comp22326_c0_seq1
PF10703.4	MoaF	Molybdenum cofactor biosynthesis protein F	2	comp16506_c0_seq1;comp16506_c0_seq2
PF10857.3	DUF2701	Protein of unknown function (DUF2701)	2	comp14490_c0_seq1;comp26112_c0_seq1
PF10971.3	DUF2773	Protein of unknown function (DUF2773)	2	comp22300_c0_seq1;comp22300_c0_seq2
PF10994.3	DUF2817	Protein of unknown function (DUF2817)	2	comp24260_c0_seq3;comp24260_c0_seq4
PF11016.3	DUF2854	Protein of unknown function (DUF2854)	2	comp23191_c0_seq5;comp23191_c0_seq6
PF11084.3	DUF2621	Protein of unknown function (DUF2621)	2	comp20904_c0_seq1;comp20904_c0_seq2
PF11145.3	DUF2921	Protein of unknown function (DUF2921)	2	comp14015_c0_seq1;comp9219_c0_seq1
PF11189.3	DUF2973	Protein of unknown function (DUF2973)	2	comp22561_c0_seq1;comp22561_c0_seq2
PF11317.3	DUF3119	Protein of unknown function (DUF3119)	2	comp11115_c0_seq1;comp11115_c0_seq2
PF11340.3	DUF3142	Protein of unknown function (DUF3142)	2	comp24336_c1_seq5;comp24336_c1_seq6
PF11443.3	DUF2828	Domain of unknown function (DUF2828)	2	comp12479_c0_seq1;comp22539_c1_seq1
PF11469.3	Ribonucleas_3_2	Ribonuclease III	2	comp22418_c0_seq1;comp22418_c0_seq2
PF11495.3	Regulator_TrmB	Archaeal transcriptional regulator TrmB	2	comp9848_c0_seq1;comp9848_c0_seq2
PF11543.3	UN_NPL4	Nuclear pore localisation protein NPL4	2	comp11170_c0_seq1;comp23926_c0_seq1
PF11623.3	DUF3252	Protein of unknown function (DUF3252)	2	comp13236_c0_seq1;comp13236_c0_seq2
PF11647.3	PMT_C	C-terminal region of Pasteurella multocida toxin residues 569-1285	2	comp1474_c0_seq1;comp24412_c0_seq1
PF11676.3	DUF3272	Protein of unknown function (DUF3272)	2	comp23210_c0_seq5;comp23210_c0_seq6
PF11707.3	Npa1	Ribosome 60S biogenesis N-terminal	2	comp1261_c0_seq1;comp21367_c0_seq3
PF11757.3	RSS_P20	Suppressor of RNA silencing P21-like	2	comp20358_c1_seq1;comp325253_c0_seq1
PF11798.3	IMS_HHH	IMS family HHH motif	2	comp122386_c0_seq1;comp5667_c0_seq1
PF11805.3	DUF3326	Protein of unknown function (DUF3326)	2	comp17469_c0_seq1;comp21969_c0_seq1
PF11819.3	DUF3338	Domain of unknown function (DUF3338)	2	comp16472_c0_seq1;comp18757_c0_seq2
PF11865.3	DUF3385	Domain of unknown function (DUF3385)	2	comp4541_c0_seq1;comp85949_c0_seq1
PF11886.3	DUF3406	Domain of unknown function (DUF3406)	2	comp20820_c0_seq1;comp23784_c0_seq1
PF11911.3	DUF3429	Protein of unknown function (DUF3429)	2	comp24160_c0_seq1;comp24160_c0_seq3
PF11940.3	DUF3458	Domain of unknown function (DUF3458)	2	comp23919_c0_seq1;comp23919_c0_seq2
PF12046.3	DUF3529	Protein of unknown function (DUF3529)	2	comp16746_c0_seq1;comp16746_c0_seq2
PF12063.3	DUF3543	Domain of unknown function (DUF3543)	2	comp12258_c0_seq1;comp12258_c0_seq2
PF12076.3	Wax2_C	WAX2 C-terminal domain	2	comp13156_c0_seq1;comp13156_c0_seq2
PF12096.3	DUF3572	Protein of unknown function (DUF3572)	2	comp105737_c0_seq1;comp12117_c0_seq1
PF12110.3	Nup96	Nuclear protein 96	2	comp18363_c0_seq1;comp19422_c0_seq3
PF12142.3	PPO1_DWL	Polyphenol oxidase middle domain	2	comp21900_c0_seq1;comp21900_c0_seq2
PF12143.3	PPO1_KFDV	Protein of unknown function (DUF_B2219)	2	comp19716_c0_seq1;comp19716_c0_seq2
PF12169.3	DNA_pol3_gamma3	DNA polymerase III subunits gamma and tau domain III	2	comp187221_c0_seq1;comp406430_c0_seq1
PF12204.3	DUF3598	Domain of unknown function (DUF3598)	2	comp18130_c0_seq2;comp21136_c0_seq1
PF12236.3	Head-tail_con	Bacteriophage head to tail connecting protein	2	comp125671_c0_seq1;comp9654_c0_seq1
PF12271.3	Chs3p	Chitin synthase III catalytic subunit	2	comp14542_c0_seq1;comp14542_c0_seq2
PF12285.3	DUF3621	Protein of unknown function (DUF3621)	2	comp21139_c0_seq1;comp21139_c0_seq2
PF12311.3	DUF3632	Protein of unknown function (DUF3632)	2	comp19036_c0_seq1;comp19036_c0_seq2
PF12328.3	Rpp20	Rpp20 subunit of nuclear RNase MRP and P	2	comp15454_c0_seq1;comp22831_c0_seq5
PF12384.3	Peptidase_A2B	Ty3 transposon peptidase	2	comp24371_c2_seq1;comp24371_c2_seq2
PF12386.3	Peptidase_C71	Pseudomurein endo-isopeptidase Pei	2	comp24034_c0_seq1;comp24034_c0_seq2
PF12443.3	AKNA	AT-hook-containing transcription factor	2	comp10349_c0_seq1;comp21379_c0_seq1
PF12527.3	DUF3727	Protein of unknown function (DUF3727)	2	comp17926_c0_seq1;comp17926_c0_seq2
PF12542.3	CWC25	Pre-mRNA splicing factor	2	comp23161_c0_seq1;comp23161_c0_seq2
PF12584.3	TRAPPC10	Trafficking protein particle complex subunit 10, TRAPPC10	2	comp24172_c0_seq1;comp24172_c0_seq2
PF12656.2	G-patch_2	DExH-box splicing factor binding site	2	comp14585_c0_seq1;comp14585_c0_seq2
PF12680.2	SnoaL_2	SnoaL-like domain	2	comp17178_c0_seq4;comp21754_c0_seq1
PF12690.2	BsuPI	Intracellular proteinase inhibitor	2	comp20286_c0_seq12;comp20286_c0_seq15
PF12771.2	SusD-like_2	Starch-binding associating with outer membrane	2	comp22212_c0_seq2;comp22212_c0_seq4
PF12807.2	eIF3_p135	Translation initiation factor eIF3 subunit 135	2	comp15844_c0_seq4;comp24337_c0_seq2
PF12827.2	Peroxin-22	Peroxisomal biogenesis protein family	2	comp21620_c0_seq1;comp21620_c0_seq2
PF12870.2	Lumazine_bd	Lumazine-binding domain	2	comp16930_c0_seq1;comp16930_c0_seq2
PF12872.2	OST-HTH	OST-HTH/LOTUS domain	2	comp15534_c0_seq1;comp23895_c0_seq2
PF12895.2	Apc3	Anaphase-promoting complex, cyclosome, subunit 3	2	comp14618_c0_seq1;comp21761_c0_seq1
PF12928.2	tRNA_int_end_N2	tRNA-splicing endonuclease subunit sen54 N-term	2	comp20792_c0_seq1;comp20792_c0_seq2
PF12976.2	DUF3860	Domain of Unknown Function with PDB structure (DUF3860)	2	comp13477_c0_seq1;comp18934_c0_seq1
PF13023.1	HD_3	HD domain	2	comp19372_c0_seq1;comp19372_c0_seq2
PF13083.1	KH_4	KH domain	2	comp16340_c0_seq1;comp16340_c0_seq2
PF13098.1	Thioredoxin_2	Thioredoxin-like domain	2	comp15374_c0_seq1;comp21932_c0_seq1
PF13177.1	DNA_pol3_delta2	DNA polymerase III, delta subunit	2	comp22206_c0_seq2;comp4385_c0_seq1
PF13292.1	DXP_synthase_N	1-deoxy-D-xylulose-5-phosphate synthase	2	comp20966_c0_seq1;comp652486_c0_seq1
PF13320.1	DUF4091	Domain of unknown function (DUF4091)	2	comp19676_c0_seq1;comp19676_c0_seq2
PF13364.1	BetaGal_dom4_5	Beta-galactosidase jelly roll domain	2	comp535564_c0_seq1;comp7084_c0_seq1
PF13394.1	Fer4_14	4Fe-4S single cluster domain	2	comp14754_c0_seq1;comp16446_c0_seq1
PF13405.1	EF-hand_6	EF-hand domain	2	comp19739_c0_seq1;comp19739_c0_seq2
PF13418.1	Kelch_4	Galactose oxidase, central domain	2	comp22773_c0_seq2;comp22773_c0_seq4
PF13433.1	Peripla_BP_5	Periplasmic binding protein domain	2	comp16279_c0_seq1;comp16279_c0_seq2
PF13443.1	HTH_26	Cro/C1-type HTH DNA-binding domain	2	comp20526_c0_seq1;comp22304_c0_seq2
PF13445.1	zf-RING_UBOX	RING-type zinc-finger	2	comp190508_c0_seq1;comp21531_c0_seq1
PF13451.1	zf-trcl	Probable zinc-binding domain	2	comp22600_c0_seq2;comp22600_c0_seq4
PF13458.1	Peripla_BP_6	Periplasmic binding protein	2	comp2184_c0_seq1;comp57260_c0_seq1
PF13466.1	STAS_2	STAS domain	2	comp19901_c0_seq2;comp19901_c0_seq3
PF13472.1	Lipase_GDSL_2	GDSL-like Lipase/Acylhydrolase family	2	comp12806_c0_seq1;comp21460_c0_seq1
PF13476.1	AAA_23	AAA domain	2	comp21247_c0_seq1;comp9610_c0_seq1
PF13506.1	Glyco_transf_21	Glycosyl transferase family 21	2	comp6227_c0_seq1;comp70430_c0_seq1
PF13513.1	HEAT_EZ	HEAT-like repeat	2	comp160120_c0_seq1;comp16590_c0_seq1
PF13529.1	Peptidase_C39_2	Peptidase_C39 like family	2	comp16811_c0_seq1;comp16811_c0_seq2
PF13535.1	ATP-grasp_4	ATP-grasp domain	2	comp18453_c0_seq2;comp22944_c0_seq3
PF13538.1	UvrD_C_2	UvrD-like helicase C-terminal domain	2	comp229988_c0_seq1;comp231111_c0_seq1
PF13567.1	DUF4131	Domain of unknown function (DUF4131)	2	comp23513_c0_seq4;comp85389_c0_seq1
PF13608.1	Potyvirid-P3	Protein P3 of Potyviral polyprotein	2	comp22233_c0_seq3;comp22233_c0_seq4
PF13620.1	CarboxypepD_reg	Carboxypeptidase regulatory-like domain	2	comp11394_c0_seq1;comp24066_c0_seq3
PF13629.1	T2SS-T3SS_pil_N	Pilus formation protein N terminal region	2	comp21675_c0_seq2;comp93920_c0_seq1
PF13640.1	2OG-FeII_Oxy_3	2OG-Fe(II) oxygenase superfamily	2	comp18782_c0_seq1;comp22232_c0_seq1
PF13669.1	Glyoxalase_4	Glyoxalase/Bleomycin resistance protein/Dioxygenase superfamily	2	comp16461_c0_seq1;comp18083_c0_seq1
PF13704.1	Glyco_tranf_2_4	Glycosyl transferase family 2	2	comp13658_c0_seq1;comp21627_c0_seq1
PF13720.1	Acetyltransf_11	Udp N-acetylglucosamine O-acyltransferase; Domain 2	2	comp18779_c0_seq1;comp18779_c0_seq2
PF13744.1	HTH_37	Helix-turn-helix domain	2	comp17711_c0_seq1;comp17711_c0_seq2
PF13762.1	MNE1	Mitochondrial splicing apparatus component	2	comp13891_c0_seq1;comp21847_c0_seq4
PF13771.1	zf-HC5HC2H	PHD-like zinc-binding domain	2	comp18930_c0_seq1;comp19958_c0_seq1
PF13806.1	Rieske_2	Rieske-like [2Fe-2S] domain	2	comp21511_c0_seq1;comp21511_c0_seq2
PF13850.1	ERGIC_N	Endoplasmic Reticulum-Golgi Intermediate Compartment (ERGIC)	2	comp21832_c0_seq1;comp22995_c0_seq1
PF13862.1	BCIP	p21-C-terminal region-binding protein	2	comp23363_c0_seq1;comp23363_c0_seq2
PF13867.1	SAP30_Sin3_bdg	Sin3 binding region of histone deacetylase complex subunit SAP30	2	comp17593_c0_seq1;comp22782_c0_seq2
PF13871.1	Helicase_C_4	Helicase_C-like	2	comp15673_c0_seq1;comp15673_c0_seq2
PF13899.1	Thioredoxin_7	Thioredoxin-like	2	comp17260_c0_seq1;comp19651_c0_seq2
PF13919.1	ASXH	Asx homology domain	2	comp18583_c0_seq1;comp18583_c0_seq2
PF13959.1	DUF4217	Domain of unknown function (DUF4217)	2	comp23693_c0_seq2;comp6777_c0_seq1
PF14012.1	DUF4229	Protein of unknown function (DUF4229)	2	comp18615_c0_seq2;comp18639_c0_seq1
PF14111.1	DUF4283	Domain of unknown function (DUF4283)	2	comp172386_c0_seq1;comp22137_c0_seq1
PF14222.1	MOR2-PAG1_N	Cell morphogenesis N-terminal	2	comp11749_c0_seq1;comp7713_c0_seq1
PF14223.1	UBN2	gag-polypeptide of LTR copia-type	2	comp12069_c0_seq1;comp14270_c0_seq1
PF14234.1	DUF4336	Domain of unknown function (DUF4336)	2	comp24078_c0_seq3;comp24078_c0_seq5
PF14251.1	DUF4346	Domain of unknown function (DUF4346)	2	comp20978_c0_seq1;comp20978_c0_seq2
PF14302.1	DUF4377	Domain of unknown function (DUF4377)	2	comp23549_c0_seq1;comp23549_c0_seq2
PF14365.1	DUF4409	Domain of unknown function (DUF4409)	2	comp11052_c0_seq1;comp4658_c0_seq1
PF14378.1	PAP2_3	PAP2 superfamily	2	comp18269_c0_seq1;comp18269_c0_seq2
PF14383.1	VARLMGL	DUF761-associated sequence motif	2	comp13794_c0_seq1;comp23903_c0_seq1
PF14469.1	AKAP28	28 kDa A-kinase anchor	2	comp21086_c0_seq1;comp21086_c0_seq2
PF14498.1	Glyco_hyd_65N_2	Glycosyl hydrolase family 65, N-terminal domain	2	comp11077_c0_seq2;comp13205_c0_seq1
PF14539.1	DUF4442	Domain of unknown function (DUF4442)	2	comp10999_c0_seq1;comp18906_c0_seq1
PF14566.1	PTPlike_phytase	Inositol hexakisphosphate	2	comp12204_c0_seq1;comp15862_c0_seq2
PF14575.1	EphA2_TM	Ephrin type-A receptor 2 transmembrane domain	2	comp10689_c0_seq1;comp7959_c0_seq1
PF14604.1	SH3_9	Variant SH3 domain	2	comp118599_c0_seq1;comp13656_c0_seq1
PF14648.1	FAM91_C	FAM91 C-terminus	2	comp11847_c0_seq1;comp17227_c0_seq1
PF14655.1	RAB3GAP2_N	Rab3 GTPase-activating protein regulatory subunit N-terminus	2	comp22302_c0_seq1;comp22302_c0_seq2
PF14661.1	HAUS6_N	HAUS augmin-like complex subunit 6 N-terminus	2	comp13276_c0_seq1;comp13276_c0_seq2
PF14677.1	FANCI_S3	FANCI solenoid 3	2	comp12597_c0_seq1;comp12597_c0_seq2
PF14686.1	fn3_3	Polysaccharide lyase family 4, domain II	2	comp24066_c0_seq1;comp24066_c0_seq2
PF14693.1	Ribosomal_TL5_C	Ribosomal protein TL5, C-terminal domain	2	comp13613_c0_seq2;comp17966_c0_seq1
PF14703.1	DUF4463	Domain of unknown function (DUF4463)	2	comp11738_c0_seq1;comp281145_c0_seq1
PF14724.1	mit_SMPDase	Mitochondrial-associated sphingomyelin phosphodiesterase	2	comp15660_c0_seq1;comp9902_c0_seq1
PF14805.1	THDPS_N_2	Tetrahydrodipicolinate N-succinyltransferase N-terminal	2	comp16362_c0_seq1;comp16362_c0_seq2
PF14829.1	GPAT_N	Glycerol-3-phosphate acyltransferase N-terminal	2	comp18081_c0_seq1;comp18081_c0_seq2
PF15014.1	CLN5	Ceroid-lipofuscinosis neuronal protein 5	2	comp18351_c0_seq2;comp18351_c0_seq4
PF15048.1	OSTbeta	Organic solute transporter subunit beta protein	2	comp394545_c0_seq1;comp7345_c0_seq1
PF15232.1	DUF4585	Domain of unknown function (DUF4585)	2	comp20048_c0_seq1;comp20048_c0_seq2
PF15313.1	HEXIM	Hexamethylene bis-acetamide-inducible protein	2	comp20294_c0_seq1;comp20294_c0_seq2
PF15345.1	TMEM51	Transmembrane protein 51	2	comp20921_c0_seq1;comp23289_c0_seq2
PF15350.1	ETAA1	Ewing's tumour-associated antigen 1 homologue	2	comp13466_c0_seq3;comp13466_c0_seq4
PF15431.1	TMEM190	Transmembrane protein 190	2	comp17899_c0_seq1;comp17899_c0_seq2
PF15554.1	FSIP1	FSIP1 family	2	comp11895_c0_seq1;comp11895_c0_seq2
PF00017.19	SH2	SH2 domain	1	comp12934_c0_seq1
PF00046.24	Homeobox	Homeobox domain	1	comp185462_c0_seq1
PF00054.18	Laminin_G_1	Laminin G domain	1	comp20686_c0_seq1
PF00060.21	Lig_chan	Ligand-gated ion channel	1	comp13237_c0_seq1
PF00061.18	Lipocalin	Lipocalin / cytosolic fatty-acid binding protein family	1	comp22502_c0_seq1
PF00080.15	Sod_Cu	Copper/zinc superoxide dismutase (SODC)	1	comp11733_c0_seq1
PF00081.17	Sod_Fe_N	Iron/manganese superoxide dismutases, alpha-hairpin domain	1	comp12937_c0_seq1
PF00109.21	ketoacyl-synt	Beta-ketoacyl synthase, N-terminal domain	1	comp20481_c0_seq1
PF00111.22	Fer2	2Fe-2S iron-sulfur cluster binding domain	1	comp15820_c0_seq1
PF00113.17	Enolase_C	Enolase, C-terminal TIM barrel domain	1	comp9256_c0_seq1
PF00121.13	TIM	Triosephosphate isomerase	1	comp13452_c0_seq1
PF00144.19	Beta-lactamase	Beta-lactamase	1	comp24006_c0_seq1
PF00146.16	NADHdh	NADH dehydrogenase	1	comp22437_c0_seq5
PF00162.14	PGK	Phosphoglycerate kinase	1	comp8332_c0_seq1
PF00185.19	OTCace	Aspartate/ornithine carbamoyltransferase, Asp/Orn binding domain	1	comp19215_c0_seq1
PF00188.21	CAP	Cysteine-rich secretory protein family	1	comp16753_c0_seq1
PF00191.15	Annexin	Annexin	1	comp12436_c0_seq1
PF00196.14	GerE	Bacterial regulatory proteins, luxR family	1	comp259475_c0_seq1
PF00208.16	ELFV_dehydrog	Glutamate/Leucine/Phenylalanine/Valine dehydrogenase	1	comp21381_c0_seq1
PF00221.14	Lyase_aromatic	Aromatic amino acid lyase	1	comp20389_c0_seq1
PF00231.14	ATP-synt	ATP synthase	1	comp20091_c0_seq1
PF00251.15	Glyco_hydro_32N	Glycosyl hydrolases family 32 N-terminal domain	1	comp10945_c0_seq1
PF00258.20	Flavodoxin_1	Flavodoxin	1	comp13357_c0_seq1
PF00265.13	TK	Thymidine kinase	1	comp22596_c0_seq1
PF00275.15	EPSP_synthase	EPSP synthase (3-phosphoshikimate 1-carboxyvinyltransferase)	1	comp21113_c0_seq1
PF00276.15	Ribosomal_L23	Ribosomal protein L23	1	comp20534_c0_seq1
PF00278.17	Orn_DAP_Arg_deC	Pyridoxal-dependent decarboxylase, C-terminal sheet domain	1	comp19604_c0_seq1
PF00286.15	Flexi_CP	Viral coat protein	1	comp16682_c0_seq2
PF00297.17	Ribosomal_L3	Ribosomal protein L3	1	comp9599_c0_seq1
PF00307.26	CH	Calponin homology (CH) domain	1	comp359_c0_seq1
PF00310.16	GATase_2	Glutamine amidotransferases class-II	1	comp23866_c0_seq2
PF00313.17	CSD	'Cold-shock' DNA-binding domain	1	comp20018_c0_seq1
PF00317.16	Ribonuc_red_lgN	Ribonucleotide reductase, all-alpha domain	1	comp79006_c0_seq1
PF00328.17	His_Phos_2	Histidine phosphatase superfamily (branch 2)	1	comp22294_c0_seq1
PF00380.14	Ribosomal_S9	Ribosomal protein S9/S16	1	comp22748_c0_seq1
PF00386.16	C1q	C1q domain	1	comp20046_c0_seq1
PF00387.14	PI-PLC-Y	Phosphatidylinositol-specific phospholipase C, Y domain	1	comp19523_c0_seq4
PF00393.14	6PGD	6-phosphogluconate dehydrogenase, C-terminal domain	1	comp23491_c0_seq1
PF00397.21	WW	WW domain	1	comp12339_c0_seq1
PF00403.21	HMA	Heavy-metal-associated domain	1	comp18640_c0_seq1
PF00482.18	T2SF	Type II secretion system (T2SS), protein F	1	comp19338_c0_seq1
PF00491.16	Arginase	Arginase family	1	comp22739_c0_seq1
PF00521.15	DNA_topoisoIV	DNA gyrase/topoisomerase IV, subunit A	1	comp17436_c0_seq1
PF00544.14	Pec_lyase_C	Pectate lyase	1	comp294451_c0_seq1
PF00560.28	LRR_1	Leucine Rich Repeat	1	comp130963_c0_seq1
PF00567.19	TUDOR	Tudor domain	1	comp22774_c0_seq1
PF00568.18	WH1	WH1 domain	1	comp13768_c0_seq1
PF00573.17	Ribosomal_L4	Ribosomal protein L4/L1 family	1	comp20246_c0_seq1
PF00580.16	UvrD-helicase	UvrD/REP helicase N-terminal domain	1	comp324934_c0_seq1
PF00591.16	Glycos_transf_3	Glycosyl transferase family, a/b domain	1	comp21515_c0_seq1
PF00595.19	PDZ	PDZ domain (Also known as DHR or GLGF)	1	comp19782_c0_seq2
PF00601.14	Flu_NS2	Influenza non-structural protein (NS2)	1	comp5710_c0_seq1
PF00610.16	DEP	Domain found in Dishevelled, Egl-10, and Pleckstrin (DEP)	1	comp24237_c0_seq1
PF00622.23	SPRY	SPRY domain	1	comp7233_c0_seq1
PF00625.16	Guanylate_kin	Guanylate kinase	1	comp13434_c0_seq1
PF00635.21	Motile_Sperm	MSP (Major sperm protein) domain	1	comp13453_c0_seq1
PF00638.13	Ran_BP1	RanBP1 domain	1	comp21594_c0_seq1
PF00648.16	Peptidase_C2	Calpain family cysteine protease	1	comp22938_c0_seq1
PF00652.17	Ricin_B_lectin	Ricin-type beta-trefoil lectin domain	1	comp20661_c0_seq1
PF00658.13	PABP	Poly-adenylate binding protein, unique domain	1	comp16822_c0_seq1
PF00660.12	SRP1_TIP1	Seripauperin and TIP1 family	1	comp5535_c0_seq1
PF00668.15	Condensation	Condensation domain	1	comp6769_c0_seq1
PF00679.19	EFG_C	Elongation factor G C-terminus	1	comp14356_c0_seq1
PF00686.14	CBM_20	Starch binding domain	1	comp18039_c0_seq1
PF00698.16	Acyl_transf_1	Acyl transferase domain	1	comp22735_c0_seq1
PF00699.15	Urease_beta	Urease beta subunit	1	comp11870_c0_seq1
PF00701.17	DHDPS	Dihydrodipicolinate synthetase family	1	comp23461_c0_seq1
PF00703.16	Glyco_hydro_2	Glycosyl hydrolases family 2	1	comp24330_c0_seq3
PF00708.13	Acylphosphatase	Acylphosphatase	1	comp17978_c0_seq1
PF00709.16	Adenylsucc_synt	Adenylosuccinate synthetase	1	comp22444_c0_seq1
PF00712.14	DNA_pol3_beta	DNA polymerase III beta subunit, N-terminal domain	1	comp13962_c0_seq1
PF00728.17	Glyco_hydro_20	Glycosyl hydrolase family 20, catalytic domain	1	comp12931_c0_seq1
PF00731.15	AIRC	AIR carboxylase	1	comp22944_c0_seq4
PF00749.16	tRNA-synt_1c	tRNA synthetases class I (E and Q), catalytic domain	1	comp21395_c0_seq1
PF00750.14	tRNA-synt_1d	tRNA synthetases class I (R)	1	comp22732_c0_seq1
PF00756.15	Esterase	Putative esterase	1	comp19571_c0_seq1
PF00758.13	EPO_TPO	Erythropoietin/thrombopoietin	1	comp19790_c0_seq1
PF00759.14	Glyco_hydro_9	Glycosyl hydrolase family 9	1	comp618154_c0_seq1
PF00768.15	Peptidase_S11	D-alanyl-D-alanine carboxypeptidase	1	comp24315_c0_seq1
PF00786.23	PBD	P21-Rho-binding domain	1	comp12286_c0_seq1
PF00792.19	PI3K_C2	Phosphoinositide 3-kinase C2	1	comp20288_c0_seq1
PF00817.15	IMS	impB/mucB/samB family	1	comp6927_c0_seq1
PF00828.14	Ribosomal_L18e	Ribosomal protein L18e/L15	1	comp15239_c0_seq1
PF00834.14	Ribul_P_3_epim	Ribulose-phosphate 3 epimerase family	1	comp19281_c0_seq1
PF00836.14	Stathmin	Stathmin family	1	comp9145_c0_seq1
PF00847.15	AP2	AP2 domain	1	comp3989_c0_seq1
PF00848.14	Ring_hydroxyl_A	Ring hydroxylating alpha subunit (catalytic domain)	1	comp8533_c0_seq1
PF00871.12	Acetate_kinase	Acetokinase family	1	comp15751_c0_seq1
PF00881.19	Nitroreductase	Nitroreductase family	1	comp23126_c0_seq1
PF00888.17	Cullin	Cullin family	1	comp689_c0_seq1
PF00920.16	ILVD_EDD	Dehydratase family	1	comp22786_c0_seq1
PF00955.16	HCO3_cotransp	HCO3- transporter family	1	comp3453_c0_seq1
PF00958.17	GMP_synt_C	GMP synthase C terminal domain	1	comp11620_c0_seq1
PF00970.19	FAD_binding_6	Oxidoreductase FAD-binding domain	1	comp15824_c0_seq1
PF00988.17	CPSase_sm_chain	Carbamoyl-phosphate synthase small chain, CPSase domain	1	comp21959_c0_seq1
PF00993.15	MHC_II_alpha	Class II histocompatibility antigen, alpha domain	1	comp22101_c2_seq1
PF00999.16	Na_H_Exchanger	Sodium/hydrogen exchanger family	1	comp19808_c0_seq3
PF01014.13	Uricase	Uricase	1	comp17048_c0_seq1
PF01025.14	GrpE	GrpE	1	comp5343_c0_seq1
PF01034.15	Syndecan	Syndecan domain	1	comp14714_c0_seq1
PF01037.16	AsnC_trans_reg	AsnC family	1	comp23237_c0_seq4
PF01042.16	Ribonuc_L-PSP	Endoribonuclease L-PSP	1	comp14700_c0_seq1
PF01048.15	PNP_UDP_1	Phosphorylase superfamily	1	comp20264_c0_seq1
PF01049.12	Cadherin_C	Cadherin cytoplasmic region	1	comp13929_c0_seq1
PF01080.12	Presenilin	Presenilin	1	comp10763_c0_seq2
PF01084.15	Ribosomal_S18	Ribosomal protein S18	1	comp22580_c0_seq1
PF01087.17	GalP_UDP_transf	Galactose-1-phosphate uridyl transferase, N-terminal domain	1	comp17686_c0_seq1
PF01097.13	Defensin_2	Arthropod defensin	1	comp292268_c0_seq1
PF01113.15	DapB_N	Dihydrodipicolinate reductase, N-terminus	1	comp20797_c0_seq1
PF01120.12	Alpha_L_fucos	Alpha-L-fucosidase	1	comp15760_c0_seq2
PF01121.15	CoaE	Dephospho-CoA kinase	1	comp16066_c0_seq1
PF01126.15	Heme_oxygenase	Heme oxygenase	1	comp124074_c0_seq1
PF01132.15	EFP	Elongation factor P (EF-P) OB domain	1	comp18450_c0_seq1
PF01134.17	GIDA	Glucose inhibited division protein A	1	comp22830_c0_seq1
PF01137.16	RTC	RNA 3'-terminal phosphate cyclase	1	comp22570_c0_seq1
PF01144.18	CoA_trans	Coenzyme A transferase	1	comp14453_c0_seq1
PF01145.20	Band_7	SPFH domain / Band 7 family	1	comp20206_c0_seq1
PF01152.16	Bac_globin	Bacterial-like globin	1	comp23306_c0_seq1
PF01174.14	SNO	SNO glutamine amidotransferase family	1	comp4798_c0_seq1
PF01188.16	MR_MLE	Mandelate racemase / muconate lactonizing enzyme, C-terminal domain	1	comp13549_c0_seq1
PF01190.12	Pollen_Ole_e_I	Pollen proteins Ole e I like	1	comp17201_c0_seq1
PF01197.13	Ribosomal_L31	Ribosomal protein L31	1	comp19181_c0_seq1
PF01204.13	Trehalase	Trehalase	1	comp18748_c0_seq1
PF01205.14	UPF0029	Uncharacterized protein family UPF0029	1	comp15857_c0_seq1
PF01209.13	Ubie_methyltran	ubiE/COQ5 methyltransferase family	1	comp17499_c0_seq1
PF01210.18	NAD_Gly3P_dh_N	NAD-dependent glycerol-3-phosphate dehydrogenase N-terminus	1	comp136269_c0_seq1
PF01212.16	Beta_elim_lyase	Beta-eliminating lyase	1	comp4940_c0_seq1
PF01215.14	COX5B	Cytochrome c oxidase subunit Vb	1	comp16508_c0_seq1
PF01217.15	Clat_adaptor_s	Clathrin adaptor complex small chain	1	comp17492_c0_seq1
PF01218.13	Coprogen_oxidas	Coproporphyrinogen III oxidase	1	comp19312_c0_seq1
PF01233.14	NMT	Myristoyl-CoA:protein N-myristoyltransferase, N-terminal domain	1	comp16121_c0_seq1
PF01241.13	PSI_PSAK	Photosystem I psaG / psaK	1	comp14843_c0_seq1
PF01245.15	Ribosomal_L19	Ribosomal protein L19	1	comp143525_c0_seq1
PF01246.15	Ribosomal_L24e	Ribosomal protein L24e	1	comp13438_c0_seq1
PF01250.12	Ribosomal_S6	Ribosomal protein S6	1	comp15576_c0_seq1
PF01252.13	Peptidase_A8	Signal peptidase (SPase) II	1	comp129452_c0_seq1
PF01261.19	AP_endonuc_2	Xylose isomerase-like TIM barrel	1	comp18084_c0_seq1
PF01262.16	AlaDh_PNT_C	Alanine dehydrogenase/PNT, C-terminal domain	1	comp24272_c0_seq2
PF01268.14	FTHFS	Formate--tetrahydrofolate ligase	1	comp20700_c0_seq1
PF01284.18	MARVEL	Membrane-associating domain	1	comp11460_c0_seq1
PF01321.13	Creatinase_N	Creatinase/Prolidase N-terminal domain	1	comp19564_c0_seq1
PF01326.14	PPDK_N	Pyruvate phosphate dikinase, PEP/pyruvate binding domain	1	comp23673_c0_seq1
PF01331.14	mRNA_cap_enzyme	mRNA capping enzyme, catalytic domain	1	comp19807_c0_seq1
PF01335.16	DED	Death effector domain	1	comp2083_c0_seq1
PF01337.13	Barstar	Barstar (barnase inhibitor)	1	comp19462_c0_seq1
PF01339.12	CheB_methylest	CheB methylesterase	1	comp12281_c0_seq1
PF01342.16	SAND	SAND domain	1	comp18712_c0_seq1
PF01356.14	A_amylase_inhib	Alpha amylase inhibitor	1	comp13525_c0_seq1
PF01384.15	PHO4	Phosphate transporter family	1	comp13593_c0_seq1
PF01386.14	Ribosomal_L25p	Ribosomal L25p family	1	comp13613_c0_seq1
PF01419.12	Jacalin	Jacalin-like lectin domain	1	comp24061_c0_seq4
PF01434.13	Peptidase_M41	Peptidase family M41	1	comp14059_c0_seq1
PF01445.12	SH	Viral small hydrophobic protein	1	comp15361_c0_seq1
PF01465.15	GRIP	GRIP domain	1	comp8448_c0_seq1
PF01490.13	Aa_trans	Transmembrane amino acid transporter protein	1	comp11588_c0_seq1
PF01509.13	TruB_N	TruB family pseudouridylate synthase (N terminal domain)	1	comp17879_c0_seq1
PF01512.12	Complex1_51K	Respiratory-chain NADH dehydrogenase 51 Kd subunit	1	comp23735_c0_seq1
PF01533.11	Tospo_nucleocap	Tospovirus nucleocapsid protein	1	comp5227_c0_seq1
PF01555.13	N6_N4_Mtase	DNA methylase	1	comp15223_c0_seq1
PF01590.21	GAF	GAF domain	1	comp23913_c1_seq2
PF01592.11	NifU_N	NifU-like N terminal domain	1	comp20423_c0_seq1
PF01594.11	UPF0118	Domain of unknown function DUF20	1	comp12282_c0_seq1
PF01595.15	DUF21	Domain of unknown function DUF21	1	comp14634_c0_seq1
PF01597.14	GCV_H	Glycine cleavage H-protein	1	comp14238_c0_seq1
PF01603.15	B56	Protein phosphatase 2A regulatory B subunit (B56 family)	1	comp22667_c0_seq1
PF01618.11	MotA_ExbB	MotA/TolQ/ExbB proton channel family	1	comp13000_c0_seq1
PF01623.12	Carla_C4	Carlavirus putative nucleic acid binding protein	1	comp11845_c0_seq1
PF01625.16	PMSR	Peptide methionine sulfoxide reductase	1	comp17659_c0_seq1
PF01633.15	Choline_kinase	Choline/ethanolamine kinase	1	comp22893_c0_seq2
PF01648.15	ACPS	4'-phosphopantetheinyl transferase superfamily	1	comp91772_c0_seq1
PF01650.13	Peptidase_C13	Peptidase C13 family	1	comp14559_c0_seq1
PF01652.13	IF4E	Eukaryotic initiation factor 4E	1	comp23445_c0_seq1
PF01660.12	Vmethyltransf	Viral methyltransferase	1	comp4755_c0_seq1
PF01673.13	Herpes_env	Herpesvirus putative major envelope glycoprotein	1	comp19769_c0_seq1
PF01676.13	Metalloenzyme	Metalloenzyme superfamily	1	comp16414_c0_seq1
PF01680.12	SOR_SNZ	SOR/SNZ family	1	comp14765_c0_seq1
PF01683.13	EB	EB module	1	comp17406_c0_seq1
PF01687.12	Flavokinase	Riboflavin kinase	1	comp20878_c0_seq1
PF01746.16	tRNA_m1G_MT	tRNA (Guanine-1)-methyltransferase	1	comp20408_c0_seq1
PF01751.17	Toprim	Toprim domain	1	comp426628_c0_seq1
PF01761.15	DHQ_synthase	3-dehydroquinate synthase	1	comp17147_c0_seq1
PF01766.12	Birna_VP2	Birnavirus VP2 protein	1	comp19987_c0_seq1
PF01785.12	Closter_coat	Closterovirus coat protein	1	comp12474_c0_seq1
PF01798.13	Nop	Putative snoRNA binding domain	1	comp17956_c0_seq1
PF01820.16	Dala_Dala_lig_N	D-ala D-ala ligase N-terminus	1	comp14958_c0_seq1
PF01833.19	TIG	IPT/TIG domain	1	comp10952_c0_seq1
PF01841.14	Transglut_core	Transglutaminase-like superfamily	1	comp15247_c0_seq1
PF01843.14	DIL	DIL domain	1	comp11830_c0_seq1
PF01844.18	HNH	HNH endonuclease	1	comp20689_c0_seq4
PF01849.13	NAC	NAC domain	1	comp23292_c0_seq1
PF01858.12	RB_A	Retinoblastoma-associated protein A domain	1	comp22238_c0_seq1
PF01866.12	Diphthamide_syn	Putative diphthamide synthesis protein	1	comp19884_c0_seq1
PF01871.12	AMMECR1	AMMECR1	1	comp21291_c0_seq1
PF01918.16	Alba	Alba	1	comp20402_c0_seq1
PF01938.15	TRAM	TRAM domain	1	comp19177_c0_seq1
PF01939.11	DUF91	Protein of unknown function DUF91	1	comp18529_c0_seq1
PF01946.12	Thi4	Thi4 family	1	comp12836_c0_seq1
PF01947.11	DUF98	Protein of unknown function (DUF98)	1	comp10847_c0_seq1
PF01963.12	TraB	TraB family	1	comp22494_c0_seq3
PF01968.13	Hydantoinase_A	Hydantoinase/oxoprolinase	1	comp22034_c0_seq1
PF01974.12	tRNA_int_endo	tRNA intron endonuclease, catalytic C-terminal domain	1	comp102057_c0_seq1
PF01975.12	SurE	Survival protein SurE	1	comp15602_c0_seq1
PF01980.11	UPF0066	Uncharacterised protein family UPF0066	1	comp13851_c0_seq1
PF01981.11	PTH2	Peptidyl-tRNA hydrolase PTH2	1	comp18273_c0_seq2
PF01989.11	DUF126	Protein of unknown function DUF126	1	comp9206_c0_seq2
PF01997.11	Translin	Translin family	1	comp20677_c0_seq1
PF02037.22	SAP	SAP domain	1	comp15348_c0_seq1
PF02076.10	STE3	Pheromone A receptor	1	comp16189_c0_seq3
PF02091.10	tRNA-synt_2e	Glycyl-tRNA synthetase alpha subunit	1	comp13521_c0_seq1
PF02104.10	SURF1	SURF1 family	1	comp17636_c0_seq1
PF02114.11	Phosducin	Phosducin	1	comp16686_c0_seq1
PF02115.12	Rho_GDI	RHO protein GDP dissociation inhibitor	1	comp11736_c0_seq1
PF02116.10	STE2	Fungal pheromone mating factor STE2 GPCR	1	comp162155_c0_seq1
PF02130.12	UPF0054	Uncharacterized protein family UPF0054	1	comp7627_c0_seq1
PF02134.16	UBACT	Repeat in ubiquitin-activating (UBA) protein	1	comp19239_c0_seq1
PF02136.15	NTF2	Nuclear transport factor 2 (NTF2) domain	1	comp17178_c0_seq1
PF02141.16	DENN	DENN (AEX-3) domain	1	comp6614_c0_seq1
PF02152.13	FolB	Dihydroneopterin aldolase	1	comp18011_c0_seq1
PF02157.10	Man-6-P_recep	Mannose-6-phosphate receptor	1	comp148333_c0_seq1
PF02173.12	pKID	pKID domain	1	comp164918_c0_seq1
PF02179.11	BAG	BAG domain	1	comp12100_c0_seq1
PF02194.10	PXA	PXA domain	1	comp12938_c0_seq1
PF02195.13	ParBc	ParB-like nuclease domain	1	comp18854_c0_seq2
PF02203.10	TarH	Tar ligand binding domain homologue	1	comp11623_c0_seq2
PF02206.13	WSN	Domain of unknown function	1	comp333239_c0_seq1
PF02212.13	GED	Dynamin GTPase effector domain	1	comp646_c0_seq1
PF02219.12	MTHFR	Methylenetetrahydrofolate reductase	1	comp17467_c0_seq1
PF02229.11	PC4	Transcriptional Coactivator p15 (PC4)	1	comp10610_c0_seq1
PF02245.11	Pur_DNA_glyco	Methylpurine-DNA glycosylase (MPG)	1	comp16045_c0_seq1
PF02257.10	RFX_DNA_binding	RFX DNA-binding domain	1	comp16584_c0_seq1
PF02259.18	FAT	FAT domain	1	comp5494_c0_seq1
PF02268.11	TFIIA_gamma_N	Transcription initiation factor IIA, gamma subunit, helical domain	1	comp9481_c0_seq1
PF02273.10	Acyl_transf_2	Acyl transferase	1	comp15549_c0_seq1
PF02275.13	CBAH	Linear amide C-N hydrolases, choloylglycine hydrolase family	1	comp232397_c0_seq1
PF02284.11	COX5A	Cytochrome c oxidase subunit Va	1	comp15244_c0_seq1
PF02296.11	Alpha_adaptin_C	Alpha adaptin AP2, C-terminal domain	1	comp15990_c0_seq1
PF02301.13	HORMA	HORMA domain	1	comp19111_c0_seq1
PF02311.14	AraC_binding	AraC-like ligand binding domain	1	comp20774_c0_seq1
PF02316.11	HTH_Tnp_Mu_1	Mu DNA-binding domain	1	comp186992_c0_seq1
PF02347.11	GDC-P	Glycine cleavage system P-protein	1	comp24194_c0_seq1
PF02348.14	CTP_transf_3	Cytidylyltransferase	1	comp21768_c1_seq1
PF02357.14	NusG	Transcription termination factor nusG	1	comp19734_c0_seq1
PF02359.13	CDC48_N	Cell division protein 48 (CDC48), N-terminal domain	1	comp14787_c0_seq1
PF02364.10	Glucan_synthase	1,3-beta-glucan synthase component	1	comp2156_c0_seq1
PF02368.13	Big_2	Bacterial Ig-like domain (group 2)	1	comp130060_c0_seq1
PF02391.12	MoaE	MoaE protein	1	comp21115_c0_seq1
PF02406.12	MmoB_DmpM	MmoB/DmpM family	1	comp23809_c0_seq1
PF02416.11	MttA_Hcf106	mttA/Hcf106 family	1	comp22752_c0_seq1
PF02441.14	Flavoprotein	Flavoprotein	1	comp20223_c0_seq1
PF02454.11	Sigma_1s	Sigma 1s protein	1	comp19896_c0_seq1
PF02459.10	Adeno_terminal	Adenoviral DNA terminal protein	1	comp396964_c0_seq1
PF02460.13	Patched	Patched family	1	comp1842_c0_seq1
PF02466.14	Tim17	Tim17/Tim22/Tim23/Pmp24 family	1	comp16953_c0_seq2
PF02481.10	DNA_processg_A	DNA recombination-mediator protein A	1	comp11040_c0_seq1
PF02502.13	LacAB_rpiB	Ribose/Galactose Isomerase	1	comp19759_c0_seq1
PF02507.10	PSI_PsaF	Photosystem I reaction centre subunit III	1	comp12077_c0_seq1
PF02514.11	CobN-Mg_chel	CobN/Magnesium Chelatase	1	comp24359_c0_seq1
PF02525.12	Flavodoxin_2	Flavodoxin-like fold	1	comp14056_c0_seq1
PF02538.9	Hydantoinase_B	Hydantoinase B/oxoprolinase	1	comp12626_c0_seq1
PF02547.10	Queuosine_synth	Queuosine biosynthesis protein	1	comp127799_c0_seq1
PF02558.11	ApbA	Ketopantoate reductase PanE/ApbA	1	comp18283_c0_seq1
PF02559.11	CarD_CdnL_TRCF	CarD-like/TRCF domain	1	comp8606_c0_seq1
PF02567.11	PhzC-PhzF	Phenazine biosynthesis-like protein	1	comp17955_c0_seq1
PF02569.10	Pantoate_ligase	Pantoate-beta-alanine ligase	1	comp12811_c0_seq1
PF02585.12	PIG-L	GlcNAc-PI de-N-acetylase	1	comp13661_c0_seq1
PF02591.10	DUF164	Putative zinc ribbon domain	1	comp15818_c0_seq1
PF02596.10	DUF169	Uncharacterised ArCR, COG2043	1	comp22015_c0_seq1
PF02613.10	Nitrate_red_del	Nitrate reductase delta subunit	1	comp10867_c0_seq1
PF02662.11	FlpD	Methyl-viologen-reducing hydrogenase, delta subunit	1	comp23633_c0_seq1
PF02663.9	FmdE	FmdE, Molybdenum formylmethanofuran dehydrogenase operon	1	comp18198_c0_seq1
PF02668.11	TauD	Taurine catabolism dioxygenase TauD, TfdA family	1	comp24201_c0_seq2
PF02676.9	TYW3	Methyltransferase TYW3	1	comp18551_c0_seq1
PF02678.11	Pirin	Pirin	1	comp185880_c0_seq1
PF02679.10	ComA	(2R)-phospho-3-sulfolactate synthase (ComA)	1	comp15696_c0_seq1
PF02681.9	DUF212	Divergent PAP2 family	1	comp17488_c0_seq4
PF02684.10	LpxB	Lipid-A-disaccharide synthetase	1	comp136368_c0_seq1
PF02696.9	UPF0061	Uncharacterized ACR, YdiU/UPF0061 family	1	comp20914_c0_seq1
PF02713.9	DUF220	Domain of unknown function DUF220	1	comp17746_c0_seq1
PF02724.9	CDC45	CDC45-like protein	1	comp5414_c0_seq1
PF02728.11	Cu_amine_oxidN3	Copper amine oxidase, N3 domain	1	comp23829_c0_seq1
PF02729.16	OTCace_N	Aspartate/ornithine carbamoyltransferase, carbamoyl-P binding domain	1	comp21417_c0_seq1
PF02732.10	ERCC4	ERCC4 domain	1	comp13547_c0_seq1
PF02765.12	POT1	Telomeric single stranded DNA binding POT1/CDC13	1	comp129590_c0_seq1
PF02769.17	AIRS_C	AIR synthase related protein, C-terminal domain	1	comp15490_c0_seq1
PF02771.11	Acyl-CoA_dh_N	Acyl-CoA dehydrogenase, N-terminal domain	1	comp18029_c0_seq1
PF02773.11	S-AdoMet_synt_C	S-adenosylmethionine synthetase, C-terminal domain	1	comp281781_c0_seq1
PF02778.9	tRNA_int_endo_N	tRNA intron endonuclease, N-terminal domain	1	comp9471_c0_seq1
PF02791.12	DDT	DDT domain	1	comp14741_c0_seq1
PF02806.13	Alpha-amylase_C	Alpha amylase, C-terminal all-beta domain	1	comp19176_c0_seq1
PF02811.14	PHP	PHP domain	1	comp17166_c0_seq1
PF02815.14	MIR	MIR domain	1	comp22340_c0_seq2
PF02824.16	TGS	TGS domain	1	comp19499_c0_seq1
PF02834.11	LigT_PEase	LigT like Phosphoesterase	1	comp909_c0_seq1
PF02854.14	MIF4G	MIF4G domain	1	comp22977_c0_seq2
PF02861.15	Clp_N	Clp amino terminal domain	1	comp15446_c0_seq1
PF02868.10	Peptidase_M4_C	Thermolysin metallopeptidase, alpha-helical domain	1	comp23405_c0_seq1
PF02879.11	PGM_PMM_II	Phosphoglucomutase/phosphomannomutase, alpha/beta/alpha domain II	1	comp18060_c0_seq1
PF02881.14	SRP54_N	SRP54-type protein, helical bundle domain	1	comp19116_c0_seq1
PF02883.15	Alpha_adaptinC2	Adaptin C-terminal domain	1	comp22008_c0_seq1
PF02887.11	PK_C	Pyruvate kinase, alpha/beta domain	1	comp19362_c0_seq1
PF02890.9	DUF226	Borrelia family of unknown function DUF226	1	comp13565_c0_seq1
PF02892.10	zf-BED	BED zinc finger	1	comp4237_c0_seq1
PF02894.12	GFO_IDH_MocA_C	Oxidoreductase family, C-terminal alpha/beta domain	1	comp22339_c0_seq3
PF02896.13	PEP-utilizers_C	PEP-utilising enzyme, TIM barrel domain	1	comp23175_c0_seq1
PF02902.14	Peptidase_C48	Ulp1 protease family, C-terminal catalytic domain	1	comp16078_c0_seq1
PF02906.9	Fe_hyd_lg_C	Iron only hydrogenase large subunit, C-terminal domain	1	comp21943_c0_seq1
PF02907.10	Peptidase_S29	Hepatitis C virus NS3 protease	1	comp17207_c0_seq1
PF02910.15	Succ_DH_flav_C	Fumarate reductase flavoprotein C-term	1	comp22385_c0_seq1
PF02911.13	Formyl_trans_C	Formyl transferase, C-terminal domain	1	comp5008_c0_seq1
PF02921.9	UCR_TM	Ubiquinol cytochrome reductase transmembrane region	1	comp18036_c0_seq1
PF02929.12	Bgal_small_N	Beta galactosidase small chain	1	comp22256_c1_seq1
PF02931.18	Neur_chan_LBD	Neurotransmitter-gated ion-channel ligand binding domain	1	comp228996_c0_seq1
PF02933.12	CDC48_2	Cell division protein 48 (CDC48), domain 2	1	comp13609_c0_seq1
PF02934.10	GatB_N	GatB/GatE catalytic domain	1	comp22079_c0_seq1
PF02988.10	PLA2_inh	Phospholipase A2 inhibitor	1	comp12759_c0_seq1
PF02991.11	Atg8	Autophagy protein Atg8 ubiquitin like	1	comp9672_c0_seq1
PF03007.11	WES_acyltransf	Wax ester synthase-like Acyl-CoA acyltransferase domain	1	comp154840_c0_seq1
PF03021.9	CM2	Influenza C virus M2 protein	1	comp22668_c0_seq2
PF03029.12	ATP_bind_1	Conserved hypothetical ATP binding protein	1	comp22718_c0_seq2
PF03040.9	CemA	CemA family	1	comp19973_c0_seq1
PF03051.10	Peptidase_C1_2	Peptidase C1-like family	1	comp14063_c0_seq1
PF03060.10	NMO	Nitronate monooxygenase	1	comp22997_c0_seq1
PF03070.11	TENA_THI-4	TENA/THI-4/PQQC family	1	comp11735_c0_seq1
PF03077.9	VacA2	Putative vacuolating cytotoxin	1	comp8853_c0_seq1
PF03091.10	CutA1	CutA1 divalent ion tolerance protein	1	comp19589_c0_seq1
PF03104.14	DNA_pol_B_exo1	DNA polymerase family B, exonuclease domain	1	comp172347_c0_seq1
PF03113.9	RSV_NS2	Respiratory synctial virus non-structural protein NS2	1	comp251967_c0_seq1
PF03117.9	Herpes_UL49_1	UL49 family	1	comp932_c0_seq1
PF03147.9	FDX-ACB	Ferredoxin-fold anticodon binding domain	1	comp15636_c0_seq1
PF03161.8	LAGLIDADG_2	LAGLIDADG DNA endonuclease family	1	comp15484_c0_seq1
PF03175.8	DNA_pol_B_2	DNA polymerase type B, organellar and viral	1	comp14977_c0_seq1
PF03196.8	DUF261	Protein of unknown function, DUF261	1	comp21872_c0_seq1
PF03223.10	V-ATPase_C	V-ATPase subunit C	1	comp22640_c0_seq1
PF03237.10	Terminase_6	Terminase-like family	1	comp4049_c0_seq1
PF03242.8	LEA_3	Late embryogenesis abundant protein	1	comp16449_c0_seq1
PF03246.8	Pneumo_ncap	Pneumovirus nucleocapsid protein	1	comp9463_c0_seq1
PF03255.9	ACCA	Acetyl co-enzyme A carboxylase carboxyltransferase alpha subunit	1	comp24141_c0_seq1
PF03256.11	APC10	Anaphase-promoting complex, subunit 10 (APC10)	1	comp20395_c0_seq1
PF03259.12	Robl_LC7	Roadblock/LC7 domain	1	comp16207_c0_seq1
PF03265.10	DNase_II	Deoxyribonuclease II	1	comp17213_c0_seq1
PF03266.10	NTPase_1	NTPase	1	comp15954_c0_seq1
PF03309.9	Pan_kinase	Type III pantothenate kinase	1	comp59742_c0_seq1
PF03324.9	Herpes_HEPA	Herpesvirus DNA helicase/primase complex associated protein	1	comp208394_c0_seq1
PF03331.8	LpxC	UDP-3-O-acyl N-acetylglycosamine deacetylase	1	comp24381_c1_seq3
PF03345.9	DDOST_48kD	Oligosaccharyltransferase 48 kDa subunit beta	1	comp20457_c0_seq1
PF03351.12	DOMON	DOMON domain	1	comp15695_c0_seq1
PF03379.8	CcmB	CcmB protein	1	comp143909_c0_seq1
PF03381.10	CDC50	LEM3 (ligand-effect modulator 3) family / CDC50 family	1	comp142751_c0_seq1
PF03412.10	Peptidase_C39	Peptidase C39 family	1	comp23683_c0_seq3
PF03429.8	MSP1b	Major surface protein 1B	1	comp192975_c0_seq1
PF03448.12	MgtE_N	MgtE intracellular N domain	1	comp123947_c0_seq1
PF03453.12	MoeA_N	MoeA N-terminal region (domain I and II)	1	comp22397_c0_seq3
PF03454.10	MoeA_C	MoeA C-terminal region (domain IV)	1	comp22138_c0_seq1
PF03456.13	uDENN	uDENN domain	1	comp14416_c0_seq1
PF03467.10	Smg4_UPF3	Smg-4/UPF3 family	1	comp9390_c0_seq1
PF03472.10	Autoind_bind	Autoinducer binding domain	1	comp4353_c0_seq1
PF03477.11	ATP-cone	ATP cone domain	1	comp11660_c0_seq1
PF03479.10	DUF296	Domain of unknown function (DUF296)	1	comp12518_c0_seq1
PF03486.9	HI0933_like	HI0933-like protein	1	comp15488_c0_seq1
PF03487.8	IL13	Interleukin-13	1	comp23289_c0_seq1
PF03524.10	CagX	Conjugal transfer protein	1	comp150923_c0_seq1
PF03569.8	Peptidase_C8	Peptidase family C8	1	comp9272_c0_seq1
PF03602.10	Cons_hypoth95	Conserved hypothetical protein 95	1	comp22991_c0_seq1
PF03604.8	DNA_RNApol_7kD	DNA directed RNA polymerase, 7 kDa subunit	1	comp7800_c0_seq1
PF03606.10	DcuC	C4-dicarboxylate anaerobic carrier	1	comp17714_c0_seq1
PF03618.9	Kinase-PPPase	Kinase/pyrophosphorylase	1	comp20621_c0_seq1
PF03629.13	DUF303	Domain of unknown function (DUF303)	1	comp19277_c0_seq1
PF03637.12	Mob1_phocein	Mob1/phocein family	1	comp22101_c0_seq1
[truncated: 1,023 more rows]
